# Supplementary material for: Conservation and Diversification of Circadian Rhythmicity Between a Model Crassulacean Acid Metabolism Plant Kalanchoë fedtschenkoi and a Model C3 Photosynthesis Plant Arabidopsis thaliana
Source: Front Plant Sci. 2018 Nov 28;9:1757. doi: 10.3389/fpls.2018.01757 (PMC6279919; doi:10.3389/fpls.2018.01757)
Supplement: Supplementary file 2 [file Table_2.csv]

Supplementary Table 2. Ranking of rhythmic genes from Kalancho� fedtschenkoi. Index: gene ids; normRank: cumulative ranking using output from periodicity algorithms; meanExp: the mean expression of the respective gene (fpkm units); absAmp: absoulte amplitude calculated by substracting max gene expression from min gene expression (fpkm units); fold-change: calculated by dividing max gene expressio…
index	normRank	meanExp	absAmp	fold-change	DL p-value	DL rank	JTK p-value	JTK rank	LS p-value	LS rank	2h	4h	6h	8h	10h	12h	14h	16h	18h	20h	22h	24h
Kaladp0093s0062.1	1	159.7234467	315.46451	31.79458077	0.000499012	127	1.06E-05	36	0.0356	1	185.3093333	158.8796667	69.0008	15.333	11.03627	10.24415667	84.8438	167.6346667	265.5033333	315.618	325.7086667	307.5696667
Kaladp0005s0054.1	2	70.62998888	163.1931366	105.1306047	6.13E-05	35	4.84E-05	173	0.0415	81	67.66156667	120.5906667	164.7603333	153.2733333	143.8263333	129.8863333	51.22053333	7.59457	1.925093333	1.567196667	1.792793333	3.461113333
Kaladp0840s0034.1	3	94.54255861	228.0337167	94.07688594	0.000156682	63	1.06E-05	41	0.0454	212	16.43666667	121.1746333	202.4863333	223.385	230.4836667	206.113	83.3814	30.8017	8.279646667	4.790903333	2.44995	4.727803333
Kaladp0061s0058.1	4	132.660023	387.8838787	338.9403502	1.41E-06	14	1.06E-05	38	0.0471	311	9.059593333	115.4981	264.288	389.0316667	314.5716667	291.1806667	160.3306667	39.55756667	4.255463333	1.50488	1.147788	1.494217667
Kaladp0061s0060.1	5	48.7188025	102.39941	16.4909885	0.007735194	257	1.65E-06	8	0.0428	120	45.21736667	79.79173333	108.6151	109.0096667	77.87326667	77.83503333	34.63163333	12.80133333	7.947776667	6.610256667	8.522563333	15.7699
Kaladp0048s0110.1	6	7.395147168	18.716918	69.04947723	0.006998896	244	1.06E-05	93	0.0415	84	7.803396667	11.12142667	15.97946667	18.99196667	13.3723	11.66744	5.51918	1.225154	0.275048667	0.329791333	0.914965333	1.54163
Kaladp0011s0279.1	7	94.54136861	199.49301	24.01314006	0.003849111	220	4.84E-05	170	0.0394	41	51.92163333	103.6294	163.108	177.521	208.1616667	186.68	104.5185	61.59826667	38.89473333	17.3992	12.39536667	8.668656667
Kaladp0020s0114.1	8	437.2296306	1091.594833	33.18508872	0.000459841	120	4.84E-05	160	0.045	195	36.92183333	160.849	647.2666667	755.8463333	1097.86	1125.511	696.0723333	403.3283333	166.8846667	77.21463333	45.0846	33.91616667
Kaladp0079s0046.1	9	183.461875	419.4958333	17.09226451	0.002588378	207	4.84E-05	163	0.043	123	26.06816667	27.7839	29.5731	136.2815667	246.4656667	275.4373333	354.4896667	445.564	336.73	222.6073333	66.42783333	34.11393333
Kaladp0050s0211.1	10	110.3025417	276.14524	122.8775334	9.47E-05	48	4.84E-05	167	0.0465	279	178.7823333	51.39136667	11.98757	5.297906667	2.26576	2.718866667	11.50206333	111.5086333	179.926	221.4576667	268.3813333	278.411
Kaladp0036s0167.1	11	8.390023769	21.57515987	107.8393862	0.001021796	153	1.06E-05	90	0.0467	290	7.391433333	1.707424667	0.698830667	0.2329691	0.201940133	0.336156333	4.834571	12.51952667	14.16696667	20.21053333	21.7771	16.60283333
Kaladp0075s0034.1	12	97.02206944	185.0744333	13.83198478	0.019500631	328	4.84E-05	169	0.0404	55	111.2132667	87.20253333	42.28933333	14.4229	20.34823333	20.6255	31.9214	130.0773333	144.7303333	189.408	199.4973333	172.5286667
Kaladp0043s0300.1	13	53.08518278	115.3634167	30.87154701	0.005073789	228	4.84E-05	180	0.0444	178	10.05357667	45.96646667	52.00046667	74.38233333	119.2254	108.8414333	89.9274	55.14313333	44.88356667	26.20693333	3.861983333	6.5295
Kaladp0606s0015.1	14	9.559335501	24.90571934	28.04065084	0.011525338	290	4.84E-05	242	0.0434	140	1.380809667	7.661256667	14.7936	16.89293333	25.82676667	19.53046667	14.58876667	7.872323333	2.56583	1.507915667	1.17031	0.921047333
Kaladp0059s0327.1	15	19.32005	33.44822	8.46915488	0.372925376	659	1.65E-06	12	0.0358	3	18.2763	11.92433333	7.05806	4.47818	5.15773	6.882653333	17.39974333	25.79583333	32.3441	37.9264	33.0748	31.52246667
Kaladp0836s0008.1	16	68.81306738	186.3427527	211.7360076	2.08E-05	29	1.06E-05	47	0.0522	623	3.35514	50.63286667	146.3743333	152.2453333	187.227	181.1813333	71.4432	21.88563333	7.551116667	1.965483333	0.884247333	1.011121333
Kaladp0076s0374.1	17	20.41915972	36.95926667	11.29095162	0.091789632	472	4.84E-05	209	0.0393	38	7.309943333	24.9125	34.29846667	38.3477	40.5507	33.6363	27.2395	14.8658	9.3762	7.046206667	3.591433333	3.855166667
Kaladp0956s0003.1	18	57.34013833	136.1886334	13.77203486	0.011525338	292	1.06E-05	40	0.0496	445	15.40849	73.69873333	97.8577	146.8516667	104.9883333	99.59536667	75.21196667	23.49306667	11.12376667	10.66303333	12.73663667	16.4529
Kaladp0039s0555.1	19	460.8240111	899.8186	12.63141408	0.005466229	232	0.00017554	403	0.0436	150	375.0113333	123.2943333	99.95276667	82.762	77.36106667	94.49863333	325.352	721.0553333	977.1796667	948.5486667	875.5726667	829.2996667
Kaladp0031s0132.1	20	34.53870043	80.47765	17.07062054	0.00653502	241	1.65E-06	11	0.0517	582	73.12906667	46.39353333	22.15586667	5.30979515	5.118076667	5.00775	7.93595	11.92906667	23.12236667	47.9005	80.97703333	85.4854
Kaladp0059s0212.1	21	6.909493333	12.24630333	12.75272793	0.214313393	576	4.84E-05	259	0.0379	20	5.98434	11.01077667	13.2883	12.78093333	12.00846667	11.47523333	7.39212	2.996713333	1.786413333	1.237296667	1.041996667	1.91133
Kaladp0042s0065.1	22	50.61150833	89.19163333	7.204649748	0.495498209	695	1.06E-05	51	0.0425	111	66.66716667	79.49166667	103.5666	91.9162	71.3092	60.87496667	30.5322	18.85596667	14.37496667	15.12413333	28.08863333	26.5364
Kaladp0024s0371.1	23	32.95797111	52.63968333	6.344537232	0.749470413	751	1.06E-05	56	0.0405	56	28.18993333	36.48333333	60.14583333	62.48893333	53.02466667	51.17746667	32.2149	26.66273333	13.59556667	9.84925	9.91259	11.75044667
Kaladp0095s0703.1	24	10.25390361	21.56731334	11.46421895	0.346621511	652	1.06E-05	96	0.0433	135	4.214333333	7.304193333	15.32626667	16.97353333	23.62836667	19.7594	15.08263333	7.493296667	5.302533333	3.464256667	2.436976667	2.061053333
Kaladp0071s0246.1	25	31.88000361	69.52641333	21.75671426	0.007991667	258	0.00017554	435	0.0449	193	16.76663333	34.5754	64.1121	51.23216667	72.876	57.89913333	45.3254	16.79666667	6.545056667	3.349586667	3.976206667	9.105693333
Kaladp0674s0124.1	26	30.54955583	53.74127	9.148752925	0.183343941	550	1.06E-05	58	0.0467	286	6.59503	7.864086667	13.72613333	16.15532	48.7109	42.37326667	60.3363	57.33956667	50.67046667	38.0205	14.22733333	10.57576667
Kaladp0067s0137.1	27	54.45571111	98.7953667	6.86555881	0.722965134	742	1.06E-05	50	0.0425	114	19.30946667	32.60166667	56.01276667	78.30043333	115.6386667	109.0760333	82.5618	57.7306	41.94676667	24.10906667	19.33796667	16.8433
Kaladp0845s0001.1	28	9.983470139	21.01153233	20.53166374	0.030506915	357	0.00017554	517	0.0396	43	12.67021667	5.313316667	1.72196	1.075767667	1.463184	2.255143333	5.04131	10.71517667	17.44203333	22.0873	19.637	20.37923333
Kaladp0344s0004.1	29	29.40484694	43.56541666	6.83110069	0.467542332	688	4.84E-05	199	0.041	67	13.8881	29.41286667	50.017	46.0434	51.03663333	51.0244	44.8024	25.1341	13.98273333	11.63875333	7.471216667	8.40656
Kaladp0059s0301.1	30	23.14589	44.27996333	11.28346833	0.082839594	463	0.00017554	457	0.0392	35	35.6499	28.907	11.5668	4.305936667	5.654463333	6.959263333	5.81425	21.65753333	28.13283333	39.09486667	48.5859	41.42193333
Kaladp0015s0168.1	31	13.15016805	23.69898667	7.816099338	0.183343941	549	4.84E-05	220	0.0447	190	4.193686667	15.69793333	21.32983333	27.1759	24.83263333	24.51333333	18.85276667	4.777626667	4.593666667	3.476913333	3.54943	4.808293333
Kaladp0024s0726.1	32	8.887302779	18.36502333	14.04726326	0.052848431	402	0.00017554	522	0.041	66	7.037086667	13.33946667	17.21566667	19.7726	16.07406667	15.6908	8.53189	2.378756667	1.407576667	1.50989	1.987563333	1.70227
Kaladp0053s0423.1	33	64.07399667	163.6584033	42.01101088	0.000459841	110	4.84E-05	179	0.0539	726	10.04612	41.76626667	128.578	147.648	167.649	148.9886667	55.4818	35.40213333	16.6918	7.221653333	5.423923333	3.990596667
Kaladp0033s0047.1	34	19.45077	42.11731	10.94742784	0.144503875	517	1.06E-05	75	0.0494	435	15.07386667	21.1968	40.6255	46.3513	36.31433333	29.85126667	14.104	7.397153333	5.502776667	4.23399	5.189983333	7.56827
Kaladp0033s0113.1	35	57.54798945	120.59645	19.45840487	0.015974171	316	0.00017554	429	0.0467	289	20.80976667	28.40456667	36.3619	67.22813333	95.67153333	107.1042333	127.1298667	109.7706667	50.76986667	33.69363333	7.09829	6.533416667
Kaladp0040s0740.1	36	66.45976944	110.4606333	9.303625076	0.259012133	606	0.00017554	419	0.0374	13	52.1621	76.00456667	101.4225667	113.238	123.7633333	119.743	71.59533333	51.9057	33.36943333	22.9024	13.3027	18.1081
Kaladp0042s0261.1	37	44.47250945	95.59744337	15.82447314	0.022462018	335	0.00017554	443	0.0463	268	74.78056667	39.5969	14.03136667	6.448623333	8.170956667	13.19053333	15.9729	28.12793333	54.0699	80.09976667	97.1346	102.0460667
Kaladp0058s0472.1	38	176.7256972	271.9473666	5.894135438	3.202871016	978	1.65E-06	5	0.0413	77	124.078	186.338	211.523	287.4963333	327.5133333	287.115	202.3793333	163.4956667	118.1383333	100.1020333	55.56596667	56.96336667
Kaladp0022s0190.1	39	31.33445333	46.20516	5.241662058	0.815709292	763	4.84E-05	206	0.0422	104	17.3642	44.74343333	54.74303333	57.09833333	57.03636667	48.77106667	30.84963333	19.21746667	12.85526667	10.89317333	11.25486667	11.1866
Kaladp0027s0014.1	40	81.77209167	126.1214	6.135389494	3.104982668	974	1.06E-05	46	0.0406	58	87.2628	113.0563333	143.0146667	150.6806667	113.075	106.332	57.5532	50.1321	40.5213	24.55926667	31.31713333	63.76063333
Kaladp0604s0001.1	41	170.0375695	368.35612	47.37563705	0.000323936	87	0.000539297	830	0.044	163	7.94288	14.34283333	34.0504	171.9116	340.8716667	343.0003333	307.6906667	376.299	256.7346667	145.6334	27.52826667	14.44512
Kaladp0071s0138.1	42	132.2235625	324.2012134	177.6327738	0.004365754	225	0.00017554	410	0.0503	475	1.835453333	8.326783333	119.266	206.3113333	319.0326667	326.0366667	305.3836667	128.991	80.81466667	57.0161	22.5459	11.12251333
Kaladp0809s0028.1	43	6.855759668	13.32116567	14.58608066	0.179179812	545	0.00017554	543	0.0388	29	2.934993333	6.54745	10.31402667	12.00212667	14.30166667	11.64056667	12.48643333	6.119596667	2.22838	0.980501	0.983181333	1.730193667
Kaladp0048s0710.1	44	235.5114389	589.3804333	22.68867826	0.001923882	186	1.06E-05	35	0.0562	903	411.1236667	208.1223333	82.73316667	31.43713333	27.17456667	48.173	52.6434	121.5593333	245.6423333	391.3193333	616.555	589.654
Kaladp0016s0039.1	45	47.89773333	79.51853333	6.064745696	0.903853677	768	1.65E-06	10	0.0479	355	92.21076667	56.7589	33.34353333	23.0605	17.02203333	15.7004	18.71333333	26.24706667	41.17183333	61.51626667	95.21893333	93.80923333
Kaladp0055s0445.1	46	22.11191889	38.47927667	8.577907726	0.32772689	642	0.00017554	469	0.0381	22	28.0366	15.05233333	8.352286667	9.06907	5.51468	5.077823333	13.13666667	25.46363333	33.34583333	43.5571	41.65753333	37.07946667
Kaladp0086s0015.1	47	30.12277083	72.54814	34.47356036	0.001923882	190	0.00017554	455	0.0508	513	2.167326667	12.62023333	30.7688	52.00286667	74.71546667	68.0529	63.9504	20.87153333	17.8982	10.79409333	4.67272	2.95871
Kaladp0055s0446.1	48	7.358339805	16.19477367	34.50691357	0.023512049	337	0.00017554	555	0.0464	271	9.583533333	2.995523333	0.832134333	0.483326333	1.227436667	1.299410333	3.787943333	6.958353333	13.25188333	16.6781	14.5506	16.65183333
Kaladp0048s0744.1	49	30.59615611	57.21314667	7.104328739	0.275187662	611	4.84E-05	203	0.048	360	10.79910333	16.36560667	39.15393333	64.01346667	58.44063333	66.5857	47.0697	19.8636	12.21013333	10.18887667	9.372553333	13.09056667
Kaladp0022s0166.1	50	125.5906083	194.3731	5.145455825	1.595199908	869	1.06E-05	39	0.0463	266	133.287	161.5976667	231.7113333	241.2613333	184.093	191.8693333	87.93396667	60.17076667	50.94746667	46.88823333	52.744	64.5832
Kaladp0081s0357.1	51	9.010859335	21.515308	23.39874434	0.080393902	455	4.84E-05	266	0.0498	453	2.902916667	8.79311	17.37036667	17.43969667	22.47586667	16.60126667	9.182916667	4.365853333	3.470653333	2.51838	0.960558667	2.048726667
Kaladp0034s0050.1	52	661.2482142	1250.172833	27.078862	0.000459841	121	0.000539297	820	0.0461	251	48.20287	186.8486667	621.7893333	1218.748	1099.090667	1128.460667	1298.111	1250.21	697.2663333	264.914	73.39886667	47.93816667
Kaladp0033s0038.1	53	30.18925528	77.48619333	29.79949502	0.031705087	359	0.00017554	456	0.0485	381	14.2811	27.2568	52.33516667	80.17673333	64.60883333	55.20033333	34.75463333	14.02452333	6.30023	5.68169	4.96048	2.69054
Kaladp0536s0007.1	54	99.28727223	156.5822	5.754212278	1.595199908	870	1.06E-05	45	0.0467	287	189.5176667	115.675	72.93406667	55.24943333	40.42796667	32.93546667	39.58686667	60.4176	86.6252	124.8063333	187.1846667	186.087
Kaladp0011s1342.1	55	7.228000556	14.70130667	14.06016619	0.376304014	660	4.84E-05	267	0.0465	278	6.107186667	5.36305	2.820416667	1.959723333	1.5922	1.12566	4.691433333	10.09289	10.88704667	14.10883333	15.82696667	12.1606
Kaladp0040s0332.1	56	25.91346778	53.71519334	11.67753555	0.031793069	366	4.84E-05	211	0.0527	652	58.74586667	54.84426667	32.4279	14.48943333	6.180513333	5.030673333	5.16952	5.92093	11.34234333	21.52983333	51.587	43.69333333
Kaladp0037s0248.1	57	144.3153111	280.2424667	12.39542897	0.011525338	293	0.00017554	415	0.0511	535	69.08576667	238.4426667	243.7173333	279.4503333	304.835	295.8596667	115.1964333	62.4983	32.4096	26.92326667	24.59253333	38.77283333
Kaladp0747s0015.1	58	1.572384256	3.6335195	37.87086713	5.041110684	1043	1.06E-05	129	0.0415	82	0.507390667	1.934506667	2.828743333	3.387203333	3.732066667	3.162716667	1.53914	0.908752667	0.430480333	0.19264	0.098547167	0.146423567
Kaladp0059s0156.1	59	1.7779499	4.145110466	52.30540133	2.427728769	927	1.06E-05	127	0.0455	215	0.284193667	0.743242333	1.620583333	2.538856667	4.225903333	3.93116	3.313978667	3.269386667	0.78618	0.406574933	0.134546333	0.080792867
Kaladp1228s0012.1	60	3.601324194	7.770934334	17.3863444	0.303620004	626	0.00017554	631	0.0391	33	1.332893333	3.387843333	6.159526667	8.245166667	7.601356667	7.18167	5.026926667	1.95096	0.715042333	0.561470333	0.578802	0.474232333
Kaladp0050s0104.1	61	3.454158333	7.066223333	11.09667217	1.126672981	801	4.84E-05	299	0.0449	194	3.67158	4.891836667	7.603703333	7.76608	5.724473333	4.883366667	2.595363333	1.138126667	0.863568	0.740969667	0.699856667	0.870975667
Kaladp0102s0133.1	62	3.096298861	8.038871333	33.98106741	0.238448573	596	1.65E-06	24	0.0534	698	2.481113333	5.209796667	7.85656	8.282613333	5.601916667	3.821503333	1.440894667	0.613898333	0.439172667	0.243742	0.327446	0.836929333
Kaladp0071s0370.1	63	24.54310083	39.57232334	7.22104288	1.205905337	815	0.00017554	476	0.0394	39	17.67433333	27.79366667	32.761	42.22376667	45.93336667	43.5718	30.20276667	17.58593333	11.915	10.56650667	7.928026667	6.361043333
Kaladp0018s0125.1	64	203.6538808	559.3438534	131.4496744	4.58E-06	22	0.000539297	840	0.05	468	5.823063333	155.4777	354.9413333	563.6316667	553.1676667	517.3366667	216.6846667	47.4416	11.4079	7.998313333	5.64818	4.287813333
Kaladp0095s0643.1	65	6.548480833	11.50248333	6.488044212	6.638141611	1095	1.06E-05	108	0.0434	138	6.531086667	8.942156667	10.29463333	13.5984	9.45822	9.37597	6.66177	3.874063333	2.335453333	2.095916667	2.67072	2.74338
Kaladp0008s0876.1	66	246.0859583	466.5919	25.25185253	0.009977841	281	0.000539297	831	0.0458	233	267.179	170.8486667	47.962	20.96943333	19.23943333	21.26696667	320.2723333	369.4866667	446.622	485.8313333	381.6843333	401.6693333
Kaladp0042s0126.1	67	54.22868362	108.7561333	10.51009106	0.075647958	449	0.00017554	423	0.0503	481	55.10186667	58.837	29.54306667	13.25447	11.43586667	13.29806667	19.10316667	46.14523333	73.0098	104.7556667	106.068	120.192
Kaladp0809s0029.1	68	4.339290083	10.353318	44.01420334	0.093118563	476	4.84E-05	285	0.0518	592	1.59407	4.8193	10.40073333	10.59401333	7.881476667	7.004356667	5.42452	2.011336667	0.674956	0.240695333	0.656841333	0.769181667
Kaladp0034s0025.1	69	8.624739722	14.78042667	6.046167574	9.586482583	1170	1.65E-06	18	0.0441	168	8.982636667	10.80302667	14.55833333	17.70946667	13.08273333	10.52847333	7.42742	5.715463333	3.167426667	2.92904	4.142266667	4.45059
Kaladp0213s0009.1	70	75.20761943	129.9060333	7.274653476	0.144503875	521	4.84E-05	184	0.0527	655	46.93033333	42.2481	24.7348	20.7033	22.5065	22.51936667	46.41086667	111.9218333	136.5773333	150.6093333	137.0863333	140.2433333
Kaladp0029s0140.1	71	9.416066944	15.00563333	7.386191144	1.044282712	788	0.00017554	535	0.0393	37	11.14280333	5.557406667	4.052883333	3.21226	2.835686667	2.3497	5.75193	12.82126667	14.66766667	17.11623333	17.35533333	16.12963333
Kaladp0011s0205.1	72	86.24196614	237.249873	80.08873055	0.000354918	92	1.65E-06	7	0.0608	1265	80.50393333	39.89296667	12.01608	2.999793667	6.512926667	11.82329333	23.69383333	65.9801	134.6243333	211.331	240.2496667	205.2756667
Kaladp0029s0012.1	73	422.7316444	670.3938334	9.17674777	0.148113626	523	0.000539297	824	0.0386	24	220.7146667	517.8743333	602.3226667	752.3816667	745.4473333	710.7266667	489.4813333	429.9623333	270.6743333	162.6323333	88.57423333	81.98783333
Kaladp0095s0621.1	74	7.319955001	13.56003	8.085259801	2.028957585	899	4.84E-05	270	0.0453	205	2.50379	5.663413333	8.12304	12.99756	14.1292	15.47386667	10.48018667	6.152696667	4.030856667	4.114103333	1.913836667	2.25691
Kaladp0095s0094.1	75	139.3885311	368.4091334	26.42938987	0.001021796	156	1.06E-05	37	0.0597	1181	152.9809667	94.9867	35.23203333	16.56987333	14.48753333	16.75876667	43.85603333	110.7188	204.0086667	289.6673333	310.499	382.8966667
Kaladp0029s0011.1	76	866.4701944	1350.261333	7.25144141	0.337085929	646	0.00017554	401	0.0478	344	276.6356667	695.4846667	1155.578	1465.496667	1543.753333	1566.253333	949.3253333	1045.232	760.1036667	497.0906667	226.697	215.992
Kaladp0067s0109.1	77	29.32187806	37.82408667	4.438840946	13.44605887	1248	1.06E-05	68	0.0418	91	21.31163333	17.98696667	12.92522333	10.99908	15.80133333	20.40083333	35.31376667	47.65433333	47.9099	48.82316667	36.06003333	36.67626667
Kaladp0674s0182.1	78	26.4620825	41.51585	5.051202944	6.684183703	1096	1.06E-05	66	0.0461	250	31.5144	40.87796667	51.76363333	44.59683333	31.9994	32.7686	14.7651	13.32836667	10.24778333	11.21190667	14.5784	19.8926
Kaladp0055s0424.1	79	103.3875972	162.0318667	8.048193785	0.128984958	505	0.000539297	855	0.0417	89	93.97653333	175.9353333	185.021	184.2060667	178.448	141.177	96.68876667	69.75946667	36.84363333	26.95933333	22.98913333	28.6469
Kaladp0060s0371.1	80	515.5740212	1520.63474	222.2821548	1.05E-05	26	4.84E-05	159	0.0612	1298	240.382	749.734	1527.506667	1297.606667	962.4443333	899.1963333	323.5506667	106.2763333	14.98816333	6.871926667	16.99336333	41.3378
Kaladp0076s0089.1	81	9.495924722	15.9705	7.109757963	3.231212184	980	4.84E-05	264	0.0459	241	12.71128667	15.80946667	18.58443333	13.52133333	13.81933333	12.19896667	6.045073333	3.06763	2.613933333	4.228833333	4.909026667	6.44178
Kaladp0008s0368.1	82	11.20181333	24.82367	15.63806514	0.122460507	497	0.00017554	526	0.05	466	6.32871	11.62102333	22.01363333	26.5195	20.08806667	19.86756667	10.94643667	5.997346667	3.69679	2.248033333	3.398823333	1.69583
Kaladp0088s0093.1	83	13.09898167	29.50275667	15.18235848	0.045033059	390	4.84E-05	243	0.0556	858	6.517043333	19.9802	31.583	28.8546	21.52133333	20.72263333	11.51695	5.69852	3.55822	2.080243333	2.55729	2.597746667
Kaladp0026s0026.1	84	14.44109778	29.43728667	20.93162768	0.065660722	435	0.000539297	983	0.0412	74	1.476913333	2.27336	8.01584	14.40994	22.547	22.84416667	30.9142	21.8945	23.49823333	14.86683333	6.327233333	4.224953333
Kaladp0034s0040.1	85	54.47300082	105.6996266	12.00956735	0.016812032	320	0.000539297	876	0.0468	297	42.95956667	62.6575	103.6223333	104.3986333	106.8357333	115.3003333	50.2529	22.9139	13.00286	11.25660333	9.600706667	10.87494
Kaladp0068s0030.1	86	8.797892501	19.85483667	13.94123871	0.102782106	488	0.00017554	537	0.0503	476	7.305786667	12.78763333	21.38906667	18.99996667	14.14326667	12.3541	7.588356667	3.585093333	2.209006667	1.53423	1.61223	2.065973333
Kaladp0809s0044.1	87	36.31377611	82.86337334	19.98318478	0.013628759	301	0.000539297	906	0.0468	294	23.4122	52.10353333	72.3701	87.22846667	68.35736667	49.95253333	32.4824	21.38433333	10.29789667	6.728673333	7.082716667	4.365093333
Kaladp0566s0001.1	88	10.98864517	19.67404	9.344495687	0.652090734	729	0.00017554	530	0.0461	259	20.841	14.9567	7.986443333	3.814386667	2.357726667	4.140506667	3.591295333	6.003683333	13.6185	13.7759	22.03176667	18.74583333
Kaladp0046s0175.1	89	108.1288333	153.4671	5.394454642	8.352402885	1143	4.84E-05	176	0.0458	237	66.49296667	108.921	149.921	184.7253333	188.39	171.4596667	110.3459	93.66663333	77.7188	55.6159	55.3659	34.9229
Kaladp0021s0006.1	90	12.29999194	17.33006	5.370788538	17.60009493	1298	4.84E-05	258	0.0394	42	8.219826667	13.86516667	16.65643333	20.70026667	21.29503333	17.84996667	14.64446667	10.15214333	8.27941	6.725123333	5.247093333	3.964973333
Kaladp0009s0016.1	91	5.956329722	11.08549	7.137771232	3.091163611	972	4.84E-05	273	0.048	359	2.972753333	4.681133333	9.144946667	12.8916	10.58148333	10.26161	6.45608	5.939696667	2.891743333	1.99049	1.80611	1.85831
Kaladp0131s0026.1	92	9.125775	16.27836667	8.736376023	1.375342969	840	0.00017554	550	0.0456	219	9.155073333	15.49636667	18.3825	16.15003333	12.67896667	11.39233333	8.483766667	4.40212	3.987263333	2.44279	2.104133333	4.833953333
Kaladp0058s0099.1	93	3.767658833	5.719587333	6.253242946	17.73242193	1301	4.84E-05	303	0.037	9	1.201516667	2.19222	3.537223333	4.838593333	5.693276667	6.734103333	6.80836	6.038083333	3.650396667	1.88464	1.54472	1.088772667
Kaladp0060s0397.1	94	9.752439167	17.61670667	7.175103815	1.551223656	863	0.00017554	538	0.0458	230	9.151466667	16.27806667	20.46956667	16.6402	14.7816	13.47913333	7.097586667	4.721523333	2.85286	2.86569	4.097183333	4.594393333
Kaladp0050s0217.1	95	14.48363722	28.46172667	7.260635764	1.205905337	814	4.84E-05	236	0.052	602	6.603346667	13.6348	24.44613333	33.00786667	24.88743333	23.25026667	15.10436667	10.83582667	7.17142	5.070466667	4.54614	5.24558
Kaladp0058s0058.1	96	13.12680639	20.45266667	5.36165373	10.21602796	1179	4.84E-05	261	0.0456	218	9.156626667	7.541036667	6.287076667	6.094143333	4.6892	8.363216667	12.82924333	19.68446667	23.6653	25.14186667	18.6266	15.4429
Kaladp0060s0363.1	97	35.71819583	76.87152334	16.67545098	0.024049133	342	0.00017554	450	0.0558	866	14.45393333	43.9128	60.95983333	58.66463333	81.77546667	80.28896667	35.11633333	18.7007	14.40523333	9.179486667	4.903943333	6.25702
Kaladp0091s0109.1	98	15.55883306	21.59601	4.19660377	21.56074993	1345	1.06E-05	83	0.0458	231	18.30156667	14.735	9.41625	6.963776667	6.755923333	7.78181	9.92047	15.5021	16.92183333	24.02373333	28.35193333	28.0316
Kaladp0748s0043.1	99	31.07145889	64.58742667	10.36410655	0.318542744	635	0.00017554	452	0.0516	573	31.2294	47.4142	71.48476667	51.17	44.78403333	40.3765	17.8408	6.89734	8.043463333	9.78707	18.95003333	24.8799
Kaladp1129s0024.1	100	6.408278806	15.68249367	20.1489752	0.064608674	430	0.00017554	557	0.0531	678	6.432936667	9.380886667	16.50146667	15.0154	10.82432333	7.970843333	4.437963333	2.300253333	0.818973	1.057747	1.031798667	1.126753667
Kaladp0018s0320.1	101	28.83877361	68.51490667	14.03218853	0.057557466	417	0.00017554	462	0.055	804	35.0206	20.89056667	12.95176667	5.25736	7.42307	5.891236667	10.91521667	20.31893333	37.6186	55.54493333	73.77226667	60.46073333
Kaladp0050s0283.1	102	65.81818167	138.0519034	14.38391381	0.017678737	322	0.000539297	874	0.0508	508	29.6505	85.38023333	139.0990333	148.3666667	114.5010667	117.9836667	67.3192	23.86043333	22.02003333	18.47353333	10.31476333	12.84905
Kaladp0062s0181.1	103	9.317219112	24.89809867	52.11832161	0.003692245	219	0.00017554	546	0.0568	944	7.261466667	15.50176667	25.38516667	19.81143333	17.4891	16.55096667	4.018123333	1.639513333	1.159648	0.487068	1.290713333	1.211663333
Kaladp0102s0142.1	104	31.97008833	52.29337333	5.692544637	6.123766671	1080	4.84E-05	213	0.0493	422	16.8237	23.8168	40.69053333	49.16993333	54.61103333	63.4373	38.81456667	28.33153333	25.76993333	18.915	12.1168	11.14392667
Kaladp0638s0001.1	105	9.205050556	14.09432333	6.119852808	1.837322652	888	0.00017554	542	0.0467	293	11.12908	13.45833333	14.63186667	15.42576667	16.8472	14.76196667	5.76669	3.73434	3.03944	2.752876667	3.476323333	5.436723333
Kaladp0042s0251.1	106	636.3426279	1591.056934	60.88230721	0.000108223	55	0.000539297	823	0.0554	846	1617.626667	1550.676667	852.244	94.6732	26.56973333	26.9403	26.7911	86.7837	129.8261667	483.1226667	1195.100667	1545.756667
Kaladp0072s0064.1	107	1.155691972	2.304855334	32.73493372	75.6364077	1682	1.65E-06	29	0.0374	14	1.10613	1.477842	2.17246	2.377483667	2.253723333	2.06673	0.89231	0.544779667	0.213179333	0.072628333	0.191292667	0.499744667
Kaladp1129s0004.1	108	7.990829167	16.99718333	11.6917335	0.228588198	586	0.00017554	536	0.052	605	5.607796667	9.57886	18.58693333	16.62513333	12.76026667	12.05756667	8.87726	4.671453333	1.93398	1.795696667	1.58975	1.805253333
Kaladp0005s0044.1	109	31.05905611	38.21009333	4.036425359	36.26443262	1473	1.06E-05	64	0.045	196	26.2894	16.66256667	12.58390667	13.76403333	24.24263333	27.37083333	28.69336667	42.36346667	48.2867	50.794	41.23993333	40.41783333
Kaladp0515s0066.1	110	3.038368722	4.429806334	5.019859703	58.90522099	1605	1.06E-05	117	0.037	11	4.605683333	5.531786667	5.422303333	4.60668	3.690686667	2.806206667	1.4188	1.101980333	1.169224333	1.318576667	1.80244	2.986056667
Kaladp0026s0170.1	111	6.978264444	10.68832667	5.24481329	6.456087602	1093	0.00017554	569	0.0415	80	7.132943333	10.01741	13.2063	11.83703333	10.57376667	10.12426333	6.349166667	3.681246667	2.859523333	2.517973333	2.688716667	2.75083
Kaladp0674s0030.1	112	913.3798583	2177.062333	20.26132244	0.010250977	283	1.06E-05	32	0.0629	1431	1113.914667	1698.46	2290.09	1218.573333	771.2146667	714.102	204.0172	113.0276667	133.7794333	337.5396667	864.0796667	1501.76
Kaladp0651s0007.1	113	17.97418267	42.14477967	41.24058193	0.099056415	482	0.000539297	952	0.0471	313	14.9542	26.99193333	35.96606667	43.1921	34.81596667	30.22636667	11.20799333	7.356153333	5.99409	2.814773333	1.047320333	1.123228333
Kaladp0099s0026.1	114	69.78240833	90.28173333	4.24646221	12.30340669	1221	0.00017554	425	0.0428	121	35.25853333	73.54836667	98.42863333	103.3913333	118.091	108.8823333	86.02226667	58.75773333	56.11936667	42.69576667	28.3843	27.80926667
Kaladp0037s0181.1	115	4.435889556	7.223802	6.593495652	3.55407508	997	0.00017554	616	0.0439	159	4.568523333	7.546063333	8.515266667	7.877803333	6.813216667	6.930536667	2.99885	2.046353333	1.30918	1.291464667	1.449473333	1.883943333
Kaladp0094s0045.1	116	43.40950833	71.75076666	6.070594164	1.024332743	785	0.000539297	896	0.042	94	23.2724	51.1161	72.797	85.90113333	69.6409	67.81926667	51.33316667	32.14156667	21.79363333	14.15036667	16.53823333	14.41033333
Kaladp0034s0076.1	117	39.28441445	80.51799333	7.546973181	0.738791916	745	1.06E-05	61	0.0571	970	52.03053333	27.24866667	20.67756667	13.5005	12.29850667	14.22913333	21.78766667	30.22993333	45.47786667	68.4925	92.8165	72.6236
Kaladp0630s0008.1	118	83.49245278	162.5121334	8.427247358	0.128984958	506	1.06E-05	48	0.0603	1227	182.511	115.0078	75.56523333	44.24766667	25.7518	24.38156667	21.88053333	31.89336667	38.90573333	81.39973333	175.9723333	184.3926667
Kaladp0011s0357.1	119	18.09917806	31.63278667	7.597476092	0.503685428	697	0.00017554	500	0.0518	588	10.7497	17.5694	35.9858	35.33573333	36.42746667	28.2523	16.29536667	11.27385667	9.052183333	6.490383333	4.79468	4.963266667
Kaladp0038s0018.1	120	16.33663778	23.58360666	4.419189185	18.44938028	1310	1.06E-05	87	0.0489	398	10.52787	15.2223	21.62856667	23.75433333	30.48103333	29.90576667	19.16856667	11.7598	10.77004	8.884573333	6.897426667	7.039376667
Kaladp0032s0162.1	121	118.5962306	218.1351333	10.14988688	0.030506915	358	0.000539297	853	0.052	603	91.8711	50.7887	28.60593333	23.8402	25.88046667	30.71043333	123.8372667	239.2266667	205.3563333	241.9753333	176.023	185.0393333
Kaladp0048s0271.1	122	2.808184185	6.598101118	64.68687308	1.288768222	831	1.06E-05	119	0.056	886	3.768533333	2.37594	1.957863333	0.257378667	0.103602215	0.586529333	1.669386667	2.079086667	3.228196667	4.339976667	6.630013333	6.701703333
Kaladp0045s0352.1	123	1.820349917	3.605115	13.68327419	54.96036552	1585	1.06E-05	132	0.043	124	0.472800333	1.070406667	1.978356667	2.53211	3.889356667	3.657023333	2.750373333	2.1542	1.372743333	0.953559667	0.729027333	0.284241667
Kaladp0011s0926.1	124	19.58799222	46.99071666	18.96063804	0.055641648	408	0.00017554	480	0.0569	955	3.326273333	6.999793333	13.63574	26.21373333	29.79863333	35.29633333	49.60703333	23.85196667	25.0582	13.90543333	4.74645	2.616316667
Kaladp0046s0345.1	125	13.23235583	23.1026	8.141894398	0.491438087	694	4.84E-05	247	0.0563	910	23.9662	21.6711	26.3374	26.07943333	15.15006667	13.05186667	7.785446667	4.584843333	3.2348	3.719533333	5.958563333	7.249016667
Kaladp0050s0080.1	126	3.198250528	6.344735	7.398062854	14.77450633	1265	4.84E-05	326	0.0463	264	1.87124	3.074666667	5.08229	7.3364	5.691886667	4.928663333	3.81277	1.826553333	0.991665	1.109653667	1.139181	1.514036667
Kaladp0092s0206.1	127	14.12097417	24.57662666	8.267521723	0.516134611	703	0.000539297	985	0.0441	171	12.66029333	20.49736667	27.81633333	27.95833333	22.2014	18.65633333	14.8404	5.888976667	6.5376	4.338036667	3.381706667	4.67491
Kaladp0062s0016.1	128	8.914195834	17.90702667	14.87023382	0.148113626	526	0.000539297	1031	0.0469	303	7.1552	14.02153333	18.18386667	19.19806667	14.16123333	12.54166667	7.967493333	5.77336	3.15591	2.047913333	1.29104	1.473066667
Kaladp0878s0021.1	129	3.757298389	5.308409667	5.572955029	51.82586415	1569	1.06E-05	124	0.0442	175	2.113136667	2.580226667	3.363403333	6.306826667	6.293046667	6.469236667	6.366406667	4.01059	2.688513333	2.21187	1.523497	1.160827
Kaladp0100s0013.1	130	25.46694028	53.46447333	10.93721578	0.031793069	364	0.00017554	464	0.0582	1060	24.50436667	35.97846667	45.08746667	58.8447	44.3831	51.7775	13.99085667	6.543946667	5.380226667	5.99115	6.01545	7.106053333
Kaladp0040s0718.1	131	1.067130347	2.401978777	20.80884524	23.69274515	1365	1.06E-05	141	0.0486	385	1.313225	2.458826667	2.523236667	2.137002333	1.999226667	1.150289667	0.191623866	0.176143464	0.12125789	0.13035532	0.137675167	0.466701456
Kaladp0067s0121.1	132	22.50936806	57.75417667	32.34515348	0.005073789	229	4.84E-05	210	0.0636	1475	19.7626	18.12863333	7.303116667	3.07999	1.842523333	3.082213333	8.42344	14.5498	33.6931	59.5967	50.16936667	50.48093333
Kaladp0001s0118.1	133	9.41582925	21.20527566	34.45959626	0.064608674	433	0.00017554	547	0.0567	937	3.28414	9.613726667	15.87473333	17.7128	20.7439	21.83903333	7.783706667	6.30804	4.553103333	2.86888	0.633757667	1.77413
Kaladp0064s0046.1	134	39.20436833	95.11302663	17.99173098	0.008253762	269	0.000539297	920	0.054	737	12.97773333	50.48136667	79.946	100.7106333	77.44623333	73.58393333	28.77403333	16.07103333	9.923933333	6.479173333	8.46074	5.597606667
Kaladp0048s0663.1	135	42.95143333	55.68213333	3.675302129	28.97845846	1422	1.06E-05	65	0.0497	447	61.76993333	32.8362	27.33123333	20.91446667	20.8134	24.63836667	29.37786667	34.39993333	51.3808	62.07426667	76.49553333	73.3852
Kaladp0008s0203.1	136	152.6835917	199.721	3.699260721	99.95576102	1760	1.65E-06	6	0.0445	183	80.86536667	104.3305	131.1936667	181.4153333	214.7216667	273.712	208.0386667	186.357	155.99	126.2422333	95.34566667	73.991
Kaladp0048s0472.1	137	50.49958944	149.12614	64.05918321	0.000459841	107	1.06E-05	49	0.0673	1801	101.4743333	151.491	94.35463333	51.50086667	39.161	27.10936667	3.603903333	2.36486	3.212343333	23.4327	42.93136667	65.3587
Kaladp0048s0535.1	138	24.00487944	36.17347333	6.861032708	0.787654907	755	0.000539297	934	0.0463	269	15.54957333	34.4465	34.9805	38.21683333	39.18693333	42.34533333	32.9882	16.46226667	10.71294667	9.281436667	7.71617	6.17186
Kaladp0024s0871.1	139	3.049195778	6.526192	12.31347303	5.39312346	1058	4.84E-05	311	0.0518	594	4.635323333	2.61692	2.10163	0.690021	0.576851333	0.647640333	2.160073333	2.07179	3.226333333	4.911936667	7.103043333	5.848786667
Kaladp0048s0689.1	140	75.56528611	104.9477	5.302152011	3.478892151	993	0.000539297	878	0.042	95	63.907	95.09833333	128.493	129.3419333	113.088	112.713	63.4096	66.88	38.6835	26.28476667	24.39423333	44.49006667
Kaladp0034s0148.1	141	280.578775	678.9905	27.9949508	0.004346352	224	0.00017554	407	0.0619	1352	59.1001	124.0989	258.1546667	314.1933333	392.0723333	478.0416667	704.143	377.929	381.8006667	218.428	33.83113333	25.1525
Kaladp0084s0086.1	142	22.93321694	37.55047333	5.160520574	3.599700594	999	4.84E-05	249	0.054	739	14.63966667	27.92453333	39.8628	46.5759	38.19513333	36.1146	16.5577	13.773	11.9418	10.27617333	9.025426667	10.31187
Kaladp0011s1107.1	143	62.83333056	80.38350003	3.964445172	20.66666495	1335	0.00017554	438	0.0456	216	48.31156667	86.87243333	107.4993667	92.4307	93.73363333	91.62006667	61.46593333	37.21676667	35.5603	27.11586667	31.75036667	40.42296667
Kaladp0074s0079.1	144	16.40681639	22.84076333	3.992120837	58.21877231	1601	1.06E-05	88	0.0468	302	16.99823333	24.2059	30.4744	24.65896667	20.9725	19.3433	13.06552	9.016463333	7.633636667	8.404656667	10.59245333	11.51576667
Kaladp0076s0005.1	145	1.694889972	4.528983333	inf	1.906452643	892	1.06E-05	125	0.0571	975	0.356036667	1.428256333	2.703033333	3.355443333	4.528983333	4.389886667	1.430036667	1.311029	0.475657667	0.253746333	0	0.106570333
Kaladp0082s0194.1	146	1152.217972	1562.451667	5.307537851	6.233240737	1082	0.000539297	821	0.0417	90	898.1026667	1164.341333	1607.673333	1925.176667	1697.776667	1875.256667	1286.11	1182.216667	779.1293333	530.7416667	517.3656667	362.725
Kaladp0439s0001.1	147	338.684025	768.8137	13.07207472	0.187572112	554	1.06E-05	34	0.0627	1409	107.3813333	232.997	313.2756667	313.4446667	592.126	832.499	570.5866667	483.3656667	271.8006667	174.256	108.7903333	63.6853
Kaladp0748s0049.1	148	13.28053639	24.24404333	9.680422299	0.148113626	524	0.000539297	1019	0.05	463	10.5494	21.6328	27.037	26.1827	21.6686	24.3094	8.49012	5.354156667	3.66066	3.30798	2.792956667	4.380663333
Kaladp0902s0017.1	149	8.178604166	18.46126333	15.22135573	0.198425931	566	0.000539297	1060	0.0485	382	2.70541	8.745026667	15.17	14.81162	19.7594	13.25343333	9.95634	4.95151	3.08689	2.73129	1.298136667	1.674193333
Kaladp0867s0042.1	150	317.1822833	534.1767334	10.73514939	0.065660722	439	0.000539297	825	0.0541	747	475.9616667	585.877	540.9356667	589.0476667	427.9833333	377.3416667	262.8946667	196.9336667	68.05513333	54.87093333	111.2756667	115.0103333
Kaladp0809s0095.1	151	607.6646445	1098.031	10.13095651	0.022462018	333	0.001456267	1534	0.0436	149	244.7406667	593.229	1156.492333	1171.379667	1085.474667	1218.284667	879.6413333	367.6306667	191.997	131.8944	130.9576667	120.2536667
Kaladp0095s0213.1	152	30.31448556	79.50598667	27.29676393	0.001923882	189	1.06E-05	71	0.0669	1762	16.00835667	12.6985	5.5088	3.023413333	3.796596667	6.461086667	8.341273333	34.69143333	56.4656	82.5294	68.02933333	66.22003333
Kaladp0036s0139.1	153	422.5644834	1054.599267	22.26748462	0.007735194	255	0.00017554	404	0.0622	1371	624.6136667	367.223	138.8763333	49.5874	75.71933333	105.8437333	150.9916667	232.3323333	477.04	700.2156667	1044.144	1104.186667
Kaladp0027s0048.1	154	19.10531639	26.81827334	5.036712061	9.039666266	1154	0.00017554	489	0.0486	388	8.283813333	10.01520333	11.48726667	17.81633333	29.53903333	33.46186667	26.12723333	30.34593333	24.7129	20.79603333	10.03458667	6.643593333
Kaladp0101s0093.1	155	1.63208125	3.035506	11.41754523	61.60348636	1620	4.84E-05	342	0.0412	71	0.418264	0.426141667	1.105213333	2.28242	2.94096	3.32689	2.789773333	2.542676667	1.44172	1.252613333	0.766918667	0.291384
Kaladp0011s0119.1	156	129.6379083	267.4148333	9.917939938	0.390022669	665	0.00017554	413	0.0571	965	29.98616667	57.38123333	105.0589	164.4113333	216.1786667	202.3583333	297.401	203.9966667	97.04213333	83.04143333	55.12543333	43.6736
Kaladp0071s0323.1	157	65.95643334	67.23849997	2.968378578	101.3628942	1769	4.84E-05	191	0.0416	88	44.4173	56.5594	81.4855	100.2899667	100.5937667	101.3978333	90.19266667	52.98136667	52.7974	41.83583333	34.76683333	34.15933333
Kaladp0053s0626.1	158	110.7941694	252.3186667	10.08896173	0.045033059	389	1.06E-05	55	0.0652	1606	241.189	209.0713333	75.51203333	38.30726667	34.2922	29.06263333	27.761	34.21093333	45.83546667	130.8118333	183.3966667	280.0796667
Kaladp0096s0113.1	159	14.68922833	16.60263667	3.935386953	155.350016	1885	1.06E-05	94	0.0414	78	17.04776667	19.0138	22.25866667	21.35583333	15.96896667	15.76103333	9.316636667	5.65603	7.735573333	10.44303333	13.8572	17.8562
Kaladp0867s0017.1	160	6.87274	9.701946663	4.577972469	25.67682283	1388	0.00017554	601	0.0411	70	4.53886	6.71282	10.7743	12.41352333	10.74132	11.44484667	7.8852	5.26488	3.672686667	3.302186667	2.711576667	3.01068
Kaladp0095s0454.1	161	8.987568055	15.86476333	9.872066599	0.67184436	734	0.000539297	1077	0.046	249	6.144003333	7.73785	14.24056667	17.18193333	17.3873	17.65293333	10.87764333	4.924526667	3.892406667	3.680083333	2.3434	1.78817
Kaladp0038s0084.1	162	6.996428554	15.569524	21.84526637	0.216650006	577	0.00017554	577	0.0564	917	11.13930333	9.959093333	5.21627	4.452163333	1.891156667	1.733563333	0.746909333	2.110566667	4.243796667	10.22665333	15.92123333	16.31643333
Kaladp0060s0288.1	163	724.7661667	894.723	3.466248791	109.0416091	1785	4.84E-05	161	0.0431	127	671.5833333	486.8613333	362.787	364.3133333	488.042	564.568	747.322	888.7323333	989.9736667	1257.51	956.2963333	919.2046667
Kaladp0048s0336.1	164	57.74525445	120.67678	26.1293735	2.346094047	920	0.000539297	879	0.0465	276	4.80222	48.16126667	80.7343	83.23946667	125.479	124.061	90.78806667	52.28453333	30.81196667	24.9487	14.9826	12.64993333
Kaladp0060s0196.1	165	10.1335265	27.189371	35.7233257	0.001923882	191	0.000539297	1067	0.0552	828	0.853848	3.89661	18.3657	27.9724	24.758	23.94723333	11.6732	4.703146667	2.386483333	1.388566667	0.783029	0.874101
Kaladp0674s0116.1	166	18.18086222	19.09354334	3.121570034	214.3653528	1994	1.06E-05	85	0.0377	18	11.86813333	18.41573333	22.84056667	24.41503333	25.96413333	28.09326667	22.03763333	18.85836667	15.8997	11.7117	8.999723333	9.066356667
Kaladp0084s0045.1	167	3.137974583	4.875275666	5.431353055	73.4481056	1669	4.84E-05	319	0.0424	109	3.20985	3.77998	5.975453333	5.367083333	4.73762	4.51277	2.753496667	1.8152	1.47117	1.100177667	1.263844	1.66905
Kaladp0058s0064.1	168	23.81075833	33.47305334	4.191979363	21.76287533	1346	0.00017554	484	0.0464	270	25.52456667	17.74756667	10.81428667	10.48661333	12.58066667	13.97616667	16.92433333	31.58313333	31.67023333	35.54793333	43.95966667	34.91393333
Kaladp0071s0014.1	169	93.070875	171.7094667	10.7866919	0.055641648	412	0.001456267	1563	0.043	125	34.79346667	125.185	147.0276667	189.2546667	171.605	175.2353333	105.0151	63.9541	39.56923333	28.75503333	18.9107	17.5452
Kaladp0218s0002.1	170	4.096602472	9.124801333	28.65018694	0.099956013	486	0.000539297	1211	0.049	407	0.783408667	3.665863333	8.079373333	7.879546667	8.76629	9.45481	6.306286667	1.54545	0.991484667	0.744370667	0.612337	0.330008667
Kaladp0036s0095.1	171	247.5969833	639.9008667	45.16114415	0.007096651	251	0.000539297	839	0.0577	1016	122.3758	434.0843333	601.1423333	654.391	503.711	399.8793333	101.6877	51.1769	40.58503333	31.63676667	14.49013333	16.00346667
Kaladp0026s0077.1	172	17.09234878	43.82222466	24.83574549	0.001730901	185	1.06E-05	73	0.0678	1855	6.909216667	3.527673333	1.958486667	1.838508667	2.287086667	2.326636667	17.13891	40.10426667	42.7972	45.66073333	21.9141	18.64536667
Kaladp0027s0071.1	173	2.4882675	3.793870334	6.540224959	105.6634049	1778	4.84E-05	335	0.0356	2	1.174906333	1.82206	2.817763333	3.899813333	4.478656667	4.370856667	3.460986667	3.01747	1.874713333	1.167533333	1.089664	0.684786333
Kaladp0844s0010.1	174	23.70600056	27.41072667	3.79008327	105.2279832	1776	4.84E-05	230	0.0427	118	15.9497	15.0455	9.82434	13.7181	19.7458	19.6148	25.5197	35.5629	37.23506667	36.33336667	29.8507	26.07203333
Kaladp0039s0768.1	175	2.557908139	5.348093667	21.1934492	5.098682273	1046	0.00017554	665	0.0493	417	1.989693333	3.12625	5.0639	5.612936667	4.392083333	4.311183333	2.26731	1.187259667	1.009302333	0.641626667	0.828509333	0.264843
Kaladp0006s0004.1	176	27.15238611	35.52723333	3.970935029	43.70412762	1513	0.00017554	485	0.0438	154	20.3467	29.12196667	41.52093333	47.4855	40.1031	35.26993333	33.2066	20.42683333	17.23296667	15.48566667	11.95826667	13.67016667
Kaladp0039s0732.1	177	30.61479	64.14778333	11.1324637	0.072213833	444	0.000539297	946	0.0545	762	7.098726667	17.08316667	44.48093333	59.9386	68.69503333	70.4787	35.84216667	20.54686667	16.92436667	12.58156667	7.376436667	6.330916667
Kaladp0037s0347.1	178	165.0349033	485.05576	176.4752699	3.30E-06	16	4.84E-05	171	0.069	1970	39.07596667	10.06102	2.76424	3.05644	3.89146	4.539913333	89.40113333	177.7586667	411.4596667	487.82	430.1526667	320.4376667
Kaladp0044s0104.1	179	78.62004167	84.03840003	3.573502182	85.4534532	1711	0.00017554	427	0.0377	19	68.35516667	95.27676667	110.747	109.9803667	116.6936667	107.697	87.4553	68.78526667	55.4517	46.93606667	32.65526667	43.40693333
Kaladp0062s0214.1	180	143.8440639	207.7519333	5.408803518	7.751716209	1127	0.000539297	862	0.0442	173	47.12206667	90.71946667	161.7536667	214.509	207.6976667	254.874	200.0503333	166.114	140.4958	108.3292333	70.22383333	64.2397
Kaladp0007s0049.1	181	2.668287667	3.909542333	6.240268287	107.8585384	1782	4.84E-05	332	0.0401	49	1.952286667	2.290296667	3.272873333	3.622993333	4.6556	4.37566	4.041113333	3.296863333	1.55273	1.238961667	0.746057667	0.974016
Kaladp0008s0037.1	182	1.87310395	5.504536932	77.00180122	1.432405829	846	1.06E-05	128	0.0598	1190	0.714280667	0.941803667	2.401063333	3.037666	5.576963333	4.81955	2.707506667	1.383766667	0.470681667	0.252309667	0.099229333	0.072426401
Kaladp0076s0174.1	183	4.396924944	9.111886	30.30677293	0.065660722	436	0.000539297	1165	0.0515	563	3.74313	0.726289	0.310914	0.480612333	0.831937667	0.854013	2.30887	9.106756667	9.03608	9.4228	8.258743333	7.682953333
Kaladp0001s0207.1	184	108.4805194	162.2215667	5.264114789	5.994099119	1076	0.00017554	418	0.0531	679	90.47326667	71.38473333	45.5937	38.04343333	59.9147	60.8285	118.8132333	120.7546667	200.265	199.6653333	143.0713333	152.9583333
Kaladp0026s0076.1	185	8.916044001	12.841542	5.629042867	42.66361438	1508	4.84E-05	288	0.0485	380	9.64878	7.19003	3.750656667	2.774124667	5.889933333	5.95576	8.454593333	10.5753	15.61566667	14.79646667	11.25925	11.08196667
Kaladp0043s0109.1	186	233.6539833	290.7966666	4.10721142	13.04563067	1237	0.000539297	842	0.0421	101	377.0526667	233.0686667	155.912	93.58766667	96.08766667	130.767	159.3904667	201.1096667	277.5006667	327.0783333	384.3843333	367.9086667
Kaladp0082s0071.1	187	163.2058639	243.9372	7.573213189	0.153640234	533	0.001456267	1549	0.0423	107	89.58386667	236.544	277.3513333	275.14	278.4773333	281.048	192.522	128.334	65.55553333	57.41536667	39.38813333	37.1108
Kaladp0071s0156.1	188	18.53936	31.15892667	6.119961747	5.041110684	1044	4.84E-05	233	0.0564	916	9.91235	6.403136667	6.085773333	10.92762667	13.21346667	14.64266667	21.63266667	35.42503333	37.2447	25.65406667	24.46246667	16.86836667
Kaladp0032s0117.1	189	44.72290806	92.61540333	14.8171521	0.073346727	447	0.000539297	905	0.0554	842	11.44096667	18.65356667	27.20173333	62.30206667	99.31833333	77.46886667	96.16223333	60.13736667	31.7351	31.58996667	13.96176667	6.70293
Kaladp0037s0036.1	190	1.934731195	3.387673334	14.85815972	37.48913317	1486	0.00017554	679	0.0392	34	1.398076667	1.65749	2.953676667	3.632126667	3.36828	3.58718	2.499096667	1.64437	1.180797667	0.526709667	0.524517	0.244453333
Kaladp0062s0048.1	191	4.404419638	12.92621533	71.32072664	0.011859663	294	0.00017554	593	0.0615	1314	5.489753333	5.388783333	10.05441333	13.11003333	9.580513333	6.26257	1.398618	0.585367	0.183818	0.205730333	0.221447333	0.371988333
Kaladp0543s0002.1	192	1.357676133	2.900020297	15.20953754	11.29273324	1199	0.00017554	729	0.0465	277	0.316127667	1.198799667	2.674113333	2.745876667	3.10411	2.92683	1.86079	0.457950183	0.27195531	0.284341333	0.247129733	0.204089703
Kaladp0011s0106.1	193	149.8162781	320.9033634	22.58595558	0.001923882	188	0.000539297	859	0.0594	1160	70.32123333	40.92753333	15.9699	14.86630333	48.4626	62.25356667	84.79853333	209.775	277.3926667	333.8336667	335.7696667	303.4246667
Kaladp0049s0027.1	194	252.3123444	671.5845666	23.51390613	0.002588378	204	0.00017554	408	0.0652	1600	304.1338	162.7116667	66.1884	29.82976667	43.9521	44.9441	70.52463333	184.82	356.5193333	545.3023333	517.4076667	701.4143333
Kaladp0039s0335.1	195	27.71805556	36.01316667	4.70551577	20.66666495	1336	0.00017554	482	0.0489	395	12.01163333	15.84483333	9.7188	16.69396667	25.97613333	28.97566667	35.10053333	38.92383333	44.76376667	45.73196667	31.56863333	27.3069
Kaladp0335s0001.1	196	15.69830028	27.425	7.237443615	1.011174944	781	0.000539297	1034	0.049	405	5.40781	11.23836667	21.75533333	27.5356	31.82183333	31.05746667	22.8015	9.956966667	7.61813	7.980253333	6.80951	4.396833333
Kaladp0042s0335.1	197	4.922063889	10.53923134	36.89224508	3.708108396	1005	4.84E-05	279	0.0567	939	0.894049	0.670602333	0.293635333	1.313496667	3.973016667	3.49685	6.94686	10.75080333	10.83286667	7.222576667	6.458853333	6.211156667
Kaladp0006s0071.1	198	6.594646944	9.045536663	4.058924912	52.82655555	1573	0.00017554	592	0.0409	65	9.566716667	7.615166667	5.04598	3.11173	2.957096667	3.22761	2.978086667	6.154833333	7.527123333	8.598256667	10.35053	12.00263333
Kaladp0095s0706.1	199	16.06344139	28.18280667	7.365888441	2.784535582	953	0.00017554	505	0.0546	773	18.29543333	21.19996667	27.11876667	32.60996667	21.60753333	24.1273	11.62746333	7.540296667	6.66646	4.42716	9.856333333	7.684616667
Kaladp0076s0243.1	200	40.82547167	114.3099234	67.85794362	0.00202421	192	0.000539297	901	0.0592	1145	26.9906	39.84246667	93.75516667	116.0196667	85.93763333	84.39693333	24.30813333	7.061886667	5.34421	2.760663333	1.709743333	1.778556667
Kaladp1117s0008.1	201	13.48311444	16.76570333	3.632503392	93.51647748	1741	4.84E-05	262	0.0459	242	8.940373333	11.586	18.04436667	19.42	22.23073333	23.13443333	14.44936667	12.79713333	9.937983333	8.056486667	6.831766667	6.36873
Kaladp0024s0511.1	202	171.3960014	465.5666	31.69251663	0.000678305	135	0.00017554	411	0.0663	1704	291.797	184.1036667	63.2063	15.16873333	15.49921667	17.56083333	47.89843333	73.37293333	121.7795667	288.5486667	480.7353333	457.0813333
Kaladp0048s0146.1	203	281.4013889	353.2511	4.193079229	12.4076683	1224	0.000539297	835	0.0448	191	110.6302333	175.5343333	257.383	410.7696667	437.8216667	463.8813333	358.183	372.437	297.6506667	239.0176667	126.4554333	127.0526667
Kaladp0093s0030.1	204	1.963815861	2.615884	4.950893574	315.9170546	2118	1.06E-05	131	0.0363	5	0.662099333	1.114703667	1.4684	2.24361	2.74174	3.04528	3.277983333	3.21038	2.563403333	1.713846667	0.781656667	0.742687333
Kaladp0046s0317.1	205	40.41143055	67.4072	6.384348715	0.369567026	656	0.00017554	451	0.0593	1152	22.58406667	19.57603333	13.26583333	12.5191	15.14533333	15.1486	45.2723	44.05133333	69.2451	79.9263	76.08943333	72.11373333
Kaladp0002s0001.1	206	35.98986667	51.23623334	4.274334041	10.40082807	1182	0.000539297	936	0.0438	155	25.715	39.9031	60.0313	66.88406667	58.63086667	51.07046667	34.7383	26.312	18.63483333	16.21153333	18.0991	15.64783333
Kaladp0037s0163.1	207	11.74737422	35.322552	47.71998603	0.002971774	214	4.84E-05	255	0.0675	1821	4.21612	11.77846667	26.70913333	36.0786	22.5742	21.01896667	8.853776667	3.853416667	2.668573333	0.756048	1.44342	1.017769333
Kaladp0068s0111.1	208	6.261284	14.66493466	25.44976201	0.313379489	632	0.000539297	1092	0.0516	571	2.823356667	8.111153333	15.26473333	15.26418667	11.35321	11.1429	5.365843333	1.250822333	0.599798667	0.800129667	1.375957333	1.783316667
Kaladp0024s0076.1	209	105.4771703	247.9929	16.95449194	0.043408118	384	4.84E-05	172	0.0667	1743	16.68064333	69.9649	93.48683333	94.43126667	176.7756667	195.1056667	263.5366667	162.6016667	79.63106667	62.34893333	35.61896667	15.54376667
Kaladp0071s0106.1	210	22.1747325	42.75514333	12.47248054	0.185449991	552	0.000539297	943	0.055	807	42.94776667	43.38803333	46.4819	34.887	17.47753333	20.28973333	10.85675	3.726756667	6.03449	6.476773333	13.46998667	20.06006667
Kaladp0734s0002.1	211	14.77985428	43.89469333	53.3153763	0.000540383	128	0.000539297	963	0.0601	1212	5.96956	16.53836667	33.2753	44.73373333	26.7199	25.41706667	18.6784	2.244453333	0.943093667	1.0444	0.83904	0.954937667
Kaladp1207s0003.1	212	25.35132778	40.22933333	7.326063141	0.280725514	617	0.001456267	1643	0.0402	51	9.647553333	28.29213333	44.79103333	46.58863333	45.29613333	42.2273	33.5626	19.9052	12.42822	7.039683333	8.078143333	6.3593
Kaladp0043s0038.1	213	183.9467431	486.1458166	57.25049223	0.000459841	116	0.00017554	409	0.0673	1797	322.9873333	138.8573	113.276	36.56206667	20.288	8.642516667	17.05523333	118.1988	197.0566667	494.7883333	430.6476667	309.001
Kaladp0033s0037.1	214	4.55685825	12.139654	43.37137791	0.03729945	372	0.00017554	602	0.0623	1374	1.939943333	4.230716667	11.27655	12.42616	7.94269	7.50981	5.947913333	1.9115	0.465609	0.286506	0.442770667	0.30213
Kaladp0080s0136.1	215	77.29036111	72.5393667	3.132758047	167.2948906	1906	4.84E-05	200	0.046	244	56.16586667	79.49376667	99.6145	104.7308333	106.5513667	101.7003	93.54713333	92.90193333	68.52163333	47.9232	42.3218	34.012
Kaladp0058s0206.1	216	58.2017639	140.8126	11.83724045	0.029255959	353	0.00017554	444	0.0647	1554	106.9296667	55.00266667	25.7308	13.6479	12.9934	15.42476667	15.0682	21.03536667	48.0663	96.17443333	134.5416667	153.806
Kaladp0100s0005.1	217	198.4398892	494.48839	70.44791799	7.13E-05	41	0.001456267	1552	0.0544	758	119.5176667	312.8696667	501.6086667	452.523	461.103	408.1366667	75.5304	15.03086667	8.211623333	8.60051	7.120276667	11.02632667
Kaladp0036s0067.1	218	1.01892375	1.955059333	17.99155223	335.3038343	2139	1.06E-05	142	0.0412	72	0.963734667	0.967971333	1.755786667	2.07012	1.950173333	1.564742	1.264608333	0.582378333	0.500498333	0.115060667	0.237794333	0.254217
Kaladp0018s0096.1	219	18.44434294	38.71182667	21.84486181	0.00470066	226	0.001456267	1679	0.0497	448	17.06985333	27.69976667	26.60026667	40.56896667	33.49603333	28.06453333	30.0294	8.310983333	3.23095	1.85714	2.082585333	2.321636667
Kaladp0091s0180.1	220	57.580825	87.81000003	6.244496296	4.077613877	1016	0.000539297	900	0.0495	438	63.10506667	39.32643333	23.39696667	16.74326667	33.03113333	35.8177	42.7843	64.39306667	80.42046667	93.26903333	94.1292	104.5532667
Kaladp0011s1369.1	221	1.843103389	3.68517	11.96015665	80.1425496	1699	1.06E-05	136	0.051	522	1.062195	1.303028	2.780426667	3.3809	4.021403333	3.096446667	1.819133	1.804873333	1.113236	0.739817667	0.336233333	0.659547667
Kaladp0036s0214.1	222	18.02522078	56.57052367	298.0470097	0.000196219	68	1.06E-05	86	0.0718	2208	2.053106667	11.12744667	37.5501	56.76096667	50.97826667	48.66553333	6.40755	0.806797333	0.271399667	0.190443	0.305269	1.185770333
Kaladp0095s0778.1	223	53.94425	117.5121566	15.07301442	0.014383024	304	0.001456267	1597	0.0499	462	38.08786667	80.15973333	125.8623333	116.199	87.05436667	92.74563333	39.83223333	13.79726667	8.350176667	8.459096667	17.02556	19.75773333
Kaladp0023s0101.1	224	8.519005278	14.08334334	6.733972373	4.297200717	1027	0.000539297	1107	0.0459	243	3.20298	5.49825	10.78177333	16.09006667	16.53946667	14.3317	11.04633333	8.446826667	5.848113333	4.37127	3.61516	2.456123333
Kaladp0043s0281.1	225	493.7769528	919.7394667	15.17217912	0.009650707	277	0.001456267	1536	0.0515	565	536.9336667	416.7303333	165.0586667	130.8559667	73.05393333	64.89753333	201.977	754.3923333	912.352	984.637	767.468	916.967
Kaladp0748s0035.1	226	7.892088889	17.27106	8.708207004	1.235612957	823	1.06E-05	103	0.0633	1456	6.800916667	10.35369333	14.90666667	19.51166667	11.60265667	11.20253333	5.089326667	5.074086667	2.501696667	2.240606667	2.5775	2.843716667
Kaladp0050s0096.1	227	22.58443972	50.73716666	20.32132928	0.002588378	206	0.001456267	1685	0.0507	503	11.62931333	28.04253333	53.36313333	48.60213333	47.47016667	45.1405	17.98386667	5.80064	3.736106667	3.527543333	3.091373333	2.625966667
Kaladp0487s0001.1	228	8.020445222	18.36756333	9.318379096	1.126672981	798	1.06E-05	100	0.0639	1497	2.750733333	2.253093333	5.680246667	6.195336667	12.39514667	13.74693333	20.57563333	12.96101667	7.99909	6.678473333	2.801569333	2.20807
Kaladp0068s0212.1	229	61.93519723	105.2447667	9.153305257	0.102782106	489	0.001456267	1587	0.0474	321	22.39703333	77.5582	117.8869667	108.5806667	118.153	105.3672667	71.1682	40.0337	32.92373333	21.9841	14.26126667	12.90823333
Kaladp0418s0001.1	230	144.7248778	269.0882667	7.475670057	0.686918589	737	0.000539297	856	0.055	812	134.273	83.85343333	41.55373333	41.78443333	68.42646667	75.00243333	129.4487	230.5483333	310.642	295.6013333	170.4676667	155.097
Kaladp0070s0100.1	231	6.193661389	8.604533333	6.052524441	13.08170019	1240	0.000539297	1121	0.0398	46	7.56912	10.30755	10.00749667	9.830863333	9.959403333	7.38962	5.205806667	3.064153333	1.703016667	2.734046667	2.94519	3.60767
Kaladp0073s0005.1	232	137.1899222	222.8795	9.036085789	0.467542332	689	0.000539297	866	0.0556	857	196.4266667	210.587	250.6143333	193.047	154.0373333	171.33	96.4984	46.0945	27.73483333	42.95066667	133.5976667	123.3606667
Kaladp1110s0001.1	233	40.88017611	52.35732	6.162300002	7.82837699	1128	0.00017554	481	0.0551	817	10.14224667	28.3522	35.04626667	46.96883333	62.49956667	57.5904	55.76006667	55.25256667	52.486	45.22896667	22.84876667	18.38623333
Kaladp0809s0008.1	234	28.59755167	54.89476	8.944356219	0.207404507	574	0.001456267	1632	0.0457	226	6.909906667	9.89716	30.6859	50.5165	61.80466667	57.4835	41.56353333	34.043	19.01896667	12.9244	10.88240667	7.44068
Kaladp0076s0014.1	235	73.12148056	78.3234667	3.183402933	170.8739557	1914	0.00017554	433	0.0416	87	68.65043333	56.34443333	46.57003333	35.8722	43.84953333	48.09476667	68.82516667	98.86363333	98.24353333	100.4113	114.1956667	97.53706667
Kaladp0070s0057.1	236	58.41292667	125.1659333	10.72308592	0.060512926	423	0.000539297	881	0.0591	1138	80.04673333	91.22016667	138.039	91.00516667	86.97736667	89.9684	37.8221	21.6512	14.49083333	12.87306667	13.01938667	23.8417
Kaladp0037s0346.1	237	1.076210881	1.953742767	8.977806621	495.6661792	2278	1.06E-05	143	0.0386	25	0.565468333	1.167598667	1.627083333	1.932966667	2.19864	1.80231	1.179346333	1.009640667	0.540856333	0.338907667	0.306815333	0.244897233
Kaladp0060s0445.1	238	11.78433861	14.69969	4.425428556	12.3380954	1222	0.000539297	1058	0.0441	167	4.291343333	7.40103	8.681773333	13.02656667	15.9973	16.55076667	18.99103333	18.92586667	16.80438667	11.58318333	4.569536667	4.589276667
Kaladp0033s0269.1	239	49.193025	52.74526667	2.88501171	263.8698618	2059	4.84E-05	205	0.0446	185	80.72666667	68.25313333	57.795	43.13216667	33.21563333	35.22053333	27.9814	28.63016667	34.57636667	43.71823333	65.73826667	71.32873333
Kaladp0878s0025.1	240	5.862560941	17.94608503	186.5564406	0.00115813	161	0.000539297	1238	0.0581	1050	0.131158333	0.729384	7.782323333	18.0428	14.8016	13.75323333	10.56928333	3.315443333	0.632589	0.276146667	0.220055	0.096714967
Kaladp0042s0103.1	241	1.654778278	3.187824667	12.77817053	49.77451064	1555	0.00017554	693	0.0452	202	0.492794333	0.941054667	2.170096667	3.289793333	3.45848	2.910493333	2.234513333	1.66481	1.320839667	0.647041667	0.456767	0.270655333
Kaladp0070s0101.1	242	3.737755	6.541663333	5.787131695	26.65104165	1397	0.00017554	646	0.0491	409	3.817493333	5.134783333	7.908173333	6.354503333	5.446733333	4.942343333	3.184833333	1.593633333	1.52546	1.578913333	1.36651	1.99968
Kaladp0538s0014.1	243	15.74607695	35.13065667	18.13737941	0.024049133	340	0.000539297	996	0.0589	1117	11.73285	20.49976667	37.1806	32.40736667	29.39093333	29.93256667	7.624896667	2.630916667	2.616213333	2.049943333	7.06464	5.82223
Kaladp0032s0190.1	244	6.317169445	14.86066667	10.7624105	0.171041725	544	0.000539297	1140	0.0546	770	1.538533333	3.583836667	10.39819667	14.64313333	16.3829	13.33346667	6.57538	2.59406	1.522233333	1.629886667	1.95232	1.652086667
Kaladp0674s0085.1	245	41.62572778	57.3447	3.773996359	54.86641752	1583	1.06E-05	62	0.055	809	20.67223333	21.124	23.5902	38.8841	39.26876667	46.13576667	65.99133333	78.01693333	61.00613333	44.528	36.522	23.76926667
Kaladp0037s0160.1	246	15.27430944	21.76240333	4.754902891	12.65323251	1230	0.000539297	1006	0.0457	223	13.8869	10.43526333	6.123003333	5.79573	7.46393	9.04392	13.62666667	24.73516667	27.55813333	23.76576667	20.7395	20.11773333
Kaladp0167s0014.1	247	18.49272222	33.80986334	10.70375725	0.063567933	429	0.001456267	1666	0.0481	366	23.10063333	24.46423333	28.3035	33.99806667	37.29406667	31.93376667	19.0315	6.846086667	5.125273333	4.098856667	4.23248	3.484203333
Kaladp1006s0012.1	248	49.53996973	112.87404	34.60319855	0.267388195	607	0.001456267	1601	0.0461	255	41.7419	69.8099	102.3463667	116.2330667	90.89096667	68.40273333	41.53143333	29.30426667	12.86436667	10.14289	7.85272	3.359026667
Kaladp0809s0081.1	249	67.27051472	160.01203	14.99077116	0.010875691	286	0.00017554	441	0.0668	1748	121.9211667	74.4152	27.5823	15.85693333	11.43697	11.73450667	30.0316	17.45426667	42.95726667	128.8196333	171.449	153.5873333
Kaladp0007s0088.1	250	5.706334444	6.206616667	3.426516487	132.1783628	1840	0.00017554	627	0.0375	16	2.680356667	3.877496667	6.532133333	8.072503333	8.01313	8.474853333	8.764446667	7.059453333	5.857513333	3.96053	2.625766667	2.55783
Kaladp0081s0128.1	251	34.09857778	37.36003333	3.657866405	42.90225033	1509	0.000539297	945	0.0391	32	38.61636667	44.30843333	51.41643333	49.2297	49.5979	43.96163333	35.75713333	25.3479	20.24733333	16.23896667	14.0564	20.40473333
Kaladp0053s0401.1	252	1.437322667	2.375792667	8.192237607	298.4524952	2095	4.84E-05	350	0.0398	44	0.428312	0.956287667	1.60284	2.437110667	2.70612	2.45921	2.014246667	1.708363333	1.353613333	0.645084333	0.606356667	0.330327333
Kaladp0515s0060.1	253	17.18655667	32.06372	10.37376702	1.017739667	782	0.000539297	986	0.0538	722	3.42058	10.96918	12.16191	15.24562667	21.00816667	28.28523333	27.83803333	35.4843	23.42343333	16.0613	7.244046667	5.09687
Kaladp0427s0020.1	254	46.28574167	65.34803334	5.289748932	24.86297704	1378	0.000539297	907	0.0453	208	22.54903333	56.97743333	64.47913333	63.179	80.58156667	76.343	56.7294	44.04236667	34.3719	23.7877	15.23353333	17.15483333
Kaladp0008s0530.1	255	1.788199333	2.645113	5.335324531	334.6765147	2138	4.84E-05	346	0.037	10	0.6529	1.3938	2.178993333	2.608535	3.255243333	2.966603333	2.829756667	1.859003333	1.43466	0.843733667	0.825033	0.610130333
Kaladp0087s0166.1	256	15.13251889	22.23747334	4.405383691	34.85811162	1464	4.84E-05	250	0.0547	789	11.08108333	6.914063333	6.530093333	8.014476667	10.68663333	11.09404333	20.861	28.76756667	24.2237	21.04636667	16.7997	15.5715
Kaladp0152s0014.1	257	4.467487972	7.533087667	8.822258307	6.277393104	1083	0.000539297	1186	0.0458	234	3.286603333	6.064873333	8.49612	8.052206667	6.99827	6.44795	5.154156667	2.855493333	2.22185	1.521793333	1.547506667	0.963032333
Kaladp0034s0077.1	258	6.477004055	14.51701834	99.43270302	0.093118563	477	0.00017554	581	0.0632	1449	13.12341667	8.868306667	4.029353333	2.857356667	0.147481659	0.657470333	2.139993333	6.761833333	7.03265	8.01025	9.431436667	14.6645
Kaladp0034s0242.1	259	2.35755786	4.433403333	6.838828913	90.99395238	1733	4.84E-05	336	0.0495	440	2.04864	3.339036667	3.697526667	5.1927	3.638073333	3.117273333	1.78361	0.921460648	0.759296667	0.921618667	1.350883333	1.520575
Kaladp0010s0036.1	260	65.32114195	140.3001967	13.13725168	0.041044801	379	1.06E-05	53	0.0703	2088	150.2546667	84.08573333	70.80993333	38.54243333	22.4648	19.6929	11.55947	14.66746667	26.6619	51.13306667	142.1216667	151.8596667
Kaladp0068s0040.1	261	11.22339861	16.68489333	5.042431466	26.30443632	1392	0.00017554	561	0.0515	569	11.17093333	14.7325	20.81233333	15.1469	16.37253333	14.56926667	12.61473333	7.874343333	4.776976667	4.12744	6.019513333	6.46331
Kaladp0039s0192.1	262	3.077089917	5.179986	7.657617595	39.79282057	1498	0.00017554	675	0.0478	350	0.778054	2.00464	3.552933333	3.92256	5.66344	5.95804	4.408896667	3.184263333	3.079173333	2.175433333	1.248599	0.949046
Kaladp0348s0001.1	263	25.91188306	69.75381	29.09191225	0.006801985	243	0.00017554	465	0.0675	1827	20.21943333	12.72370333	7.20363	3.16972	2.483056667	3.526516667	2.828736667	23.159	41.37813333	64.12403333	72.23686667	57.88976667
Kaladp0022s0180.1	264	81.24027222	78.46900003	2.601353696	422.6055692	2220	4.84E-05	189	0.0431	129	57.93016667	93.9535	97.1514	115.32	127.4706667	117.6173333	85.5654	65.82376667	54.1876	53.3568	49.00166667	57.50496667
Kaladp0809s0110.1	265	1.983965867	3.105141267	5.937897594	101.3628942	1770	0.00017554	674	0.042	96	1.30569	2.235203333	2.67284	3.625223333	3.73398	3.55085	2.0127	1.804756667	0.673674	0.628838733	0.833842667	0.729991667
Kaladp0071s0118.1	266	15.89666306	31.79364667	10.74233225	0.702216658	740	4.84E-05	232	0.0649	1570	3.263453333	8.836983333	15.21606667	20.75713	24.17223333	28.17466667	35.0571	15.83266667	14.8426	14.0503	6.880913333	3.675843333
Kaladp0038s0054.1	267	45.55759028	72.72331666	7.074695351	1.702461759	880	0.000539297	891	0.0546	777	30.13023333	15.6957	11.97151667	12.2786	22.80416667	19.52706667	67.87156667	56.65213333	77.96343333	84.69483333	77.0259	70.07593333
Kaladp0050s0253.1	268	41.09851445	94.59269	10.73635595	0.036578856	371	1.06E-05	67	0.0706	2111	92.32433333	60.7572	22.99986667	12.57616667	11.71313333	10.05069667	9.71541	11.81906667	20.14633333	43.70456667	93.0673	104.3081
Kaladp0022s0019.1	269	2.051205583	2.496809667	3.734311011	348.3372314	2145	4.84E-05	341	0.0412	73	1.92425	2.973093333	3.37562	3.40995	3.369143333	2.790943333	1.793093333	0.930749333	1.140608333	0.913140333	0.918425667	1.07545
Kaladp0032s0341.1	270	34.43960556	37.81683334	3.17570281	238.7613384	2029	4.84E-05	218	0.0473	318	48.63513333	51.05133333	55.19826667	46.8567	33.6797	35.04203333	25.85286667	20.74833333	17.38143333	21.51346667	26.0038	31.3122
Kaladp0095s0860.1	271	7.1894775	8.86872	3.154337962	278.8589074	2075	1.06E-05	115	0.0484	378	6.1339	8.286253333	11.06545333	12.9854	10.9046	8.488303333	6.59157	4.472146667	4.37612	4.11668	4.292766667	4.560536667
Kaladp0095s0337.1	272	2.951395333	8.95203	inf	0.039517939	376	2.95E-05	154	0.0698	2042	2.60058	0.867715333	0.138612333	0.038545667	0	0	0.751000333	1.863437	6.22288	8.684956667	8.95203	5.296986667
Kaladp0053s0101.1	273	7.570104444	12.05459334	6.235724878	4.245844247	1023	0.00017554	578	0.0572	983	3.398196667	2.302373333	2.377543333	3.80076	5.71429	7.181343333	7.73539	14.35696667	13.828	14.15945333	11.21986	4.767076667
Kaladp0470s0001.1	274	0.912182131	1.9849461	33.77441017	93.65051791	1742	0.00017554	732	0.0425	110	1.218246667	0.636745667	0.258917	0.071519567	0.0605639	0.066752433	0.329428333	1.130612	1.811503333	2.04551	1.558516667	1.75787
Kaladp0011s0519.1	275	20.13714861	41.74023666	14.48897415	0.024049133	339	0.001456267	1660	0.0517	586	19.36446667	33.1182	44.83463333	32.79373333	33.66063333	36.31356667	19.3647	6.368856667	4.378323333	3.094396667	3.867913333	4.48636
Kaladp0046s0113.1	276	19.30759056	37.06894333	11.13516952	2.714092003	949	0.00017554	483	0.0593	1156	16.53740667	4.187016667	3.657456667	5.506543333	7.668293333	9.69227	35.89076667	27.20176667	40.7264	38.4431	25.36016667	16.8199
Kaladp0083s0065.1	277	28.70103306	81.40539333	36.3920079	0.000957877	145	0.000539297	913	0.0644	1533	4.727616667	2.300106667	2.39104	4.199263333	7.79843	8.039906667	41.65243333	45.5151	64.08133333	83.7055	47.2852	32.71646667
Kaladp0082s0208.1	278	30.98328333	29.72256667	3.082063485	276.0924835	2071	0.00017554	492	0.0388	28	32.60846667	40.13296667	42.527	43.9981	39.5738	40.57493333	32.35906667	25.65543333	18.63983333	14.27553333	19.08043333	22.37383333
Kaladp0091s0042.1	279	30.21235361	62.00022	9.521882835	0.084080833	465	0.00017554	449	0.0661	1685	24.80623333	28.99033333	46.303	47.23333333	67.4441	69.27563333	34.62183333	10.91807	10.32753333	7.68461	7.275413333	7.66815
Kaladp1129s0030.1	280	22.53568028	32.82461666	3.958527552	25.6202673	1384	4.84E-05	235	0.0572	982	29.497	26.84336667	19.26303333	12.31270667	11.53423333	11.09491667	11.88980667	14.562	18.16483333	32.79766667	43.91953333	38.54906667
Kaladp0177s0004.1	281	2.827116667	3.5834	3.832227249	505.9181583	2286	1.06E-05	138	0.0445	179	1.535276667	1.51245	1.265223333	2.00213	2.178673333	2.541566667	4.109953333	4.654506667	4.848623333	4.170023333	3.085953333	2.02102
Kaladp0048s0131.1	282	8.992417223	11.54423334	3.926492709	25.67682283	1385	0.000539297	1090	0.0432	130	9.709383333	14.1117	15.48896667	13.443	13.45146667	12.21603333	7.07001	4.739206667	3.944733333	4.25512	4.439646667	5.03974
Kaladp0024s0004.1	283	48.72885556	63.82776667	4.651536735	88.62713801	1724	0.00017554	439	0.0498	452	44.16223333	77.42493333	81.30746667	78.59486667	72.24136667	78.998	31.58536667	18.11663333	17.4797	17.9145	24.9921	41.9291
Kaladp0027s0004.1	284	3.666070139	8.250420667	23.29064257	13.44296983	1246	0.00017554	642	0.0539	728	6.76484	5.406093333	0.698097	0.420103333	0.370129333	0.942251667	1.280043667	2.345663333	3.547513333	6.989363333	8.62055	6.608193333
Kaladp0055s0130.1	285	8.002592695	18.49569	16.00246585	0.065660722	437	0.000539297	1054	0.059	1128	8.927003333	10.45031	19.40566667	19.72853333	13.1092	10.89241667	4.30672	3.22903	1.480366333	1.30379	1.965232667	1.232843333
Kaladp0058s0622.1	286	7.285873889	10.32257666	4.90924262	15.61208203	1275	0.000539297	1116	0.0458	229	6.061666667	9.757296667	12.96313333	12.18	10.44284	11.6023	7.26228	4.320093333	3.87556	2.640556667	3.307623333	3.017136667
Kaladp0996s0011.1	287	36.70489833	51.50356666	5.221234754	2.357934037	924	0.000539297	919	0.0546	778	45.7201	34.51776667	24.73203333	13.93743333	12.24721333	12.20106667	22.60456667	54.62423333	40.45483333	58.74233333	63.70463333	56.97256667
Kaladp0091s0050.1	288	84.37220639	241.9894567	36.53681133	0.000387855	99	4.84E-05	198	0.0732	2326	25.18553333	129.3013333	224.0256667	248.799	151.5343333	160.8746667	25.1759	14.64006667	7.002306667	6.809543333	8.188676667	10.92945
Kaladp0016s0071.1	289	136.4890528	296.0906333	18.61532024	0.002588378	201	0.001456267	1553	0.0558	870	206.807	65.89416667	31.48636667	21.4947	16.8087	19.64786667	92.03283333	211.7226667	188.943	209.676	312.8993333	260.456
Kaladp0091s0047.1	290	19.92514445	28.85967334	4.374929348	11.42416482	1203	0.000539297	1011	0.0492	414	16.9913	28.60126667	37.41086667	35.41106667	30.0919	25.43516667	14.5384	11.91164333	10.34755667	8.551193333	10.15258667	9.658786667
Kaladp0055s0164.1	291	11.63189639	14.20224333	4.340768898	64.90663162	1635	0.00017554	553	0.0495	441	13.89546667	8.29076	5.740843333	4.25119	8.638766667	7.05417	10.60008667	11.16584	16.89556667	18.45343333	18.25783333	16.3388
Kaladp0024s0174.1	292	896.5926389	1329.818	5.036250286	9.21003495	1160	0.00017554	402	0.0584	1074	893.4993333	587.968	382.7033333	329.4686667	548.8116667	589.4246667	695.323	1032.923	1146.67	1659.286667	1345.503333	1547.53
Kaladp0061s0049.1	293	32.36943056	32.59426667	3.041953019	63.55085006	1628	0.000539297	947	0.0408	62	33.0391	42.64106667	48.55656667	47.35466667	44.2206	44.2579	36.47303333	23.181	16.6158	15.9623	18.7067	17.42443333
Kaladp0043s0163.1	294	368.9449944	900.5453667	29.179351	0.000584014	129	0.000539297	822	0.0661	1686	61.90493333	490.4873333	695.688	512.23	824.3143333	932.503	453.4526667	263.7543333	62.37926667	48.47196667	31.95763333	50.19646667
Kaladp0269s0001.1	295	1.690560639	2.988740334	8.946530201	155.7261633	1886	4.84E-05	359	0.0488	393	0.988018	1.537056667	2.18824	2.104796667	3.364846667	3.002023333	2.946756667	1.593763333	0.922320667	0.761133	0.376106333	0.501666333
Kaladp0055s0357.1	296	15.26652389	17.36292667	3.440759245	381.8750875	2190	1.06E-05	101	0.0478	347	19.2031	22.00253333	24.47666667	18.91853333	16.39776667	15.70976667	12.26873333	9.138606667	7.11374	9.187506667	14.36246667	14.41886667
Kaladp0300s0009.1	297	32.41073639	52.74943	4.816806964	23.90796406	1368	1.65E-06	13	0.0607	1257	22.67946667	21.02483333	16.04523333	13.82030333	20.0059	21.56103333	28.8733	41.03626667	46.60463333	66.56973333	51.7657	38.94243333
Kaladp0024s0727.1	298	9.685579166	21.48852	13.2255018	0.599773086	721	0.00017554	552	0.0622	1367	7.660693333	13.1356	19.51253333	23.2462	12.05865	12.0028	9.314373333	2.851843333	1.75768	2.71636	4.818126667	7.15209
Kaladp0042s0384.1	299	65.64615278	125.2939	6.507964885	1.220698894	817	1.06E-05	54	0.0671	1780	65.97276667	43.96086667	29.16456667	22.74776667	26.847	27.04823333	38.5259	60.7446	83.02816667	107.7843	148.0416667	133.888
Kaladp0036s0269.1	300	9.981573889	22.54984	12.52073406	0.202882098	573	0.000539297	1029	0.058	1049	9.039586667	13.04756333	21.5167	24.50716667	15.1635	14.07326667	7.378846667	5.054313333	3.455726667	2.384463333	1.957326667	2.200426667
Kaladp0020s0115.1	301	5.052286861	9.358418997	12.98239085	0.223761651	585	0.001456267	1881	0.0447	188	5.65792	8.069936667	9.476846667	9.002783333	10.13943333	8.909443333	3.97836	1.000808667	1.355529333	0.868093333	0.781014333	1.387273333
Kaladp0020s0028.1	302	29.76328458	81.56153167	68.0606681	0.000459841	119	0.001456267	1625	0.0564	914	4.486106667	26.50653333	65.6715	82.77776667	63.1473	52.4247	30.34286667	17.989	7.003493333	3.685013333	1.9089	1.216235
Kaladp0082s0001.1	303	1.188814083	2.475701	25.28054486	95.8126174	1748	0.00017554	715	0.0452	201	0.228770333	0.101962333	0.341876	0.757966333	1.719936667	2.35358	2.32296	2.577663333	1.408179667	1.222112667	0.794809667	0.435952
Kaladp0095s0678.1	304	69.55673056	163.0262333	13.49137876	0.041044801	380	0.000539297	892	0.0626	1396	29.96306667	100.2380667	176.0773333	145.7910333	125.1256667	100.2208667	51.81923333	31.76426667	13.0511	16.69553333	21.60543333	22.32916667
Kaladp0088s0066.1	305	19.13127833	48.67549333	15.18887211	0.060512926	422	1.06E-05	77	0.0714	2180	29.57643333	12.89065	7.94784	3.89297	3.43054	5.416123333	5.795703333	14.69848	18.682	30.48893333	52.10603333	44.64963333
Kaladp0032s0034.1	306	2.199472139	3.723260667	7.02840693	73.79078274	1672	4.84E-05	348	0.0529	664	1.90525	1.248292333	0.686709667	0.617619333	1.037312333	1.385393333	1.391748667	3.430613333	4.34088	4.26603	3.052616667	3.0312
Kaladp0622s0003.1	307	30.87150139	61.53134667	15.31143494	0.055641648	410	0.001456267	1628	0.0526	648	34.64643333	15.9307	6.58195	4.299453333	11.33507	8.129606667	25.68007	53.10293333	65.8308	65.09426667	38.274	41.55273333
Kaladp0050s0281.1	308	26.51636233	79.04839066	120.6718919	0.000196219	66	0.000539297	926	0.0663	1698	19.28068	32.58286667	76.6475	79.70893333	52.03613333	39.1801	13.29922667	2.288153333	0.966772333	0.771248667	0.774191	0.660542667
Kaladp0131s0025.1	309	20.75623611	17.7478	2.396291828	380.8491589	2187	4.84E-05	248	0.0461	257	22.69606667	27.97453333	30.45846667	30.14146667	26.83193333	27.6832	15.66363333	13.76506667	13.1877	12.71066667	13.24566667	14.71643333
Kaladp0055s0302.1	310	5.532931667	8.22412667	4.926084703	14.1188387	1255	0.000539297	1157	0.0467	283	6.469176667	8.00656	10.31886667	9.863126667	7.65611	7.974056667	3.67622	2.221496667	2.09474	2.321763333	2.91823	2.874833333
Kaladp0809s0113.1	311	10.77336611	17.40768667	6.204382109	1.448994575	851	0.001456267	1780	0.0409	64	11.57393333	15.38166667	19.5054	20.7525	16.70743333	13.7627	10.80063333	6.448513333	3.877946667	3.679216667	3.445636667	3.344813333
Kaladp0095s0721.1	312	6.209594889	12.70151366	19.28819869	0.073346727	445	0.001456267	1980	0.0467	285	1.167514333	4.11509	10.70308667	13.35	13.07626667	13.39603333	10.14609333	3.01005	1.95747	1.825696667	1.073318	0.694519667
Kaladp0099s0097.1	313	66.10552222	92.82316667	4.41038045	8.732804984	1153	0.000539297	893	0.053	675	93.53366667	43.29976667	33.82913333	27.21783333	31.6391	37.10703333	42.75103333	68.39506667	83.90663333	94.53033333	117.0156667	120.041
Kaladp0011s0063.1	314	9.242576389	9.162213333	2.866682603	696.3132994	2400	4.84E-05	280	0.0398	45	10.91486667	12.86193333	14.0705	12.8544	10.62413333	10.33202	7.957183333	4.908286667	5.221153333	6.28608	6.55442	8.32594
Kaladp0033s0111.1	315	65.94338055	135.6464667	8.660814466	0.475419424	693	0.00017554	431	0.0652	1602	50.66683333	104.3357	153.353	130.7353333	79.68956667	80.1702	54.16076667	23.56876667	17.70653333	22.3349	29.1203	45.47866667
Kaladp0094s0043.1	316	43.46479167	35.52413333	2.401905032	1196.032991	2622	1.65E-06	15	0.0421	97	40.46643333	37.0173	29.47893333	25.3399	32.6132	33.6614	39.53586667	46.35673333	59.1974	60.86403333	59.2995	57.7468
Kaladp0011s0287.1	317	13.84855806	25.58502333	6.913411038	2.510880758	933	4.84E-05	245	0.0648	1564	26.94073333	18.39006667	12.1025	6.076096667	5.204976667	4.32661	5.490646667	11.52043667	11.45989667	13.3274	21.4317	29.91163333
Kaladp0024s0149.1	318	3.277497472	5.137424667	7.930334562	24.9480658	1381	0.000539297	1246	0.0427	119	2.938413333	3.28189	5.402096667	5.87872	5.52023	5.288903333	3.537866667	2.472146667	1.650483333	1.706153333	0.741295333	0.911771
Kaladp0015s0010.1	319	7.273258055	8.906219997	3.328628489	308.1391814	2106	4.84E-05	298	0.048	358	5.5462	7.623336667	10.56155333	10.87305	12.73088333	9.378956667	7.859746667	5.352006667	4.914913333	4.69951	3.824663333	3.914276667
Kaladp0047s0130.1	320	20.26717306	50.88915667	16.2107259	0.011525338	291	1.65E-06	17	0.0747	2457	54.23476667	28.59353333	15.99166667	6.1593	4.73589	3.34561	3.367583333	4.327016667	7.38641	17.6974	46.78783333	50.57906667
Kaladp0538s0023.1	321	321.5001306	678.0722667	12.18474638	0.031793069	363	0.001456267	1546	0.0557	861	710.0173333	486.2093333	173.485	60.62473333	83.9548	92.3797	97.12633333	122.5056667	235.9316667	439.4313333	617.6386667	738.697
Kaladp0016s0214.1	322	13.64837667	23.06259667	6.254392407	1.024332743	784	0.000539297	1047	0.0567	943	7.914093333	15.9911	27.2219	27.4518	21.87613333	24.57736667	11.54186	6.791306667	4.920493333	4.389203333	6.405173333	4.70009
Kaladp0095s0710.1	323	6.064079444	7.58308333	3.964944725	124.0814493	1823	0.00017554	638	0.0473	317	4.994416667	4.85495	6.978053333	7.112593333	9.140263333	10.14066333	8.75888	7.49407	5.181303333	2.922793333	2.55758	2.633386667
Kaladp0822s0016.1	324	3.804987222	4.08667	3.424460133	791.26353	2444	4.84E-05	330	0.0364	6	2.576883333	3.589963333	4.52173	5.47358	5.77227	5.424566667	5.090193333	3.7509	3.056266667	2.759383333	1.95851	1.6856
Kaladp0045s0095.1	325	3.217185278	3.49125	3.231191843	1243.542116	2645	1.06E-05	130	0.0369	8	2.361753333	3.17597	3.748086667	4.440473333	4.399686667	5.055996667	4.133583333	3.523783333	2.468943333	2.007836667	1.564746667	1.725363333
Kaladp0071s0264.1	326	1.1808087	2.407628666	9.483460326	299.6156682	2097	4.84E-05	367	0.0474	320	0.490143333	0.6124384	1.582132	1.606197	2.691431333	2.115096667	1.895045	1.283202667	0.797749667	0.525079	0.283802667	0.287386667
Kaladp0039s0147.1	327	19.36784722	26.08283667	4.063476441	246.767618	2036	0.00017554	513	0.0458	236	16.05336667	12.09113333	8.51413	9.055936667	12.94576667	12.7519	26.44693333	32.0624	34.59696667	29.45743333	20.75996667	17.67823333
Kaladp0067s0196.1	328	28.51290931	75.593055	53.91117899	0.000584014	131	0.000539297	911	0.0668	1749	3.899143333	3.022906667	1.428678333	2.97953	7.845663333	7.046623333	50.99933333	39.64306667	60.89416667	77.02173333	54.6651	32.70896667
Kaladp0055s0364.1	329	53.46186388	118.5550333	8.952017151	0.309531841	628	1.06E-05	57	0.0706	2110	28.0266	37.44763333	81.1171	107.1213	133.4638333	100.5558333	39.92296667	35.6732	27.38383333	20.01003333	15.91123333	14.9088
Kaladp0040s0636.1	330	6.828690277	10.84455	5.577916458	9.498716644	1167	0.00017554	589	0.0579	1039	4.30022	6.672686667	12.79283333	13.21343333	9.760696667	9.423636667	8.429126667	6.217363333	3.594573333	2.704816667	2.368883333	2.466013333
Kaladp0039s0547.1	331	7.660576945	11.99798333	5.54064879	5.453339894	1061	0.000539297	1164	0.0516	572	6.709383333	12.2089	13.93006667	14.64033333	11.32026667	11.58113333	4.330486667	3.523836667	3.461316667	3.186126667	2.64235	4.392723333
Kaladp0047s0269.1	332	34.82666611	69.86042666	10.17476958	0.144503875	519	0.00017554	470	0.0675	1813	33.23123333	19.8395	9.89598	11.90613667	7.614406667	12.5751	18.08533667	26.78366667	46.32986667	77.47483333	76.83073333	77.3532
Kaladp0089s0054.1	333	2.242236283	5.231467991	39.45008745	2.522912386	936	0.000539297	1256	0.0521	612	2.728906667	2.226484667	0.53522745	0.136058676	0.41816946	0.718888769	0.611863043	2.449266667	2.81559	4.057426667	4.841426667	5.367526667
Kaladp0008s0641.1	334	6.223483611	8.398333337	4.466441764	87.23189387	1718	0.00017554	661	0.0493	426	2.72526	2.422753333	2.674426667	4.956606667	6.059643333	8.032353333	9.400506667	10.82108667	7.93838	7.08626	7.117673333	5.446853333
Kaladp0037s0416.1	335	274.5934861	688.0020333	31.91546502	0.002588378	209	0.00017554	406	0.0716	2196	157.1673333	290.803	362.3713333	373.5	624.7603333	710.2563333	357.0413333	172.8793333	122.9486667	69.53903333	31.60083333	22.2543
Kaladp0085s0098.1	336	14.86701556	13.95672	2.639829493	507.1578117	2288	4.84E-05	268	0.0462	262	17.94966667	10.75641333	8.51108	9.53056	10.17604333	10.25237	11.62108667	15.50703333	20.62776667	22.4678	21.9139	19.09046667
Kaladp0010s0074.1	337	5.113951083	12.81380167	15.39809618	0.191864814	560	0.000539297	1192	0.0583	1068	2.771566667	6.561593333	11.49803333	13.70376667	9.430183333	7.791823333	3.77917	1.584683333	1.047122667	1.306249667	0.889965	1.003255667
Kaladp0058s0321.1	338	27.73737972	55.69086333	8.813443197	0.422100327	674	4.84E-05	221	0.0687	1930	22.15116667	18.27173333	15.2315	7.12757	9.261736667	9.72815	14.50183333	22.44933333	38.3062	58.04993333	62.81843333	54.95096667
Kaladp0073s0047.1	339	274.6511167	321.8619333	3.461112022	115.5490763	1799	0.000539297	844	0.0445	184	409.1786667	305.3	287.32	192.0063333	130.7790667	171.992	150.8203333	211.0506667	263.8866667	364.3753333	356.4633333	452.641
Kaladp0057s0140.1	340	19.18862278	26.24482667	4.959287982	2.88877135	958	0.001456267	1713	0.0438	157	8.406853333	21.5329	29.18593333	27.3996	32.8735	32.8269	28.5173	15.95836667	10.97305333	9.011756667	6.948636667	6.628673333
Kaladp0996s0012.1	341	10.79739944	21.0363	12.68466951	0.384426819	664	0.001456267	1735	0.0494	433	10.14928	4.547056667	2.34069	1.800333333	2.013533333	2.09779	11.04744333	20.8838	19.4692	22.83663333	15.56523333	16.8178
Kaladp0545s0002.1	342	8.042158333	12.55028	5.425054299	54.96036552	1586	4.84E-05	289	0.057	958	9.36475	13.35993333	15.38646667	10.89996	8.6432	8.936733333	6.56261	4.05671	2.836186667	4.032366667	5.659343333	6.76764
Kaladp0011s0144.1	343	11.04673028	13.26977666	4.139470215	64.17422475	1633	0.000539297	1057	0.0435	143	7.18866	11.8179	17.27023333	16.81643333	17.49653333	15.69136667	11.65116667	10.12773667	8.46685	6.23259	4.226756667	5.574536667
Kaladp0042s0256.1	344	3.811765556	5.379416667	3.854922711	100.236139	1763	1.65E-06	27	0.058	1047	2.35346	4.547586667	7.118536667	7.263676667	6.065883333	4.874623333	3.215226667	2.14214	2.111433333	1.88426	2.030693333	2.133666667
Kaladp0058s0523.1	345	19.20118333	17.48500667	2.706910096	461.0701203	2248	0.00017554	519	0.0413	76	13.65656667	17.9063	24.88363333	27.63696667	27.72866667	25.52116667	25.2568	18.68916667	13.48663333	12.05257333	13.35206667	10.24366
Kaladp0054s0034.1	346	4.605428806	10.89134467	28.43536148	0.272446265	609	4.84E-05	290	0.0688	1944	1.555425667	2.84669	6.120276667	6.352306667	8.459733333	11.28832667	10.79572	3.386676667	1.838716667	1.604416667	0.619874667	0.396982
Kaladp0055s0167.1	347	1.49984025	2.363417667	5.459707759	398.541412	2201	4.84E-05	345	0.0468	298	1.729076667	2.081523333	2.489376667	2.893366667	2.31625	2.13747	0.778722667	0.68705	0.529949	0.554056	0.866518667	0.934723333
Kaladp0036s0270.1	348	2.104126611	3.277665333	5.028126847	177.156917	1923	0.00017554	697	0.0457	225	1.440733333	2.007736667	3.812383333	4.09136	3.45197	3.05472	2.32161	1.437733333	1.018498	0.833659	0.813694667	0.965421
Kaladp0610s0014.1	349	774.0258889	940.664667	3.796210147	18.22329405	1307	0.001456267	1533	0.037	12	882.8593333	663.0586667	390.342	336.407	432.0186667	361.063	671.7463333	867.4036667	1078.801667	1277.071667	1162.373333	1165.165333
Kaladp0102s0027.1	350	107.7481222	158.9982	4.645175933	3.022683083	969	0.000539297	867	0.0577	1020	103.7602333	186.471	202.617	162.5033333	146.975	156.9936667	87.21513333	55.02103333	48.3221	43.6188	48.68323333	50.79693333
Kaladp0048s0241.1	351	1.961464861	2.598055333	4.586915261	849.3746266	2478	4.84E-05	354	0.0387	27	0.724314667	1.134610667	1.904723333	2.459783333	2.83832	2.833866667	3.32237	2.65684	1.989913333	1.63325	1.26258	0.777006333
Kaladp0094s0119.1	352	23.85537778	20.13536667	2.527014559	1053.37306	2572	4.84E-05	241	0.04	48	24.46616667	23.42543333	18.37936667	13.1861	16.73856667	15.27333333	20.76916667	26.65623333	31.8026	33.32146667	31.9735	30.2726
Kaladp0003s0099.1	353	195.1333528	279.6634	4.728003633	5.234717044	1052	0.000539297	845	0.0571	966	80.24093333	89.26806667	168.2	291.0116667	354.6803333	351.7426667	245.136	232.771	194.3423333	158.2586667	100.9316333	75.01693333
Kaladp0001s0166.1	354	77.96610389	198.40538	22.79811	0.001230666	166	0.000539297	885	0.0675	1819	19.82403333	52.6641	178.8456667	207.5073333	165.7203333	175.8466667	53.20203333	33.13413333	16.8389	12.4415	9.101953333	10.46659333
Kaladp0055s0451.1	355	15.01766694	22.58778	5.538748931	2.312155446	917	0.001456267	1740	0.0454	214	16.21746667	23.23626667	26.60016667	27.56443333	21.90016667	21.73833333	11.41184333	7.836856667	6.95083	6.051373333	4.976653333	5.727613333
Kaladp0011s0393.1	356	21.80338556	27.39452667	3.797222776	51.82586415	1568	0.000539297	984	0.0474	322	18.27056667	33.51453333	37.188	32.8139	28.79146667	26.4501	18.15726667	9.793473333	10.22012	12.20936667	14.606	19.62583333
Kaladp0036s0196.1	357	6.042267389	6.225364666	3.239469772	1129.176652	2596	1.06E-05	122	0.0438	158	4.89044	5.46688	7.417366667	7.61221	9.005203333	8.578783333	6.948693333	6.131636667	5.713693333	4.35594	2.779838667	3.606523333
Kaladp0058s0583.1	358	84.81818611	78.7535333	2.790552973	308.1391814	2105	0.00017554	437	0.0476	334	53.5809	88.36366667	109.723	114.1815	122.7363333	121.2293333	91.67196667	85.73936667	77.1981	63.24116667	46.1701	43.9828
Kaladp0036s0147.1	359	6.661106527	9.98835167	9.227332323	3.599700594	1000	0.000539297	1154	0.0538	724	9.669783333	5.3187	1.561516667	1.214045	4.030043333	3.9836	5.325223333	7.61787	8.810353333	11.20239667	10.63097333	10.56877333
Kaladp0036s0301.1	360	8.749062499	12.88082	5.666095919	109.4304785	1786	0.00017554	573	0.051	525	4.962756667	8.307333333	12.27253333	12.65472667	15.64133333	13.59083333	11.36258333	6.66446	7.859576667	6.025356667	2.760513333	2.886743333
Kaladp0427s0039.1	361	467.4550284	1323.730683	634.5709094	0.000103987	52	0.001456267	1537	0.0612	1295	198.2766	41.73333333	6.869776667	2.089317333	3.070646667	2.540333333	686.2023333	711.1473333	1225.956667	1325.82	699.2876667	706.4663333
Kaladp0054s0051.1	362	27.68752806	35.00656334	4.511963686	78.34302907	1692	0.00017554	503	0.0533	692	27.9966	26.10396667	14.97536667	9.967803333	19.01906667	20.31	22.91576667	33.0055	42.89206667	44.97436667	34.21413333	35.8757
Kaladp0033s0114.1	363	60.42695278	63.50603333	2.933601068	259.8772988	2053	0.00017554	448	0.0487	390	57.88806667	49.26363333	34.52023333	32.8434	43.8263	37.76593333	53.47223333	70.16026667	96.34943333	93.40756667	78.05446667	77.5719
Kaladp0059s0243.1	364	18.14520806	29.96224	5.305006135	6.73043821	1100	0.00017554	510	0.061	1284	18.55346667	15.19916667	8.162103333	6.95986	8.43454	11.30796	9.231633333	16.18406667	22.09383333	32.48336667	36.9221	32.2104
Kaladp0057s0030.1	365	6.191685833	9.79291	4.809448047	43.54295971	1512	0.00017554	623	0.0544	760	5.9	6.19625	9.796693333	12.3636	9.950956667	8.95269	5.05195	3.98084	3.237206667	2.57069	3.364306667	2.935046667
Kaladp0048s0786.1	366	0.980896556	1.435651333	5.286908415	2019.210634	2860	1.65E-06	30	0.0366	7	0.434897	0.724840667	1.259361333	1.415165	1.490943333	1.770543333	1.4734	1.229413333	0.744474333	0.542203667	0.350624667	0.334892
Kaladp0671s0025.1	367	212.6198056	223.199	3.0596077	80.02173303	1695	0.000539297	850	0.0479	354	182.8906667	197.9556667	142.352	122.7443333	109.6713333	108.3696667	176.0883333	245.4116667	283.476	331.5686667	325.7996667	325.1096667
Kaladp1222s0027.1	368	5.816049889	13.71689634	14.14545886	0.309531841	631	0.00017554	591	0.066	1680	14.76036667	5.950896667	4.262593333	1.364979333	1.40428	1.043470333	1.536379	2.539273333	5.234466667	8.248436667	9.93259	13.51486667
Kaladp0081s0070.1	369	55.24964138	144.26547	18.35031163	0.007991667	260	0.000539297	921	0.0666	1725	14.83818667	28.58966667	77.02923333	152.5803333	121.8797333	137.7663333	59.9759	23.89416667	13.60883333	12.1623	12.35614667	8.314863333
Kaladp0011s0062.1	370	6.270179444	8.17517333	4.28699076	68.97996217	1652	0.000539297	1170	0.0415	85	5.256683333	7.256016667	10.66230333	10.33269333	9.861743333	8.47683	6.309633333	4.57572	3.848746667	3.272466667	2.48713	2.902186667
Kaladp0081s0096.1	371	13.11302794	31.15581667	23.93764188	0.008253762	267	0.001456267	1726	0.0564	915	17.5899	19.74206667	9.653613333	3.058913333	1.377268667	1.358283333	4.023346667	1.70421	13.93566667	22.33783333	32.5141	30.06113333
Kaladp0058s0449.1	372	30.34987194	84.16103333	34.10819565	0.001384782	171	0.00017554	475	0.0725	2263	9.286813333	20.97556667	49.08723333	86.70303333	75.80926667	72.26646667	17.1802	14.06893333	8.302113333	4.842796667	3.13404	2.542
Kaladp0008s0220.1	373	10.82280861	16.46987667	5.14011213	11.92611276	1215	0.000539297	1073	0.0522	625	8.719136667	11.8448	19.18616667	20.448	15.99186667	16.46606667	9.366546667	8.579356667	5.906833333	4.43881	4.947996667	3.978123333
Kaladp0037s0207.1	374	35.85113611	35.0428	2.75914727	428.4920185	2225	0.00017554	479	0.0454	213	21.48076667	31.69046667	44.50986667	49.23483333	50.65973333	54.96313333	39.74646667	38.52276667	31.91353333	23.84283333	23.7289	19.92033333
Kaladp0098s0181.1	375	47.00700639	127.24578	29.52690473	0.001306196	167	4.84E-05	185	0.0759	2566	130.772	131.7063333	83.8119	66.3012	23.7432	10.06905667	8.353306667	6.255533333	4.460553333	11.40629333	34.2781	52.9266
Kaladp0011s0308.1	376	7.630590833	14.976579	14.90211683	0.064608674	432	0.000539297	1110	0.0623	1377	4.567516667	2.327782333	1.288665	1.077287667	1.362531667	2.339543333	5.7095	15.4738	16.05386667	13.7394	12.56116333	15.06603333
Kaladp0955s0013.1	377	94.27013056	153.1124667	6.21141676	1.078105451	791	0.001456267	1579	0.0513	556	62.24616667	155.7063333	182.4926667	163.6263333	147.5166667	127.7876667	91.0721	45.5938	38.77726667	40.813	29.3802	46.22936667
Kaladp1295s0017.1	378	13.58592694	21.36219	6.966075613	42.49319888	1507	0.000539297	1016	0.049	403	12.74703333	21.38113333	24.9428	20.8905	16.5883	17.4619	8.841316667	3.58061	4.910316667	7.581336667	9.18971	14.91616667
Kaladp0053s0092.1	379	2.855765667	5.822354666	15.47235703	2.928520531	959	0.000539297	1252	0.0536	717	0.402308667	1.40787	3.464766667	4.687783333	5.905353333	6.224663333	3.69438	2.862636667	3.21138	1.31246	0.681666667	0.413919333
Kaladp0056s0001.1	380	15.0898475	16.84539333	3.120729579	122.9524748	1819	0.00017554	556	0.0513	555	10.11777333	8.772176667	8.241346667	7.943206667	11.01316667	11.8954	13.00506667	22.36963333	23.323	24.7886	20.84896667	18.75983333
Kaladp0191s0003.1	381	25.454505	52.91789667	10.1303817	0.604409157	722	4.84E-05	215	0.0694	2000	26.63653333	39.0219	48.14933333	58.7137	30.7952	25.77466667	20.96813333	8.72366	5.795803333	8.03243	19.16413333	13.67856667
Kaladp0351s0004.1	382	3.863998611	4.585683333	3.468066135	259.6125695	2051	0.00017554	660	0.0458	228	1.858006667	3.097523333	5.565013333	5.9482	6.44369	5.975556667	4.73168	3.512253333	2.890186667	2.59408	1.871046667	1.880746667
Kaladp0013s0014.1	383	4.837279167	9.648005333	9.934871537	1.399609166	843	0.000539297	1194	0.0563	907	3.330063333	4.999383333	7.755886667	10.72782	8.75485	10.1859	3.987513333	2.559443333	1.927013333	1.522475333	1.079814667	1.217186667
Kaladp0033s0211.1	384	2.204234917	5.720212667	13.73070806	7.854042453	1130	1.06E-05	137	0.066	1677	0.788832667	1.839776667	3.040523333	3.415056667	6.169536667	4.504353333	2.979533333	1.004267667	0.808487667	0.737779333	0.449324	0.713347667
Kaladp1006s0007.1	385	0.951118128	2.077878034	38.25222226	154.0382709	1881	0.00017554	728	0.0477	341	0.390749667	0.240139433	0.055778633	0.070521467	0.497856	0.587813	0.990969333	2.047686667	1.74383	2.133656667	1.449853333	1.204563333
Kaladp0073s0084.1	386	4.122204167	4.431873333	3.081584278	1462.014276	2726	1.06E-05	126	0.0421	99	3.789913333	3.1675	2.129086667	2.659163333	2.729396667	3.18735	3.895913333	5.151606667	6.56096	6.157073333	5.36372	4.674766667
Kaladp0048s0910.1	387	18.34586583	36.26522667	9.087563243	0.238448573	594	0.000539297	982	0.0624	1383	7.23138	8.015473333	4.95367	4.484073333	6.23736	9.382166667	22.11406667	22.1857	40.7493	35.40473333	38.93346667	20.459
Kaladp0102s0116.1	388	21.43403889	19.7843	2.677161483	665.1173851	2384	0.00017554	523	0.0403	52	25.53833333	20.4916	16.77766667	11.7963	13.6606	14.8607	15.55916667	20.14386667	28.6907	31.5806	29.0889	29.02003333
Kaladp0060s0411.1	389	21.30012611	28.92235	5.303504869	2.498887446	932	0.001456267	1692	0.0477	337	14.11466667	10.71741	6.72065	7.32322	12.235	11.681	22.50606667	34.93566667	32.24916667	35.2794	35.643	32.19626667
Kaladp0085s0132.1	390	11.29018722	11.65187333	2.689405289	447.6194115	2241	1.06E-05	111	0.0522	619	11.46623333	14.63093333	18.5489	16.19166667	14.78326667	14.72366667	8.272243333	7.579046667	7.21728	6.897026667	7.460006667	7.711976667
Kaladp0055s0467.1	391	11.10208833	15.00272333	5.575288978	6.478659988	1094	0.001456267	1799	0.0415	79	5.379776667	11.09046667	16.86613333	18.2818	17.4516	16.73923333	16.40456667	10.59132667	6.96117	6.16632	4.01359	3.279076667
Kaladp0019s0104.1	392	3.806033361	5.2753	4.42397795	85.4534532	1713	4.84E-05	315	0.0568	949	2.34502	1.950745667	1.540693333	1.574548	2.228526667	3.43755	6.741983333	5.079293333	6.815993333	6.196586667	4.273446667	3.488013333
Kaladp0062s0207.1	393	29.54643611	25.3181	2.550002347	1376.615595	2693	4.84E-05	237	0.0401	50	24.10973333	27.9723	33.2861	37.77946667	41.65233333	39.29023333	38.48153333	28.90723333	24.0107	21.47873333	21.25463333	16.33423333
Kaladp0036s0206.1	394	1.830959783	4.804016633	56.2016408	0.507812647	699	0.000539297	1406	0.056	885	0.1044947	0.373889667	1.856866667	4.891043333	4.55792	4.740426667	3.47162	1.030624667	0.401046667	0.332337333	0.124221	0.0870267
Kaladp0010s0177.1	395	68.14036112	103.7539334	5.35817598	24.45709179	1375	0.000539297	880	0.0542	750	40.5647	77.0575	120.235	127.5606667	91.77323333	103.5515667	76.70366667	59.0821	34.52253333	23.80673333	33.22186667	29.60476667
Kaladp0011s1181.1	396	15.12453833	35.97078666	16.68074236	0.080393902	457	4.84E-05	246	0.0729	2304	38.26473333	20.3833	9.756716667	12.67016	4.01098	2.293946667	3.449783333	6.458093333	5.970013333	16.2332	27.81193333	34.1916
Kaladp0011s0695.1	397	6.281600988	18.084494	72.73558844	0.00723887	252	0.00017554	614	0.0711	2143	2.28321	7.799446667	18.33659333	18.1641	11.96520333	9.677066667	3.30629	1.916473333	0.252099333	0.315665	0.424890533	0.938173667
Kaladp0039s0600.1	398	48.52338056	64.38166667	3.747337936	103.354977	1774	0.00017554	459	0.0546	782	46.42213333	48.72423333	31.19596667	23.4342	26.60233333	31.21356667	39.12153333	45.63133333	61.52533333	75.9013	87.81586667	64.69276667
Kaladp0074s0049.1	399	100.5798306	108.269	2.896428509	298.4524952	2094	0.00017554	440	0.0503	482	118.6313333	93.8953	74.385	57.091	60.23906667	71.01626667	67.9954	91.61626667	115.8513333	130.0976667	160.7793333	165.36
Kaladp0012s0119.1	400	7.690168611	10.43361334	3.924093323	109.4874812	1787	0.00017554	606	0.0522	626	5.454056667	3.568153333	3.67116	5.098173333	5.149873333	5.338523333	9.0601	11.33293333	11.79472667	14.00176667	10.54911333	7.263443333
Kaladp0033s0250.1	401	8.243274459	24.36497534	170.3289987	0.009359585	276	1.06E-05	92	0.0772	2660	0.143891333	0.944190333	1.388442167	6.611933333	8.47837	8.524006667	20.7804	24.50886667	15.86746667	7.48965	2.922466667	1.259609667
Kaladp0748s0032.1	402	15.47987389	30.54081333	10.37691919	0.075647958	451	0.001456267	1745	0.0553	840	11.65673333	23.05946667	33.79783333	32.92376667	23.81376667	28.7536	10.60347333	6.11862	4.680393333	3.478156667	3.25702	3.615656667
Kaladp0740s0001.1	403	107.7534861	107.7722333	2.878118005	219.7672658	2002	0.000539297	882	0.0437	152	81.0546	130.5546667	159.0663333	165.1553333	145.3016667	146.8506667	108.1475333	92.15286667	74.37166667	57.3831	68.68836667	64.31503333
Kaladp0008s0095.1	404	4.455279333	7.284749334	8.862761934	4.26291734	1025	0.001456267	1982	0.0388	30	3.474653333	5.06603	6.778043333	8.074023333	7.748093333	8.211236667	4.988503333	3.09406	2.511676667	1.49251	0.926487333	1.098034667
Kaladp0024s0281.1	405	7.729259167	10.41191333	3.860819199	54.02569875	1576	0.000539297	1160	0.047	304	6.199926667	5.238606667	4.16515	3.639486667	3.706786667	3.963786667	7.65192	11.38853333	14.0514	12.4854	10.70762667	9.552486667
Kaladp0493s0001.1	406	360.4320556	584.549	4.811124464	9.353633326	1165	0.000539297	829	0.0581	1052	217.0236667	365.466	494.3726667	737.9286667	531.8876667	581.9283333	384.5753333	279.028	227.364	192.255	159.9756667	153.3796667
Kaladp0152s0004.1	407	13.97404938	42.30281033	106.0854411	0.00042281	106	0.000539297	1045	0.0684	1901	27.22413333	14.78721667	1.857219	0.402556338	0.80513	0.467697833	1.689689333	1.979913333	9.319736667	29.20516667	37.24476667	42.70536667
Kaladp0045s0024.1	408	9.062342071	22.11655281	37.33524018	0.009947817	280	0.000539297	1027	0.0668	1747	6.918276667	6.185386667	2.12549	0.608680518	0.651878338	1.308766	2.760493333	13.7621	16.71403333	22.72523333	14.33406667	20.6537
Kaladp0037s0018.1	409	170.5930917	454.4559333	20.4034487	0.006998896	247	0.00017554	412	0.0741	2401	152.3333333	81.4828	55.57523333	41.80683333	30.99773333	23.4214	41.9481	159.9266667	272.9536667	312.2006667	477.8773333	396.5933333
Kaladp0040s0628.1	410	284.0990972	527.9241666	8.983710185	8.523290025	1147	0.001456267	1548	0.0481	368	66.12516667	196.3906667	461.3733333	560.9443333	594.0493333	510.834	376.0586667	194.6033333	124.6626667	121.5658	116.7653333	85.81653333
Kaladp0020s0056.1	411	1.376000884	3.111214182	46.70890755	21.9152956	1347	0.000539297	1348	0.0484	377	1.110388667	0.087535198	0.209196593	0.068065818	0.397798667	1.027247667	1.56682	2.018308333	3.17928	2.444763333	2.101856333	2.30075
Kaladp0087s0049.1	412	5.799159444	5.502253333	2.663776577	1182.165401	2620	4.84E-05	320	0.0434	137	4.42013	5.514253333	7.947653333	8.80934	8.254916667	7.98975	6.357776667	5.009493333	4.38806	4.08433	3.507123333	3.307086667
Kaladp0095s0830.1	413	10.515558	20.25443067	21.74676524	1.020539618	783	0.001456267	1744	0.0513	550	11.42343333	19.3356	20.82376667	21.2307	15.95896667	12.97323333	10.92568333	5.384123333	3.64545	2.058823333	0.976269333	1.450646667
Kaladp0039s0379.1	414	1.929258028	3.814343667	10.12035844	31.43758019	1448	0.00017554	698	0.0567	933	0.596669667	1.223896667	3.245293333	3.178746667	4.232566667	3.88725	2.16695	1.55658	1.200906667	0.897602333	0.546411333	0.418223
Kaladp0045s0201.1	415	10.74055667	15.15791	4.892708896	8.379200693	1144	0.001456267	1810	0.0433	134	9.723496667	12.527	16.0746	19.05183333	17.87903333	18.0341	10.93243333	6.055256667	5.20938	4.956743333	4.54888	3.893923333
Kaladp0100s0033.1	416	5.924996944	8.155896667	4.616559702	43.38218851	1511	0.000539297	1206	0.0482	372	3.38369	6.65109	7.65262	9.925426667	9.000083333	10.41105	7.524736667	4.18537	4.438133333	3.355536667	2.255153333	2.317073333
Kaladp0008s0224.1	417	104.1822917	111.1687667	2.929168183	341.3025125	2143	0.00017554	430	0.0509	518	78.5622	118.153	125.146	134.2573333	168.794	155.0916667	106.0864333	95.92553333	82.4689	67.33843333	60.73876667	57.62523333
Kaladp0674s0155.1	418	14.37113278	12.96334333	2.560609508	842.3951097	2472	0.00017554	558	0.0407	61	18.6757	18.66486667	13.8394	10.35653333	8.30659	9.399973333	9.716526667	10.99060333	13.203	18.07313333	21.26993333	19.95733333
Kaladp0059s0162.1	419	6.547407222	12.16034334	11.07966524	0.179179812	546	0.001456267	1863	0.0532	684	8.618983333	11.39163333	13.36676667	11.65125333	11.66216667	10.95343667	2.796043333	1.206423333	1.622733333	1.566016667	1.903623333	1.829806667
Kaladp0055s0317.1	420	97.72523333	192.6025667	8.409947511	0.248588581	601	4.84E-05	181	0.0731	2320	218.595	130.803	82.01946667	58.08413333	38.37513333	25.99243333	32.28003333	37.0317	51.85843333	84.97346667	217.3796667	195.3103333
Kaladp0080s0163.1	421	58.16287055	145.9538867	14.7734186	0.012200405	297	4.84E-05	192	0.0766	2614	156.5506667	68.92486667	39.6089	14.3417	12.75243333	13.2122	10.59678	16.83306667	31.70186667	62.5523	130.0663333	140.8133333
Kaladp0016s0092.1	422	13.87475861	13.60942333	3.376952423	237.0137114	2028	4.84E-05	275	0.0549	800	12.1864	13.53273333	17.4242	17.24553333	19.335	18.20413333	18.0016	15.4028	13.52153333	9.666646667	6.250946667	5.725576667
Kaladp0008s0102.1	423	5.5602945	11.31562266	12.41365838	0.953358309	775	0.000539297	1210	0.0589	1120	2.43544	2.36201	1.35192	0.991410667	2.798396667	2.620843333	6.541796667	12.30703333	11.51354667	10.90817	6.632136667	6.26083
Kaladp0040s0372.1	424	10.83908	12.70722667	3.432389941	132.5161242	1841	0.000539297	1100	0.044	164	8.87925	10.96620333	16.0851	14.93446667	17.9314	16.26753333	12.68716667	8.00355	7.05203	6.114986667	5.9231	5.224173333
Kaladp0079s0068.1	425	73.24437223	151.4596667	10.48401169	0.216650006	578	0.000539297	873	0.0658	1655	37.2229	99.10316667	107.762	102.5480667	167.4296667	142.0563333	71.9834	52.755	36.8767	25.2106	20.01463333	15.97
Kaladp0011s0916.1	426	2.18325	3.762030667	6.58300635	65.75046699	1639	0.000539297	1325	0.0435	146	0.706051333	1.25685	2.640503333	3.604126667	4.435866667	4.023923333	2.91945	2.498623333	1.363876667	1.298191667	0.777701	0.673836
Kaladp0045s0224.1	427	5.470684194	14.90735133	38.57063408	0.018574773	327	0.000539297	1182	0.0653	1614	2.293	7.88999	15.30413333	15.15743333	10.07496	7.85241	3.61489	1.015419333	0.587621	0.594930667	0.396782	0.866640667
Kaladp0095s0519.1	428	1.225904472	1.66675	4.085774059	2092.807701	2883	1.06E-05	146	0.0422	102	0.929657333	1.228887	1.83813	2.20689	1.84421	1.9997	1.180596667	0.907585	0.604889667	0.54014	0.589397	0.840771
Kaladp0058s0025.1	429	27.64201611	46.52911	5.408257137	4.26291734	1024	0.000539297	959	0.0593	1149	24.32713333	46.09026667	57.0841	46.78146667	37.1427	33.36116667	19.9803	10.55499	11.58068667	12.03865	17.3737	15.38903333
Kaladp0003s0154.1	430	15.02326278	21.12282	4.179417425	154.4122987	1882	1.65E-06	20	0.0604	1237	12.77563333	10.33034333	6.643613333	7.321063333	12.50463333	14.0111	14.68966667	22.10063333	27.76643333	22.16656667	16.0308	13.93866667
Kaladp0053s0394.1	431	10.26892253	19.93505633	16.96238567	0.082839594	462	0.000539297	1007	0.0659	1671	1.248877	4.253596667	8.640903333	20.44353333	12.69274667	17.9816	21.18393333	16.37403333	9.654433333	7.01454	2.26291	1.475963333
Kaladp0024s0878.1	432	1.332758945	1.900646	4.443673404	1062.149232	2576	4.84E-05	360	0.0454	211	0.551924	0.860606667	1.301959667	1.392692	2.40653	2.45257	2.08696	1.727885667	1.337785333	0.639570333	0.606380667	0.628243
Kaladp0008s0741.1	433	9.619264168	8.981623337	2.63372245	1268.523205	2653	4.84E-05	292	0.0453	206	6.27191	6.655656667	8.501223333	9.82285	11.8837	12.2693	14.25603667	14.47926667	10.29656667	8.29415	7.202866667	5.497643333
Kaladp0008s0046.1	434	8.390258611	10.10416	3.368688053	130.1638407	1834	0.000539297	1123	0.0451	198	8.332193333	9.438646667	12.85676667	14.36988	11.89693333	12.1702	7.720173333	5.33307	4.26572	4.49274	5.078906667	4.727873333
Kaladp0674s0154.1	435	24.67533333	27.56	3.456196638	19.56065194	1323	0.001456267	1689	0.0435	144	24.96796667	32.80946667	38.6902	38.7806	36.2462	38.05006667	23.30863333	13.67886667	11.2206	12.73053333	12.97803333	12.64283333
Kaladp0032s0231.1	436	10.33916861	13.43658	4.329220853	10.87254921	1188	0.001456267	1793	0.0444	177	10.67066667	15.91576667	17.47253333	16.95186667	15.13523333	12.47573333	11.94153333	4.840386667	5.061073333	4.32043	4.035953333	5.248846667
Kaladp0087s0124.1	437	1.400932883	2.807767733	14.68003861	35.34610881	1466	0.000539297	1345	0.048	362	1.8607	0.433001333	0.2052456	0.284352667	0.377865	0.514932333	0.860928333	1.730763333	3.013013333	2.77268	2.424159333	2.333553333
Kaladp0082s0171.1	438	2.9330005	6.314195667	19.78418003	1.205905337	813	0.000539297	1241	0.059	1126	0.61115	2.687613333	4.87888	3.633466667	6.65034	6.152033333	5.49353	2.221556667	1.118385333	0.888882667	0.524023667	0.336144333
Kaladp0079s0193.1	439	42.68830278	44.42376666	3.287931096	796.7829978	2446	0.00017554	461	0.0465	273	36.74603333	44.73113333	63.84033333	61.0235	62.67103333	54.85983333	45.8359	40.74956667	36.12423333	24.9533	19.41656667	21.3082
Kaladp0053s0038.1	440	57.07510278	42.16246667	2.118280806	1639.64309	2773	4.84E-05	207	0.0452	203	70.11576667	66.51313333	49.7752	38.6983	37.70293333	42.40936667	39.1523	51.4338	65.58566667	77.05456667	79.8654	66.5948
Kaladp0098s0003.1	441	1.079114081	3.1713	inf	5.866275094	1073	0.00017554	748	0.0621	1363	0.528259667	2.12805	3.1713	2.77453	1.977406667	1.576846667	0.491850767	0.101769	0.046922	0.044403533	0	0.108030667
Kaladp0029s0072.1	442	32.60019722	31.05653334	2.762309455	417.136215	2215	0.00017554	491	0.0505	490	25.95973333	31.21166667	47.07436667	48.67916667	44.7842	47.9058	31.7864	29.1128	25.081	22.10893333	17.62263333	19.87566667
Kaladp0060s0132.1	443	6.256865	8.166566663	5.201845402	123.4354787	1822	4.84E-05	328	0.058	1048	1.943566667	3.508013333	5.932276667	7.068056667	7.75841	7.89822	10.11013333	7.867276667	8.4879	6.708066667	4.85186	2.9486
Kaladp0010s0155.1	444	18.91842222	20.46403333	2.90858445	873.5120292	2486	1.06E-05	97	0.0521	615	20.61996667	23.23863333	31.18613333	25.07983333	23.17613333	21.72876667	15.0326	14.5094	11.9321	10.7221	14.55616667	15.23923333
Kaladp0011s0946.1	445	124.0373278	221.2108	5.710300831	1.595199908	868	0.001456267	1573	0.0544	761	58.19393333	101.9456333	176.654	268.174	207.4936667	223.0826667	146.649	85.55156667	61.77746667	63.14446667	46.9632	48.81833333
Kaladp0192s0038.1	446	24.06603361	37.48241666	5.129694681	3.188762793	977	0.000539297	993	0.0604	1233	17.84703333	16.2435	11.51325667	9.076316667	10.16931	11.22986667	15.40138667	26.7444	35.62013333	45.15123333	43.23723333	46.55873333
Kaladp0011s0114.1	447	18.20830667	20.93194	3.167572068	87.61617081	1721	0.00017554	544	0.0567	941	16.50903333	14.10786667	10.49338333	9.65686	10.27560333	11.77523333	12.8705	18.28553333	23.2415	30.1714	30.5888	30.52396667
Kaladp0050s0218.1	448	1.796325694	2.014885667	3.145105742	3034.496448	3042	1.65E-06	31	0.0434	136	1.011904333	1.039927667	1.697713333	1.894813333	2.320343333	2.35486	2.95418	2.355756667	2.13216	1.76343	1.091525333	0.939294333
Kaladp0030s0142.1	449	51.26641311	139.5850226	73.86331127	0.000459841	115	0.000539297	886	0.0718	2209	30.4635	4.213383333	1.915710667	7.258343333	11.47162333	10.55906333	40.81183333	136.0363333	141.5007333	114.2955667	72.3627	44.30816667
Kaladp0099s0052.1	450	15.58412083	44.26164	21.79351945	0.031793069	365	0.00017554	532	0.073	2313	3.523956667	8.895296667	24.4787	35.17656667	46.39026667	29.2508	13.93931	8.742126667	7.069666667	4.4657	2.948433333	2.128626667
Kaladp0015s0009.1	451	37.71226695	76.37296333	9.23806846	0.309531841	630	0.000539297	944	0.0656	1639	11.94679667	20.39603	9.270736667	13.24024	27.3153	30.78556667	70.32056667	78.3519	85.6437	60.96223333	22.79186667	21.52226667
Kaladp0099s0076.1	452	11.97783194	14.88607333	3.359101709	57.63464976	1599	0.000539297	1112	0.0507	504	8.327323333	12.28025667	21.19613333	19.39656667	19.68083333	15.81733333	13.11816667	7.631806667	6.64523	6.637356667	6.31006	6.692916667
Kaladp0037s0271.1	453	17.92506139	46.14807	21.77403744	0.198668477	568	0.000539297	960	0.0661	1687	17.5013	10.70520667	2.88697	2.22143	4.180826667	7.702533333	6.71237	20.35616667	35.73753333	48.3695	28.25703333	30.46986667
Kaladp0055s0222.1	454	22.51682611	43.06795	6.826646644	3.434295462	990	0.00017554	495	0.0667	1737	35.38246667	27.7588	19.71936667	10.94009667	9.924866667	9.7419	7.39155	17.33293333	16.81156667	24.0127	40.72616667	50.4595
Kaladp0029s0066.1	455	20.93041742	53.53023967	91.44404006	0.000323936	85	0.003544974	2623	0.0509	519	20.0723	28.9223	45.03923333	38.59686667	54.1221	40.86943333	16.29200667	1.913736667	0.599854667	1.209524	0.591860333	2.935793333
Kaladp0071s0229.1	456	15.62386	18.90739	3.358615123	117.2543651	1803	0.00017554	568	0.0556	856	10.98599333	9.842376667	8.01631	9.688466667	10.11873667	10.17240333	14.59616667	18.36226667	26.9237	25.232	22.7701	20.7778
Kaladp0071s0101.1	457	6.896140001	12.47004	9.072128912	1.327655343	836	0.001456267	1889	0.0507	505	2.058636667	6.686123333	9.096316667	12.93447	13.92226667	14.01486667	7.047193333	6.301563333	3.82879	3.248633333	2.069993333	1.544826667
Kaladp0001s0078.1	458	4.647664722	6.79164	4.45282616	80.02173303	1696	0.000539297	1242	0.047	305	3.61775	4.661573333	7.24437	8.75862	7.39435	7.011423333	4.28778	3.858923333	2.592113333	2.253283333	2.12481	1.96698
Kaladp0278s0027.1	459	40.93607361	137.4555833	60.08467958	0.000459841	117	1.65E-06	9	0.0834	3119	40.05663333	27.37576667	7.836223333	3.897156667	2.326416667	3.71597	4.933183333	25.286	58.13806667	86.59363333	139.782	91.29183333
Kaladp0037s0075.1	460	8.608390278	12.86456	4.927622219	24.8925859	1379	0.000539297	1114	0.0543	752	4.35406	6.24008	12.4146	16.13996667	14.21866667	12.6143	9.8906	9.393953333	6.14318	4.51565	4.10022	3.275406667
Kaladp0053s0132.1	461	27.97902944	41.17193	5.86092985	5.616104825	1067	0.000539297	953	0.0603	1226	38.0013	40.728	49.6419	44.64506667	27.8425	31.3202	22.76893333	9.743183333	8.46997	12.61303333	27.35726667	22.617
Kaladp0054s0080.1	462	55.77373611	67.05283333	3.759856655	131.504563	1837	0.000539297	918	0.0505	491	24.29576667	41.01826667	62.17726667	69.65676667	83.01283333	91.3486	70.7614	57.7997	59.0881	42.73096667	36.26133333	31.13383333
Kaladp0037s0434.1	463	265.7150556	251.7843333	2.818033686	69.41838751	1657	0.001456267	1557	0.0403	53	383.2883333	390.277	274.07	186.356	138.4926667	140.9053333	140.8393333	181.389	234.042	362.7796667	378.9886667	377.1526667
Kaladp0019s0082.1	464	10.42148806	16.20626334	7.174982951	2.583647388	941	0.001456267	1841	0.0504	487	3.718846667	6.706416667	9.10454	14.98123333	15.34156667	14.11476667	18.83076667	17.76146667	11.57906667	6.987753333	3.30693	2.624503333
Kaladp0056s0018.1	465	6.570630278	7.544696663	3.387647868	176.9518757	1922	0.000539297	1202	0.0435	147	5.73515	7.5908	10.70458333	10.11381667	10.03826333	9.550353333	6.18664	3.86911	4.105673333	3.628996667	3.159886667	4.16429
Kaladp0515s0228.1	466	99.53244723	200.1736667	8.448322482	0.97877451	777	4.84E-05	178	0.0732	2322	227.0486667	194.542	163.666	90.48223333	69.8102	72.6235	39.79583333	26.875	40.17753333	57.01546667	77.07126667	135.2816667
Kaladp0075s0058.1	467	2.07067615	6.4045152	43.03592597	0.559110819	712	4.84E-05	355	0.0719	2214	0.455304333	1.474113333	4.623313333	6.556873333	4.75992	3.635203333	1.6366	0.572825667	0.438431	0.340048	0.152358133	0.203123333
Kaladp0061s0081.1	468	18.1174875	48.52978333	25.49246751	0.010875691	289	0.00017554	496	0.0752	2498	3.976786667	12.15427	24.58883333	43.84913333	50.5112	40.62823333	12.55382	11.207	8.853816667	5.024113333	2.081226667	1.981416667
Kaladp0064s0047.1	469	25.74094722	18.48296667	2.079793346	3632.941564	3145	1.06E-05	98	0.04	47	17.11713333	17.6429	21.6583	24.74666667	28.11413333	29.20286667	35.6001	32.5481	30.7038	28.61526667	22.95736667	19.98473333
Kaladp0773s0001.1	470	9.358576389	15.26424333	4.523528673	55.08812081	1588	0.00017554	604	0.0587	1102	4.63411	6.28314	15.833	14.59515	19.59633333	16.9282	9.828036667	6.384556667	4.339736667	4.33209	4.522096667	5.026466667
Kaladp0095s0025.1	471	18.17523833	42.38684333	16.46011523	0.022462018	336	0.001456267	1717	0.0605	1243	7.60326	30.42266667	45.12853333	34.21546667	35.22296667	30.2935	14.28944333	4.100153333	2.74169	4.028716667	5.068156667	4.988306667
Kaladp0036s0161.1	472	72.56783509	257.3927617	972.6417648	3.30E-06	15	0.00017554	447	0.0797	2836	0.771421333	0.264905	0.418651333	2.305513333	9.11603	14.75243333	120.2203333	185.053	257.6576667	185.5436667	68.84853333	25.86186667
Kaladp0040s0660.1	473	121.4350611	172.8955667	4.662775236	4.59606055	1032	0.001456267	1577	0.0533	691	85.46713333	168.4	216.9143333	220.099	166.991	188.4153333	105.1455333	83.64306667	57.50316667	47.20343333	62.82673333	54.612
Kaladp0043s0045.1	474	27.45786972	45.98439	5.585655719	1.694856925	879	0.001456267	1688	0.0539	734	19.86753333	36.04763333	56.01226667	53.22086667	39.67226667	41.15966667	24.10086667	11.06408667	13.14746667	10.47664	10.02787667	14.69726667
Kaladp0087s0152.1	475	8.991074167	7.701503337	2.505475016	1621.625223	2767	4.84E-05	297	0.0459	238	6.689126667	9.605556667	9.852243333	10.46668667	12.55253333	12.81716667	11.13468	9.7468	7.336063333	7.321076667	5.115663333	5.255293333
Kaladp0574s0015.1	476	52.3935114	174.9491867	100.6588891	0.000242111	73	4.84E-05	183	0.0825	3046	54.50616667	25.73666667	9.318593333	1.75548	1.90381	2.695243333	4.982343333	28.78616667	68.07646667	116.3418667	176.7046667	137.9146667
Kaladp0024s0077.1	477	13.56559853	39.06229067	33.83439413	0.021192599	331	0.000539297	1002	0.069	1973	11.26550333	6.441503333	4.142356667	2.156343333	1.189676	1.746016667	1.546083	13.36153333	22.147	31.34603333	40.25196667	27.19316667
Kaladp0083s0048.1	478	0.912753694	1.806790334	10.20627786	321.0726973	2125	0.00017554	764	0.0493	418	0.455105333	1.059253333	2.003046667	1.97227	1.760283333	1.415968667	0.859049333	0.407528667	0.318246	0.196256333	0.261669	0.244367667
Kaladp0055s0094.1	479	3.616124222	5.644546	5.900216224	144.0650812	1864	0.000539297	1215	0.0458	232	1.151897333	2.47414	5.558696667	6.796443333	6.127903333	5.746756667	5.22756	3.527796667	2.19177	1.599866667	1.3611	1.62956
Kaladp0037s0093.1	480	31.29666583	87.01329334	38.21899391	0.001384782	172	1.06E-05	74	0.0828	3075	48.1823	64.6319	53.47993333	21.57233333	10.22155333	8.167306667	3.263656667	2.337873333	4.9651	16.68113333	52.70573333	89.35116667
Kaladp0018s0148.1	481	317.2220417	581.4268	17.36184251	0.009074391	272	0.003544974	2524	0.0511	529	142.9453333	432.5286667	616.9623333	503.8016667	579.6413333	586.0156667	363.669	223.9483333	187.1203333	96.27943333	35.53553333	38.21686667
Kaladp0062s0212.1	482	38.53219556	69.71335334	7.686802955	2.392661735	925	0.00017554	460	0.0688	1940	27.0416	20.47083333	10.42551333	15.40493333	24.75413333	27.55666667	28.26086667	51.60293333	69.72916667	80.13886667	49.51683333	57.484
Kaladp0061s0054.1	483	29.95346667	32.79173333	3.292620515	163.9608817	1903	0.000539297	968	0.0498	455	20.22176667	33.2027	42.7584	39.97923333	47.0949	45.20463333	32.4215	24.56246667	22.3667	19.79413333	17.532	14.30316667
Kaladp0001s0174.1	484	9.557864445	8.859689989	2.842361653	744.9126847	2422	0.00017554	596	0.047	309	10.77338667	10.14506	9.090283333	4.808876681	6.354933333	5.708853333	6.44304	9.654473333	12.34423333	13.01103333	13.66856667	12.69163333
Kaladp0018s0063.1	485	15.80956861	37.68260334	18.59583887	0.276294417	614	0.000539297	1022	0.0662	1693	10.42751	24.1294	37.54363333	39.82416667	27.06866667	20.92516667	7.714153333	7.375283333	5.741933333	3.4704	2.141563333	3.352946667
Kaladp0001s0090.1	486	7.450079667	17.94935234	20.59077881	0.059516794	421	0.001456267	1894	0.0576	1015	4.51953	8.779583333	18.86556667	16.24726667	14.50263333	12.91126667	5.202316667	3.272743333	1.631843333	1.36441	1.187581667	0.916214333
Kaladp0009s0039.1	487	28.703775	36.1654	3.308208788	75.75277006	1684	0.00017554	494	0.0594	1157	36.2052	20.68013333	17.7071	17.16406667	15.67076667	15.66816667	19.86076667	28.12066667	35.25783333	38.04866667	48.22836667	51.83356667
Kaladp0043s0152.1	488	13.28793694	12.32066667	2.628985201	1505.152871	2739	1.06E-05	109	0.0505	489	11.7348	10.9439	7.5634	8.839016667	10.54746	10.76636667	12.4415	15.50033333	19.85386667	19.88406667	16.2071	15.17343333
Kaladp0822s0020.1	489	8.335279445	16.80618333	7.669870289	1.126672981	800	0.000539297	1036	0.0639	1501	10.03550667	15.157	19.3259	14.0955	9.803623333	9.851196667	7.255236667	2.848996667	2.519716667	2.693526667	2.803466667	3.633683333
Kaladp0674s0094.1	490	7.160239444	16.19895667	10.86772539	0.286337185	623	0.000539297	1143	0.0649	1576	4.837196667	4.987143333	11.16396333	17.84056667	16.6411	14.2932	5.479103333	3.089033333	2.158233333	1.776266667	2.015456667	1.64161
Kaladp0001s0278.1	491	40.61657444	79.63193	10.41483132	0.055641648	413	0.003544974	2590	0.0478	346	32.93393333	62.4354	87.4389	88.09006667	64.83543333	61.20733333	34.17676667	15.55106667	11.64783333	12.03872333	8.5853	8.458136667
Kaladp0044s0021.1	492	12.41328333	23.42997333	6.405137385	1.499528339	856	0.000539297	1065	0.0629	1429	9.365956667	18.328	25.53383333	27.76473333	18.31923333	16.81843333	6.803316667	4.33476	4.657363333	5.158023333	5.852623333	6.023123333
Kaladp0058s0130.1	493	10.57744083	12.06100667	3.298840892	100.9393768	1767	0.000539297	1087	0.0506	498	5.71854	10.68461667	14.62783333	13.2422	17.30756667	15.8493	15.48093333	8.742203333	8.547656667	5.974936667	5.506943333	5.24656
Kaladp1201s0004.1	494	2.801197525	9.289600033	146756.1348	0.055641648	411	1.65E-06	25	0.0808	2916	0.525648021	0.161663591	6.33E-05	7.42E-05	0.234868713	0.595551333	4.418793333	5.379476667	9.289663333	7.85127	2.734447809	2.42285
Kaladp0056s0108.1	495	18.18059528	37.57137	9.915499241	0.440658422	680	0.000539297	973	0.0663	1701	11.73729333	15.86223333	7.5854	4.214163333	6.418793333	5.322993333	14.31956667	18.05496667	26.1434	35.10066667	41.78553333	31.62213333
Kaladp0085s0095.1	496	21.45973611	13.77223334	1.990805778	3984.896684	3192	1.06E-05	99	0.0408	63	17.7113	14.65143333	13.90003333	16.7369	21.79956667	23.54766667	25.3824	27.0475	27.67226667	24.9853	22.87846667	21.204
Kaladp0040s0589.1	497	3.70583225	6.665161666	7.354419938	4.686524926	1038	0.000539297	1212	0.0587	1107	1.180943333	1.169985333	1.052686667	1.048901667	3.881523333	2.292956667	6.157683333	6.913983333	7.714063333	6.306176667	4.146953333	2.60413
Kaladp0018s0207.1	498	31.51964036	89.09895767	168.2563401	7.13E-05	40	0.000539297	991	0.0732	2328	1.379629	19.7331	80.54176667	89.63166667	81.63126667	85.93843333	14.33877333	1.774123333	1.170867	1.000621667	0.562727667	0.532709
Kaladp0055s0459.1	499	281.9767861	594.6585	10.29887646	0.03876893	375	0.001456267	1547	0.0631	1441	570.765	414.952	238.7356667	119.375	72.78433333	95.51883333	64.26576667	63.9495	140.0656667	291.6856667	653.016	658.608
Kaladp0058s0198.1	500	69.80107222	84.10293333	4.879596769	39.11456039	1494	0.000539297	914	0.0569	957	61.34053333	80.06813333	92.18326667	87.99263333	98.5904	105.7812	86.15706667	65.48333333	56.53323333	42.18923333	39.61556667	21.67826667
Kaladp0037s0194.1	501	0.648749508	0.998128233	7.511764343	4067.181283	3201	1.06E-05	148	0.0375	17	0.314223667	0.556635	0.903352667	0.943501333	1.151409	1.047699667	1.034261667	0.628495333	0.528057667	0.331249	0.153280767	0.192828333
Kaladp0076s0126.1	502	1.351753639	2.177648334	5.547298783	841.2355873	2470	0.00017554	734	0.044	162	0.570477333	1.144609667	1.80196	1.750745333	2.656536667	2.315816667	1.84587	1.44673	0.926303	0.729354333	0.553752333	0.478888333
Kaladp0050s0065.1	503	7.947937222	11.32927666	4.20021901	67.46001563	1645	0.000539297	1136	0.0518	589	6.9191	8.89748	10.82098667	14.86943333	11.58943333	12.44253333	7.03485	6.791766667	4.691083333	4.101193333	3.540156667	3.67723
Kaladp0011s0465.1	504	9.280733041	28.5323402	1413.97243	0.000354918	93	0.000539297	1183	0.0704	2097	1.485087333	13.60813333	28.55253333	21.53566667	23.92043333	17.79946667	3.48062	0.5268521	0.3461754	0.020193133	0.070747667	0.022887533
Kaladp0059s0076.1	505	19.03013917	28.58864	5.514642096	10.87254921	1187	0.001456267	1728	0.0499	459	13.17006667	20.67616667	29.12026667	27.50966667	28.75543333	34.92106667	20.6872	17.8439	12.1007	9.014483333	8.230293333	6.332426667
Kaladp0048s0107.1	506	0.828096011	1.8534542	14.91734985	370.0200248	2177	0.00017554	770	0.0493	427	0.225485333	0.604205333	1.437423333	1.376259667	1.98663	1.772986667	1.036457333	0.526463667	0.386579333	0.228810333	0.1331758	0.222675333
Kaladp0058s0382.1	507	1.497013583	1.897634	5.344572584	1014.806559	2554	0.00017554	722	0.0421	100	0.771651333	1.022806	1.655706667	2.334416667	2.236973333	2.301466667	2.011256667	2.136116667	1.462703333	0.973884667	0.620398333	0.436782667
Kaladp0002s0118.1	508	30.05230167	68.56518	9.606342305	0.128984958	508	0.000539297	961	0.0685	1910	60.52296667	42.1154	23.2082	10.14043	7.96682	9.614313333	12.23528667	8.713036667	14.45936667	34.77726667	60.34253333	76.532
Kaladp0024s0893.1	509	20.73360833	21.58774	3.124332898	279.4144005	2077	0.000539297	1033	0.0465	272	18.22406667	20.55793333	25.85833333	25.65896667	31.38403333	31.74986667	25.51516667	19.16636667	15.27173333	15.047	10.20770667	10.16212667
Kaladp0024s0501.1	510	192.3914361	274.2991667	4.605238543	7.012453312	1111	0.001456267	1556	0.0538	721	186.142	292.7256667	350.3826667	324.8586667	266.7583333	265.5266667	105.9145	129.5793333	100.1628	76.0835	97.37176667	113.1913333
Kaladp0081s0054.1	511	20.55962	49.11017666	33.82641477	0.001306196	169	0.003544974	2650	0.0516	574	17.03356667	36.34306667	50.60623333	48.78813333	32.01173333	33.87256667	12.8602	5.828436667	2.951823333	2.138403333	1.496056667	2.78522
Kaladp0102s0042.1	512	2.005513861	3.649167	7.924419935	99.95576102	1762	0.000539297	1338	0.0468	296	0.526999667	1.495996667	2.75167	3.25029	4.176166667	3.598876667	2.656423333	1.65848	1.34753	1.001005	0.886453	0.716275333
Kaladp0052s0025.1	513	108.4685422	298.4245067	242.999827	3.30E-06	18	0.001456267	1566	0.0675	1816	87.22006667	19.38998	3.218386667	1.67704	1.443713333	1.23316	26.65922667	117.2182667	277.849	299.6576667	204.0366667	262.0193333
Kaladp0192s0037.1	514	56.54689722	58.1342	2.928003838	436.300593	2231	0.000539297	915	0.0461	256	46.92083333	55.903	73.16006667	73.11496667	82.2473	88.28673333	64.65476667	47.67616667	35.0499	30.15253333	39.5356	41.8609
Kaladp0071s0134.1	515	1.705600639	2.424545667	5.890027387	162.7948348	1902	0.000539297	1335	0.0441	165	0.637423667	1.097278667	2.07877	2.802196667	2.92036	2.489223333	2.780963333	2.594636667	1.311996667	0.728922667	0.529621667	0.495814333
Kaladp0032s0189.1	516	4.102302416	11.18302387	26.03496894	0.189710366	558	0.00017554	667	0.0714	2178	1.195996667	2.540046667	5.32795	8.405926667	11.62972	11.05228667	4.273463333	1.41473	1.016127	1.131963333	0.792722514	0.446696135
Kaladp0048s0060.1	517	1.233541361	2.151902667	10.2255767	214.132517	1993	0.000539297	1380	0.0389	31	0.233254	0.652052333	1.529146667	2.04759	2.001913333	2.385156667	2.251943333	1.517026667	0.934772667	0.552038	0.410687667	0.286915
Kaladp0002s0074.1	518	121.9316167	338.1652333	23.38600521	0.001230666	165	1.06E-05	42	0.0844	3197	143.8796667	43.1136	22.426	15.1061	15.86083333	21.30983333	35.95716667	89.82486667	150.2463333	232.8763333	353.2713333	339.3073333
Kaladp0048s0407.1	519	15.42217917	21.74828333	5.068052511	6.847006993	1105	0.001456267	1771	0.0511	533	11.4509	10.00930667	7.269853333	5.346116667	7.938343333	6.74645	14.61074667	19.8713	22.65333333	27.0944	25.35976667	26.71563333
Kaladp0037s0293.1	520	23.75993028	24.30307	2.915427861	424.439255	2222	0.000539297	1005	0.0446	186	24.3086	29.78376667	36.99113333	31.28336667	30.5333	31.5193	21.73036667	18.47613333	13.09306667	12.68806333	16.54066667	18.1714
Kaladp0040s0609.1	521	540.3026139	890.6856337	9.023758774	0.378133071	662	0.003544974	2520	0.046	245	321.7816667	932.0506667	945.6853333	919.7016667	1001.691667	870.4596667	554.5616667	384.3316667	141.5773333	149.8576667	111.0060333	150.9263333
Kaladp0474s0001.1	522	17.80606639	32.34276	7.596829549	1.432405829	847	0.000539297	979	0.0652	1601	14.79703333	19.1806	37.24553333	36.15143333	25.90916667	24.86833333	15.70076667	12.7904	9.189533333	7.41761	4.902773333	5.519613333
Kaladp0009s0046.1	523	29.73126889	57.7987	10.39495457	0.238448573	595	0.001456267	1648	0.0598	1189	8.706866667	6.97571	6.1521	18.05063333	28.37873333	28.0381	63.9508	53.0393	45.19803333	43.13573333	39.03296667	16.11625
Kaladp0046s0006.1	524	2.404347194	5.037352	9.255003949	16.64975635	1289	4.84E-05	343	0.0674	1804	1.076019	1.768186667	3.721016667	3.882822667	5.64757	5.32486	2.210863333	1.666673333	1.362053333	0.909867333	0.672016	0.610218
Kaladp0011s0238.1	525	14.17057945	11.32017334	2.280027802	1556.107232	2753	0.00017554	579	0.0423	105	12.4706	9.754316667	9.26781	8.843693333	11.295	12.1792	13.95123333	20.08646667	20.16386667	19.4426	16.9784	15.61376667
Kaladp0050s0132.1	526	2.863987056	4.922026	6.466727036	47.09630457	1539	0.000539297	1341	0.0514	559	1.845481333	2.688233333	4.817696667	5.822386667	5.686793333	4.068806667	2.758636667	1.65742	0.900360667	1.56145	1.190919333	1.36966
Kaladp0011s1368.1	527	3.454467194	5.555720334	7.000693783	36.90942517	1482	0.000539297	1254	0.0535	711	2.871446667	3.30214	5.79505	5.979723333	6.481566667	4.949806667	3.02439	3.211976667	2.288913333	1.477673333	1.145073333	0.925846333
Kaladp0024s0136.1	528	1130.706211	2525.641134	25.08686556	0.009074391	273	0.001456267	1530	0.0657	1648	620.068	1263.88	1833.526667	1633.51	2580.336667	2630.496667	1074.374333	815.8763333	513.3703333	287.5483333	210.6316667	104.8555333
Kaladp0067s0018.1	529	0.651075314	1.255726934	17.91220807	2069.487786	2875	4.84E-05	389	0.0446	187	0.074249733	0.519542667	0.759811333	1.034116	1.215367	1.329976667	0.875279667	0.731015333	0.610024	0.404748	0.089917367	0.168856
Kaladp0038s0052.1	530	3.143019445	3.328266667	3.083261178	1161.924973	2606	0.00017554	690	0.0439	160	1.655756667	2.416313333	3.294973333	4.31492	4.92589	4.567456667	3.883726667	3.93089	2.690986667	2.675606667	1.597623333	1.76209
Kaladp0087s0033.1	531	5.048009917	12.92915134	64.17833467	0.016389527	318	0.001456267	1966	0.0595	1173	0.523317	7.238076667	12.85696333	13.13379667	10.37115667	7.861306667	4.366846667	1.936546667	1.066619333	0.424276	0.204645333	0.592568
Kaladp0040s0530.1	532	8.406678611	7.886156663	2.592591345	1869.328005	2826	4.84E-05	305	0.0475	327	6.765893333	8.656436667	10.24423667	11.14718	12.83793333	11.168	8.958606667	7.22953	7.173656667	6.431083333	5.31581	4.951776667
Kaladp0037s0322.1	533	2.149034361	2.892248334	3.808039898	1026.011271	2561	4.84E-05	347	0.0513	551	1.46003	1.80813	2.84465	3.922236667	3.173663333	3.044353333	2.417136667	2.256713333	1.66981	1.085199667	1.029988333	1.076501
Kaladp0058s0169.1	534	9.100555001	8.717440003	2.683642371	1518.000255	2744	1.06E-05	120	0.0519	595	7.675923333	8.18318	9.60275	12.03151667	13.016	13.89516667	9.634866667	9.568263333	8.118886667	6.96781	5.33457	5.177726667
Kaladp0015s0166.1	535	112.2265944	177.4634667	6.030685468	1.312007976	832	0.001456267	1571	0.0582	1062	89.40743333	160.9053333	191.8743333	157.989	212.7396667	196.2716667	87.84893333	68.46326667	51.28526667	44.77173333	35.2762	49.8863
Kaladp0037s0311.1	536	1.769267	2.197136333	3.555591225	1190.911333	2621	0.00017554	712	0.0432	132	0.920506667	1.27086	2.44903	2.55873	3.056873333	2.77309	2.224796667	1.732633333	1.489446667	1.028818667	0.866681667	0.859737
Kaladp0005s0034.1	537	1.485837564	3.649550567	85.38377833	2.849383504	957	0.000539297	1381	0.059	1131	0.59589	0.892314333	3.6928	3.574556667	3.615926667	2.41657	1.764402	0.805465	0.204596933	0.1523677	0.071912033	0.043249433
Kaladp0026s0153.1	538	2.352594528	2.977046333	4.091834822	1308.562642	2665	4.84E-05	358	0.0498	450	1.783583333	2.004386667	2.570136667	2.979726667	3.93992	3.424306667	3.3308	2.167316667	2.412116667	1.483563333	0.962873667	1.172404
Kaladp0039s0764.1	539	1.054385083	1.687292	5.634976152	1198.966236	2625	0.00017554	747	0.0422	103	0.513032333	0.73438	1.52311	1.522114333	2.051326667	1.834816667	1.53082	1.001506667	0.691476	0.390151333	0.495852333	0.364034667
Kaladp0039s0051.1	540	1.423916139	1.807802	4.281356299	2199.916543	2902	4.84E-05	381	0.0448	192	0.671704	0.550931333	0.765904667	1.191475333	1.671886667	1.885576667	1.745503333	2.358733333	2.13489	1.82591	1.388268	0.896210333
Kaladp0037s0214.1	541	1.368007417	2.913271	9.569225429	54.86641752	1582	4.84E-05	349	0.0645	1544	0.347368335	0.424914	1.175710333	1.519564333	3.25324	2.804176667	3.138603333	1.337856667	1.107169	0.374796	0.339969	0.592721333
Kaladp0067s0164.1	542	2.094539472	3.550615333	5.295404028	348.3372314	2146	1.06E-05	140	0.0599	1198	1.251237	1.54134	2.371256667	2.520482333	4.377223333	3.91378	2.94235	1.86236	1.483396667	1.108187	0.936252667	0.826608
Kaladp0550s0066.1	543	25.18212222	22.789	2.551538671	1198.966236	2626	0.00017554	527	0.0476	335	26.7006	21.55796667	16.46306667	14.688	17.9184	20.4871	21.85906667	32.3507	37.477	36.16593333	28.43336667	28.08426667
Kaladp0042s0164.1	544	7.239752139	18.91396767	15.64459478	0.340244759	649	4.84E-05	277	0.0759	2565	3.896206667	5.66529	11.28306667	20.2055	13.60486667	13.6651	6.07635	4.286736667	3.14573	2.221483333	1.291532333	1.535163333
Kaladp0068s0086.1	545	14.56599056	16.08317	3.795680875	268.7146592	2064	0.00017554	575	0.0555	853	11.85056333	12.9091	15.78096667	20.9488	21.83603333	21.6363	18.45956667	12.25044	13.78426667	11.15383333	8.429153333	5.752863333
Kaladp0064s0025.1	546	12.46564889	10.34044333	2.483928386	1012.837764	2551	0.00017554	588	0.0479	356	10.94536667	14.7228	16.12776667	15.59276667	17.30873333	16.19416667	15.3449	10.54387333	9.777893333	8.99599	6.96829	7.06524
Kaladp0913s0001.1	547	42.871025	72.3938	5.640657953	6.015581999	1077	0.00017554	453	0.069	1966	35.6762	48.6938	75.92396667	87.9937	50.48196667	62.31736667	42.8332	33.2284	17.0669	15.5999	23.02293333	21.61396667
Kaladp0040s0640.1	548	42.95383333	75.99193333	6.444770315	0.782122371	754	0.000539297	930	0.0675	1812	21.13893333	15.47193333	13.95686667	16.08456667	26.59046667	25.3217	35.60406667	89.9488	87.0783	81.97203333	59.4235	42.85483333
Kaladp0030s0106.1	549	42.43625833	69.26743333	4.782239686	2.54709083	937	0.001456267	1686	0.0559	874	87.5813	71.63073333	51.66516667	26.76113333	20.21123333	21.26153333	19.29286667	18.31386667	19.1503	34.57673333	60.79086667	77.99936667
Kaladp0071s0279.1	550	15.70543222	34.37577666	8.27875245	1.383400271	841	4.84E-05	240	0.0743	2419	16.7858	26.36633333	39.09853333	24.4889	19.40223333	19.8078	8.3477	6.25349	4.722756667	6.172113333	7.02289	9.996636667
Kaladp0822s0014.1	551	1.64168767	4.162285666	16.11702235	14.00518529	1254	1.06E-05	139	0.0707	2112	1.136692667	3.197093333	4.437623333	3.479163333	2.189046667	1.91923	1.057907	0.475733	0.29075	0.275337667	0.461911367	0.779763667
Kaladp0028s0006.1	552	27.44169167	29.09613333	3.334582354	312.3112037	2113	0.000539297	1043	0.0479	352	23.122	21.39126667	25.5945	31.71306667	41.55923333	40.4957	37.7305	31.61376667	27.02906667	21.82793333	14.76016667	12.4631
Kaladp0095s0473.1	553	294.8216667	210.915	2.137666358	2374.852205	2926	0.00017554	414	0.0441	170	360.9143333	309.0093333	261.584	250.4393333	199.666	227.068	185.3926667	279.38	310.194	370.9466667	386.958	396.3076667
Kaladp0098s0128.1	554	3.06053775	5.343031	6.799999423	52.91816095	1574	0.000539297	1301	0.0525	639	2.387436667	3.422863333	4.947243333	6.264243333	4.74398	3.922033333	3.777306667	2.129343333	1.68796	1.594623333	0.921212333	0.928207333
Kaladp0024s0702.1	555	10.23950194	9.588526663	2.47558776	929.3290969	2513	0.00017554	605	0.0489	400	8.587793333	13.7876	14.6234	16.08663333	12.4931	12.47483333	9.735786667	6.742546667	6.498106667	6.649103333	6.946763333	8.248356667
Kaladp0351s0018.1	556	5.716361667	10.2176	8.005617696	5.117969762	1047	0.001456267	1946	0.051	526	1.87085	4.379073333	8.040343333	11.67608667	9.26581	9.40904	8.261146667	5.51427	3.389316667	3.179243333	2.152673333	1.458486667
Kaladp0063s0056.1	557	22.38688	52.01886333	8.957519704	0.448231377	685	1.06E-05	78	0.0786	2760	29.34593333	17.19166667	10.52496	7.600543333	6.53707	8.585833333	8.343853333	16.55496667	25.04083333	32.40243333	58.55593333	47.95853333
Kaladp0011s1055.1	558	5.896167973	10.66926667	5.874170452	46.00240757	1530	4.84E-05	295	0.0663	1699	4.584343333	2.751319	2.18894	3.723556667	3.179803333	5.362446667	7.1444	8.635673333	12.85820667	10.08684	6.106046667	4.13244
Kaladp1006s0027.1	559	8.847299167	19.77828	9.511228799	0.67184436	735	1.06E-05	104	0.0777	2688	8.847873333	4.840343333	3.531063333	2.65634	2.323786667	3.2045	4.299923333	8.081596667	11.65113	15.29486667	19.3341	22.10206667
Kaladp0011s0216.1	560	26.386605	66.75082666	23.6227465	0.010875691	288	0.00017554	474	0.0787	2767	4.02687	2.950606667	4.542516667	13.4427	15.2658	16.7147	69.70143333	65.93943333	54.28016667	38.628	20.02546667	11.12156667
Kaladp0262s0013.1	561	33.5252552	105.2014534	125.423175	0.000267594	78	0.00017554	454	0.0818	2997	37.42426667	17.32936667	3.965253333	0.845513333	1.157535667	1.797896667	3.95433	18.04463333	41.291	73.2501	97.1962	106.0469667
Kaladp0278s0026.1	562	8.006199833	27.41324167	251.2159436	0.000782373	140	1.06E-05	107	0.0856	3286	7.64454	2.637326667	0.529193333	0.109558333	0.113609	0.314219333	0.572244667	4.214106667	11.88063333	18.59793333	27.5228	21.93823333
Kaladp0079s0120.1	563	1.584912639	4.112452334	13.57421755	19.89297672	1326	0.00017554	700	0.064	1508	0.584730333	1.358884333	2.443836667	2.318247333	4.439506667	3.14145	2.193393333	0.915649	0.525835667	0.437796333	0.332567667	0.327054333
Kaladp0035s0031.1	564	9.352736944	8.47644333	2.411026158	1014.150011	2552	0.00017554	622	0.048	363	10.4093	11.91203333	14.48373333	14.363	11.10605667	10.49894667	7.09278	6.340056667	6.00729	6.631603333	6.017233333	7.37081
Kaladp0538s0019.1	565	141.9132028	300.1513333	9.245991263	0.081610637	461	0.000539297	868	0.0719	2215	324.3163333	336.551	151.6836667	51.81403333	45.30203333	36.39966667	41.3321	57.71416667	63.17576667	134.4316667	208.142	252.096
Kaladp1195s0001.1	566	24.01235528	42.8918	6.586591354	6.894008798	1108	0.000539297	970	0.0635	1466	34.90966667	30.7672	26.50356667	14.84943333	11.58526667	10.60499667	7.677633333	18.18633333	17.9392	23.77376667	40.78176667	50.56943333
Kaladp0019s0036.1	567	9.389383334	8.954059997	2.72273856	631.9896653	2365	0.000539297	1162	0.0381	21	13.28603333	11.342	8.17599	6.663133333	5.429123333	5.197573333	6.799023333	6.65659	10.06430667	11.24192667	14.15163333	13.66526667
Kaladp0048s0384.1	568	2.482631567	6.945119867	19.45502331	0.440658422	679	0.00017554	762	0.0706	2108	0.938271	3.985946667	4.67185	7.321446667	5.848586667	3.928983333	0.746158667	0.521379	0.3763268	0.473525333	0.50104	0.478064667
Kaladp0031s0084.1	569	12.53337334	11.46204667	2.688545086	1387.912483	2704	4.84E-05	304	0.0512	544	8.366766667	12.7607	14.4237	14.64806667	16.95416667	18.25016667	14.48716667	13.2648	12.11446667	10.55384667	7.788513333	6.78812
Kaladp0040s0490.1	570	14.50186139	11.12284334	2.2555525	2526.117599	2953	4.84E-05	278	0.0474	323	12.99366667	16.2158	16.36663333	18.084	19.98176667	17.55213333	17.93513333	13.70963333	11.69136667	11.4351	8.858923333	9.19818
Kaladp0050s0075.1	571	4.873840833	5.309733334	3.339498386	443.8249882	2239	0.000539297	1265	0.0403	54	4.58619	6.618503333	6.75001	7.579336667	6.570983333	6.33082	5.406383333	3.37293	3.36653	2.413636667	2.269603333	3.221163333
Kaladp0040s0464.1	572	1.693161472	2.75783	6.296287761	117.7223381	1807	0.000539297	1332	0.0493	424	1.81773	2.255296667	3.27854	2.841796667	2.398036667	2.662603333	1.991613333	0.800854	0.622883667	0.550999	0.52071	0.576874333
Kaladp0076s0147.1	573	56.69572222	84.3629667	4.31974291	6.847006993	1106	0.001456267	1610	0.0555	849	30.79416667	68.0713	88.174	109.7754667	75.28583333	84.38933333	72.48333333	44.18543333	30.71753333	25.4125	25.59813333	25.46163333
Kaladp0085s0083.1	574	15.31993056	23.24197333	5.536205238	9.912914837	1174	0.000539297	1035	0.062	1357	6.30185	11.92576667	15.20133333	19.20603333	27.1879	28.36563333	22.25706667	15.00903333	12.1559	15.0715	5.12366	6.03349
Kaladp0056s0065.1	575	12.90852139	23.41264	8.424586001	9.238636197	1161	0.00017554	549	0.0678	1857	18.54324333	15.6917	10.86457	8.285643333	6.297263333	8.110626667	3.153393333	8.609583333	11.3741	15.71306667	26.56603333	21.69303333
Kaladp0028s0100.1	576	7.576458055	7.488446667	3.110888317	458.3587188	2246	0.000539297	1149	0.0442	174	6.760336667	7.071766667	10.04040667	11.03598	10.23491333	10.70031333	10.35929	6.411293333	5.719213333	4.202916667	3.547533333	4.833533333
Kaladp0064s0120.1	577	16.53467778	8.23236667	1.683999458	7725.676603	3548	1.65E-06	21	0.0361	4	12.03563333	13.7514	15.51223333	17.49153333	19.47746667	19.7324	20.268	18.7352	17.85293333	16.13013333	13.98733333	13.44186667
Kaladp0055s0520.1	578	21.54153361	24.37471	3.525765882	197.6638785	1963	0.000539297	971	0.0525	640	24.61163333	33.68376667	34.02513333	30.75933333	28.5302	31.48953333	17.32726667	11.44764667	9.650423333	11.43156667	12.33673333	13.20516667
Kaladp0926s0021.1	579	0.513450714	0.8381541	5.975333295	5275.46791	3331	1.06E-05	149	0.0425	112	0.182668333	0.379169667	0.509416333	0.813824667	1.006616	1.000631333	0.796831667	0.467656333	0.362569667	0.288198667	0.1684619	0.185364
Kaladp0099s0115.1	580	11.78225389	13.55662	3.797247999	74.70979573	1677	0.000539297	1129	0.0548	792	11.4904	12.83871	15.37693333	14.14993333	17.4867	18.40303333	14.3777	12.6684	8.941523333	5.77677	4.846413333	5.03053
Kaladp0010s0144.1	581	140.0138611	232.5928666	5.430047793	323.2661512	2129	0.00017554	417	0.0581	1053	285.0963333	224.198	107.1937333	55.40883333	61.67186667	54.56533333	52.50346667	94.24136667	103.6034	160.2503333	210.902	270.5316667
Kaladp0034s0196.1	582	1.55086925	1.894160334	4.546875403	1761.918853	2808	0.00017554	725	0.041	68	1.61582	1.771076667	2.356653333	2.428196667	2.27569	2.048126667	1.57486	1.390926667	1.039547667	0.741875	0.534036333	0.833622
Kaladp0606s0017.1	583	20.81261231	54.84557233	51.78163644	0.000459841	114	0.001456267	1644	0.0678	1849	31.00436667	23.30306667	54.77413333	55.9256	34.9053	26.14703333	14.01710333	3.840996667	1.080027667	1.619856667	1.298118333	1.835745
Kaladp0098s0188.1	584	255.1139444	355.9061333	5.69928691	185.3013858	1940	0.000539297	847	0.0551	821	292.8093333	219.849	101.6561333	75.7362	186.1303333	200.8553333	181.5746667	312.5886667	386.1416667	431.6423333	374.864	297.5196667
Kaladp0008s0655.1	585	0.707530483	1.524443233	17.27668331	468.091349	2254	0.00017554	752	0.052	604	0.326295333	0.201305667	0.099888367	0.0936581	0.17324	0.201107333	1.029981	1.198935333	1.417056667	1.618101333	0.99456	1.136236667
Kaladp0076s0286.1	586	8.5842225	9.075183333	2.932281039	505.9181583	2287	0.000539297	1169	0.0438	156	5.2762	8.59408	10.41670333	12.59783333	13.7718	12.03053333	10.09895667	7.956386667	6.06077	6.552296667	4.958493333	4.696616667
Kaladp0036s0160.1	587	20.2254444	35.57982383	9.154694222	0.448231377	684	0.001456267	1729	0.0599	1199	9.598943333	9.05056	6.292466667	4.3631095	11.19173333	11.56428667	17.236	23.97253333	36.45623333	39.76773333	39.94293333	33.2688
Kaladp0079s0152.1	588	425.3982222	848.4426667	8.361822373	0.107120395	490	0.001456267	1545	0.065	1580	895.2026667	417.705	250.666	115.249	117.1306667	147.881	146.609	190.192	341.7486667	576.0076667	963.6916667	942.6953333
Kaladp0033s0232.1	589	86.11316389	125.8282667	3.864133685	29.97119003	1435	0.000539297	898	0.061	1285	133.7406667	94.7485	56.63113333	43.9324	46.5485	49.1969	51.42116667	60.6089	81.31313333	109.04	136.416	169.7606667
Kaladp0757s0002.1	590	6.001685556	9.891796667	6.535286405	12.72398402	1231	0.001456267	2000	0.0487	389	3.251496667	6.438673333	8.846	10.32055	11.67884	10.04537	6.627893333	4.09541	2.536146667	3.093443333	3.29936	1.787043333
Kaladp0515s0180.1	591	309.4018889	275.913	2.666097707	532.8052492	2304	0.000539297	851	0.0501	470	245.3213333	316.5926667	387.9086667	439.163	441.5173333	429.534	302.9463333	307.9363333	261.144	240.342	174.8126667	165.6043333
Kaladp0082s0121.1	592	5.289083917	12.26319834	12.55522874	2.334969944	919	4.84E-05	284	0.0743	2423	3.71554	1.162645333	1.061268333	2.20442	5.061406667	4.844216667	9.392786667	13.32446667	7.735226667	6.44265	6.05132	2.47306
Kaladp0094s0088.1	593	5.221346667	8.019066667	5.305909054	19.27876529	1317	0.001456267	2012	0.0468	299	4.326183333	3.649656667	2.417463333	1.97018	2.527466667	1.86234	4.234433333	7.349533333	8.503473333	8.36649	9.881406667	7.567533333
Kaladp0069s0084.1	594	4.240810556	5.677206667	3.735023438	135.2389525	1846	0.000539297	1269	0.0509	521	3.69928	5.393383333	7.632026667	7.75295	5.877246667	5.480793333	3.70212	2.075743333	2.341596667	2.13502	2.336096667	2.46347
Kaladp0050s0214.1	595	1.770780333	3.673442334	10.14578042	142.3858835	1861	0.00017554	706	0.0584	1075	2.43611	2.132283333	1.255426667	0.790191	0.792867	0.401654333	0.863427333	0.965764333	1.87255	2.79459	4.075096667	2.869403333
Kaladp0024s0013.1	596	21.13576944	32.64606	5.906619199	6.800219314	1103	0.001456267	1727	0.055	814	21.6003	13.80716667	6.653473333	8.541213333	10.42264667	12.7072	19.90553333	34.0941	28.751	30.47623333	39.29953333	27.37083333
Kaladp0064s0108.1	597	1.591406222	3.720341334	33.88689841	9.181492796	1158	0.000539297	1372	0.0589	1122	0.931560333	2.036906667	3.833466667	3.785233333	3.069326667	2.393386667	1.062310333	0.694518	0.596391	0.367435667	0.113125333	0.213214
Kaladp0064s0128.1	598	16.73717933	34.60181666	11.34707222	0.159302686	537	0.001456267	1718	0.0626	1402	8.170906667	16.38223	24.216	37.94593333	27.24773333	23.25866667	23.3635	22.568	6.205373333	4.64618	3.497512	3.344116667
Kaladp0086s0041.1	599	4.796451389	6.822876667	5.455523412	22.42850037	1357	0.001456267	2014	0.0467	292	3.81324	6.05869	8.207246667	8.354206667	7.12304	7.562123333	4.353046667	4.22706	2.444426667	2.26177	1.53133	1.621236667
Kaladp0809s0137.1	600	60.75353167	176.6106434	35.47390962	0.000459841	111	0.000539297	884	0.0774	2669	18.9969	17.34092333	8.473256667	5.123023333	6.05014	5.596503333	61.42503333	58.25093333	150.371	181.7336667	122.8678667	92.81313333
Kaladp0033s0063.1	601	2.942772944	7.836257667	21.13225208	1.837322652	889	1.06E-05	123	0.0772	2656	5.685663333	5.957213333	8.225496667	4.160916667	2.32267	1.992166667	1.242149	0.578499	0.389239	0.776798333	1.426343333	2.55612
Kaladp0493s0008.1	602	50.884975	56.84383333	3.357491429	213.20286	1992	0.000539297	932	0.0541	745	73.2132	59.37286667	55.60913333	41.3979	37.66796667	38.57706667	24.112	27.78306667	40.61943333	57.27463333	74.0366	80.95583333
Kaladp0607s0038.1	603	19.41490278	18.8816	2.571275611	577.1470831	2329	0.00017554	529	0.055	813	17.8632	22.1529	30.89833333	30.2616	23.74353333	24.83066667	18.18306667	14.2964	13.9728	12.01673333	12.3017	12.4579
Kaladp0081s0275.1	604	35.21100834	24.75943333	2.072404866	2837.209356	3005	0.00017554	499	0.0441	169	43.81746667	45.6373	35.15756667	28.4092	27.93666667	25.97016667	23.08776667	27.19816667	32.86443333	42.3058	42.30036667	47.8472
Kaladp0038s0024.1	605	3.131528528	5.800824333	15.6260532	3.202871016	979	0.001456267	2103	0.0518	591	0.396609	0.540655667	0.589063	1.633361333	2.895043333	2.729673333	4.740633333	6.197433333	5.55009	4.61135	4.178896667	3.515533333
Kaladp0080s0009.1	606	109.1148833	120.4245	3.181280548	445.3401736	2240	1.06E-05	60	0.0623	1376	125.2853333	175.6326667	167.3936667	115.3136667	106.5362	99.5883	71.08246667	55.20816667	68.19526667	90.7102	109.277	125.1556667
Kaladp0042s0361.1	607	78.09911666	65.0342333	2.328582236	1634.22379	2772	4.84E-05	202	0.0535	709	71.47613333	62.46076667	48.9501	50.86983333	68.94146667	62.47086667	72.57586667	102.1568333	113.9843333	109.0291333	91.91176667	82.3623
Kaladp0046s0276.1	608	26.09723611	40.23746667	4.184998537	24.17881547	1371	0.00017554	511	0.0674	1805	43.4116	34.2478	26.65703333	18.05273333	16.59193333	13.00406667	13.89716667	12.63343333	18.27936667	22.08746667	41.43333333	52.8709
Kaladp0039s0235.1	609	11.87756111	15.65488	4.273810154	29.59630207	1430	0.001456267	1844	0.0493	416	8.10762	15.25853333	19.3239	20.43673333	17.63973333	17.63296667	11.57306667	8.272796667	7.038343333	6.808583333	5.656603333	4.781853333
Kaladp0348s0003.1	610	2.79591	2.503733333	2.517564364	2316.306376	2917	0.00017554	701	0.0413	75	2.585733333	3.237306667	4.05209	4.08565	4.15357	3.45656	2.764843333	2.069533333	1.99593	1.84356	1.649836667	1.656306667
Kaladp0048s0755.1	611	5.898814722	6.32067	3.158477615	618.6750875	2359	0.000539297	1218	0.0426	116	3.97692	5.259376667	7.699643333	9.24897	8.04137	8.623873333	7.619136667	5.354233333	4.460723333	4.032173333	2.9283	3.541056667
Kaladp0060s0074.1	612	5.918725999	10.87538133	9.97813402	0.53305035	708	0.003544974	2903	0.0415	83	5.583106667	8.082613333	12.0867	10.96400333	11.28105333	9.01319	5.62281	1.731263333	2.065383333	1.582453333	1.211318667	1.800816667
Kaladp0079s0098.1	613	20.0397	16.09856667	2.296400089	513.386462	2292	0.00017554	533	0.0559	876	13.9854	13.5047	12.4179	13.50973333	13.77646667	14.214	22.63533333	28.0992	28.51646667	26.4941	27.26886667	26.05423333
Kaladp0059s0286.1	614	17.82107673	64.28961354	227.4358332	0.000242111	74	4.84E-05	269	0.0866	3360	5.282286667	25.5363	47.58403333	64.57353333	32.8042	31.58463333	3.447276667	1.075692667	0.401267277	0.353334667	0.283919787	0.926443
Kaladp1221s0005.1	615	17.25665	12.65796667	2.06473854	3919.873879	3186	4.84E-05	272	0.046	246	24.5463	22.2776	19.56756667	15.60966667	14.51996667	13.8123	11.88833333	12.7347	14.49176667	16.0117	20.99763333	20.62226667
Kaladp0577s0021.1	616	26.44724788	89.62100677	1043.186735	9.47E-05	47	1.65E-06	16	0.0904	3643	38.6934	7.807523333	0.880201	0.383340667	0.085993233	0.2958	1.923433	7.736483333	28.30173333	59.85006667	89.707	81.702
Kaladp0039s0714.1	617	1.860345528	3.024778667	6.461486332	124.2432933	1824	0.000539297	1319	0.0515	567	0.674179667	1.050275	2.80506	3.578616667	3.181783333	2.852863333	2.941773333	1.69864	1.328036667	0.795677333	0.553838	0.863403
Kaladp0020s0161.1	618	2.60644175	4.145562667	7.913795811	30.34923046	1439	0.001456267	2121	0.0436	151	1.015614667	1.865306667	4.167123333	3.912414	4.74517	4.068853333	3.7503	3.212726667	2.104886667	1.047518	0.787780333	0.599607333
Kaladp0926s0026.1	619	1.603022278	2.645641	5.813444903	844.1363904	2475	4.84E-05	365	0.0559	878	0.549635667	0.981647333	1.513753333	2.1174	3.195276667	2.617853333	2.162343333	1.77845	1.68586	1.071015	0.787883	0.775149667
Kaladp0055s0547.1	620	0.767652083	1.320812667	7.266388554	2032.746016	2865	0.00017554	769	0.0416	86	0.221380667	0.647418667	1.056253667	1.215762	1.53159	1.388433333	1.02574	0.695163333	0.589475667	0.351974333	0.277856	0.210777333
Kaladp0090s0038.1	621	3.332051944	2.37831	2.120083203	5446.766235	3345	4.84E-05	352	0.0387	26	2.617793333	2.712513333	3.5054	3.755313333	4.33599	4.501643333	4.131126667	3.97842	3.48197	2.581363333	2.123333333	2.259756667
Kaladp0037s0318.1	622	1.902171806	2.494383666	3.486378356	840.6562252	2469	4.84E-05	383	0.0559	873	3.223576667	3.497603333	2.42491	1.295606333	1.144807333	1.08634	1.02493	1.003219667	1.092531667	1.780283333	2.334816667	2.917436667
Kaladp0048s0937.1	623	2.079469167	4.329693	15.48056247	8.035273145	1134	0.001456267	2198	0.0489	397	2.10825	3.766903333	4.628693333	4.25739	3.302123333	2.717356667	1.197613667	0.873385333	0.699438333	0.481281333	0.299000333	0.622194333
Kaladp0036s0259.1	624	120.7790214	231.8402434	17.29187256	0.008253762	265	0.003544974	2539	0.0565	925	143.1766667	188.806	215.383	200.6633333	230.4333333	246.0706667	74.6347	44.99716667	28.1617	18.31586667	14.23042333	44.4754
Kaladp0011s0602.1	625	41.00085833	18.18926667	1.54904198	8200.136076	3579	1.06E-05	91	0.0407	60	43.18713333	38.138	33.1291	33.788	33.79483333	35.2659	39.3272	45.50716667	51.20123333	51.31836667	45.90116667	41.4522
Kaladp1201s0002.1	626	3.150176694	4.905963	5.441794043	123.4354787	1821	0.000539297	1306	0.052	606	2.805083333	2.88295	4.00371	6.010463333	5.623866667	4.83401	3.41303	2.426083333	1.554653333	1.691656667	1.452113333	1.104500333
Kaladp0043s0299.1	627	5.682414167	4.464013334	2.208088904	3363.28329	3095	4.84E-05	334	0.047	307	5.026166667	6.01571	7.999883333	8.159116667	6.800306667	7.234866667	5.92953	4.609913333	4.43776	3.733543333	3.695103333	4.54707
Kaladp0024s0998.1	628	6.838686389	7.70391333	3.100028712	406.6963377	2204	0.000539297	1177	0.0479	357	6.59	9.23571	11.37239333	8.773256667	9.87664	8.45558	6.84751	4.173823333	3.96172	3.66848	4.186993333	4.92213
Kaladp0863s0016.1	629	6.738628333	7.57656	2.97716099	811.4602174	2452	4.84E-05	307	0.0572	981	4.31228	3.83204	4.55115	4.59422	5.066376667	6.8592	10.06199	11.4086	9.604646667	7.803926667	6.573566667	6.195543333
Kaladp0048s0975.1	630	2.310357778	6.961564	35.87652676	1.183939883	805	0.00017554	677	0.0724	2259	1.196369667	3.088423333	5.13413	7.16117	4.384713333	2.519685667	1.69654	0.982377333	0.229085	0.372806667	0.199606	0.759386333
Kaladp0066s0116.1	631	4.28729	5.222796666	3.913829559	280.2490224	2078	0.000539297	1255	0.0491	410	4.078513333	4.280453333	5.673993333	6.233163333	6.488316667	7.015213333	5.144593333	3.015046667	3.460366667	2.202546667	1.792416667	2.062856667
Kaladp0395s0031.1	632	9.990193888	6.631866667	2.136307042	4259.008997	3216	1.06E-05	116	0.0491	412	7.86409	10.00154333	10.63086667	11.60786	12.25433333	12.4682	11.91183333	11.89735333	9.915616667	8.180746667	7.31355	5.836333333
Kaladp0039s0167.1	633	10.31557667	16.45263	5.652757131	13.55667091	1250	0.000539297	1071	0.0628	1424	8.12997	14.6138	19.98873333	18.38496667	12.24116667	13.81523333	10.47119333	7.791326667	4.860913333	3.536103333	4.922423333	5.03109
Kaladp0048s0436.1	634	10.09291444	8.84428	2.642751801	845.2985763	2476	0.000539297	1133	0.0434	141	6.59829	6.10218	5.38382	7.057316667	9.233213333	9.831363333	14.2281	13.26123333	14.1049	12.92856667	12.0252	10.36079
Kaladp0045s0526.1	635	15.70076972	12.74589667	2.295634661	1623.42104	2769	0.00017554	564	0.0493	423	9.83757	12.64116667	19.04643333	20.21796667	21.73763333	22.58346667	19.7354	14.35016667	13.3593	12.86193333	10.50266667	11.53553333
Kaladp0020s0023.1	636	86.9920639	156.4379	6.079465941	2.156601523	904	0.001456267	1596	0.0607	1258	68.081	70.28603333	40.09466667	30.7981	40.95376667	39.9309	46.90066667	107.028	142.4727667	187.236	138.1	132.0228667
Kaladp0022s0131.1	637	12.27327944	17.62171	7.441648785	6.941225215	1109	0.001456267	1869	0.0546	781	11.89726667	11.79241333	15.19013333	20.3573	17.70833333	19.79666667	14.19166667	13.82573333	9.26497	5.99371	4.52557	2.73559
Kaladp0015s0183.1	638	3.670898639	5.052316333	4.751997734	2152.637603	2895	0.00017554	663	0.0453	204	3.700946667	3.099953333	2.039053333	1.346567	2.151873333	2.21079	3.680496667	5.058556667	6.398883333	6.060293333	4.302453333	4.000916667
Kaladp0054s0074.1	639	5.064759722	6.435203334	4.067211191	206.770492	1980	0.000539297	1230	0.0515	566	4.777746667	6.81444	7.547596667	8.533266667	7.869223333	5.896013333	4.42419	4.033053333	3.476393333	2.60144	2.70569	2.098063333
Kaladp0674s0098.1	640	12.70751833	24.01542333	7.067856549	1.343426638	838	0.000539297	1050	0.0682	1892	27.97323333	13.14913333	7.70389	5.60608	3.95781	4.70185	4.21526	8.836396667	13.2971	14.1245	25.07056667	23.8544
Kaladp0050s0244.1	641	22.5009385	52.27844371	17.82896487	0.191864814	563	1.06E-05	81	0.0836	3138	15.52916667	7.47026	3.106456287	6.758632327	13.97743333	16.96143333	19.06024667	55.3849	53.3545	37.2565	23.02093333	18.1308
Kaladp0055s0171.1	642	1.027034945	2.240707333	9.029309672	418.5900668	2216	1.06E-05	147	0.0628	1421	0.339741333	0.707196667	1.171021	1.182694333	2.519773333	2.10647	1.716696667	0.920174667	0.648952667	0.443588667	0.279066	0.289044
Kaladp0232s0004.1	643	38.14884778	108.3768534	26.59732447	0.005237905	230	0.00017554	520	0.0824	3036	5.747543333	5.911356667	4.233913333	5.42039	7.257196667	6.82364	74.77306667	111.2591	112.6107667	83.44036667	25.4272	14.88163333
Kaladp0095s0152.1	644	10.85188306	6.88855333	1.895981069	5071.24186	3310	4.84E-05	314	0.0441	166	10.39768667	9.11152	8.98384	7.68828	8.476143333	8.55868	9.908973333	11.64440667	14.15703333	13.57873333	14.57683333	13.14046667
Kaladp0055s0163.1	645	136.4526317	411.2878867	53.43268031	0.000267594	80	4.84E-05	175	0.0891	3535	325.9443333	105.2356667	26.12723333	16.8739	7.844113333	10.77356667	8.561166667	24.1908	94.88913333	191.9313333	419.132	405.9283333
Kaladp0329s0001.1	646	1.889394278	2.889422	6.010865409	159.3298907	1893	0.000539297	1352	0.0512	547	0.658773333	1.559673333	2.421923333	3.33124	3.34256	3.466053333	1.939926667	2.24288	1.522843333	1.029295667	0.580931	0.576631333
Kaladp0030s0088.1	647	6.119300556	8.406663337	4.13720878	178.1845002	1927	4.84E-05	323	0.0646	1547	3.85228	3.331826667	2.679663333	4.602416667	4.55231	4.81959	7.683	10.77377333	11.08632667	9.23217	5.704676667	5.113573333
Kaladp0095s0775.1	648	6.728505	7.34135333	3.166568785	537.5202981	2308	0.000539297	1228	0.0463	263	3.38847	5.373933333	6.60231	8.0207	10.72982333	9.000943333	10.60516	8.056683333	5.895743333	5.006386667	4.217836667	3.84407
Kaladp0067s0104.1	649	1.327022583	1.916910666	5.340312669	1505.152871	2740	0.00017554	749	0.0472	314	0.881029667	0.925597667	1.556686667	2.206051333	2.358563333	2.1621	1.73455	1.163991333	0.970113667	0.942299	0.441652667	0.581635667
Kaladp0068s0280.1	650	13.13862972	25.72462333	13.91973991	1.934202041	893	0.001456267	1814	0.0587	1096	1.99111	6.019416667	11.02958667	17.77256667	27.71573333	20.04003333	21.19423333	16.27096667	17.7914	10.61360333	3.714603333	3.510303333
Kaladp0012s0084.1	651	0.979084306	1.761317667	7.187899996	1390.341258	2706	0.00017554	759	0.0477	339	0.284639	0.706275	1.160803333	1.373142333	2.045956667	1.74968	1.43422	0.911352333	0.759671667	0.547032	0.443766	0.332473333
Kaladp0095s0677.1	652	13.99668333	20.47472333	4.1859786	12.5125173	1226	0.001456267	1878	0.0535	704	10.51555	14.65616667	22.37146667	24.87763333	26.90123333	22.11906667	11.16982	7.646056667	6.42651	7.60506	6.955756667	6.71588
Kaladp0047s0167.1	653	4.574259722	5.941573333	3.476584275	483.1472766	2266	0.00017554	671	0.0559	877	6.213316667	4.54361	3.316366667	3.285376667	2.3991	2.647353333	2.989223333	2.959773333	5.26464	6.310413333	8.340673333	6.62127
Kaladp0053s0250.1	654	0.702869392	1.271702833	11.0728804	1826.244167	2817	0.00017554	781	0.0457	222	0.531059	0.405026533	0.353233667	0.147965333	0.126250167	0.382332667	0.572325	0.811520667	1.298233333	1.397953	1.196733333	1.2118
Kaladp0062s0078.1	655	18.17798056	25.00230334	5.307946741	3.34624879	987	0.003544974	2695	0.0435	142	15.3117	25.6391	30.80606667	28.6782	28.05496667	28.79236667	18.03006667	14.02166667	9.032763333	6.917446667	7.04766	5.803763333
Kaladp0011s1159.1	656	8.028585361	22.349774	66.54326871	0.001306196	168	0.001456267	1839	0.0675	1822	1.37476	11.20515667	22.69076667	20.3241	14.72561333	12.97253333	9.262116667	1.282816667	1.065537333	0.586619	0.512012	0.340992667
Kaladp0081s0346.1	657	6.077868611	5.983446667	3.034556198	926.2361537	2512	0.000539297	1229	0.0421	98	6.156513333	7.85146	8.51867	8.924356667	7.8952	7.085106667	6.69427	4.018173333	2.94091	4.07984	4.018853333	4.75107
Kaladp0515s0096.1	658	1.727278861	2.557177333	6.990071111	431.8270405	2228	0.000539297	1362	0.0461	253	0.842516667	1.58885	2.384996667	2.915163333	2.98408	2.70208	1.87751	1.91481	1.46553	0.888504333	0.736402667	0.426902667
Kaladp0095s0400.1	659	140.2769722	164.457	5.066054607	27.41243713	1405	0.000539297	877	0.0647	1563	40.44633333	95.20776667	120.2376667	123.4101333	198.6556667	204.9033333	190.7103333	176.245	185.847	166.567	94.55383333	86.5396
Kaladp0084s0075.1	660	18.676145	20.78039333	3.087158826	523.0357768	2296	0.00017554	571	0.0572	979	13.75296667	13.6963	12.77816667	9.956306667	14.51773333	13.7957	19.52753333	25.6027	30.7367	28.08746667	21.4881	20.17406667
Kaladp0093s0109.1	661	5.990229722	6.395256666	2.88905485	693.7620874	2398	0.00017554	632	0.0551	819	6.323016667	7.09384	5.79018	3.761183333	3.743943333	3.385426667	3.539496667	4.788663333	6.242346667	8.310063333	9.780683333	9.123913333
Kaladp0038s0090.1	662	10.25817231	29.17408	28.60205118	0.019500631	329	0.00017554	515	0.082	3008	9.995813333	13.94973333	22.46456667	30.23103333	15.36996667	10.60023333	8.401386667	6.275386667	2.067639333	1.056953333	1.56447	1.120885
Kaladp0040s0482.1	663	11.29060556	6.522336667	1.856875915	6651.363384	3461	1.06E-05	118	0.0465	274	9.03516	10.66793333	12.15396667	13.0303	14.1341	13.9327	12.98296667	11.63816667	11.18201667	10.61106667	7.611763333	8.507126667
Kaladp0009s0045.1	664	4.037200972	9.519023	21.90529283	0.153640234	532	0.001456267	1954	0.0622	1370	3.229346667	4.329323333	9.42125	9.974363333	6.092516667	7.988566667	3.94528	1.226054	0.455340333	0.618448	0.656911333	0.509011333
Kaladp0010s0038.1	665	2.6920315	6.120628666	14.36134804	0.744118393	750	0.001456267	2165	0.0567	942	3.046776667	1.192567667	0.458084667	0.466283333	0.482043333	0.582539667	0.795462667	2.220473333	4.38325	5.9617	6.136483333	6.578713333
Kaladp0417s0004.1	666	21.28337778	19.223	2.636766146	3029.108942	3040	0.00017554	509	0.047	310	16.3897	17.4032	13.10413333	11.7445	15.12213333	14.22983333	23.90623333	27.9693	30.9675	29.14113333	28.64773333	26.77513333
Kaladp0011s0343.1	667	23.30269028	39.22102667	5.140847053	4.686524926	1037	0.00017554	545	0.0727	2279	9.74345	12.3973	9.47174	13.82862667	14.72656667	18.03696667	38.80706667	48.69276667	42.5476	39.48443333	16.25273333	15.64303333
Kaladp0012s0040.1	668	3.229459167	3.45874	3.276255577	1708.398371	2798	0.00017554	696	0.0482	371	2.61517	3.636683333	4.478346667	4.66885	4.978226667	3.83711	3.360193333	3.046046667	2.299526667	2.416703333	1.519486667	1.897166667
Kaladp0064s0040.1	669	99.57481639	285.04557	23.65545476	0.006998896	249	1.06E-05	44	0.0895	3577	62.9376	34.70346667	20.94273333	12.58176333	19.8519	25.86133333	56.03583333	80.20383333	149.3803333	218.4876667	297.6273333	216.284
Kaladp0060s0021.1	670	4.893923889	3.935676667	2.295815472	3379.366185	3100	0.00017554	678	0.0418	92	4.769466667	5.832416667	6.972896667	6.85872	6.031243333	5.684223333	4.94878	3.485866667	3.454703333	3.03722	3.882786667	3.768763333
Kaladp0230s0007.1	671	6.516905139	12.28895166	10.2986699	3.723274083	1006	0.000539297	1134	0.0667	1731	5.166303333	3.153973333	1.321581667	2.139816667	3.23882	4.225296667	7.91686	13.61053333	9.462153333	9.353986667	11.19763667	7.4159
Kaladp0033s0130.1	672	15.01296778	34.90329334	20.28174098	0.043734689	386	0.003544974	2668	0.0551	824	24.37726667	31.14336667	36.71346667	26.16073333	22.09153333	19.18846667	7.9902	1.99672	2.17489	2.472133333	1.810173333	4.036663333
Kaladp0053s0032.1	673	9.651663056	15.89576667	5.012157467	32.28718172	1452	0.000539297	1120	0.0613	1306	9.39809	14.9144	19.85766667	15.68253333	11.96393333	10.21756667	7.7636	3.9619	4.892816667	5.27134	5.03331	6.8628
Kaladp0047s0177.1	674	2.118390278	2.793892333	3.91462281	762.1436818	2430	0.00017554	703	0.0541	748	0.979237667	1.768703333	2.336183333	2.772056667	3.59719	3.75247	3.282106667	1.75473	1.40722	1.5941	0.958577667	1.218108
Kaladp0028s0095.1	675	3.768165556	4.808453334	3.692147338	606.4802128	2353	4.84E-05	340	0.0599	1196	1.786103333	2.517733333	3.391276667	4.301366667	6.594556667	6.086936667	4.70114	4.427463333	3.78956	3.49208	2.168156667	1.961613333
Kaladp0046s0249.1	676	43.19761667	68.56223334	6.33361771	91.89911862	1737	0.001456267	1630	0.051	524	12.85473333	20.90156667	40.1235	64.48013333	81.41696667	76.6998	59.31756667	50.7877	37.4115	27.345	26.6512	20.38173333
Kaladp0427s0007.1	677	853.8601389	2052.609667	16.29207735	0.099819375	484	0.001456267	1531	0.0681	1880	1094	1214.24	472.7076667	134.227	183.6993333	218.5906667	310.757	302.6643333	728.2056667	1493.43	2186.836667	1906.963333
Kaladp1314s0010.1	678	1.417817	2.820387	15.55360617	19.89297672	1325	0.001456267	2222	0.0479	351	1.101394333	2.007436667	2.57465	2.46811	3.01418	2.867846667	1.494136667	0.395032667	0.341548667	0.313007	0.242668333	0.193793
Kaladp0040s0506.1	679	108.1173972	310.4352	19.30921609	0.00246836	197	0.00017554	424	0.0855	3277	274.0643333	201.8863333	82.44473333	26.75483333	26.74096667	24.64113333	17.59363333	16.95513333	25.038	90.08633333	183.813	327.3903333
Kaladp0809s0007.1	680	19.06618778	21.63557667	3.442217078	1910.351837	2839	0.000539297	994	0.041	69	14.67996667	19.34036667	26.33796667	30.49456667	29.27123333	24.61536667	24.17683333	18.18373333	10.75294667	11.53553333	10.54675	8.85899
Kaladp0926s0003.1	681	3.903802	5.793743333	6.325833365	12.06240455	1219	0.001456267	2027	0.0528	660	4.6359	4.95133	6.74755	6.8816	5.728163333	6.354323333	3.164773333	2.96856	1.967763333	1.161785667	1.196018333	1.087856667
Kaladp0964s0017.1	682	275.4878611	281.506	2.654107858	524.3032257	2298	4.84E-05	174	0.063	1436	241.407	204.6393333	170.186	183.241	193.307	201.3893333	258.8663333	365.2976667	436.82	451.692	301.9926667	297.016
Kaladp1284s0005.1	683	9.237484722	7.904393333	2.363370218	1665.091608	2781	0.00017554	641	0.0505	488	7.790016667	9.794106667	13.24816667	13.70208	12.34823333	11.64601333	9.268846667	7.098403333	7.04866	7.010246667	5.797686667	6.097356667
Kaladp0099s0090.1	684	52.61235834	63.63033334	3.453734828	46.75789458	1537	0.001456267	1641	0.0539	735	62.51336667	38.30116667	27.0294	25.93203333	33.55826667	33.5379	35.39526667	48.88226667	66.9852	81.7551	87.89596667	89.56236667
Kaladp0076s0184.1	685	7.949385834	12.39445667	4.146964656	74.4793313	1675	1.06E-05	112	0.0709	2128	7.76347	11.23876667	16.333	14.42246667	9.098293333	6.90392	5.210016667	4.011896667	3.938543333	4.11096	5.57925	6.782046667
Kaladp0055s0328.1	686	27.52953306	63.55812	12.45147334	0.055641648	409	0.001456267	1720	0.0673	1796	46.56303333	39.91356667	25.50106667	9.40224	7.610253333	8.299143333	5.550213333	6.890506667	13.62264	34.15126667	69.10833333	63.74213333
Kaladp0550s0052.1	687	3.48560025	8.436663666	11.71567753	1.448994575	850	4.84E-05	324	0.0785	2753	2.18968	4.526206667	8.6158	9.223983333	5.6683	4.106623333	2.22063	1.523836667	1.108426667	0.787319667	0.897998667	0.958398
Kaladp1001s0001.1	688	4.107062222	4.442886666	3.51300654	440.4283951	2236	0.000539297	1350	0.0477	342	2.62783	2.76939	4.40629	5.234826667	5.662076667	6.210843333	5.214553333	5.590896667	4.94942	2.967343333	1.767956667	1.88332
Kaladp0028s0007.1	689	1.040054842	1.987587267	14.40253074	475.1834984	2259	0.000539297	1409	0.0463	265	0.693469333	1.148153667	1.115837667	1.744150667	2.011913	2.135886667	1.254572333	1.123208333	0.519843	0.306370033	0.1482994	0.278954
Kaladp0080s0020.1	690	1.455214889	2.387033	6.280302697	1018.751799	2556	4.84E-05	372	0.0575	1005	1.049517333	1.13516	1.489653333	2.074193333	2.839096667	2.341056667	1.652536667	1.944173333	1.124588333	0.77086	0.589679333	0.452063667
Kaladp0019s0022.1	691	42.072025	61.91596666	4.754196864	24.72663983	1377	0.000539297	940	0.0653	1617	16.49246667	16.90886667	24.88043333	44.11126667	45.71476667	43.64346667	66.156	78.40843333	55.07296667	48.6446	35.71853333	29.1125
Kaladp0042s0255.1	692	1.131645667	3.061791333	21.58679271	66.70848785	1644	4.84E-05	370	0.0686	1922	0.52104	1.465902667	1.346922333	2.255395667	3.210517333	1.92812	1.264001333	0.597540667	0.341589667	0.335031667	0.148726	0.164960667
Kaladp0058s0533.1	693	23.29266333	39.29367	7.573196443	15.23536207	1270	0.001456267	1684	0.0573	989	10.26994333	9.576163333	5.977863333	8.724333333	9.7952	8.44569	37.21973333	39.88773333	41.3333	45.27153333	32.4772	30.53326667
Kaladp0011s1096.1	694	3.028864722	3.201193334	3.391818052	1467.046053	2728	0.00017554	686	0.0511	531	2.67304	3.07518	3.86028	4.375963333	4.539586667	4.282506667	2.894293333	3.03624	2.77035	1.851916667	1.338393333	1.648626667
Kaladp1201s0013.1	695	7.378169444	8.996799997	3.782945816	87.10405169	1716	0.001456267	1991	0.0459	240	12.22963333	9.19866	4.777623333	4.066816667	4.135233333	3.232833333	4.209946667	6.10383	7.57294	9.164883333	11.67863333	12.167
Kaladp0081s0169.1	696	28.51909444	50.95585333	12.1670682	3.62392083	1004	0.003544974	2609	0.0477	338	5.91709	42.56373333	51.741	55.5189	50.75366667	47.99213333	36.15043333	19.83856667	11.16362	6.92358	4.563046667	9.103363333
Kaladp0024s0570.1	697	7.983367223	9.88500667	3.723247362	182.9625821	1936	0.000539297	1163	0.0555	852	4.382753333	6.155096667	9.667673333	11.16002	13.51486667	13.43936667	8.361603333	8.406376667	6.982473333	5.796063333	4.304253333	3.62986
Kaladp0076s0188.1	698	36.55696028	59.38261	5.477980961	6.058701629	1078	0.000539297	962	0.0686	1917	37.2489	22.73043333	19.34233333	13.26102333	19.61923333	20.19643333	20.8246	37.12356667	49.508	55.50736667	70.678	72.64363333
Kaladp0053s0644.1	699	4.254290722	9.207798	13.49663827	140.5184397	1858	0.00017554	640	0.0634	1462	2.70295	4.724846667	9.94462	7.506616667	7.574543333	6.785863333	2.642903333	1.135776667	0.736822	1.624536667	2.555696667	3.116313333
Kaladp0095s0295.1	700	2.243957833	5.483435333	18.95328304	3.786107496	1008	0.000539297	1290	0.0659	1665	1.372955	2.784936667	5.788863333	4.879693333	3.25239	3.877506667	1.96513	0.835342	0.305428	0.405743667	0.531358	0.928147333
Kaladp0011s0048.1	701	81.83010833	131.9560333	6.688912551	1.457336766	852	0.003544974	2566	0.0512	546	32.29836667	54.91053333	114.0731	155.1513333	144.5843333	143.887	102.0285667	70.61336667	57.5858	49.06126667	34.57233333	23.1953
Kaladp0040s0681.1	702	1.146936111	3.120106666	3120106667	199.4130822	1967	4.84E-05	374	0.0654	1624	0.501159	1.212477	2.375543333	2.475663333	3.120106667	2.463396667	0.407113667	0.834690029	0.154038333	0.092626	1.00E-09	0.1264193
Kaladp0036s0192.1	703	13.87729958	28.79695167	21.25318102	0.130889835	509	0.003544974	2802	0.0529	667	1.421848333	9.101676667	25.797	30.2188	28.04683333	27.39036667	23.2929	6.303963333	4.90709	4.56982	2.961616667	2.51568
Kaladp0011s0081.1	704	28.65238333	45.2506	4.515838546	29.22455339	1426	4.84E-05	229	0.0732	2324	17.4591	14.13353333	12.8705	19.40576667	23.45276667	23.27733333	34.78823333	50.97593333	58.1211	44.09576667	24.86603333	20.38253333
Kaladp0059s0264.1	705	11.03026	11.46018666	3.255566329	195.8275291	1958	0.001456267	1891	0.0432	131	5.76838	9.48622	12.5198	16.54103333	15.7711	16.2572	13.88020333	13.90006667	8.613273333	8.276943333	6.268053333	5.080846667
Kaladp0589s0002.1	706	14.36998889	24.42094333	6.459198797	20.54851784	1334	0.001456267	1778	0.0558	868	10.14439667	17.98306667	28.8943	26.09313333	21.9877	20.39933333	13.96796667	8.858293333	7.874426667	6.63306	5.130833333	4.473356667
Kaladp0045s0374.1	707	5.028539722	8.806063333	7.259789587	17.90988741	1303	0.001456267	1986	0.0534	696	3.691726667	4.793116667	7.586186667	10.21283	7.510753333	7.461496667	5.691353333	4.432406667	3.740483333	2.318476667	1.49688	1.406766667
Kaladp0081s0401.1	708	98.95419695	246.2966367	22.5614103	0.007991667	261	0.000539297	888	0.0798	2838	66.0676	37.57916667	22.25253333	11.42303	26.86633333	33.98993333	28.84776667	79.59833333	162.564	236.644	257.7196667	223.898
Kaladp0550s0019.1	709	7.966772778	15.80858667	10.68497235	2.18932785	907	0.000539297	1119	0.069	1964	4.003223333	6.329943333	12.08784667	17.44086667	13.82973333	13.5726	6.880896667	8.47081	5.09912	3.242563333	3.01139	1.63228
Kaladp0069s0108.1	710	0.966948056	1.858059	9.707705934	619.6198672	2360	0.000539297	1434	0.0451	199	0.474062333	0.821854	1.483893333	2.07144	1.840676667	1.676566667	1.056491667	0.814573667	0.552068667	0.294694333	0.303674333	0.213381
Kaladp0008s0677.1	711	8.513748055	20.04090667	10.34020612	0.346621511	651	0.001456267	1997	0.0619	1347	3.771243333	4.99209	12.136	14.37236	22.18656667	17.94023333	11.94968333	3.428733333	4.33441	2.19456	2.713436667	2.14566
Kaladp0024s0505.1	712	1.764811222	3.189619666	8.831637359	114.6259269	1798	0.000539297	1386	0.055	815	1.022515667	1.88711	3.596893333	2.930226667	3.40441	2.713953333	1.59759	1.33731	0.842384333	0.741991333	0.407273667	0.696076333
Kaladp1262s0003.1	713	15.20020167	28.80677667	7.53408987	1.732099856	882	0.00017554	516	0.0764	2603	8.493286667	17.99716667	21.08426667	21.61963333	32.17443333	33.21546667	12.74835667	9.5868	7.73933	5.06873	4.40869	8.26626
Kaladp0630s0018.1	714	1.259222611	1.665165667	4.425954288	2145.375737	2892	0.00017554	750	0.0481	364	0.607956	1.10749	1.551982333	1.33353	2.15121	2.088176667	1.744966667	1.492546667	1.225073333	0.771488	0.550207333	0.486044333
Kaladp0039s0187.1	715	11.02799183	16.020698	5.53963907	27.1179	1401	0.001456267	1858	0.0541	749	11.11125667	7.27712	5.75515	3.529068667	6.949996667	6.22219	9.5847	12.72363333	15.06435333	16.4268	18.14186667	19.54976667
Kaladp0064s0126.1	716	28.80884945	44.03024	4.739692333	25.67682283	1387	0.000539297	977	0.0658	1660	11.77376	25.66496667	31.1272	34.81416667	51.755	55.804	35.95816667	29.4095	18.9752	21.43196667	15.36603333	13.62623333
Kaladp0092s0134.1	717	9.638590834	10.78859	3.287231735	370.0200248	2178	0.00017554	611	0.0604	1239	7.36948	10.60724333	12.523	11.19912667	15.50546667	14.84586667	10.57787333	8.574903333	8.393483333	6.624536667	4.716876667	4.725233333
Kaladp0034s0049.1	718	4.091785944	9.157344333	13.11776742	2.510880758	934	0.001456267	2029	0.0583	1069	1.46478	3.316586667	4.660656667	9.91304	7.889213333	6.67736	5.939713333	3.406983333	2.448623333	0.755695667	1.516331333	1.112447667
Kaladp0015s0149.1	719	6.492451944	10.78153	5.388319284	18.99959993	1316	0.000539297	1175	0.0645	1543	2.75991	4.003203333	9.514813333	7.819256667	11.5591	13.2384	9.290773333	5.969623333	4.46895	3.16732	3.661203333	2.45687
Kaladp0048s0408.1	720	3.086526695	8.9436509	238.5738792	0.055641648	405	0.001456267	2111	0.0642	1518	1.434513333	3.854676667	8.981296667	7.025903333	6.77509	6.1264	1.753460667	0.397462667	0.244142333	0.278899333	0.037645767	0.128829567
Kaladp0039s0160.1	721	114.6331389	204.9036333	13.45486079	2.766815694	952	0.003544974	2547	0.0511	536	99.34393333	147.193	221.3553333	214.1493333	204.9856667	161.3346667	93.5472	93.39516667	60.76913333	43.2235	19.84903333	16.4517
Kaladp0095s0769.1	722	4.909781806	8.637730003	6.626134968	6.388685153	1089	0.001456267	1994	0.0569	952	4.946906667	6.343123333	10.17301667	9.169353333	6.764143333	8.071266667	3.59798	1.535286667	1.746615	1.709026667	2.233926667	2.626736667
Kaladp0008s0495.1	723	20.03121083	25.69071667	4.632283392	364.4080968	2169	0.000539297	1009	0.0557	863	13.59596667	15.86363	11.40731667	7.072883333	14.82206667	15.53393333	17.02663333	27.13373333	32.7636	32.39493333	27.4768	25.28303333
Kaladp0018s0257.1	724	1.250989403	2.804013833	16.08295221	18.63158975	1312	0.000539297	1423	0.0613	1307	0.209250667	0.725575667	2.683166667	2.940886667	2.98992	2.301846667	1.272789667	0.751152667	0.300427667	0.46117	0.185906167	0.189780333
Kaladp0011s0593.1	725	0.6328294	1.946591333	inf	102.4980618	1773	0.000357418	816	0.0633	1455	0.631192667	0.822224	1.622626667	1.946591333	1.516323333	0.697879667	0.217671867	0	0	0.037475	0	0.101968267
Kaladp0011s0664.1	726	6.424376944	8.687409997	3.634653546	268.7146592	2063	0.00017554	651	0.0617	1333	4.92589	7.61206	9.216733333	11.98477333	9.1305	8.951193333	5.384756667	4.68979	4.262256667	3.671273333	3.965933333	3.297363333
Kaladp0076s0075.1	727	9.38797139	6.105283333	1.908751944	6343.452167	3427	4.84E-05	317	0.047	306	6.718316667	7.596216667	9.52813	10.34321667	10.86499667	11.178	12.8236	10.917	9.68992	8.083216667	7.447633333	7.46541
Kaladp0043s0215.1	728	2.30660284	4.023314489	11.67998097	31.63230258	1449	0.000539297	1307	0.0612	1296	1.854780667	0.452370629	0.376715511	0.847537269	2.09044	1.53144	3.291563333	4.40003	4.061253333	3.730686667	2.34708	2.695336667
Kaladp0082s0170.1	729	1.979931649	5.145419016	5229085.366	0.253764669	605	0.001456267	2230	0.0602	1218	0.170885288	0.951867667	4.78334	4.912366667	5.14542	4.57211	1.692706667	1.167997	0.159505463	0.202976167	3.88E-06	9.84E-07
Kaladp0020s0022.1	730	6.736976112	8.187843337	4.072334578	176.7469925	1921	0.000539297	1240	0.0561	893	2.665023333	3.252286667	3.461216667	6.212606667	7.524676667	6.99278	9.569626667	10.85286667	10.7037	7.444836667	6.38105	5.783043333
Kaladp0068s0145.1	731	160.3205083	235.3428333	5.263907719	2.266973275	914	0.003544974	2540	0.0519	600	152.725	248.2376667	290.537	286.2313333	227.0706667	218.5876667	122.0093333	103.1677333	86.0252	73.98453333	55.19416667	60.0758
Kaladp0060s0231.1	732	10.641095	25.78294667	18.86735227	0.013261741	300	0.001456267	1748	0.0695	2010	6.088996667	14.3542	27.22596667	27.1542	17.25193333	13.00113333	13.61069	2.263043333	2.16322	1.47643	1.44302	1.660306667
Kaladp0068s0051.1	733	47.67153481	166.0393399	844.2954687	3.30E-06	17	0.00017554	512	0.0891	3534	0.763148	10.43831	83.9266	166.2362333	143.147	144.1073333	17.68113333	3.65214	1.104702	0.516963	0.196893433	0.287961333
Kaladp0024s0510.1	734	5.29456239	17.28331867	46.12835791	0.030506915	356	1.65E-06	23	0.091	3687	13.27361667	7.570136667	2.387376667	1.895196667	0.679582333	0.383751667	0.382981333	1.243106667	2.044653333	5.13476	10.87328667	17.6663
Kaladp0011s0121.1	735	26.21776667	18.33636666	1.954389465	3708.765062	3155	4.84E-05	265	0.0527	651	30.60573333	29.9766	23.9388	20.94063333	19.21266667	20.36	20.39526667	20.73416667	24.67756667	30.35156667	37.54903333	35.87116667
Kaladp0845s0002.1	736	23.89301833	70.96033333	25.67613307	0.006092165	238	1.06E-05	70	0.092	3764	18.5627	49.86943333	73.836	57.95546667	25.90746667	25.1496	10.68905	3.98918	2.875666667	2.92874	5.633253333	9.319663333
Kaladp0045s0206.1	737	36.90567778	122.379697	622.207276	1.34E-05	27	0.001456267	1702	0.0734	2344	3.657436667	48.07116667	100.4520667	122.5767	72.42193333	73.30346667	18.02843333	2.153914667	0.718479	0.717463	0.570070333	0.197003
Kaladp0070s0095.1	738	0.918536583	1.312132333	5.730149129	3462.038114	3122	0.00017554	775	0.0443	176	0.277397667	0.724209333	1.049264667	1.303425667	1.32118	1.400167	1.58953	1.061824333	0.823918	0.641873333	0.441868	0.387781
Kaladp0051s0096.1	739	11.82096639	8.36869333	2.156561412	3936.062752	3188	0.00017554	637	0.0461	254	13.4613	15.47113333	15.60453333	14.36893333	12.8758	13.004	10.85016667	8.643853333	7.23584	8.826076667	10.67896	10.831
Kaladp0059s0001.1	740	3.480866389	3.358166667	2.677780258	3034.496448	3043	4.84E-05	351	0.0532	685	2.50521	2.941796667	3.63556	4.218446667	5.021866667	5.35972	4.60421	3.05533	3.31634	2.856276667	2.001553333	2.254086667
Kaladp0281s0003.1	741	7.454768333	5.621700003	2.158970821	3451.631202	3120	0.00017554	653	0.0471	312	5.66827	4.850596667	5.283793333	5.569903333	6.915346667	6.41431	8.425296667	10.24337333	10.47229667	9.381683333	8.65168	7.58067
Kaladp0047s0192.1	742	14.00523083	12.04497334	2.421119531	1533.513362	2749	0.000539297	1139	0.0452	200	8.475693333	11.63053333	15.12993333	19.3085	20.52066667	19.43176667	17.84386667	13.38886667	10.73143667	10.85872667	10.468	10.27478
Kaladp0020s0034.1	743	16.50896611	16.47711333	2.855547497	671.5795993	2387	0.00017554	599	0.0587	1103	8.87992	14.68966667	16.27206667	20.18826667	22.44013333	20.28136667	25.35703333	18.1642	17.36946667	15.092	9.10887	10.26460333
Kaladp0808s0049.1	744	20.64309167	13.17623333	1.906081236	4987.253183	3295	0.00017554	576	0.0456	221	18.9213	17.72443333	16.0871	14.542	16.41583333	17.00683333	20.8705	22.78356667	24.15946667	26.07313333	27.71823333	25.4147
Kaladp0098s0142.1	745	39.56915278	43.68553333	3.206332638	121.6706281	1815	0.001456267	1690	0.0519	597	22.2767	36.71363333	54.11566667	56.66563333	62.51013333	63.4856	43.49653333	33.06096667	32.72406667	25.32023333	24.6606	19.80006667
Kaladp0005s0057.1	746	510.0923528	1041.6491	10.83886129	0.516134611	702	0.000539297	826	0.076	2576	350.713	423.4486667	598.8236667	535.7666667	890.8096667	1147.52	666.0683333	657.4393333	349.4053333	241.236	154.0066667	105.8709
Kaladp0011s0957.1	747	3.448478774	5.558086333	19.71197427	3.022683083	966	0.001456267	2083	0.0582	1058	1.931016	0.297033667	0.517232082	1.053294873	3.695785333	3.748986667	5.12303	4.545276667	5.85512	5.787506667	5.264356667	3.563106667
Kaladp1305s0003.1	748	15.12300278	19.31876666	3.515246072	261.735445	2056	0.00017554	574	0.0636	1477	15.73413333	20.47323333	26.99943333	23.0187	15.53056667	15.9477	13.2933	8.584153333	7.680666667	8.28708	12.78696667	13.1401
Kaladp0053s0246.1	749	2.193191417	4.833742666	20.32487017	10.07944003	1176	0.001456267	2141	0.0549	796	1.429380667	1.899896667	2.93366	4.281313333	5.083873333	4.1657	4.356346667	0.863978	0.368131	0.422198667	0.250130667	0.263688
Kaladp0574s0016.1	750	820.40225	1522.598333	7.391161387	6.400848704	1090	4.84E-05	157	0.0801	2867	838.1136667	1494.17	1760.833333	953.7646667	662.4056667	721.6363333	263.992	238.235	301.7993333	512.855	924.8053333	1172.216667
Kaladp0068s0377.1	751	2.141692333	3.927786666	12.42075114	18.13337928	1305	0.001456267	2179	0.0524	633	0.927541667	1.717263333	3.090886667	3.848883333	4.271703333	3.787176667	3.594823333	1.212632667	1.166681333	1.374483333	0.364315667	0.343916667
Kaladp0016s0391.1	752	10.90860778	10.98361333	3.255955021	308.4359433	2107	0.001456267	1882	0.0432	133	15.1195	10.08333333	7.551306667	4.86872	6.56954	6.933713333	8.353346667	11.4398	15.10193333	14.3027	15.85233333	14.72706667
Kaladp0033s0236.1	753	1.825048278	2.755300333	6.462642305	112.9462811	1793	0.001456267	2214	0.0426	115	0.519824	1.207586667	2.19022	3.25969	2.810283333	2.94164	2.94704	2.539723333	1.520663333	0.817879333	0.641639667	0.504389667
Kaladp0395s0033.1	754	16.54938	17.24775667	3.296391024	840.6562252	2468	4.84E-05	283	0.0623	1378	13.84726667	16.16476667	16.21306667	18.65676667	22.58483333	24.75856667	19.40866667	19.05956667	17.12566667	13.12793333	10.13465	7.51081
Kaladp0018s0131.1	755	1.029800306	1.584046334	4.747356547	2929.41915	3021	0.00017554	760	0.0478	349	0.422710333	0.754414	1.158115333	1.472472	2.006756667	1.569023333	1.413515333	1.152	0.684953667	0.667748667	0.546830667	0.509063667
Kaladp0048s0181.1	756	3.091539972	5.058642333	4.873927012	240.2661243	2032	0.00017554	680	0.0628	1419	2.1859	1.884803333	1.336445333	1.305817667	2.077826667	2.22049	2.64107	4.382536667	4.333206667	6.36446	4.739456667	3.626466667
Kaladp0003s0095.1	757	9.229345612	22.68579933	21.86241072	0.065660722	438	0.001456267	1873	0.0675	1820	3.66349	5.376176667	14.88826667	23.7732	19.95823333	20.89396667	7.06893	6.911796667	3.098216667	1.922073333	2.110396667	1.087400667
Kaladp0081s0120.1	758	2.948827389	5.033830666	5.898234472	259.8772988	2052	0.00017554	676	0.0627	1405	2.24314	2.051273333	3.877256667	3.891820333	6.061513333	4.50478	3.640713333	2.780896667	2.216403333	1.771956667	1.027682667	1.318492333
Kaladp0032s0262.1	759	0.705614014	1.1571105	8.029142526	4618.964751	3254	4.84E-05	391	0.0506	492	0.164616167	0.504289333	0.814016667	0.912297	1.250083333	1.321726667	0.908191333	0.815863333	0.615677667	0.464043667	0.387365333	0.309197667
Kaladp0803s0001.1	760	30.05414722	31.10536667	3.300046338	357.1020318	2158	0.000539297	1008	0.0572	978	36.36	23.78683333	16.43303333	13.5238	22.42846667	26.31003333	29.70306667	36.77883333	41.77503333	44.62916667	33.06666667	35.85483333
Kaladp0059s0293.1	761	8.756571389	12.97303667	6.638579371	38.59238597	1493	0.000539297	1185	0.0636	1471	6.965146667	7.280893333	9.504086667	14.7862	12.61596667	15.2738	11.22514333	7.35605	7.6586	5.311763333	4.800443333	2.300763333
Kaladp0030s0018.1	762	19.55966167	17.98512667	2.666363385	3910.400433	3183	0.00017554	531	0.0495	439	21.97243333	23.13483333	24.44973333	26.27566667	28.77816667	25.34206667	17.78883333	18.47696667	12.2539	10.79304	12.13293333	13.31736667
Kaladp0018s0105.1	763	74.02198612	106.3123334	4.255688374	73.04894886	1667	0.000539297	890	0.0651	1599	61.0353	57.85856667	33.51336667	32.65433333	40.66033333	36.22936667	64.57266667	77.17816667	111.6386667	138.9666667	103.1090667	130.8473333
Kaladp0018s0059.1	764	23.113225	22.60483333	2.672837739	521.7703722	2295	0.000539297	1004	0.0556	859	21.75973333	30.96876667	36.1177	34.20916667	26.21993333	28.97423333	18.0834	13.9766	13.51286667	14.22666667	19.7586	19.55103333
Kaladp0046s0042.1	765	2.99251342	6.565190333	10.53522557	14.15685936	1256	4.84E-05	333	0.076	2572	1.377801667	1.056217333	0.688519667	1.084892369	2.156893333	2.664593333	3.56598	4.733083333	6.093146667	7.25371	3.283856667	1.951466667
Kaladp0062s0191.1	766	12.04617861	17.32041333	6.099008287	47.17678894	1541	0.001456267	1798	0.0551	822	10.44339	11.24747667	19.29086667	20.71723333	17.31896667	20.23986667	12.01436	11.5002	8.441073333	5.84494	4.09895	3.39682
Kaladp0071s0293.1	767	9.429669444	10.61036333	3.457503931	297.2923366	2093	0.000539297	1152	0.0566	928	6.893973333	9.8625	13.43833333	14.9279	12.64193333	12.34356667	9.92642	9.7927	8.163626667	6.368483333	4.317536667	4.47906
Kaladp0012s0117.1	768	3.679977555	8.963004	29.36160316	0.240957206	599	0.003544974	3101	0.0502	473	1.678973333	3.459633333	7.60917	9.27903	7.08825	6.079363333	5.203096667	1.569875333	0.638851333	0.712424333	0.525037	0.316026
Kaladp0607s0057.1	769	73.36852864	260.3091533	770.7355056	1.41E-06	13	4.84E-05	226	0.0945	3938	0.441159667	8.253516667	87.97196667	212.7936667	260.6473333	254.1606667	42.90506667	8.87889	2.3891	1.219239	0.423558333	0.33818
Kaladp0067s0247.1	770	6.821673611	14.1961	7.791309201	1.604093727	872	0.000539297	1150	0.0712	2155	4.116123333	7.97981	16.28643333	14.12358667	9.96809	10.09530667	6.37962	3.67758	2.436446667	2.28893	2.090333333	2.417823333
Kaladp0018s0204.1	771	0.639635139	0.97937	5.668594635	3986.5314	3193	0.00017554	785	0.0453	207	0.28343	0.352241	0.763171333	0.75801	1.12429	1.187911333	1.189148333	0.702243333	0.526902	0.316339	0.262157	0.209778333
Kaladp0073s0051.1	772	16.87750139	29.30745333	7.668848091	0.433171265	676	0.003544974	2739	0.0546	776	4.54888	12.54046667	30.80326667	31.29316667	33.70213333	30.565	18.8956	12.55543333	10.28253667	5.847966667	7.100886667	4.39468
Kaladp0057s0065.1	773	7.631816666	11.64624333	5.899782207	13.04563067	1238	0.001456267	1957	0.0574	997	3.918836667	7.917603333	8.88743	8.254543333	14.02313333	13.26743333	9.725106667	9.78073	7.164263333	3.859296667	2.406533333	2.37689
Kaladp0011s0697.1	774	94.21761388	106.4353333	3.175301627	480.6760888	2263	0.001456267	1591	0.0478	343	93.52643333	124.868	132.0653333	155.3643333	123.6723333	128.1656667	81.8528	85.82163333	54.59956667	48.929	49.3023	52.44396667
Kaladp0008s0766.1	775	40.64428889	47.76386667	3.765739875	52.82655555	1572	0.001456267	1642	0.0573	984	20.357	39.64836667	57.53226667	65.0337	61.68543333	59.99526667	43.8658	36.4893	34.59076667	29.14733333	22.1164	17.26983333
Kaladp0839s0011.1	776	2.896669722	4.091660333	5.052099684	121.1922422	1813	0.001456267	2108	0.0465	280	1.20466	2.321126667	3.24292	4.541016667	4.37953	4.59541	5.101423333	2.900126667	2.301213333	2.14569	1.009763	1.017157
Kaladp1129s0043.1	777	19.01917694	26.97037	4.909657752	29.47203769	1429	0.000539297	999	0.067	1775	13.52693333	16.58606667	26.55116667	33.86876667	27.43276667	25.66383333	19.5705	23.7729	15.18033333	11.03835333	6.898396667	8.140106667
Kaladp0040s0072.1	778	8.112995277	8.641583333	3.196128677	245.8377533	2034	0.001456267	1950	0.0456	220	4.494206667	5.03001	7.00845	9.706513333	11.07213333	12.03133333	10.32315333	12.5765	9.833646667	6.984663333	4.360416667	3.934916667
Kaladp0008s0786.1	779	24.61669167	19.57586667	2.393171213	1320.267049	2672	0.000539297	995	0.0512	541	25.82203333	17.05426667	14.94556667	14.0513	21.3728	23.55413333	24.55183333	29.3591	33.62716667	33.01746667	33.193	24.85163333
Kaladp0100s0004.1	780	1.3606365	1.640793333	5.149425089	2949.434832	3025	0.00017554	771	0.0491	413	0.612399333	1.230758	1.183720667	1.6139	1.790710333	2.005783333	2.03622	1.83465	1.49606	1.112063667	1.015946	0.395426667
Kaladp0095s0571.1	781	9.253458362	19.66923834	16.79695668	0.063567933	428	0.003544974	2795	0.0573	987	1.245128333	1.472345333	3.988406667	14.33156667	13.05226667	12.83046667	20.91436667	17.90416667	13.72203333	6.615036667	3.651723333	1.313993333
Kaladp0095s0402.1	782	12.48283832	25.54104733	25.20296235	7.896176892	1131	0.000539297	992	0.0703	2087	3.427566667	3.214343333	1.055286	3.984213809	5.725803333	4.90687	25.48224333	22.2322	26.59633333	19.5181	17.87703333	15.77406667
Kaladp0015s0137.1	783	0.7384875	1.139465333	4.84092027	3713.441281	3158	0.00017554	791	0.0462	261	0.296664667	0.433326667	0.836813333	1.141491667	1.43613	1.30491	1.118048667	0.603605	0.563956667	0.394965667	0.345749	0.386188667
Kaladp0006s0002.1	784	1.906080139	2.957967	4.986999648	382.5600624	2191	0.000539297	1401	0.0522	621	1.252723	2.28819	3.154523333	3.69987	3.208453333	2.326163333	1.964663333	1.351616667	1.107464667	1.029927	0.747464	0.741903
Kaladp0027s0051.1	785	2.577374167	3.199906666	3.38566373	979.7567615	2537	4.84E-05	366	0.0615	1316	1.993216667	2.23052	3.16906	3.906533333	4.541213333	4.3586	2.58255	1.889693333	1.814813333	1.74664	1.341306667	1.354343333
Kaladp0026s0161.1	786	47.97146667	35.0983	2.079094378	2556.391905	2962	0.000539297	957	0.047	308	34.76453333	38.23046667	32.5257	34.97053333	47.96733333	46.73143333	60.239	67.624	66.24246667	57.42603333	48.43693333	40.49916667
Kaladp0033s0036.1	787	28.22632722	33.67079333	4.032146417	188.0691612	1943	0.000539297	967	0.0616	1324	11.10460667	20.03713333	30.25426667	28.62650333	42.95476667	44.7754	34.46653333	40.41336667	33.38996667	26.24673333	11.43445	15.0122
Kaladp0009s0023.1	788	1.556364861	2.750323333	8.764230396	120.0808885	1811	0.001456267	2243	0.0445	180	0.430929	1.391762333	2.3143	2.755716667	2.489443333	3.104553333	2.15915	1.589076667	0.842854333	0.763610667	0.480752	0.35423
Kaladp0024s0527.1	789	9.933811666	6.62478333	1.904648108	5468.940297	3347	4.84E-05	313	0.0517	579	8.27885	7.719833333	7.904806667	8.87331	11.61973333	11.1282	13.94783333	12.92283333	11.6687	9.39176	8.42683	7.32305
Kaladp0072s0002.1	790	3.239333472	5.191955666	6.279609501	37.78124966	1489	0.001456267	2088	0.0528	662	1.27525	1.911656667	2.577513333	3.1139	4.966533333	4.561096667	5.83888	6.175353333	3.891486667	2.544783333	1.032150667	0.983397667
Kaladp0092s0131.1	791	33.36405917	43.11155667	4.333906537	37.92787524	1490	0.001456267	1714	0.0579	1036	31.3441	24.3802	14.6592	12.93124333	25.19493333	22.43816667	31.64253333	37.73983333	56.0428	52.42106667	42.24483333	49.3298
Kaladp0891s0007.1	792	11.42617167	11.49786	3.068975072	195.8275291	1959	0.001456267	1864	0.0493	421	12.0473	7.70564	6.019593333	5.557273333	6.943946667	7.508166667	12.60370667	15.76026667	17.05513333	15.95923333	13.87453333	16.07926667
Kaladp0607s0013.1	793	1.751110472	2.634370667	5.809562758	537.5202981	2309	0.000539297	1390	0.0512	548	0.979509333	1.321236667	2.43689	2.94042	2.773606667	3.182106667	1.870486667	1.95104	1.250164667	0.939325	0.820804	0.547736
Kaladp0025s0044.1	794	1.806811806	2.518470333	5.140974564	903.5613913	2502	0.000539297	1383	0.0481	367	0.608183	1.208553333	1.76139	2.213343333	3.126653333	2.93655	2.325576667	2.500696667	1.938026667	1.081756667	1.138253667	0.842758333
Kaladp0024s0144.1	795	13.92569917	15.58927	4.283728249	45.66926455	1528	0.001456267	1838	0.0561	889	8.09505	12.54623333	18.50156667	20.05133333	20.0263	20.3367	15.39763333	17.93533333	13.51937667	9.890943333	4.74743	6.06049
Kaladp0084s0011.1	796	10.78998917	15.58068	4.473705332	126.3600891	1826	0.000539297	1115	0.0615	1315	9.357866667	11.2549	14.18456667	20.066	16.3157	13.695	11.21484	8.382746667	8.429793333	6.548963333	5.544173333	4.48532
Kaladp0038s0106.1	797	10.16622306	15.34863	5.412296697	35.69745257	1467	0.001456267	1923	0.0558	869	6.959333333	7.232596667	13.71386667	18.82723333	15.45066667	16.1911	11.84470333	9.75609	7.40899	5.985103333	5.14639	3.478603333
Kaladp0071s0440.1	798	1.582512658	3.691924	27.94323705	11.12986638	1195	0.000539297	1313	0.0668	1752	2.830433333	3.51934	3.82895	1.680663333	1.981706667	1.733553333	0.503567	0.160325233	0.137026	0.158515	1.076425333	1.379646667
Kaladp0060s0441.1	799	9.854146945	6.80666333	2.016197458	3324.023607	3087	0.00017554	619	0.0514	558	6.778776667	6.69817	7.106766667	9.75316	11.83698	10.82066667	12.8645	13.50483333	12.72116667	10.24424	7.847043333	8.07346
Kaladp0081s0171.1	800	1.113719083	1.667160667	4.907413919	1422.173629	2717	0.000539297	1457	0.0419	93	0.484381333	0.820307667	1.249926667	1.869573333	2.093826667	1.821703333	1.685603333	0.982371	0.858847	0.542901	0.528521667	0.426666
Kaladp0037s0159.1	801	1.938353333	3.998695	10.76263758	28.3088294	1414	0.001456267	2174	0.0532	681	2.00003	2.672383333	2.612083333	4.408286667	3.280783333	2.99502	2.248703333	0.871436	0.409591667	0.624547667	0.627331	0.510043667
Kaladp0072s0050.1	802	2.838135945	3.543227333	3.982281965	268.9855396	2065	0.001456267	2147	0.0406	59	2.78964	4.134466667	3.847673333	4.73132	4.513193333	4.049976667	2.64573	1.89674	1.188092667	1.390623333	1.293458667	1.576716667
Kaladp0081s0192.1	803	23.00821389	17.85246667	2.183850575	1956.500475	2848	0.000539297	1037	0.0488	392	26.28026667	30.9521	32.93246667	28.67766667	28.0226	24.9577	20.8784	17.50646667	16.2711	15.08	17.7318	16.808
Kaladp0045s0397.1	804	28.75037222	25.05006667	2.498699735	1396.83184	2708	0.00017554	525	0.0581	1051	29.2704	32.74133333	40.37383333	41.7646	33.33013333	31.9951	30.44916667	27.90146667	21.23686667	16.71453333	19.9233	19.30373333
Kaladp0058s0646.1	805	10.71688222	14.21128667	4.074563124	177.9786665	1925	0.000539297	1117	0.0605	1244	10.12854	9.026153333	4.622213333	4.697236667	7.81946	8.87056	11.52903333	18.8335	14.3026	15.77783333	12.94512	10.05033667
Kaladp0068s0210.1	806	1.791232889	4.093723666	13.7000307	33.42111089	1460	0.000539297	1370	0.0633	1457	0.505707	1.207977	2.842533333	3.326893333	4.416063333	3.009323333	1.911916667	1.503916667	1.065042	0.865922	0.517160333	0.322339667
Kaladp0045s0394.1	807	1.309240361	1.824643333	4.376488873	2928.088001	3020	0.00017554	754	0.0508	514	0.764339333	0.955419	1.426493333	1.710680667	1.81892	2.36504	1.987816667	1.238163333	1.275762	0.932443333	0.540396667	0.69541
Kaladp0085s0106.1	808	19.37246944	15.44323333	2.238642804	993.9372037	2541	0.000539297	1084	0.0529	668	18.4587	16.69296667	13.04203333	12.46786667	13.88006667	14.29093333	14.3763	19.30316667	26.76343333	27.74043333	27.54263333	27.9111
Kaladp0955s0017.1	809	14.61720639	22.38483333	5.81708498	28.49579074	1416	0.003544974	2734	0.0435	145	9.85967	19.1457	22.84103333	27.0318	21.59593333	22.807	15.7607	11.98643333	8.009263333	6.538456667	5.18352	4.646966667
Kaladp0043s0194.1	810	45.00341555	107.85163	12.91374841	0.11047086	491	0.001456267	1635	0.0713	2170	84.11486667	36.47973333	17.78733333	9.052703333	10.49279	11.14233333	9.532093333	18.9302	40.16163333	68.88763333	116.5553333	116.9043333
Kaladp0545s0003.1	811	101.8458342	308.1841233	34.61076072	0.000838226	144	4.84E-05	177	0.095	3977	139.2423333	41.6804	19.06593333	9.16921	12.54013333	16.69956667	17.3235	65.024	112.8809333	175.349	317.3533333	295.8216667
Kaladp0057s0077.1	812	0.675873361	1.016344	6.234317821	3086.585707	3047	0.00017554	783	0.0501	471	0.194169333	0.731984667	0.820893	1.001672667	1.210513333	1.082760333	1.057649667	0.931374	0.284415333	0.305973333	0.221767	0.267307667
Kaladp0015s0209.1	813	67.18098472	179.5111967	18.67398569	1.195177904	809	0.00017554	445	0.0825	3047	24.4962	17.1049	10.15680333	18.08014667	35.99576667	27.26963333	143.1835333	189.668	143.217	112.7956	44.09746667	40.10676667
Kaladp0033s0277.1	814	16.20374298	37.5947709	236.8580257	0.434888351	678	0.001456267	1706	0.0686	1918	0.659395333	0.159395767	0.398268	11.20131333	4.80731	7.77357	34.49306667	37.75416667	35.99103333	31.69386667	19.17226667	10.34126333
Kaladp0964s0033.1	815	12.49377861	17.81708667	4.891825104	11.92611276	1216	0.003544974	2791	0.0468	295	8.17938	14.76123333	20.72433333	22.39516667	17.6214	19.72676667	13.51703333	10.09396	7.53207	5.641033333	5.154886667	4.57808
Kaladp0057s0062.1	816	33.70094056	60.99638334	6.282634836	5.156690546	1050	0.000539297	938	0.073	2315	32.69176667	55.36633333	72.54296667	49.4135	40.81193333	39.288	24.99636667	14.53443333	11.54658333	13.41637	27.4395	22.36353333
Kaladp0060s0105.1	817	6.234876917	16.24695167	19.36612726	0.0958148	479	0.001456267	1848	0.0693	1993	8.06392	11.17243333	17.13156667	10.87354	8.932663333	8.15111	3.75857	2.256893333	1.4155	0.884615	0.993263333	1.184448
Kaladp0032s0115.1	818	36.86530703	127.7020766	327.3895223	0.007283814	254	4.84E-05	182	0.0937	3891	9.58971	52.25156667	128.0933333	91.95556667	63.1697	62.72483333	7.297313333	0.512699	0.391256667	1.278645333	6.32286	18.7962
Kaladp0040s0336.1	819	1.229402028	1.639501	4.285250547	1627.01665	2770	0.000539297	1418	0.0434	139	0.499049	1.104669	1.60845	1.791413333	2.13855	2.098173333	1.6555	1.027953333	1.083354	0.667971	0.538312667	0.539428667
Kaladp0073s0039.1	820	1919.339528	4798.814	12.05702225	0.015565904	308	1.65E-06	3	0.0956	4018	4076.143333	1599.32	802.3676667	634.399	434.871	434.006	441.2623333	659.8246667	1024.363667	2570.5	5232.82	5122.196667
Kaladp0024s0340.1	821	2.182100361	3.554557334	4.490371726	573.5483693	2327	4.84E-05	364	0.0656	1638	1.567525667	1.6319	2.87754	2.93664	4.572946667	3.480363333	2.542316667	1.753093333	1.674096667	1.084335	1.046057667	1.018389333
Kaladp0045s0532.1	822	33.62391389	28.13976667	2.245059983	1592.185152	2761	0.00017554	539	0.0578	1030	41.87186667	36.46926667	27.08043333	27.28463333	22.60113333	25.1478	24.60643333	25.9558	30.39836667	41.8411	49.48923333	50.7409
Kaladp0056s0045.1	823	74.68535556	95.37910003	4.413520121	16.56509937	1287	0.003544974	2574	0.05	469	61.47266667	86.03086667	119.6833333	112.9146667	107.9447333	123.3206667	75.61793333	57.98266667	36.18456667	27.94156667	49.4685	37.6621
Kaladp0048s0660.1	824	56.29360833	74.91053333	3.899871091	68.54338671	1650	0.000539297	931	0.0668	1750	41.25313333	57.3358	73.41693333	76.81976667	95.014	100.7429	53.56926667	43.90606667	40.41886667	25.83236667	37.53686667	29.67733333
Kaladp0024s0079.1	825	3.314639722	3.81603	3.734433817	1014.150011	2553	0.00017554	716	0.0582	1063	2.86006	3.31241	4.1725	3.854456667	5.211576667	5.06006	3.63928	3.613563333	2.81078	2.30336	1.542083333	1.395546667
Kaladp0032s0101.1	826	438.2928944	774.1060333	5.20294151	2.94185084	960	0.000539297	848	0.0756	2528	277.4495	207.3319333	184.1819667	250.7693333	214.226	259.762	667.9926667	958.288	896.7036667	669.6163333	360.68	312.5133333
Kaladp0007s0091.1	827	7.584952223	23.042801	28.72236372	0.016812032	319	0.00017554	584	0.0876	3438	3.732263333	13.00216667	23.874	14.7063	12.57656667	12.3474	4.77287	1.609516667	0.906398	0.831199	1.200623	1.460123333
Kaladp0043s0168.1	828	9.434908333	14.03834667	4.665887908	44.10878626	1518	0.001456267	1943	0.0559	880	3.829453333	6.29728	10.09079	12.59980333	17.8678	16.091	11.8594	9.605303333	8.724506667	7.441886667	4.729746667	4.08193
Kaladp0048s0718.1	829	2.47754925	3.502039667	4.618705528	203.8285436	1976	0.001456267	2185	0.0445	182	2.061283333	3.00183	3.556143333	4.4698	3.92242	3.515073333	3.268733333	1.34433	1.395096667	1.14861	1.079510667	0.967760333
Kaladp0079s0037.1	830	1.723650111	2.361584667	5.265159451	215.5320636	1996	0.001456267	2223	0.0431	126	0.559723	1.24754	2.66029	2.841939	2.915276667	2.658433333	2.524543333	1.943596667	1.35287	0.869104667	0.556792667	0.553692
Kaladp0081s0042.1	831	4.255081006	9.321111521	16.03206729	1.235612957	824	0.001456267	1987	0.0645	1545	3.788943333	3.284226667	1.029545594	0.620081812	1.116792	1.513422667	3.601573333	3.62665	6.873086667	7.636516667	8.02894	9.941193333
Kaladp0039s0458.1	832	15.37340333	24.16912667	7.056302007	1.788981101	885	0.003544974	2735	0.054	738	8.230643333	19.66896667	28.15986667	26.71796667	23.62703333	21.42023333	19.3135	11.27445333	10.20304	7.324773333	3.99074	4.549623333
Kaladp0001s0065.1	833	1.846698806	2.682216333	5.174631945	439.6759576	2235	0.00017554	709	0.0628	1415	0.961389333	1.085938667	2.231656667	3.308243333	3.32472	2.532516667	2.276803333	2.527746667	1.36087	1.056016	0.851981333	0.642503667
Kaladp0072s0054.1	834	4.406935	6.473626666	4.852416676	43.70412762	1515	0.001456267	2112	0.054	741	3.009693333	5.720556667	7.225006667	8.154033333	6.732463333	7.315706667	3.644146667	2.598396667	2.595936667	2.248393333	1.680406667	1.95848
Kaladp0063s0057.1	835	1.365630361	2.577898667	7.767594776	732.689661	2420	0.00017554	735	0.0602	1223	0.380918	0.774420333	1.315513333	1.90427	2.958816667	2.43804	1.898563333	1.324833333	1.174330667	0.772599	0.734450333	0.710809333
Kaladp0053s0625.1	836	11.72906944	28.16272	10.45349571	0.251167734	602	0.000539297	1056	0.0781	2721	15.53943333	11.90236667	7.079863333	3.624843333	2.97908	3.813176667	3.658263333	4.234496667	9.779776667	20.26173333	26.734	31.1418
Kaladp0095s0849.1	837	32.194325	35.5679	3.096945483	408.1258437	2206	0.000539297	978	0.0599	1197	16.96176667	17.9856	20.65976667	25.36786667	33.72796667	33.85823333	52.52966667	44.0899	41.46123333	40.0792	29.4472	30.1635
Kaladp0058s0491.1	838	12.84058778	18.44450333	5.932964788	18.35872274	1309	0.001456267	1826	0.0607	1252	6.758966667	8.12225	13.7116	20.90943333	17.29403333	22.18353333	15.87616667	17.56833333	12.91326	6.910126667	8.10032	3.73903
Kaladp0844s0001.1	839	3.803888917	8.102057	12.94078432	2.746103231	951	0.000539297	1184	0.0724	2254	1.758166667	0.704842333	0.678519667	3.800443333	2.993506667	3.993163333	7.838403333	8.780576667	6.662543333	3.717096667	3.5015	1.217905
Kaladp0074s0081.1	840	22.78018761	82.27618393	356.9950851	0.000267594	77	0.000539297	950	0.0866	3363	0.561608267	11.87971333	39.6319	82.5073	52.9602	40.67966667	24.79933333	12.39273333	4.85138	2.219303333	0.231116067	0.647997
Kaladp0067s0049.1	841	12.88472139	9.596856667	2.160604486	3868.367892	3177	0.00017554	635	0.0516	578	12.21821333	10.21843667	8.268843333	8.862163333	11.39843333	11.5372	12.86696667	16.8714	17.8657	16.09793333	14.04653333	14.36483333
Kaladp0067s0073.1	842	26.12220806	49.22573666	10.76353072	3.967564816	1013	0.003544974	2634	0.0541	746	6.458883333	20.84166667	43.9704	54.26753333	46.23116667	40.6089	34.97763333	24.00063333	16.776	13.01626667	7.275616667	5.041796667
Kaladp0048s0805.1	843	3.773857222	4.776576667	3.775643224	141.6777961	1860	0.001456267	2143	0.0488	394	3.70401	4.596	6.497466667	6.314346667	5.787863333	5.63428	2.758643333	2.184966667	1.915783333	2.094223333	1.72089	2.077813333
Kaladp0036s0099.1	844	9.335107361	22.425194	25.74442275	0.086600405	467	0.000539297	1046	0.0804	2890	7.780433333	4.855593333	1.452789	0.906272667	2.743943333	3.308906667	13.36913333	8.66989	12.44142667	23.33146667	18.2755	14.88593333
Kaladp0011s0174.1	845	5.903185278	7.646256666	4.436277894	74.13452409	1674	0.001456267	2004	0.0539	727	4.378013333	5.88242	9.871413333	9.221553333	9.801696667	8.502053333	5.588543333	5.121593333	4.40645	3.538716667	2.225156667	2.300613333
Kaladp0048s0553.1	846	6.349407778	3.459163333	1.768698408	7838.035893	3559	0.00017554	694	0.0437	153	4.975303333	5.8502	5.65132	6.912943333	7.255453333	7.95919	7.73275	7.25459	7.098943333	5.808676667	5.193496667	4.500026667
Kaladp0011s0009.1	847	1.420288361	2.311070333	6.244173003	717.4695601	2410	0.00017554	718	0.061	1279	0.633211667	0.440693	0.542197667	1.404195333	1.325133333	1.591756667	2.751763333	2.710456667	2.153156667	1.518926667	1.002059667	0.969909667
Kaladp0096s0042.1	848	3.367101694	4.865182	6.045309645	65.32764098	1638	0.001456267	2115	0.0528	663	3.360476667	3.899553333	5.267123333	5.82948	4.954066667	4.040093333	4.239323333	3.273606667	1.96508	1.589783333	0.964298	1.022335667
Kaladp0053s0469.1	849	1.494581056	2.526404666	8.447497549	162.0205496	1899	0.001456267	2261	0.0462	260	0.443772667	1.167694333	2.099336667	2.865633333	2.389633333	2.275153333	2.41392	1.798083333	1.008591333	0.760734	0.373191667	0.339228667
Kaladp0042s0163.1	850	3.842399734	10.1310932	40.8464309	0.045860532	391	0.001456267	2087	0.0688	1942	0.815970667	3.5859	8.541133333	10.38534667	7.334066667	9.964213333	2.97027	0.958457667	0.594904667	0.410176333	0.294104	0.254253467
Kaladp0076s0085.1	851	4.308325278	6.101906667	4.652801003	1322.136003	2674	0.000539297	1257	0.0506	496	4.298416667	5.035683333	5.59241	7.77238	6.43411	5.803363333	4.8427	2.99872	2.525226667	2.195533333	2.530886667	1.670473333
Kaladp0488s0003.1	852	19.23497667	34.64943334	8.319993523	36.1033024	1472	0.001456267	1742	0.0601	1214	14.12513333	11.25666667	10.27607	7.48023	6.343786667	4.733533333	14.27953333	22.2211	32.0376	32.2633	39.38296667	36.4198
Kaladp0018s0299.1	853	0.978396056	1.557415	5.652587812	2238.640047	2909	0.00017554	788	0.0539	731	0.570530333	0.334741667	0.470979333	0.668375667	0.654119333	1.100947667	1.376568667	1.868593333	1.892156667	1.384696667	0.741892	0.677151333
Kaladp0748s0002.1	854	9.732747777	9.67597	2.984639304	1212.964651	2633	0.00017554	595	0.0599	1201	8.663236667	8.39511	5.634586667	4.87543	8.077503333	8.247806667	11.67653333	11.84783333	14.5514	12.89376667	10.56503333	11.36473333
Kaladp0022s0123.1	855	5.084610139	10.06388167	11.47464487	0.309531841	629	0.003544974	3091	0.0536	713	1.85661	5.57146	11.02466667	9.843896667	10.98298	10.12936	4.44348	2.2546	1.549226667	1.252083333	1.146173333	0.960785
Kaladp0040s0403.1	856	8.79572139	6.79765667	2.143633849	2534.570175	2955	0.000539297	1225	0.0461	258	6.389403333	6.263516667	5.94391	8.191256667	10.47694667	10.48387667	11.19443333	12.74156667	11.5005	9.322216667	6.912843333	6.128186667
Kaladp0026s0025.1	857	58.11771944	73.11223334	4.312917917	368.7136403	2174	0.001456267	1612	0.0527	653	73.1679	60.36906667	79.03363333	95.18106667	93.27406667	81.65016667	64.15213333	47.91986667	24.04103333	22.06883333	29.99493333	26.55993333
Kaladp0045s0102.1	858	10.84093556	6.134183333	1.799855264	6221.679026	3412	4.84E-05	316	0.0536	716	8.1974	11.11	11.33246667	11.51939333	13.8033	13.66953333	13.03736667	11.25496667	10.76574667	9.934913333	7.797023333	7.669116667
Kaladp0031s0048.1	859	4.330175833	6.212143333	4.957484986	1892.493347	2834	0.000539297	1191	0.0493	420	1.736346667	1.776206667	1.56972	2.37659	3.163863333	3.566206667	4.63769	6.835816667	7.781863333	6.992226667	6.443086667	5.082493333
Kaladp0047s0125.1	860	6.181359445	4.547103334	2.107584521	3766.713426	3162	0.000539297	1279	0.0374	15	5.601136667	6.878073333	7.648346667	8.652526667	8.253636667	7.70009	6.535506667	4.775986667	4.891243333	4.301796667	4.105423333	4.832546667
Kaladp0024s0952.1	861	3.705315833	4.040023333	3.208930443	501.3900471	2283	0.001456267	2139	0.0394	40	2.902033333	3.63592	5.5638	5.868973333	5.502193333	5.105166667	4.603566667	3.078073333	2.389966667	1.954196667	2.03095	1.82895
Kaladp1319s0034.1	862	10.25459111	7.3513	2.028312048	4034.13287	3199	0.00017554	629	0.0525	641	7.658703333	7.51281	7.238876667	7.1489	9.912976667	9.956646667	11.45161333	12.49163333	14.5002	12.87883333	11.0372	11.2667
Kaladp0074s0042.1	863	6.702335555	9.914393333	5.607730988	167.5437367	1907	0.001456267	1926	0.0525	638	8.157686667	10.25366333	12.06608	10.85430333	8.526063333	9.37425	6.31891	4.801606667	2.858583333	2.151686667	2.405613333	2.65958
Kaladp0016s0112.1	864	13.32478056	19.40300333	5.385953107	137.8470378	1852	0.001456267	1769	0.0555	854	11.24382	20.3858	20.48576667	19.44546667	23.8269	20.73743333	11.33269667	9.065253333	7.449226667	6.618973333	4.423896667	4.882133333
Kaladp0089s0137.1	865	297.9134167	646.2375	7.237703325	2.247149692	912	4.84E-05	168	0.0871	3395	173.8176667	184.5386667	133.7823333	107.921	103.6018333	113.0925	133.6313333	364.0753333	428.9713333	572.0906667	749.8393333	509.599
Kaladp0008s0815.1	866	16.24263306	25.00797	4.754313457	6.753645271	1101	0.003544974	2732	0.0526	644	13.03683333	22.63056667	31.6691	27.56753333	22.43113333	22.067	17.65626667	9.520116667	7.2781	6.945573333	7.448243333	6.66113
Kaladp0004s0007.1	867	1.583131639	4.391859	36.03742116	6.684183703	1097	4.84E-05	357	0.0823	3031	1.468607333	3.87979	4.517206667	3.329176667	1.600188	1.475492	0.546992	0.474625333	0.125347667	0.137402333	0.469818333	0.972933333
Kaladp0102s0097.1	868	0.915791574	2.577182916	217.6230747	113.7077075	1796	0.00017554	756	0.0688	1936	0.350278333	0.879218667	1.425822	1.423685667	2.58908	2.032886667	1.095615333	0.423882	0.314887333	0.282862067	0.159383733	0.011897084
Kaladp0029s0042.1	869	60.17823056	83.349	4.203143615	233.3528821	2025	0.001456267	1613	0.0555	850	36.6147	32.3004	63.32673333	87.8865	91.32703333	109.37	81.24706667	58.0545	58.1293	44.14516667	33.71636667	26.021
Kaladp0045s0326.1	870	1.909844833	3.299557334	10.24610072	1726.377398	2802	0.000539297	1358	0.0476	331	3.191203333	2.109533333	0.895519333	0.356859333	0.646948	0.982471667	1.071193	1.349186667	2.638726667	3.140906667	3.656416667	2.879173333
Kaladp0079s0177.1	871	33.12104167	38.3081	3.197518802	229.1331084	2017	0.001456267	1711	0.0545	766	17.43243333	19.4792	22.41773333	30.41213333	42.7567	38.7674	42.73123333	55.74053333	45.38493333	36.3896	26.67026667	19.27033333
Kaladp0045s0522.1	872	10.47399861	17.43259667	7.384467388	39.33193146	1496	0.001456267	1907	0.0586	1092	5.240123333	14.36292667	20.16306667	18.22703333	18.594	17.52953333	7.84349	6.540276667	5.254506667	4.846153333	2.73047	4.356403333
Kaladp0037s0292.1	873	8.962425834	4.06375667	1.630562819	8776.377232	3613	4.84E-05	371	0.0508	516	9.92364	10.50840667	10.12187667	10.1029	9.762053333	9.032096667	7.35774	6.44465	7.484603333	7.762823333	9.311213333	9.737106667
Kaladp0867s0018.1	874	140.3017739	348.0795	33.93037006	0.000957877	148	0.000539297	858	0.0886	3494	358.6496667	261.8606667	328.1813333	268.678	141.3523333	118.0991	54.7623	33.61443333	10.74282	10.57016667	39.7905	57.31996667
Kaladp0036s0009.1	875	1.305730917	1.884853333	5.62487731	764.8597941	2431	0.000539297	1407	0.0529	669	0.470554	1.024299333	2.056436667	2.083913333	2.18009	2.2924	1.717073333	1.089567333	0.940799333	0.879006333	0.527084667	0.407546667
Kaladp0039s0013.1	876	45.744275	24.42523333	1.724036702	8186.921427	3577	4.84E-05	263	0.0532	682	44.50373333	41.3209	33.7348	37.42293333	41.16033333	43.29743333	44.63243333	53.18756667	58.16003333	54.34506667	48.795	48.37106667
Kaladp0006s0003.1	877	1.122156417	1.770340667	6.771356976	1132.706055	2597	0.000539297	1436	0.0506	493	0.669440667	0.534103667	1.207654667	1.957344333	1.680815	2.077086667	1.565353333	1.50099	0.886582667	0.605527333	0.474232667	0.306746
Kaladp0048s0946.1	878	29.78425036	99.65373563	58.91809297	0.071141109	442	0.000539297	916	0.0841	3173	19.45053333	5.34814	1.720597667	2.26424	2.387093333	2.7781	33.49223333	76.59726667	101.3743333	60.57733333	30.8797	20.54143333
Kaladp0043s0177.1	879	32.37315889	48.10173666	7.938487694	68.44488684	1649	0.003544974	2606	0.0466	281	43.41003333	25.7905	10.71882667	9.630833333	7.652516667	6.932596667	31.72773333	54.5698	49.95266667	55.03433333	48.6403	44.41776667
Kaladp0001s0327.1	880	23.85719056	37.75451667	6.13682036	49.56156452	1553	0.001456267	1704	0.061	1283	18.8928	29.76063333	37.27443333	45.1043	33.63406667	35.78526667	21.88626667	16.69403333	15.99026667	14.7273	9.187136667	7.349783333
Kaladp0058s0045.1	881	15.30740083	13.37150333	2.49423475	5116.747666	3314	0.000539297	1079	0.0435	148	13.2813	17.0864	19.2932	21.5805	22.32023333	22.09343333	14.7023	13.39803333	11.3749	9.626993333	9.982786667	8.94873
Kaladp0022s0084.1	882	20.530695	29.34810334	5.582016104	5.453339894	1063	0.003544974	2703	0.0546	775	12.31473667	14.76823333	28.14673333	35.75316667	30.72453333	26.81663333	32.04326667	23.20196667	18.85576667	10.37404333	6.964196667	6.405063333
Kaladp0039s0161.1	883	4.075041917	4.769017333	4.485675332	2719.34781	2984	0.00017554	673	0.0561	887	4.40549	5.45442	3.201143333	2.396213667	1.368176	2.391463333	3.263776667	3.90974	4.748356667	5.904233333	6.137193333	5.720296667
Kaladp0011s0583.1	884	176.1647	337.0266	10.26846167	0.044215608	387	0.003544974	2538	0.0654	1621	159.478	329.162	373.3893333	265.914	309.8236667	321.348	89.1197	49.83883333	39.32946667	36.36273333	61.10726667	79.1034
Kaladp0042s0211.1	885	7.690327889	15.44950867	11.61004211	10.48841891	1183	0.001456267	1790	0.0649	1575	6.458316667	8.67071	9.069856667	14.49291333	15.27767	16.90563	8.65332	2.659633333	1.70842	1.456121333	3.355783333	3.57556
Kaladp0011s1128.1	886	1.699902472	2.971939333	7.740558791	187.8253272	1942	0.001456267	2273	0.0477	336	0.440904	1.207993667	2.38664	2.42756	3.412843333	2.851346667	2.2041	1.96827	1.47343	0.874223	0.707456	0.444063
Kaladp0001s0326.1	887	16.09148667	21.47204333	3.682712126	111.1327429	1789	0.001456267	1807	0.0569	956	15.16716667	17.0403	20.75723333	29.4759	24.92806667	22.78513333	14.72866667	11.21783333	10.60811667	9.59541	8.790156667	8.003856667
Kaladp0081s0032.1	888	3.287450806	7.965777333	20.23345093	2.706799861	947	0.001456267	2119	0.0638	1488	2.370346667	5.72393	8.37994	7.438236667	5.129583333	5.139136667	1.557992	0.582211333	0.633067667	0.414162667	1.390653333	0.690149333
Kaladp0047s0165.1	889	5.0851775	4.015026666	2.241279669	5595.047738	3367	1.06E-05	135	0.0582	1059	4.603756667	4.966763333	5.73772	5.81176	6.881086667	7.249613333	5.34516	4.853556667	4.569606667	3.857483333	3.234586667	3.911036667
Kaladp0496s0008.1	890	56.218375	45.67376667	2.484138435	4735.409897	3270	0.000539297	922	0.0482	369	53.11856667	64.85253333	74.44493333	71.29506667	76.44836667	75.66056667	58.68486667	50.7417	47.0263	39.34696667	30.7746	32.22603333
Kaladp0076s0415.1	891	17.06721278	38.68629334	26.45195531	0.325364554	639	0.003544974	2719	0.06	1204	8.740856667	32.9233	40.20626667	36.47643333	30.1811	25.26896667	10.75291333	9.47622	5.215436667	1.949543333	1.519973333	2.095543333
Kaladp0048s0618.1	892	53.31479499	158.1384066	54.86320047	0.000459841	108	0.001456267	1640	0.0794	2815	161.0743333	139.4143333	118.1523333	81.3941	12.57493	6.149083333	2.935926667	6.23126	6.08314	13.25236667	30.1179	62.39783333
Kaladp0034s0079.1	893	4.883273611	10.42338	10.52498355	14.73538718	1263	4.84E-05	312	0.0818	2990	1.09432	2.13588	2.517443333	3.179756667	4.817976667	4.89834	7.348383333	11.5177	8.521636667	6.05021	3.274503333	3.243133333
Kaladp0006s0022.1	894	3.609861889	6.638042667	9.902508463	12.37284925	1223	0.001456267	2093	0.0606	1249	2.695846667	3.163473333	7.38368	6.502573333	6.357636667	5.72182	3.48467	2.404613333	1.442050333	0.745637333	2.198406667	1.217935
Kaladp0433s0006.1	895	31.59931389	24.6366	2.193061468	2511.671227	2949	0.000539297	988	0.0523	630	27.06903333	34.1455	40.59776667	45.2865	36.05413333	41.34283333	32.8825	30.76756667	24.50703333	22.99913333	20.6499	22.88986667
Kaladp0666s0047.1	896	6.171206139	15.71907233	13.01248725	0.362910947	655	0.00017554	613	0.0858	3301	7.349966667	5.316913333	2.13857	1.308561	1.394926	1.814253333	2.904876667	2.93359	5.940243333	12.30446667	13.62047333	17.02763333
Kaladp0011s0085.1	897	11.79960694	7.778276667	1.954035865	4911.709165	3287	0.00017554	620	0.0529	666	9.790896667	9.030646667	8.153023333	9.025476667	10.35155667	10.39015	12.5396	14.14466667	15.9313	14.49873333	13.47173333	14.2675
Kaladp0034s0161.1	898	19.09640278	22.80053334	3.630203567	375.4085605	2183	0.00017554	548	0.0677	1843	16.19593333	22.00666667	31.46926667	27.93046667	24.9888	22.84783333	17.93813333	15.91596667	15.86413333	12.65013333	8.668733333	12.68076667
Kaladp0002s0082.1	899	4.414428944	7.040199333	8.74115583	360.7884825	2164	0.001456267	2037	0.0483	374	3.87576	5.16253	6.307056667	7.496983333	7.105043333	7.94965	4.67387	3.21445	2.35743	1.78259	2.138333333	0.909450667
Kaladp0039s0248.1	900	10.96944889	9.460743333	2.307372346	2245.323651	2910	0.00017554	656	0.0576	1012	9.167373333	10.31490333	11.39325333	15.2871	16.6972	15.17316667	12.59106667	8.891123333	8.45987	8.21807	8.203803333	7.236456667
Kaladp0060s0117.1	901	42.89242222	45.88203333	2.832176405	1003.031979	2547	0.00017554	486	0.0646	1550	30.42316667	36.02796667	43.29623333	52.37296667	70.9244	60.8238	51.78326667	41.40573333	35.7847	37.80923333	29.01523333	25.04236667
Kaladp0043s0223.1	902	5.284775556	6.14454	3.278210961	842.3951097	2473	0.000539297	1268	0.0554	845	4.840296667	6.065646667	7.080786667	7.2312	8.84163	6.682193333	5.388106667	3.738676667	4.349753333	3.46752	2.69709	3.034406667
Kaladp0024s0959.1	903	12.19854988	18.7917781	6.449332193	59.90399605	1610	0.000539297	1108	0.0679	1869	7.702953333	7.620933333	5.987596667	3.44845523	7.148906667	7.747886667	12.74365	13.49128333	16.85433333	20.886	22.24023333	20.51036667
Kaladp0457s0013.1	904	2.795966417	4.104543	4.282845643	380.5075915	2186	0.000539297	1328	0.0584	1073	2.705583333	3.831103333	5.354843333	4.217426667	4.142816667	3.20405	1.73658	2.21847	1.50956	1.250300333	1.321733333	2.05913
Kaladp0016s0085.1	905	1.224237806	1.745716	5.056339471	1649.609566	2775	0.00017554	782	0.0578	1031	0.931048667	0.931919333	1.620193333	2.11023	2.155326667	2.176083333	1.255009	0.94518	0.843173667	0.695878333	0.596444	0.430367333
Kaladp0375s0009.1	906	6.2845375	7.341713333	3.811796576	3708.832866	3157	0.00017554	625	0.055	811	3.986746667	7.812686667	9.48527	8.146073333	9.952753333	9.690466667	8.51379	4.53835	4.094693333	3.859943333	2.61104	2.722636667
Kaladp0051s0103.1	907	8.445757778	10.36538	3.421863025	690.2008707	2396	4.84E-05	306	0.0683	1898	6.949016667	7.153523333	7.920296667	10.17963	13.27873333	14.6453	9.65822	9.082946667	7.10286	6.041393333	5.057253333	4.27992
Kaladp0054s0076.1	908	29.98577472	86.39153333	14.09121308	0.028643528	350	0.00017554	488	0.092	3762	51.87486667	32.68853333	13.7274	6.5992	6.818213333	7.154803333	7.33403	9.904716667	19.21663333	41.3996	70.12056667	92.99073333
Kaladp0046s0248.1	909	6.843246111	16.99025	17.24643409	0.149940836	530	0.001456267	1961	0.0707	2113	2.034133333	5.578076667	10.9182	10.44659	18.03603333	16.63996667	8.585536667	2.553426667	2.412392333	2.51627	1.352544333	1.045783333
Kaladp0515s0091.1	910	4.809966716	7.360469406	7.160554093	95.67652128	1747	0.000539297	1297	0.0647	1561	4.91011	3.695746667	3.686833333	1.194773927	3.614646667	2.43002	3.822863333	5.018593333	6.19438	7.058696667	8.555243333	7.537693333
Kaladp0024s0740.1	911	18.33476639	24.91287	5.501298198	18.13337928	1306	0.003544974	2816	0.0504	485	10.53505	16.78193333	27.3821	30.44746667	28.66683333	29.18716667	21.45773333	15.67283333	12.2468	11.21155	10.89313333	5.534596667
Kaladp0585s0003.1	912	3.828738056	2.469196666	1.917505406	7479.291939	3522	0.00017554	726	0.048	361	3.166696667	3.109643333	3.550796667	3.742503333	4.813213333	5.160403333	4.89301	4.4764	3.87821	3.410293333	2.691206667	3.05248
Kaladp0099s0099.1	913	5.060109722	3.486603333	2.040624904	5269.55813	3330	4.84E-05	362	0.0564	919	3.35049	3.465643333	4.33312	5.094743333	6.680006667	6.747106667	6.837093333	5.605646667	5.35558	4.691326667	4.33732	4.22324
Kaladp0045s0285.1	914	4.249301806	6.605601667	7.086513374	93.70797131	1743	0.001456267	2060	0.055	810	3.790466667	7.350563333	7.605556667	7.690886667	7.269193333	6.722226667	2.413936667	2.037683333	1.80071	1.797973333	1.085285	1.42714
Kaladp0011s1039.1	915	3.39019825	5.625768667	5.946174221	13.22664314	1242	0.003544974	3125	0.046	248	2.958416667	4.607626667	5.444813333	6.763166667	5.350696667	5.07613	4.254676667	1.137398	1.389756667	1.242872333	1.188772	1.268053333
Kaladp0071s0295.1	916	37.60155778	91.82513666	18.20120525	0.572732874	716	0.001456267	1623	0.0726	2277	21.17916667	56.06616667	97.16343333	79.92076667	57.63886667	48.01456667	38.73636667	18.77376667	12.04100667	7.567946667	8.778343333	5.338296667
Kaladp0092s0154.1	917	1.344685583	2.095222333	6.482851442	388.7617329	2195	0.001456267	2305	0.0426	117	0.382141	0.657527333	1.771826667	2.080076667	2.477363333	2.096903333	2.223716667	1.682063333	1.089724	0.672537333	0.563287667	0.439059667
Kaladp0080s0101.1	918	7.290237778	8.73063333	3.531645691	266.0158511	2061	0.001456267	2021	0.0511	540	5.67946	8.219536667	10.35364333	9.964493333	11.23023667	12.17923333	7.277033333	5.517706667	5.12941	4.30066	3.4486	4.18284
Kaladp0059s0163.1	919	19.91531389	40.58184	9.431025098	0.181253902	548	0.001456267	1782	0.0728	2294	9.411796667	8.113993333	5.942866667	4.813393333	6.039406667	8.62761	13.92023333	36.3699	32.5412	33.5742	45.39523333	34.23393333
Kaladp0016s0323.1	920	5.86243656	17.18054984	114412.1466	0.012200405	296	0.00017554	585	0.092	3754	6.577846667	4.68216	4.041466667	0.000150165	0.138005091	0.671821688	1.161303	4.005648772	4.43166	10.59497667	17.1807	16.8635
Kaladp0051s0030.1	921	30.94317778	41.62816667	3.987281548	21.16026147	1338	0.003544974	2663	0.0524	634	29.439	42.56963333	55.5633	55.48466667	40.40786667	39.5318	25.15156667	19.50106667	16.96553333	16.83066667	13.93513333	15.9379
Kaladp0068s0343.1	922	75.09456389	115.0523333	5.477499448	17.88701478	1302	0.003544974	2565	0.0546	779	61.42506667	84.84963333	105.8152	140.748	113.5029333	112.677	110.5934667	36.76063333	37.9847	39.0628	25.69566667	32.01966667
Kaladp0058s0317.1	923	1.370067861	1.866462333	3.956861011	6214.961054	3411	0.00017554	713	0.051	523	0.699301	1.31063	2.069936667	2.200936667	2.172053333	2.497693333	1.840316667	0.777142667	0.682254	0.631231	0.767731	0.791588
Kaladp0032s0188.1	924	17.09999111	13.95290666	2.414883023	1214.444475	2634	0.001456267	1897	0.0428	122	14.38553333	19.40346667	22.24653333	23.65193333	23.39903333	23.81443333	17.49626667	12.60816667	12.9313	11.83416667	9.861526667	13.56753333
Kaladp0015s0155.1	925	5.303044722	7.140453334	4.824594043	18.67732881	1313	0.003544974	3013	0.0476	333	4.70419	7.108323333	9.007436667	8.514703333	7.343616667	8.394043333	6.6123	3.321193333	2.530723333	2.258666667	1.974356667	1.866983333
Kaladp0092s0039.1	926	39.27292972	63.62877666	9.104485722	22.20869831	1351	0.000539297	942	0.0737	2370	7.851056667	18.88316667	25.5708	29.32926667	32.8686	36.13216667	71.47983333	62.8282	58.31616667	52.04423333	43.9951	31.97656667
Kaladp0028s0008.1	927	9.665360278	10.82278334	3.312929557	773.0468341	2436	0.00017554	644	0.065	1588	7.02915	6.916173333	8.236773333	10.19532667	13.4166	14.98803333	15.50203667	10.00262667	9.127693333	8.946743333	6.943913333	4.679253333
Kaladp0076s0365.1	928	8.635645556	18.33736	9.30794881	9.054474836	1155	0.000539297	1118	0.074	2396	5.004003333	8.61929	15.60236667	20.54456667	15.24323333	9.765686667	10.52240333	5.33512	4.971146667	3.532393333	2.207206667	2.28033
Kaladp0039s0306.1	929	49.41109167	33.14746666	1.979747384	3382.295845	3102	0.000539297	955	0.0521	613	33.83266667	37.3728	50.7403	57.35353333	65.80433333	66.98013333	58.33916667	52.32026667	53.55663333	39.7844	41.53823333	35.31063333
Kaladp0833s0004.1	930	13.26262361	29.20981667	12.61247126	0.572453717	713	0.00017554	559	0.0871	3399	25.50976667	26.23466667	31.7252	14.2237	9.188306667	10.71919667	5.61184	2.515383333	3.642603333	7.43393	10.45025667	11.89663333
Kaladp0008s0060.1	931	4.620818889	3.42641	2.150498232	3892.454776	3180	0.000539297	1294	0.0451	197	2.978196667	3.57517	3.793493333	4.982243333	6.404606667	6.350976667	6.225353333	5.23082	4.988933333	4.320833333	3.159513333	3.439686667
Kaladp0351s0022.1	932	3.402273	8.836449667	13.9770881	2.200309752	909	4.84E-05	310	0.088	3457	3.44375	6.233283333	9.517376667	6.216526667	3.275473333	3.896783333	1.490028333	0.713652333	0.680927	0.744084	2.141331	2.47406
Kaladp0036s0248.1	933	7.939948333	6.40813333	2.243814699	3257.842503	3078	0.000539297	1274	0.0475	326	6.631506667	9.114556667	9.566413333	11.56013333	10.05518333	9.520203333	8.617863333	7.364636667	6.508333333	6.03387	5.15468	5.152
Kaladp0076s0056.1	934	61.00775278	68.031	3.441838345	58.41435328	1602	0.003544974	2603	0.0504	486	45.39063333	69.6681	95.89156667	91.01973333	78.80593333	83.6814	77.07463333	57.30003333	40.09446667	35.7613	29.54466667	27.86056667
Kaladp0100s0107.1	935	3.891842333	9.369774333	15.53025865	5.918072962	1074	0.001456267	2005	0.0653	1613	2.941946667	1.683429333	1.176826333	0.644845667	1.005108	0.743995333	5.51865	5.458473333	6.55291	10.01462	6.28931	4.671993333
Kaladp0058s0266.1	936	1.543992028	3.070539334	10.03239719	74.82520601	1678	0.00017554	738	0.0727	2284	0.563511	0.339947333	0.533950333	1.012902333	0.839175	0.957599	2.99049	3.410486667	3.36532	2.146456667	1.605296667	0.762769333
Kaladp0060s0095.1	937	2.407081222	4.018520333	7.537123766	69.96902655	1658	0.001456267	2162	0.0559	882	2.357153333	2.358693333	3.981706667	3.513153333	3.795953333	4.633243333	2.782823333	1.882436667	1.279366667	0.974719333	0.614723	0.711002333
Kaladp0095s0130.1	938	4.889907778	7.95388	5.639390894	497.7320641	2282	0.00017554	626	0.0673	1794	4.217183333	6.774916667	8.778936667	5.85194	9.668303333	7.187276667	4.890166667	2.828353333	2.227906667	1.714423333	2.1617	2.377786667
Kaladp0610s0009.1	939	3.189814445	3.158546666	3.050622611	904.1693029	2504	0.001456267	2163	0.0392	36	2.77778	3.853953333	4.632673333	4.592306667	4.698833333	4.595113333	3.43451	2.245166667	2.210866667	1.856806667	1.540286667	1.839476667
Kaladp0071s0177.1	940	17.95956972	24.52231333	5.944792393	4.453751628	1030	0.001456267	1743	0.0687	1931	10.95133	13.53772667	19.1925	26.35423333	28.91763333	29.1708	19.2671	29.48153333	17.02563333	11.25036667	4.95922	5.40676
Kaladp0019s0038.1	941	10.1277875	13.22593667	3.738612356	54.02569875	1575	0.003544974	2910	0.0457	224	9.288346667	12.7774	18.05536667	16.81226667	14.70856667	13.37516667	9.212603333	5.425446667	5.951573333	4.82943	5.572946667	5.524336667
Kaladp0008s0493.1	942	53.24414444	65.79996666	3.279586717	256.4498275	2049	0.00017554	468	0.0716	2194	35.36623333	32.0841	28.86486667	39.64776667	47.21533333	46.83003333	60.43926667	94.66483333	89.71316667	68.4369	52.2037	43.46353333
Kaladp0034s0111.1	943	27.65050028	61.52702667	11.30055939	0.058531661	419	0.001456267	1707	0.0763	2592	21.814	9.261473333	6.95851	5.973173333	8.88161	8.56058	11.59602333	32.06536667	44.92743333	51.5548	62.71283333	67.5002
Kaladp0095s0075.1	944	2.681875222	5.364361334	11.58612057	11.85835356	1212	0.001456267	2137	0.0622	1372	2.09648	2.350383333	4.00681	5.871096667	5.33224	4.778436667	1.97854	2.177863333	1.562876667	0.975895	0.545145667	0.506735333
Kaladp0012s0054.1	945	4.535053055	7.22536	5.502558074	51.37521359	1565	0.001456267	2052	0.0587	1105	1.604723333	3.500903333	5.62069	6.413013333	8.830083333	7.896696667	5.720453333	3.880743333	3.68885	3.547036667	1.86793	1.849513333
Kaladp0034s0231.1	946	3.187581389	3.27705	3.156284956	2072.657521	2878	0.000539297	1353	0.0506	495	3.036243333	3.111386667	4.051493333	4.796816667	4.146826667	3.90295	4.056086667	3.19122	2.50376	2.125663333	1.519766667	1.808763333
Kaladp0039s0570.1	947	13.97367972	13.19257	2.812299807	1039.298513	2566	0.000539297	1128	0.0578	1033	11.74713333	15.45316667	14.89313333	16.8821	20.47203333	17.79243333	19.59416667	13.2415	11.41426667	10.30515	7.279463333	8.60961
Kaladp0071s0067.1	948	1.136521806	2.023604334	8.059191603	434.805993	2229	0.001456267	2330	0.0445	181	0.286662333	0.984364667	1.797173333	1.825528667	2.310266667	2.10387	1.401783333	0.994541333	0.739060333	0.407338333	0.412751667	0.374921
Kaladp0081s0197.1	949	3.848508389	6.384656667	7.396276572	6.941225215	1110	0.003544974	3077	0.0513	554	2.234283333	4.313083333	5.722343333	6.94292	5.726813333	7.38284	6.033023333	2.23829	2.326466667	1.090961667	1.172892333	0.998183333
Kaladp0005s0028.1	950	5.731012444	9.32548533	6.403015177	55.08812081	1587	0.001456267	1967	0.0598	1188	2.726936667	5.231883333	9.559986667	11.05146333	8.336643333	7.891976667	7.510483333	6.82313	3.67903	2.362943333	1.871694667	1.725978
Kaladp0011s0622.1	951	0.705130222	1.395208	7.658051462	2811.223808	2999	4.84E-05	388	0.062	1358	0.223017	0.451396333	0.683615333	0.798245	1.60476	1.222215333	1.075880667	0.960737667	0.495969667	0.410628667	0.325545	0.209552
Kaladp0042s0285.1	952	11.44714278	14.75541667	4.099258902	415.5125653	2214	0.001456267	1860	0.0531	676	10.01355667	14.07226667	19.51636667	18.83293333	15.53173333	14.81093333	11.30085	8.96227	7.954306667	6.124713333	5.484833333	4.76095
Kaladp0032s0153.1	953	0.798396333	1.207846	6.673906108	2585.681885	2968	0.000539297	1468	0.0473	316	0.996605	1.230581	1.190021667	1.420723333	1.097567667	1.178496667	0.675569333	0.220336667	0.368125333	0.212877333	0.410520667	0.579331333
Kaladp0048s0578.1	954	135.7159583	228.1417667	5.367583949	7.499797499	1120	0.001456267	1568	0.0701	2064	56.46816667	52.23523333	59.7578	84.88163333	120.4449333	155.652	152.3596333	208.725	280.377	205.35	124.4567667	127.8833333
Kaladp0009s0032.1	955	10.96659417	13.46965	3.613901062	225.5000075	2011	0.001456267	1892	0.0555	851	8.77544	11.13652	15.15746667	14.36826667	16.1021	18.62273333	11.11496333	11.0322	7.536013333	6.58278	6.017563333	5.153083333
Kaladp0002s0005.1	956	3.424525833	3.547436667	2.979751022	2762.289325	2990	4.84E-05	368	0.0626	1399	3.17293	3.544703333	3.802196667	4.12106	5.339296667	5.10196	3.668376667	3.038233333	2.924256667	2.480946667	1.79186	2.10849
Kaladp0099s0103.1	957	1.337304889	1.637978333	3.354381224	3645.249645	3147	0.00017554	751	0.0557	860	0.700585	0.727233	1.255466667	1.18647	1.860513333	2.088296667	2.333693333	1.698303333	1.285223	1.200773333	1.015386	0.695715
Kaladp0068s0269.1	958	8.795431389	9.267860003	2.890201587	760.517105	2429	0.00017554	609	0.0665	1722	9.827213333	7.385633333	5.7503	4.903106667	5.45789	5.608066667	9.524063333	8.91398	9.987093333	10.95256333	14.17096667	13.0643
Kaladp0050s0057.1	959	4.362467111	9.860044	19.71842751	0.376304014	661	0.001456267	2157	0.0688	1943	1.29891	1.69151	4.883393333	10.06540667	10.3868	10.30092333	6.21005	1.812253333	2.133326667	2.001193333	1.039082667	0.526756
Kaladp0050s0088.1	960	41.88055278	43.70413333	2.645486948	582.5733297	2334	0.00017554	497	0.0688	1934	56.24763333	43.9361	36.30373333	26.89216667	29.1831	26.56	31.83516667	30.8932	38.4129	46.3898	70.26413333	65.6487
Kaladp0060s0052.1	961	6.692472222	11.47003667	4.720981359	41.01789419	1503	0.000539297	1278	0.0692	1984	3.08253	4.711683333	6.744576667	9.75568	12.37873333	14.55256667	8.68891	4.807796667	4.72179	3.527076667	3.86741	3.470913333
Kaladp0040s0438.1	962	0.492224397	0.9535444	10.78483327	5111.657612	3313	0.00017554	799	0.0527	654	0.228483	0.439654667	0.688195	0.927475	1.050995667	0.792033333	0.551555333	0.354036667	0.372373333	0.264570667	0.097451267	0.139868833
Kaladp0061s0180.1	963	164.7680694	320.0771	6.310552679	1.6399996	873	0.00017554	422	0.0883	3472	83.9679	71.07	60.2719	81.41273333	100.1516333	110.957	380.349	322.9163333	277.5513333	235.5246667	146.8776667	106.1666667
Kaladp0031s0116.1	964	270.4097083	788.3284	17.82080644	0.007991667	259	4.84E-05	166	0.1	4343	73.1543	51.4835	46.86626667	73.13466667	87.50243333	82.85423333	353.1433333	694.8016667	835.1946667	550.3643333	195.9966667	200.4204333
Kaladp0041s0017.1	965	1.485375917	3.382868	20.26586754	174.2672357	1918	0.000539297	1399	0.0633	1451	0.708416667	2.26365	2.771743333	3.558456667	2.844556667	2.273616667	0.766760333	1.091569667	0.628162667	0.383006667	0.175588667	0.358983
Kaladp0023s0056.1	966	7.757379723	10.65552666	4.022838726	127.0162145	1827	0.00017554	628	0.0732	2323	8.011456667	12.25986667	14.18053333	12.55595667	7.328693333	9.520946667	6.223966667	4.80744	3.525006667	4.237693333	4.839813333	5.597183333
Kaladp0067s0282.1	967	2.587493278	3.828705334	4.487548674	439.3000604	2234	0.000539297	1349	0.0599	1195	1.097821333	1.35517	1.869344667	2.88871	4.926526667	4.338996667	3.756323333	3.383396667	2.355013333	2.08471	1.461103333	1.532803333
Kaladp0024s0028.1	968	165.095	431.8540666	15.56493027	0.008253762	268	0.001456267	1560	0.0813	2952	181.4271333	79.57963333	29.65026667	37.86453333	33.0522	37.27883333	46.60973333	111.5906667	211.8803333	343.887	406.8153333	461.5043333
Kaladp0081s0047.1	969	44.74106667	64.8709	4.762609527	58.41435328	1603	0.000539297	923	0.0724	2257	37.73766667	26.09696667	17.24093333	26.71646667	28.39603333	43.86886667	46.21166667	82.11183333	63.49273333	60.3224	51.44506667	53.25216667
Kaladp0058s0134.1	970	5.993671667	6.33823	3.142495454	663.6320158	2382	0.001456267	2057	0.0478	348	4.7626	7.206136667	8.36222	9.29657	8.038826667	7.708163333	6.345383333	5.48506	4.71104	3.920783333	3.128936667	2.95834
Kaladp0039s0566.1	971	3.570251519	6.988218086	14.26981212	3.614995425	1002	0.003544974	3069	0.0537	718	1.304246667	1.77845	2.204284333	3.547296167	6.552893333	6.366083333	5.92669	7.514843333	3.94153	2.269456667	0.910619147	0.526625247
Kaladp0046s0269.1	972	7.722386667	8.683726667	3.604118019	90.86245957	1732	0.003544974	2949	0.0425	113	5.51681	10.34432667	11.828	12.01834	11.29086667	10.24899667	9.221933333	6.197033333	4.179043333	4.42742	3.334613333	4.061256667
Kaladp0011s0244.1	973	2.95272575	3.427041	3.922901817	421.142429	2217	0.001456267	2166	0.0491	411	1.172479	1.900663333	2.931366667	4.59952	4.371083333	4.55916	3.806333333	3.708483333	3.338676667	2.041613333	1.41085	1.59248
Kaladp0042s0215.1	974	3.497276111	4.811496667	4.082922548	487.5650403	2271	0.000539297	1295	0.0604	1231	3.51808	3.51274	4.000826667	4.99172	6.37219	5.3268	3.635963333	2.97478	2.35691	2.067346667	1.649263333	1.560693333
Kaladp0100s0019.1	975	49.58128361	125.0595634	17.79755912	2.630947831	943	0.001456267	1653	0.0717	2202	18.11586667	42.38916667	89.471	132.5046667	98.09043333	88.7764	41.44516667	23.10823333	20.32783333	17.96883333	15.3327	7.445103333
Kaladp0011s0453.1	976	45.98234722	43.16623334	2.567080808	676.5789175	2390	0.000539297	954	0.0633	1458	32.75023333	43.28273333	55.79436667	70.0526	61.0408	70.71186667	43.75576667	46.42583333	39.50996667	32.2684	28.64996667	27.54563333
Kaladp0015s0108.1	977	0.768229	1.320729	6.698504097	2114.15906	2888	0.000539297	1479	0.0495	437	0.277155333	0.544231	1.145609	1.368452667	1.552496667	1.351477667	0.846347333	0.713224333	0.505644	0.344970667	0.337371667	0.231767667
Kaladp0067s0140.1	978	6.900315278	7.3949	2.866880412	903.5613913	2503	0.00017554	647	0.0658	1659	4.819246667	6.200813333	6.186236667	6.46606	10.62255333	11.356	9.148403333	8.714546667	6.193636667	5.171363333	3.963823333	3.9611
Kaladp0520s0016.1	979	20.12480694	47.47368333	9.591666591	0.507812647	698	4.84E-05	231	0.0936	3880	15.10733333	29.2084	43.61556667	52.99923333	23.92863333	24.7806	12.20310333	11.16186	6.988463333	5.52555	7.052213333	8.926726667
Kaladp0056s0139.1	980	255.5735139	503.3030333	10.25087935	1.806970353	886	0.003544974	2530	0.0626	1400	557.709	410.225	453.043	408.0783333	214.7993333	133.4971667	108.7340667	104.6721333	54.40596667	91.81716667	260.8673333	269.0336667
Kaladp0056s0051.1	981	32.81026945	23.001	2.169340216	982.9676659	2538	0.001456267	1768	0.0508	515	26.82433333	38.10396667	42.6201	40.2267	41.1914	42.67106667	42.4372	33.76293333	24.4176	20.4398	19.67006667	21.35806667
Kaladp0096s0043.1	982	1.971162472	3.821084	9.804016442	292.1806521	2091	0.001456267	2188	0.0512	543	2.235283333	2.487336667	3.317516667	4.2551	3.299663333	2.649883333	1.811906667	0.977517667	0.971387333	0.761467	0.452871667	0.434016
Kaladp1149s0001.1	983	8.746238055	10.23357333	3.488154797	145.421579	1866	0.001456267	1940	0.0577	1017	5.11608	8.154666667	10.38626333	14.0678	11.50232333	11.92679667	14.34649	8.959176667	6.461463333	5.628643333	4.292236667	4.112916667
Kaladp0039s0548.1	984	493.3965139	1076.573267	19.83545829	0.000678305	136	0.003544974	2532	0.0712	2161	196.19	864.1163333	1108.207	954.9996667	1107.88	1133.73	172.575	101.1353667	57.15673333	57.99756667	61.22986667	105.5406333
Kaladp0073s0089.1	985	19.43643333	12.30923333	1.874384365	6241.497939	3415	0.00017554	600	0.0551	816	18.3075	23.12036667	26.38683333	24.33026667	21.44233333	20.9159	19.49693333	15.74383333	14.0776	15.7571	16.4343	17.22423333
Kaladp0048s0620.1	986	27.33529889	94.60738334	74.68271916	0.000499012	125	4.84E-05	223	0.102	4488	95.89136667	74.103	51.69176667	27.17703333	7.9261	3.206443333	1.283983333	2.31237	3.710886667	6.413293333	16.51094333	37.7964
Kaladp0011s0683.1	987	2.141555389	5.571708333	21.63965152	2.836334234	955	0.000539297	1261	0.0767	2621	0.898907333	2.106986667	2.382336667	5.84166	3.99681	5.346663333	2.295359333	0.990957	0.269951667	0.295782667	0.62332	0.64993
Kaladp0101s0156.1	988	4.719651667	3.900083334	2.299108298	3807.79296	3170	0.000539297	1302	0.0482	370	4.856266667	4.82539	3.824913333	3.002123333	3.202816667	3.318863333	4.123243333	4.516186667	6.10935	6.902206667	5.900376667	6.054083333
Kaladp0068s0327.1	989	49.95487222	41.18986667	2.280377328	792.3766763	2445	0.001456267	1667	0.0539	732	39.62936667	61.04483333	69.40836667	73.35996667	59.4668	68.30883333	53.88553333	39.52246667	35.98253333	32.41296667	34.2667	32.1701
Kaladp0018s0318.1	990	5.161430833	6.081603333	3.79817645	643.0684717	2373	4.84E-05	325	0.0711	2148	8.151406667	6.153923333	4.42668	4.40341	3.054853333	2.173416667	3.433813333	4.774726667	4.971653333	4.857936667	8.25502	7.28033
Kaladp0102s0004.1	991	81.29038473	233.9839834	22.4238022	0.009650707	278	0.001456267	1585	0.0818	2989	118.8917667	74.68263333	29.90853333	20.5649	17.3472	21.02716667	10.92168333	30.4567	95.73676667	155.901	155.1406	244.9056667
Kaladp1324s0008.1	992	3.233538583	6.537752667	7.32605748	23.10756132	1360	0.00017554	668	0.0796	2825	3.146743333	3.712406667	2.506956667	1.442216667	1.033464	1.063435667	1.5196	2.081353333	3.14559	5.269916667	6.309563333	7.571216667
Kaladp0071s0313.1	993	5.722668195	13.83713333	9.758695627	3.022683083	968	4.84E-05	296	0.0897	3590	3.5032	1.590085	1.579816667	2.196073333	3.73971	3.529923333	7.123326667	10.23009667	15.41695	9.98235	4.793966667	4.98652
Kaladp0011s0067.1	994	4.005750806	8.131286666	13.39286113	1.126672981	796	0.003544974	3055	0.0575	1007	3.693483333	2.13684	0.706091667	0.656126667	1.002721333	1.371716667	3.830736667	6.19248	5.871903333	6.083616667	8.787413333	7.73588
Kaladp0048s0844.1	995	2.049595497	4.459086211	22.5706094	7.20477358	1116	0.001456267	2279	0.0634	1464	4.518896667	3.735403333	2.227326	1.251958795	0.761418667	0.642507	0.390136716	0.206720456	1.025705	1.764186667	4.665806667	3.40508
Kaladp0033s0229.1	996	2.627963333	2.228863333	2.542117352	4062.212558	3200	0.00017554	717	0.0568	945	2.28458	2.666293333	2.32711	3.468493333	3.67419	3.57774	3.268333333	3.056663333	2.191126667	2.034	1.541703333	1.445326667
Kaladp0079s0035.1	997	44.33725	33.1901	2.070529823	1832.079836	2819	0.001456267	1716	0.0475	330	40.42946667	57.26803333	64.19353333	58.31866667	55.12853333	52.72173333	40.95713333	35.57926667	31.0223	32.1889	31.00343333	33.236
Kaladp0039s0005.1	998	14.99462945	26.26615	9.793733783	3.304285092	982	0.003544974	2776	0.0588	1108	7.911093333	16.0202	27.26046667	29.25306667	23.89536667	28.49076667	16.19948	8.271046667	7.450726667	8.00637	4.190053333	2.986916667
Kaladp0011s0711.1	999	0.499991403	1.076440967	13.29304587	2102.397934	2886	0.000539297	1480	0.0507	501	0.29991	0.484376333	1.164006	0.995776	1.067859	0.845237667	0.464443	0.177495033	0.087565033	0.107347	0.125088667	0.1807931
Kaladp0041s0038.1	1000	1.171757111	1.858569334	5.778583017	697.3355329	2401	0.001456267	2307	0.044	161	0.388937333	0.969525	1.751216667	1.96739	2.049426667	2.247506667	1.368946667	1.222896667	0.677011	0.440841	0.507570333	0.469817333
Kaladp0084s0096.1	1001	62.22071389	34.46513333	1.712995507	5546.004535	3356	0.000539297	989	0.0511	537	53.1124	71.38686667	76.10196667	82.80363333	76.13483333	73.14993333	59.19996667	54.68703333	48.3385	52.0627	49.76753333	49.9032
Kaladp0068s0206.1	1002	4.339535556	4.65211	3.232191354	1661.440098	2779	0.000539297	1339	0.0545	765	3.4126	3.67376	5.12367	5.400956667	6.489923333	6.73621	5.21113	4.355296667	3.131476667	3.229036667	3.226266667	2.0841
Kaladp0024s0681.1	1003	1.355893667	2.335436667	7.303132535	697.3355329	2402	0.000539297	1403	0.0584	1078	1.225673333	1.339786667	2.300833333	2.705956667	2.29666	1.622776667	1.359568	1.187229	0.660761	0.556553	0.644406333	0.37052
Kaladp0515s0035.1	1004	1.525449611	2.40846	5.422249019	350.9190798	2150	0.001456267	2297	0.0494	436	1.096588	1.842016667	2.187826667	2.877716667	2.953083333	2.09772	1.90442	0.69484	0.815410333	0.733462	0.557688333	0.544623333
Kaladp0059s0357.1	1005	59.99997806	127.42603	13.52278225	0.198668477	569	0.001456267	1602	0.0781	2723	30.6926	34.36876667	15.6598	10.17553667	13.2011	16.8744	48.37486667	97.28776667	85.22833333	117.6406667	112.8943333	137.6015667
Kaladp0098s0238.1	1006	1.36302975	1.416552334	2.726314778	6884.016149	3477	4.84E-05	385	0.0578	1032	0.820564333	1.104566667	1.4163	1.554184667	1.847053333	2.237116667	1.575203333	1.548206667	1.39921	0.980245667	0.992951667	0.880754
Kaladp0101s0033.1	1007	19.18404642	56.17376634	112.2351075	0.000459841	112	0.001456267	1695	0.083	3096	0.505000333	2.127736667	12.08314333	42.9118	52.3206	36.12306667	56.67876667	16.04913333	3.993143333	3.703176667	1.646323333	2.066666667
Kaladp0058s0177.1	1008	15.87920528	11.89453667	2.143757138	3530.947237	3132	0.00017554	597	0.0596	1175	13.40576667	12.17845333	10.39953	10.49128	15.70936667	14.61473333	16.5925	17.9859	22.29406667	20.02033333	19.18123333	17.6773
Kaladp0062s0141.1	1009	19.25468083	24.09727333	3.337847863	614.461016	2357	0.000539297	1003	0.0646	1548	11.28546333	11.27073333	10.3412	10.30746	10.47048	11.20676667	25.36546667	34.40473333	30.71893333	27.6845	24.673	23.32743333
Kaladp0081s0008.1	1010	53.04074444	54.22153333	2.944499765	136.9595161	1851	0.003544974	2631	0.0494	431	35.05693333	60.90123333	73.7395	82.1061	68.5786	71.89806667	60.6366	56.8516	41.05356667	27.90033333	29.88183333	27.88456667
Kaladp0058s0509.1	1011	14.37791306	13.34870666	2.402288981	1739.24973	2803	0.000539297	1147	0.0571	963	9.851733333	10.65467667	9.519226667	12.17675333	14.1255	15.55813333	22.86793333	20.428	19.2521	15.09106667	11.757	11.25283333
Kaladp0087s0101.1	1012	9.928795834	10.65054	2.98750084	1073.017419	2580	0.000539297	1197	0.0591	1137	10.86006667	10.89557333	8.52747	8.018066667	5.35876	5.9242	7.16694	9.317566667	10.38010667	13.9468	12.7407	16.0093
Kaladp0053s0582.1	1013	2.727457222	2.420576667	2.376615622	5677.427443	3376	0.00017554	730	0.055	808	2.33056	2.789516667	3.489833333	4.17893	3.311983333	3.27512	2.951506667	2.51105	2.16918	2.086213333	1.758353333	1.87724
Kaladp1196s0001.1	1014	1.016189278	1.478748666	4.811358519	3087.964467	3048	0.000539297	1452	0.0492	415	0.387984667	0.627101667	1.155744	1.229711667	1.866733333	1.63256	1.573883333	1.161123333	0.770007333	0.677869333	0.636233	0.475319667
Kaladp0042s0260.1	1015	86.37248889	127.9185667	6.111338279	7.180543621	1115	0.003544974	2581	0.0602	1221	106.8674	85.63456667	42.87653333	25.02643333	51.50633333	62.83173333	52.29083333	69.80486667	101.6921667	138.6666667	146.3273333	152.945
Kaladp0055s0473.1	1016	1.263141694	2.020127667	5.495776389	1451.151592	2721	0.000539297	1437	0.0545	764	0.552288667	1.053794333	1.715013333	1.67445	2.469466667	1.970876667	1.595083333	1.186997333	1.176363333	0.800387333	0.513640333	0.449339
Kaladp0010s0216.1	1017	9.250011889	26.86037267	62.20943398	0.010816052	285	0.001456267	1868	0.0788	2778	1.143585	8.428813333	27.2992	24.42483333	20.59346667	12.53056667	10.83841667	1.59038	1.339520667	1.071396333	0.438827333	1.301136667
Kaladp0039s0612.1	1018	36.72208056	44.77963333	3.459518491	381.1573234	2189	0.001456267	1655	0.0586	1090	18.76826667	26.97723333	42.62723333	62.9863	53.60856667	54.2727	43.17983333	45.37906667	31.63873333	19.66596667	23.3544	18.20666667
Kaladp0085s0086.1	1019	1.312588904	2.512554134	12.39605064	411.3544713	2209	0.001456267	2321	0.049	404	1.035309333	0.570245667	0.220475866	0.641094318	0.492455667	1.220710667	2.170284333	1.919706667	2.73303	2.09684	1.518463333	1.132451
Kaladp0098s0123.1	1020	30.91758417	63.79547666	21.7059375	0.283212483	620	0.003544974	2646	0.0659	1672	8.154243333	6.01512	4.917346667	3.081023337	11.50507667	12.95046667	22.5695	66.8765	54.07023333	66.7053	61.79083333	52.37536667
Kaladp0029s0147.1	1021	5.178384278	16.632355	38.7569001	0.064608674	431	4.84E-05	300	0.0985	4213	3.068023333	1.849751333	1.315655333	0.909291667	0.440511667	0.565951333	2.78705	4.306383333	8.418403333	12.56306	17.07286667	8.843663333
Kaladp0045s0137.1	1022	6.334982415	9.224702343	6.580410051	83.87780814	1706	0.003544974	2896	0.0478	345	6.082146667	7.904013333	10.64385333	10.87775333	10.18904	10.86887333	6.822426667	1.653050987	2.483026667	2.245776667	2.671728007	3.5781
Kaladp0033s0185.1	1023	38.48734472	95.21791	24.48687622	0.400442598	668	0.001456267	1708	0.076	2573	13.99112667	44.0201	99.272	97.49513333	83.1351	67.3779	15.41086667	9.221736667	13.91363333	9.056173333	4.05409	4.900276667
Kaladp0395s0029.1	1024	7.370923055	7.266049997	2.922345636	994.5849998	2542	0.000539297	1232	0.0596	1177	6.12905	7.448013333	9.297463333	9.84633	10.2218	11.04583333	6.99371	7.91912	6.40362	5.440853333	3.9255	3.779783333
Kaladp0098s0219.1	1025	1.20815185	1.7250508	6.446109414	2075.830491	2880	0.000539297	1456	0.0522	617	0.3167492	0.535207333	1.009466333	1.367902333	1.909803333	2.0418	1.590756667	1.769006667	1.29505	1.094229	0.928341667	0.639509667
Kaladp0040s0317.1	1026	17.10366417	30.19309667	7.001048768	32.58834015	1453	0.001456267	1751	0.0668	1757	11.0629	14.06280333	7.78632	5.031303333	10.15692333	7.63742	15.21993333	22.34876667	27.7405	35.2244	23.34886667	25.62383333
Kaladp0048s0302.1	1027	3.459176575	13.18773323	530.6257136	0.008253762	263	0.000539297	1357	0.0863	3343	0.0698169	1.261561	5.428053333	13.21263333	8.765893333	9.072963333	2.873686667	0.571382333	0.114671133	0.0864061	0.0249001	0.028151333
Kaladp0015s0055.1	1028	7.269195278	4.731693334	2.037594403	5191.18231	3322	0.00017554	657	0.0573	993	8.510136667	6.304736667	5.3571	4.560253333	6.141356667	6.170733333	6.85847	7.125693333	8.75246	9.291946667	8.942986667	9.21447
Kaladp0039s0463.1	1029	0.990525889	1.537267	6.839208464	6365.974507	3429	0.000539297	1415	0.0431	128	0.356764667	0.646040333	1.483486667	1.713037667	1.800533333	1.559603333	1.341286667	1.199695667	0.746661333	0.419407	0.356527667	0.263266333
Kaladp0622s0010.1	1030	3.344438333	3.5334	2.937149812	1161.924973	2605	0.000539297	1385	0.0573	991	2.542753333	3.47042	4.35958	5.35742	5.180976667	5.123033333	2.879013333	2.861603333	2.191553333	2.292366667	2.05052	1.82402
Kaladp0092s0191.1	1031	25.33156667	14.68203333	1.817723427	6171.221399	3408	0.000539297	1144	0.0494	430	23.3023	21.5161	17.95476667	18.37953333	22.9186	23.61296667	27.60733333	27.6923	31.4942	32.6368	28.0444	28.8195
Kaladp0092s0065.1	1032	5.253580695	15.590325	31.21722416	0.148113626	527	0.000539297	1243	0.0846	3215	2.271743333	3.704456667	6.915436667	16.10626667	11.1428	11.65123333	4.65034	2.252816667	1.592363333	1.124886667	1.114683333	0.515941667
Kaladp0067s0120.1	1033	28.76622662	99.24610355	320.6368361	0.000139143	59	4.84E-05	219	0.106	4709	24.24503333	12.7142	1.391408	0.612146333	0.310496452	0.669708667	2.422693333	10.91863333	36.4625	69.37786667	86.51343333	99.5566
Kaladp0437s0002.1	1034	16.41872036	48.649684	61.76531571	0.001021796	154	0.00017554	508	0.1	4326	3.76442	1.154511667	0.800616	1.69114	3.228593333	6.274463333	16.52721333	45.77116667	49.4503	39.63343333	10.78010333	17.94868333
Kaladp0050s0058.1	1035	186.5662945	177.4044667	2.632172931	270.8868011	2067	0.003544974	2553	0.0483	375	124.4506667	190.3483333	255.659	248.8343333	272.6986667	286.0966667	230.8626667	148.587	124.883	130.5013333	117.1816667	108.6922
Kaladp0002s0034.1	1036	2.214539083	3.831836	7.915206892	72.76593733	1666	0.001456267	2218	0.0588	1112	2.77833	2.906896667	1.88062	1.001976333	0.842544333	0.737544333	0.554117333	1.600736667	2.792433333	4.017103333	3.076213333	4.385953333
Kaladp0037s0253.1	1037	1.428749519	1.896035438	5.54309367	777.4370458	2440	0.000539297	1420	0.0592	1142	0.512329333	0.417344562	0.502362667	0.791804667	1.493896333	1.804986667	1.675513333	2.11794	2.31338	2.24674	1.6468	1.621896667
Kaladp0092s0156.1	1038	704.3610833	1311.052	8.126909403	19.45300726	1321	0.003544974	2517	0.0595	1172	632.4036667	410.1273333	316.8516667	322.041	214.582	183.958	506.887	1107.133	992.017	1175.979	1495.01	1095.343333
Kaladp0060s0215.1	1039	78.77278055	51.41016663	1.923925968	4444.459123	3243	0.000539297	941	0.0552	827	55.64316667	68.7276	86.33666667	81.81303333	100.7344333	107.0533333	94.64666667	80.9652	78.97943333	74.1629	60.26796667	55.94296667
Kaladp0515s0075.1	1040	2.982219719	7.935169666	79.56318391	0.187572112	555	0.001456267	2331	0.0709	2130	6.163263333	5.171063333	0.658874333	0.8507113	0.532270333	0.595217667	0.101003667	0.863757667	1.005255	4.84971	6.959336667	8.036173333
Kaladp0057s0002.1	1041	10.67527056	11.25852667	3.009778872	252.2729406	2042	0.003544974	2933	0.0405	57	10.16358333	13.20133333	16.8604	16.04796667	16.08926667	13.32716333	9.87425	7.457553333	6.92657	6.293763333	5.601873333	6.259523333
Kaladp0042s0179.1	1042	6.677027499	13.80192	8.287385777	0.815709292	762	0.001456267	1995	0.0727	2283	5.34785	3.52035	2.180133333	1.893946667	2.394446667	1.973013333	3.093143333	7.73157	11.87880333	11.97447333	12.44073333	15.69586667
Kaladp0053s0483.1	1043	8.277154028	20.94183066	24.87614523	0.015974171	311	0.001456267	1936	0.0791	2794	2.102326667	2.044254333	0.877102667	1.316451333	1.980943333	1.392903333	6.460633333	21.81893333	17.07296667	20.25246667	13.0115	10.99536667
Kaladp0055s0032.1	1044	4.5928445	8.662522663	7.135623421	7.549737836	1123	0.003544974	3092	0.0552	829	1.750606667	4.591966667	7.747443333	10.07436333	8.09929	6.46354	5.514426667	3.411796667	2.35871	1.846023333	1.844126667	1.411840667
Kaladp0085s0041.1	1045	7.797715555	9.665006663	3.515863071	91.65331964	1735	0.003544974	2927	0.0486	387	6.642736667	9.428366667	13.50663333	11.71212333	11.73763333	10.15287333	9.090586667	4.65414	4.276656667	4.215826667	4.313383333	3.841626667
Kaladp0351s0012.1	1046	12.75413278	4.82039333	1.452499842	9852.372734	3663	0.00017554	681	0.0538	720	15.4732	14.0017	14.1925	12.83156667	12.6477	11.52646667	10.65280667	10.89548667	11.95466667	11.93823333	13.3208	13.61446667
Kaladp0053s0647.1	1047	1.075152445	1.262520667	3.439986654	31164.3392	4117	0.00017554	776	0.0442	172	0.792257333	1.008728	1.431313333	1.440030667	1.64759	1.77995	1.220626667	1.058013667	0.740778667	0.730284	0.534827667	0.517429333
Kaladp0046s0243.1	1048	12.85025361	7.597880003	1.8532834	5382.60084	3341	0.00017554	639	0.0585	1086	8.904286667	10.71808333	12.01213333	14.03183333	14.6662	14.45496667	16.50216667	16.0254	14.21846667	13.68813333	9.132983333	9.84839
Kaladp0059s0077.1	1049	4.962078333	2.286546667	1.578630379	9087.091274	3628	0.00017554	745	0.0533	694	5.2414	5.823426667	6.042583333	6.2382	5.78181	4.804753333	4.408313333	3.951653333	4.23515	4.35116	4.256896667	4.409593333
Kaladp0016s0078.1	1050	16.6994925	17.41413	2.991277885	652.3175872	2377	0.000539297	1098	0.0651	1593	10.56073333	13.58153333	18.56866667	26.15933333	20.68896667	22.12206667	20.79296667	19.6039	15.04326667	14.39123333	10.13604	8.745203333
Kaladp0351s0006.1	1051	67.27843055	80.4972	3.628883453	118.1915545	1808	0.003544974	2604	0.0528	659	37.37683333	65.92743333	79.46723333	77.83263333	111.1175	104.4196333	79.48366667	78.5298	56.37776667	42.26233333	43.92603333	30.6203
Kaladp0095s0504.1	1052	2.918425167	2.942454667	2.922437517	1456.158428	2723	0.000539297	1346	0.0574	1003	2.207903333	1.8561	1.564533333	1.530585333	2.305413333	2.571413333	2.646296667	4.05019	4.343483333	4.47304	3.48346	3.988683333
Kaladp0062s0029.1	1053	8.843291945	11.69170334	4.386481538	943.3964378	2518	0.001456267	1900	0.0528	656	9.20716	10.69672667	12.0141	15.14416667	12.39486667	14.34163333	7.910883333	7.335266667	3.452463333	4.129223333	4.908416667	4.584596667
Kaladp0008s0906.1	1054	24.60549417	35.13878	5.944235418	66.55392943	1643	0.003544974	2692	0.054	743	19.32143333	27.0482	42.2458	38.2696	37.6631	36.61326667	24.99083333	19.98386667	16.62183333	14.78236667	10.61861	7.10702
Kaladp0045s0098.1	1055	11.35728528	11.89456	3.16088059	496.0735747	2279	0.000539297	1153	0.0657	1646	16.49893333	10.56493	10.46249667	7.946543333	5.657553333	5.504496667	9.882713333	11.56203333	13.7397	13.05416667	17.39905667	14.0148
Kaladp0011s0872.1	1056	15.76315347	36.233935	40.48492642	0.001639483	178	0.0079208	3954	0.0568	948	2.670356667	11.23616667	37.1516	36.46386667	35.34646667	32.41603333	15.0326	9.829086667	4.442363333	1.82439	1.827246667	0.917665
Kaladp0076s0185.1	1057	66.91497389	204.2123967	51.32832929	0.000459841	113	0.00017554	426	0.103	4544	162.7773333	208.27	173.6696667	69.42316667	35.68916667	34.45443333	19.28966667	5.31194	4.057603333	5.456943333	17.69803333	66.88173333
Kaladp0550s0048.1	1058	4.975636667	9.01314	7.71680031	25.67682283	1386	0.000539297	1207	0.0751	2492	2.5199	4.596326667	4.821243333	7.423216667	7.89577	6.862776667	10.35502	4.945346667	4.176383333	2.864683333	1.905093333	1.34188
Kaladp0011s1052.1	1059	8.761817499	6.85542333	2.400071752	3220.827348	3070	0.000539297	1247	0.0545	768	8.03444	9.449016667	10.85003333	10.51640667	11.75190333	11.45604333	9.427213333	8.12472	7.709903333	6.893733333	6.031916667	4.89648
Kaladp0064s0116.1	1060	477.0263056	473.721	2.589895421	530.2450655	2300	0.001456267	1550	0.0605	1241	297.9573333	307.7736667	321.7703333	380.9503333	385.462	446.3326667	554.38	718.7356667	771.6783333	674.382	493.1253333	371.768
Kaladp0076s0306.1	1061	3.391688	9.724700334	74.64612188	0.139200008	516	0.000539297	1251	0.0861	3331	2.375096667	1.94312	0.741152667	0.611324	0.165102333	0.132046333	1.211207333	2.6909	4.5121	7.759916667	8.701543333	9.856746667
Kaladp0042s0203.1	1062	9.79331064	23.11343967	29.60124667	0.102414849	487	0.000539297	1039	0.0895	3575	1.158152	1.197275333	5.544786667	23.12623333	23.92156667	23.30876667	12.57992667	10.10374	7.93218	4.871186667	2.967786667	0.808127
Kaladp0490s0019.1	1063	39.21196667	30.99916667	2.324445071	2638.717712	2976	0.000539297	1014	0.059	1124	37.7025	42.77646667	44.599	49.10456667	47.0831	54.40456667	43.27536667	37.75196667	33.90516667	30.16866667	26.36683333	23.4054
Kaladp0058s0628.1	1064	14.91128528	24.05971666	5.000473876	23.05484579	1359	0.00017554	551	0.0844	3204	11.53965	8.717446667	6.014216667	7.412856667	9.681873333	9.486913333	12.092	19.8338	30.07393333	29.3597	16.65853333	18.0645
Kaladp0058s0427.1	1065	24.84073056	17.46276666	2.139646586	5063.567856	3307	0.00017554	563	0.0605	1245	24.32123333	22.65876667	18.2181	15.32296667	22.5742	22.79886667	28.03116667	30.23186667	32.78573333	28.9793	25.89653333	26.27003333
Kaladp0095s0326.1	1066	3.5995875	3.678466667	2.838470368	57635.14844	4388	4.84E-05	329	0.0489	399	2.71272	2.285866667	2.497016667	2.62626	4.499156667	4.661036667	5.679296667	5.421	4.527946667	4.025223333	2.258696667	2.00083
Kaladp0024s0722.1	1067	150.3503139	215.4758667	4.034822919	45.50329789	1527	0.000539297	872	0.078	2719	286.477	161.6193333	118.2613333	134.6855333	83.80296667	76.00146667	71.00113333	111.8013333	131.7853333	152.6406667	241.3146667	234.813
Kaladp0033s0186.1	1068	258.6809722	370.5906667	4.060026809	27.1179	1402	0.00017554	416	0.0858	3304	157.1476667	121.107	131.734	195.6073333	212.567	208.818	285.608	491.6976667	487.697	404.8503333	240.0656667	167.272
Kaladp0083s0061.1	1069	7.513620278	11.60678667	7.2095607	6.299547263	1084	0.003544974	2938	0.0587	1101	5.12215	11.07645667	9.886033333	13.47596667	12.8068	10.35794	7.44251	6.902423333	5.659533333	3.395253333	2.169196667	1.86918
Kaladp0037s0037.1	1070	43.73039445	31.6732	2.064881621	2912.145649	3014	0.001456267	1703	0.049	406	42.87586667	52.18943333	61.4166	52.75336667	55.56953333	53.59436667	39.93083333	32.58336667	31.3216	29.7434	36.39946667	36.3869
Kaladp0808s0011.1	1071	42.35004722	57.8009	3.328740834	160.6714653	1895	1.06E-05	79	0.0838	3155	55.46823333	42.95416667	31.04613333	26.64963333	25.27153333	24.82066667	30.8087	31.36343333	38.1263	49.77613333	69.29406667	82.62156667
Kaladp0081s0114.1	1072	1.178473306	2.087822	10.54630749	3603.659626	3139	0.00017554	731	0.0608	1263	0.218704667	0.647047667	1.475273333	1.892186667	1.691183333	2.306526667	2.156056667	1.065787333	0.963367	0.794956	0.512742	0.417848333
Kaladp0058s0633.1	1073	13.856845	36.17081	18.97703345	0.012200405	295	0.001456267	1774	0.0827	3067	5.03755	17.64586667	36.31006667	38.18286667	19.7682	22.77553333	11.99921333	5.344656667	2.47602	2.435526667	2.012056667	2.294583333
Kaladp0006s0027.1	1074	1.848191222	2.893543	4.578621101	1119.333343	2592	4.84E-05	369	0.0714	2176	0.808563667	1.082959	1.412476667	1.819563333	2.97134	3.702106667	2.97222	1.89444	1.840123333	1.380823333	1.086688667	1.20699
Kaladp0018s0305.1	1075	12.56894861	19.98397667	6.748981376	2.439493473	928	0.003544974	2804	0.0627	1406	7.308083333	15.12566667	16.1728	15.44699667	21.32456667	23.46006667	21.49863333	9.8451	7.19084	6.39505	3.58349	3.47609
Kaladp1129s0006.1	1076	1.58648577	2.782731667	9.895774394	80.26348772	1700	0.003544974	3332	0.0423	106	1.411993	1.872156667	3.007973333	3.095546667	2.649966667	2.3139	1.91557	0.977101	0.462090333	0.5652529	0.453463667	0.312815
Kaladp0053s0073.1	1077	0.775151083	1.365862334	8.897242644	19044.04475	3924	0.00017554	765	0.0498	451	0.173998	0.401276333	1.227486667	1.461282333	1.534013333	1.538816667	0.986068667	0.692991667	0.536749667	0.333931333	0.242244	0.172954333
Kaladp0002s0121.1	1078	22.47637	36.56556	6.602709403	3.091163611	973	0.003544974	2684	0.0637	1485	9.69271	16.65826667	30.4385	43.09196667	42.11466667	36.23956667	21.76166667	22.769	18.7468	12.8201	8.85679	6.526406667
Kaladp0039s0149.1	1079	22.521035	31.98381333	8.931470478	2527.346328	2954	0.000539297	1010	0.0596	1178	35.14326667	25.98346667	19.82646667	13.78853333	12.91076667	15.6877	4.03252	17.71646667	26.23883333	28.82436667	36.01633333	34.0837
Kaladp0055s0495.1	1080	18.17775944	17.24258667	2.764721375	1029.985479	2565	0.000539297	1062	0.0641	1516	12.27566667	16.5001	22.7703	26.2001	27.0133	24.07073333	18.0617	18.01013333	16.21323333	14.25843333	12.9887	9.770713333
Kaladp0725s0002.1	1081	4.303977722	8.046349667	12.60218278	97.02343614	1751	0.001456267	2047	0.0619	1349	0.693520333	0.891123667	1.737296667	2.615965333	4.41581	3.74167	7.342406667	8.73987	6.58577	5.901063333	4.751153333	4.232083333
Kaladp0092s0081.1	1082	4.0224675	4.7985	3.551249174	1280.754742	2661	0.000539297	1320	0.0595	1168	3.02371	3.785743333	4.855666667	6.679343333	5.233083333	5.544053333	4.41049	4.23535	3.548536667	2.679503333	2.393286667	1.880843333
Kaladp0032s0085.1	1083	4.297989944	10.46201833	13.81631048	0.661918416	733	0.001456267	2001	0.0743	2416	3.040403333	5.6369	11.27832333	9.64692	6.24149	5.777656667	3.731493333	2.316226667	0.881942333	0.838924333	1.369294333	0.816305
Kaladp0008s0517.1	1084	1.045957639	2.092312	7.479926174	701.9479655	2404	0.00017554	757	0.0692	1990	0.328447667	0.602116	0.997236667	1.53687	2.415203333	2.135523333	1.269772	0.999521333	0.947839	0.660764	0.335307	0.322891333
Kaladp0076s0256.1	1085	740.3406056	2315.287634	86.56431434	0.003923434	221	0.001456267	1542	0.087	3389	79.72176667	72.80293333	27.05903333	39.18453333	154.2163333	221.846	256.398	937.0736667	1663.026667	2342.346667	1898.336667	1192.075
Kaladp0024s0779.1	1086	8.519601945	5.25015333	1.869456685	5710.604415	3378	0.000539297	1267	0.0508	511	6.03843	6.571656667	7.726816667	9.802473333	11.28858333	11.23336667	10.51626667	9.285076667	8.073343333	7.84514	7.397373333	6.456696667
Kaladp0006s0005.1	1087	35.92842778	51.52973333	4.147507472	19.51348129	1322	0.003544974	2699	0.0591	1141	25.2781	37.70673333	50.95293333	67.90133333	63.5645	54.96013333	29.9618	18.63493333	19.35526667	24.27613333	16.3716	22.17766667
Kaladp0089s0104.1	1088	0.871947758	1.3074149	7.56381878	1603.739839	2762	0.001456267	2377	0.0382	23	0.1991851	0.526740667	1.06309	1.287665667	1.5066	1.450803333	1.472266667	0.999204333	0.845727	0.586049667	0.306499	0.219541667
Kaladp0024s0791.1	1089	5.497980862	11.53166167	9.753980035	22.28591778	1353	0.000539297	1214	0.0764	2597	1.595959	1.94933	1.317305	1.563323	2.770026667	1.772916667	7.796756667	12.47043333	12.84896667	12.01128667	5.280276667	4.59919
Kaladp0012s0012.1	1090	21.3276	23.53293333	3.022899844	1370.323801	2688	0.001456267	1779	0.0534	697	18.65186667	23.3456	33.82463333	35.1662	29.39266667	28.29446667	19.72076667	15.5573	12.16276667	13.37636667	14.8053	11.63326667
Kaladp0023s0080.1	1091	33.46276111	27.283	2.318184893	2754.615127	2989	0.000539297	1026	0.0594	1163	37.48396667	36.3862	31.65026667	26.07003333	24.66803333	27.96643333	20.6974	28.37163333	34.2412	40.44666667	45.5909	47.9804
Kaladp0020s0152.1	1092	5.682833611	6.86606	3.762820419	2216.114989	2907	0.001456267	1988	0.0467	284	5.571566667	7.187176667	9.351223333	8.82086	8.200156667	8.10403	5.537646667	3.24235	3.026903333	2.485163333	3.92639	2.740536667
Kaladp0020s0165.1	1093	6.058042111	15.25136067	23.57656945	0.075647958	450	0.000539297	1221	0.0888	3508	3.1352	1.93228	1.517207667	0.675539333	1.433616667	1.194945	3.553963333	4.354813333	9.922473333	14.57023333	15.9269	14.47933333
Kaladp0098s0013.1	1094	2.045073861	4.654498667	11.49181679	10.33898254	1181	0.003544974	3288	0.0536	714	1.322984667	2.804443333	2.952226667	5.09813	3.73366	3.519783333	2.208386667	0.827795667	0.452565667	0.60421	0.573069	0.443631333
Kaladp0060s0109.1	1095	35.94370556	37.27556666	2.986921078	160.6714653	1896	0.003544974	2673	0.0521	614	43.34566667	55.0607	56.03603333	48.12176667	41.56256667	43.92946667	31.0379	25.876	18.76046667	20.8279	19.2599	27.5061
Kaladp0053s0654.1	1096	96.88747778	89.8558667	2.824751369	214.5983573	1995	0.003544974	2591	0.0519	598	67.1071	115.6413333	130.64	139.0986667	122.951	126.5486667	117.3933333	102.3922333	80.65296667	58.43206667	52.54956667	49.2428
Kaladp0033s0062.1	1097	13.23129778	26.17864334	5.668402598	12.02823478	1218	4.84E-05	257	0.0914	3717	14.27616667	18.0566	31.78626667	19.84376667	16.9258	15.9217	7.106386667	6.94026	6.148586667	5.607623333	7.244516667	8.9179
Kaladp0520s0018.1	1098	2.362079417	3.059586333	3.602167745	4027.494273	3197	0.00017554	743	0.0607	1260	1.72547	2.595936667	4.040553333	4.23537	3.72994	3.16486	1.756083333	1.726696667	1.584093333	1.175783667	1.340103333	1.270062667
Kaladp0008s0176.1	1099	3.907396389	4.813503333	3.474147443	641.6161258	2369	0.001456267	2146	0.0532	687	3.25078	4.976306667	6.759023333	5.82628	5.414133333	4.57893	3.986273333	3.084543333	2.246586667	2.505213333	1.94552	2.315166667
Kaladp0055s0078.1	1100	4.985468056	7.243523334	5.003133527	36.83738469	1481	0.003544974	3084	0.0525	637	2.127096667	3.525843333	7.437083333	9.052986667	8.422663333	7.6082	5.891996667	5.07057	3.907953333	2.615536667	2.356223333	1.809463333
Kaladp0058s0009.1	1101	2.070718806	3.001870666	4.372537239	520.927904	2294	0.001456267	2264	0.0526	647	1.371863	2.07041	2.719076667	3.891963333	3.276743333	3.16024	2.681283333	1.226557667	1.45649	1.150793667	0.953112	0.890092667
Kaladp0089s0121.1	1102	1.146179694	1.760153667	6.361532738	972.7174011	2530	0.001456267	2354	0.0474	324	0.738317333	0.70657	1.7478	2.088446667	2.015653333	1.74819	1.5823	1.049269333	0.800486	0.513676667	0.435154	0.328293
Kaladp0067s0260.1	1103	24.55066361	34.20057	4.85195198	20.13264192	1329	0.003544974	2696	0.0598	1187	19.34863333	15.95603333	8.878763333	10.34693333	19.3662	18.37166667	18.7633	29.6513	36.31576667	43.07933333	38.32913333	36.2009
Kaladp0102s0140.1	1104	19.11780667	19.2148	2.991845253	3364.231509	3096	0.001456267	1792	0.0475	325	16.57866667	18.35313333	22.16046667	28.86153333	27.39316667	23.83323333	24.56231667	19.7594	12.20136667	9.646733333	12.81649667	13.24716667
Kaladp0060s0207.1	1105	30.29320528	49.14371667	10.14151473	2.291835975	916	0.0079208	3842	0.0499	457	9.961486667	43.4439	54.5196	53.7808	50.07186667	48.4801	38.89106667	26.84886667	14.92203333	8.942843333	8.280016667	5.375883333
Kaladp0087s0188.1	1106	55.25287555	131.40476	12.26432077	0.697235468	738	0.00017554	436	0.096	4041	107.2713333	143.0703333	121.3412	49.2589	45.10736667	44.4199	22.3816	15.2343	11.66557333	15.8891	28.1165	59.2784
Kaladp0039s0117.1	1107	7.321353501	22.887736	52.3407397	0.126189576	500	0.000539297	1072	0.0904	3645	2.904443333	1.962446667	0.962405333	0.445800667	0.464792	0.550850667	6.871563333	11.73299667	17.43654	23.33353667	8.717576667	12.47329
Kaladp0045s0223.1	1108	1.520739111	3.879770334	12.79274644	29.84587775	1433	0.000539297	1363	0.0744	2425	1.614836667	2.433346667	4.208766667	2.842103333	2.26601	1.80022	0.867547	0.662261667	0.477648	0.328996333	0.332420333	0.414712667
Kaladp0037s0247.1	1109	49.28398333	76.7868	4.993426356	18.88813691	1314	0.003544974	2594	0.0614	1313	40.8083	77.73956667	96.0151	92.31363333	62.91893333	57.49626667	52.0081	27.1488	19.2283	22.42193333	22.5299	20.77896667
Kaladp0073s0085.1	1110	5.184197033	16.40130454	24771.48279	0.001230666	163	0.003544974	3046	0.0695	2012	2.56602	5.59452	12.26196667	12.51275	16.40196667	11.06024667	1.229740667	0.000662131	0.000684712	0.114465572	0.204432348	0.262908954
Kaladp0050s0144.1	1111	4.670600278	4.364653333	2.651182527	5480.709943	3349	0.000539297	1288	0.0519	601	4.56926	5.44545	6.980353333	7.008003333	6.836196667	6.301213333	3.819926667	3.081143333	3.553736667	2.64335	3.061973333	2.746596667
Kaladp0050s0190.1	1112	59.99113205	213.2990666	899.9845448	4.58E-06	23	4.84E-05	186	0.111	5037	37.44073333	10.6261	1.584033	0.237266667	0.595741	0.980224	7.634853333	41.39106667	79.36356667	146.3353333	213.5363333	180.1683333
Kaladp0001s0234.1	1113	14.69110064	49.84930567	223.1834707	0.001512905	173	0.001456267	1795	0.0856	3281	0.224361	1.197212667	18.76843333	50.07366667	45.97083333	45.0905	11.48444	0.948648667	0.489791333	0.431266667	0.919723	0.694331
Kaladp0867s0005.1	1114	1.47427425	1.876649667	3.318596591	3810.965237	3171	0.00017554	761	0.0617	1331	0.967483667	1.077441333	1.592523333	1.724479667	2.68604	2.18904	1.925003333	1.41591	1.441646	1.041388667	0.809390333	0.820944667
Kaladp0001s0191.1	1115	3.836566945	4.35182	3.140825439	7405.300498	3518	0.00017554	684	0.0582	1061	2.538506667	3.233696667	4.333863333	4.957606667	6.18674	6.384596667	4.668956667	3.129296667	3.35596	2.914326667	2.302476667	2.032776667
Kaladp0101s0070.1	1116	241.6991055	581.6316	11.96795906	0.517647912	704	0.000539297	841	0.0915	3724	72.40823333	53.03006667	65.93196667	103.276	129.42	139.241	188.376	519.1323333	634.6616667	470.7833333	304.5833333	219.5453333
Kaladp0040s0458.1	1117	2.916182944	4.692598	5.183760661	155.1621697	1883	0.001456267	2187	0.06	1203	1.319973333	2.280223333	3.997476667	5.81422	4.363993333	4.633186667	3.507496667	2.761706667	2.29937	1.469453333	1.425473333	1.121622
Kaladp0036s0030.1	1118	44.28427917	78.56593666	9.52828417	18968.63224	3919	0.000539297	908	0.0496	446	49.23046667	27.66383333	12.94808667	9.212396667	30.90573333	36.0109	64.15093333	83.40223333	87.77833333	61.40026667	33.28586667	35.4223
Kaladp0043s0121.1	1119	78.39550556	50.5525667	1.952240934	13406.02026	3788	0.000539297	925	0.0515	564	99.48133333	64.06826667	59.93046667	61.95666667	53.088	53.58706667	66.0049	84.61113333	102.0813667	99.94753333	103.6405667	92.34876667
Kaladp0015s0221.1	1120	32.36409389	52.10259333	4.446932669	9.267296597	1162	0.001456267	1817	0.0729	2302	17.77686667	19.26633333	16.96182333	15.11564	19.50526667	21.22963333	51.70536333	67.21823333	63.8181	45.40173333	28.88143333	21.4887
Kaladp0062s0118.1	1121	8.238687472	21.15212033	79.5799335	0.447168894	683	0.003544974	2825	0.067	1774	0.623388	0.402023667	0.269179667	0.558621667	2.97398	3.776883333	7.608096667	12.16224	17.2971	20.42133333	21.4213	11.35010333
Kaladp0008s0696.1	1122	73.50302772	207.821494	190.3004629	0.001672139	182	0.000539297	861	0.0989	4239	69.85443333	180.7106667	208.9193333	96.626	60.41743333	71.90703333	9.492243333	1.097839333	3.091213333	14.31000333	69.97856667	95.63156667
Kaladp0024s0074.1	1123	46.2358725	88.07256	9.38969527	3.173218807	976	0.001456267	1622	0.0777	2685	12.62036333	40.03993333	44.9771	38.6932	68.2557	95.2281	98.57026667	65.08803333	34.18893333	25.99886667	20.67226667	10.49770667
Kaladp0092s0062.1	1124	3.041402222	3.977023334	3.785101859	413.877365	2213	0.001456267	2226	0.0555	847	2.225246667	3.197876667	4.975803333	5.404986667	4.429636667	4.44762	2.671823333	2.464853333	2.108043333	1.536183333	1.60679	1.427963333
Kaladp0046s0242.1	1125	21.65566445	23.69921	3.588392548	160.8637313	1897	0.001456267	1832	0.0647	1558	15.50343333	9.729583333	9.155956667	18.35616667	22.22356667	22.55156667	32.85516667	26.90226667	29.52263333	28.05516667	26.48413333	18.52833333
Kaladp0550s0018.1	1126	5.168075001	15.698738	50.33162732	0.008521541	270	0.000539297	1342	0.0909	3676	1.208326	4.20415	16.01696667	14.04397667	11.51006667	10.75597	1.485387667	1.000984667	0.553427	0.429108667	0.490307333	0.318228667
Kaladp0048s0444.1	1127	1.177428417	2.675952333	23.63197846	313.2354258	2115	0.001456267	2276	0.0561	897	0.176769333	1.080456333	2.09862	1.9591	2.475123333	2.79419	1.374358667	0.822845667	0.708488	0.378152	0.1428	0.118237667
Kaladp0024s0629.1	1128	130.0401833	271.3472333	16.39229819	0.006998896	246	0.003544974	2542	0.0756	2522	91.482	42.7585	19.3532	17.62876667	31.19273333	35.31416667	93.7455	255.877	220.1556667	270.488	193.5106667	288.976
Kaladp0080s0004.1	1129	42.96418861	71.20637	6.19099147	5.195606143	1051	0.001456267	1647	0.0766	2612	25.42966667	51.25383333	69.76336667	84.92366667	57.8136	53.3749	47.28096667	40.7999	31.5684	24.63036667	13.71729667	15.0143
Kaladp0042s0367.1	1130	24.41270695	22.73915	2.860649288	1146.897212	2601	0.001456267	1783	0.0566	930	17.1195	23.43163333	26.9285	34.96023333	31.93026667	30.57556667	31.76526667	24.75676667	20.0152	20.9905	12.22108333	18.25796667
Kaladp0011s1245.1	1131	2.677871278	5.372026333	7.698729882	74.4793313	1676	0.00017554	692	0.0813	2949	1.947156667	2.203186667	2.723043333	4.119546667	6.173973333	5.2287	2.62233	2.428603333	1.560211333	1.127080333	1.198676667	0.801947
Kaladp0926s0020.1	1132	21.32651417	52.19282	12.91595131	2.353720526	922	0.001456267	1670	0.0783	2733	39.8101	21.4872	6.52608	4.38008	5.69317	6.24337	8.99147	17.52803333	21.95183333	28.60116667	38.13276667	56.5729
Kaladp0674s0118.1	1133	3.186678056	2.649433333	2.177553838	4987.253183	3296	0.000539297	1387	0.0526	645	2.860836667	3.79206	4.08497	4.037226667	4.89938	3.713403333	3.054143333	2.420016667	2.249946667	2.264763333	2.373236667	2.490153333
Kaladp0192s0026.1	1134	7.8250775	17.53885667	8.156837729	61.35559298	1617	0.001456267	1885	0.0676	1829	2.450643333	6.521923333	12.7835	19.9895	13.6767	14.35666667	7.389516667	3.946426667	3.294673333	2.96002	2.88855	3.64281
Kaladp0845s0005.1	1135	334.3294167	178.4033333	1.699320161	5712.682257	3380	0.001456267	1562	0.0489	396	343.2806667	328.2163333	286.7883333	277.2513333	255.1096667	257.5366667	275.0693333	351.529	361.223	433.513	409.044	433.3916667
Kaladp0034s0146.1	1136	8.963185833	10.40515667	3.66441584	1272.78331	2657	0.001456267	1901	0.0548	790	10.27602333	12.0533	14.25680333	14.31038667	12.44560667	12.51483333	6.02087	7.2498	5.147906667	3.90523	4.974143333	4.403326667
Kaladp0008s0396.1	1137	3.729670833	4.718646667	3.911432914	1054.720082	2573	0.000539297	1323	0.0633	1454	3.20731	3.71519	4.8975	6.339376667	5.118576667	4.68101	4.388313333	2.812316667	3.064103333	2.798153333	1.62073	2.11347
Kaladp0032s0455.1	1138	12.07495444	28.30691	12.06175093	0.128984958	504	0.001456267	1788	0.0827	3058	6.120783333	13.63936667	15.35423333	16.0144	29.3927	30.8659	15.5061	5.975376667	3.90669	2.55899	3.002246667	2.562666667
Kaladp0099s0114.1	1139	483.1711778	1047.1412	11.74724359	219.7711484	2003	0.00017554	405	0.0812	2942	618.786	336.4853333	162.1686667	97.43346667	140.1796667	167.7176667	202.404	946.0246667	1144.574667	913.231	541.6033333	527.4456667
Kaladp0056s0012.1	1140	31.90728639	62.45744	8.731354738	22.81076616	1358	0.003544974	2638	0.062	1355	18.3515	37.20566667	53.15073333	70.5359	45.6338	51.06703333	34.74543333	21.0761	15.88913333	14.64884333	12.50483333	8.07846
Kaladp0059s0161.1	1141	1.124180158	3.4045762	166.8573655	5.453339894	1060	0.000539297	1460	0.0797	2834	0.550288667	1.848203333	2.863896667	3.425103333	1.703793333	2.248183333	0.261644333	0.326091333	0.058934433	0.020527133	0.046929333	0.136566667
Kaladp0040s0148.1	1142	13.25271	10.21899667	2.340940177	3272.154268	3082	0.000539297	1201	0.0584	1076	10.61216667	9.430416667	13.55513333	15.04716667	17.48556667	17.83976667	16.49103333	14.73723333	12.71053333	11.68213333	11.8206	7.62077
Kaladp0048s0012.1	1143	1.563596861	2.816801334	13.94930248	1474.834545	2731	0.000539297	1400	0.0604	1232	0.544625333	1.168617667	1.607753333	1.783523333	2.559476667	3.034326667	2.617016667	2.403463333	0.812748	1.080965333	0.933120667	0.217525333
Kaladp1238s0001.1	1144	28.64308722	39.39936667	4.774934289	98.57557966	1756	0.001456267	1693	0.0685	1915	43.94023333	49.83646667	37.9528	19.19766333	21.41716667	23.40126667	11.93241667	10.4371	17.89776667	23.5088	34.4585	49.73686667
Kaladp1317s0002.1	1145	16.7553275	19.84446334	3.736788611	421.5440308	2218	0.003544974	2771	0.0483	376	15.94123333	18.66696667	25.21676667	27.09546667	22.87603333	25.42833333	16.65173333	13.19246667	10.9565	10.01688	7.770546667	7.251003333
Kaladp0040s0025.1	1146	529.1958306	1196.617134	29.3427371	0.000678305	134	0.0079208	3745	0.064	1502	335.989	875.7596667	1076.203667	915.4313333	1096.673333	1238.836667	380.9156667	71.04833333	42.21953333	55.08143333	108.493	153.6983333
Kaladp0056s0089.1	1147	36.74892778	19.17746667	1.716809242	37011.76725	4192	0.00017554	521	0.053	672	26.75393333	38.8638	41.47686667	43.04136667	45.9314	45.81866667	42.63873333	34.9071	32.422	32.2528	28.43593333	28.44453333
Kaladp0039s0712.1	1148	1.462129583	3.370004666	14.19352564	2061.871107	2874	0.00017554	691	0.0675	1823	0.626347333	2.00907	3.625433333	2.82445	2.152466667	2.459166667	1.339869333	0.537737667	0.255428667	0.385319	0.403483333	0.926783
Kaladp0089s0116.1	1149	1.570099222	2.422171	5.639620304	572.6510344	2326	0.001456267	2333	0.0539	729	0.798528333	1.299550333	2.26991	2.944233333	2.564816667	2.78823	1.61427	1.442516667	1.01227	0.869812667	0.714990333	0.522062333
Kaladp0047s0036.1	1150	62.45493333	81.55266667	4.04592707	1266.121617	2651	0.001456267	1620	0.0589	1119	26.77433333	46.66676667	94.3748	108.327	99.2777	100.6072	65.73183333	53.47603333	44.99996667	36.39413333	35.54426667	37.28516667
Kaladp0080s0034.1	1151	49.87630556	63.06903333	3.634697327	1168.359802	2614	0.000539297	935	0.0677	1841	48.98493333	30.88193333	23.93786667	35.2487	35.2634	39.86583333	51.22916667	87.0069	86.05986667	65.79753333	52.21823333	42.0213
Kaladp0040s0608.1	1152	26.03177139	38.47531	5.64513656	27.00067846	1400	4.84E-05	254	0.0917	3740	18.23803333	26.19783333	26.3159	26.3333	46.75823333	46.21303333	30.54813333	27.06736667	25.57003333	19.58883333	11.26763333	8.282923333
Kaladp0045s0156.1	1153	20.14440611	31.54344333	5.163277059	10.15491793	1178	0.003544974	2782	0.063	1435	11.87059333	22.16353333	35.8257	39.12003333	29.3416	29.61116667	20.7259	12.91296667	11.3236	11.26493333	9.996256667	7.57659
Kaladp0040s0593.1	1154	1120.744556	1770.789333	9.930570964	6.310149725	1085	0.003544974	2516	0.0673	1798	1393.4	1969.073333	1573.683333	1639.846667	1883.493333	1545.45	1402.868667	725.4503333	364.823	365.155	198.284	387.407
Kaladp0020s0103.1	1155	8.408765833	15.14440667	5.823376911	16.86265961	1292	4.84E-05	301	0.0926	3806	15.59783333	8.170533333	5.907886667	5.514793333	3.810693333	3.139793333	5.32128	5.247796667	5.521016667	9.18593	15.20343333	18.2842
Kaladp0011s1303.1	1156	147.7878695	257.0206667	6.053890725	121.0005412	1812	0.000539297	860	0.0782	2728	307.8766667	218.0563333	79.5605	51.1155	55.7901	50.856	59.05333333	149.31	162.6226667	185.5226667	236.6186667	217.072
Kaladp0055s0550.1	1157	2.88323025	3.872003	4.033565055	215.7659126	1997	0.001456267	2287	0.059	1129	1.942923333	3.780916667	5.14839	4.10463	4.738543333	4.704223333	2.22015	1.96569	1.392979333	1.276387	1.426543333	1.897386667
Kaladp0010s0142.1	1158	4.894818555	12.39524566	19.56721787	0.144503875	518	0.003544974	3097	0.0673	1799	2.570176667	8.260633333	13.06283333	11.1622	7.576433333	7.628346667	3.284456667	1.755265667	1.07459	0.667587667	0.886589	0.808710333
Kaladp0056s0007.1	1159	55.46370389	97.49556667	6.713981235	1.126672981	802	0.003544974	2598	0.0695	2015	105.0065	114.5582	97.01066667	69.73276667	50.65343333	49.27746667	22.85336667	32.60684667	17.22586667	17.06263333	33.71846667	55.85823333
Kaladp0046s0099.1	1160	5.482132278	11.16410934	15.5544653	0.275187662	612	0.0079208	4169	0.0525	636	3.65327	9.9317	11.93116667	10.48243333	9.11511	8.31266	4.891496667	2.778566667	1.75275	1.27716	0.892216667	0.767057333
Kaladp0836s0007.1	1161	3.17998025	6.142398666	10.54967988	9.067913876	1156	0.001456267	2097	0.0713	2166	2.140596667	3.225916667	6.785603333	6.273983333	4.196336667	5.55926	3.508513333	2.07808	1.855127333	0.643204667	1.025336333	0.867804667
Kaladp0038s0064.1	1162	63.19036667	86.93846667	3.856310233	26.65104165	1396	0.003544974	2597	0.0629	1427	30.43733333	30.59146667	34.25943333	37.8837	46.56206667	48.46726667	86.29116667	117.3758	107.7958	89.36233333	63.4662	65.79183333
Kaladp0045s0139.1	1163	9.484418361	18.14187533	19.74693903	2.998095988	964	0.003544974	2838	0.0653	1618	16.5229	19.1096	15.3563	11.9675	12.03456667	13.43773333	3.564496	1.544083002	0.967724667	2.915703333	6.49965	9.892763333
Kaladp0809s0139.1	1164	7.429089445	21.22988667	14.56299619	0.219003546	581	4.84E-05	282	0.103	4558	7.34769	4.9625	2.768156667	1.56528	1.725206667	1.933263333	2.57383	4.272623333	8.54959	13.0949	22.79516667	17.56086667
Kaladp0024s0173.1	1165	393.136	321.8163334	2.290650279	1039.298513	2567	0.001456267	1551	0.0614	1310	360.0653333	273.733	313.2376667	310.272	249.3443333	270.362	346.5946667	493.838	507.6183333	571.1606667	571.0513333	450.3546667
Kaladp0059s0309.1	1166	11.60036028	23.23741	7.018251008	1.415944189	845	0.001456267	1872	0.0779	2711	5.911066667	7.300376667	3.911833333	3.861156667	4.473	6.215463333	13.06896333	21.1358	25.2002	27.09856667	12.16556	8.862336667
Kaladp0607s0043.1	1167	7.889923277	11.07999066	5.277422753	227.9473394	2015	0.001456267	1915	0.0639	1499	8.433166667	4.692963333	2.617933333	2.590342667	6.867383333	6.97458	8.550063333	12.57476333	13.67033333	11.73895333	7.387076667	8.58152
Kaladp0043s0183.1	1168	10.74386583	15.68677334	5.938393282	9.584794303	1169	0.0079208	4022	0.0459	239	3.176493333	3.83126	3.17698	4.18129	8.215113333	8.791723333	18.62556667	17.45536667	18.39113333	18.86326667	13.51143333	10.70676333
Kaladp0087s0201.1	1169	0.959845969	3.4426479	112.1771277	11.03290206	1192	4.84E-05	382	0.0933	3856	0.706256	1.623721667	3.473613333	2.36834	1.650843333	1.114774333	0.246294867	0.077796667	0.030965433	0.070837	0.063215233	0.091493767
Kaladp0089s0022.1	1170	19.83077265	68.75582614	272.0046407	0.002782201	212	0.000539297	1032	0.0981	4187	1.255417	0.573279487	0.253707191	0.353199389	0.489244724	1.015207333	35.21784667	69.00953333	68.5948	39.51576667	12.66960333	9.021666667
Kaladp0008s0310.1	1171	162.8315722	236.8197666	4.791629864	1.343426638	837	0.0079208	3763	0.0552	833	214.2546667	102.0574	65.43716667	62.45856667	72.48296667	71.15046667	79.85063333	212.2203333	270.1183333	246.8313333	257.8386667	299.2783333
Kaladp0053s0560.1	1172	1.587576611	3.522794666	8.785376569	33.35368564	1457	0.00017554	758	0.0847	3219	1.562857	0.791326	0.712557	0.452488667	0.491207667	0.588469333	0.533973667	1.083726667	2.152143333	2.94058	3.975283333	3.766306667
Kaladp0098s0206.1	1173	1.188773167	1.580729666	5.190764067	2803.4592	2998	0.000539297	1445	0.0574	995	0.377193667	0.633226	1.41089	1.491972	1.70646	1.957923333	1.920266667	1.23993	1.205746667	0.830625667	0.784325	0.706719
Kaladp0044s0058.1	1174	4.780141111	7.17658	4.012812655	123.1133359	1820	0.001456267	2208	0.0627	1411	3.0618	4.80374	7.529336667	9.5586	7.298483333	7.066666667	4.35128	3.09505	2.831776667	2.76314	2.6198	2.38202
Kaladp0061s0103.1	1175	17.80303583	26.46527333	5.518550937	65.96556329	1641	0.001456267	1773	0.0697	2027	12.76166667	10.95249	6.48551	5.857026667	10.86097	15.85453333	20.6574	18.12846667	23.9315	31.2838	32.3223	24.54076667
Kaladp0034s0204.1	1176	59.1366525	185.04872	36.5388161	0.001021796	158	0.001456267	1626	0.0906	3658	112.9372	45.47126667	20.6954	5.206946667	7.504256667	10.6879	8.606426667	18.7393	37.32353333	99.4426	190.2556667	152.7693333
Kaladp0048s0941.1	1177	27.03188889	13.1075	1.641006832	8668.91264	3607	0.00017554	610	0.0603	1228	25.0334	27.39403333	29.1521	30.63393333	33.5558	32.45616667	26.403	28.42276667	24.84193333	23.93086667	20.4483	22.11036667
Kaladp0037s0157.1	1178	53.83358472	135.0127266	22.43873598	0.060722416	424	0.000539297	904	0.0971	4117	6.890356667	6.297606667	7.826026667	12.22696	15.72906667	16.05673333	136.7502667	141.3103333	115.2206667	74.63373333	70.53043333	42.53083333
Kaladp0020s0021.1	1179	3.557956945	5.05222	4.151066213	324.7455462	2130	0.001456267	2113	0.06	1205	1.603336667	2.715606667	3.654073333	4.2393	5.65232	5.13801	6.655556667	4.411646667	2.501026667	2.134973333	2.136813333	1.85282
Kaladp0577s0020.1	1180	40.87626286	143.5328438	992.0919548	4.58E-06	21	4.84E-05	225	0.114	5208	55.97443333	10.70003667	0.599288	0.144822933	0.183916316	0.517247	1.62941	9.0179	40.00073333	85.9437	143.6776667	142.126
Kaladp0019s0009.1	1181	19.55747083	21.73318333	3.15319671	1584.528451	2759	0.001456267	1764	0.0566	931	15.03123333	26.02106667	31.82663333	27.2412	26.4394	25.02933333	19.96256667	15.33033333	12.016	10.09345	14.21406667	11.48436667
Kaladp0045s0495.1	1182	18.29439111	27.9406	5.627663803	113.3118296	1795	0.001456267	1801	0.0679	1859	6.037733333	15.60706667	21.78906667	21.72593333	28.7306	25.54956667	33.97833333	19.28423333	15.6947	14.19276667	7.724863333	9.21783
Kaladp0424s0003.1	1183	25.38971111	21.31336667	2.491049983	3553.220486	3135	0.001456267	1761	0.0514	561	17.01176667	30.71656667	33.11853333	32.96826667	34.02183333	35.60756667	27.96006667	26.6984	20.1967	16.67676667	15.40586667	14.2942
Kaladp0029s0151.1	1184	29.98884306	60.99738334	6.580534689	8.705258045	1151	1.06E-05	76	0.0988	4231	29.95963333	42.5106	71.92776667	48.96156667	30.754	33.09066667	20.92296667	15.50673333	10.93038333	13.32596667	19.05473333	22.9211
Kaladp0024s0158.1	1185	2.452679944	6.525993667	21.23105984	2.645349436	945	4.84E-05	344	0.0978	4171	1.040008667	1.992143333	3.4164	3.631556667	6.590083333	6.848566667	2.205443333	1.129439333	0.956691667	0.723937	0.322573	0.575316333
Kaladp0050s0099.1	1186	1.398007806	1.975926	6.614797934	704.5191943	2406	0.001456267	2350	0.0535	705	0.351914	0.615431	1.736816667	1.937923333	2.32784	2.245526667	1.972116667	1.634926667	1.60387	1.129060667	0.766828	0.45384
Kaladp0996s0008.1	1187	23.055875	24.89986667	2.814131847	725.3154322	2415	0.001456267	1800	0.0605	1246	18.37923333	24.45513333	27.59903333	38.62536667	33.20576667	29.88833333	21.87086667	21.1674	16.14326667	14.4175	17.1931	13.7255
Kaladp0071s0448.1	1188	1.065213608	1.783850008	6.592999973	1270.81066	2655	0.00017554	774	0.0697	2033	0.954197333	0.918105	0.358324333	0.319695633	0.318943325	0.869005	1.057532	1.126646667	1.226697333	2.03681	2.102793333	1.493813333
Kaladp0095s0818.1	1189	9.796710175	18.61739174	10.08678926	0.637532385	728	0.001456267	1802	0.0811	2936	6.689046667	3.474873833	2.341773333	2.048841589	5.4114	5.138123333	11.03869667	11.73926667	15.91436667	18.27273333	14.82516667	20.66623333
Kaladp0872s0014.1	1190	5.337417306	11.125118	11.09265305	5.761153799	1071	0.00017554	659	0.0917	3737	3.2699	4.959690333	6.02554	5.581233333	12.22741667	10.67075667	7.398763333	4.051786667	4.41019	2.987928667	1.102298667	1.363503333
Kaladp0068s0311.1	1191	1.117806911	2.388577333	12.62535933	183.17224	1938	0.000539297	1475	0.07	2060	0.442555667	0.592285	1.01528	2.59404	2.556306667	2.24942	1.422533333	0.894011	0.528269333	0.553835333	0.359683933	0.205462667
Kaladp0059s0329.1	1192	32.65805	25.59066667	2.143628352	3611.469144	3140	0.000539297	1015	0.0615	1321	32.19403333	26.47763333	22.37673333	23.17083333	28.64343333	26.5051	34.3565	42.8066	47.9674	40.15296667	33.38646667	33.8589
Kaladp0101s0101.1	1193	14.80663897	34.713979	22.08749792	0.200645764	570	0.00017554	541	0.101	4373	1.646187667	3.660256667	10.97730667	10.89645667	15.00656667	17.3639	34.4242	36.36016667	17.72591333	12.64473333	12.1294	4.84458
Kaladp0089s0031.1	1194	35.82086667	64.7074	6.382728989	411.1219084	2208	0.001456267	1651	0.0655	1626	27.26756667	15.18026667	12.0213	15.26483333	14.20956667	16.1552	59.8158	58.15473333	76.7287	59.9849	38.06686667	37.00066667
Kaladp0020s0079.1	1195	18.32304	19.70588667	3.237479723	552.2697961	2316	0.00017554	617	0.0758	2552	11.24636667	8.80718	11.18646667	16.98336667	17.5404	18.4275	19.7451	28.51306667	27.33916667	21.7276	20.0041	18.35616667
Kaladp0011s0744.1	1196	4.011798611	6.830493333	5.705622457	191.4743812	1950	0.00017554	664	0.0801	2872	2.662236667	2.504466667	3.902993333	4.901746667	5.235136667	6.043886667	8.282053333	5.062796667	3.067496667	2.972716667	2.054493333	1.45156
Kaladp0045s0507.1	1197	8.666215277	8.36586333	3.03668908	512.5530453	2291	0.001456267	2015	0.0597	1182	5.862026667	7.577786667	9.989236667	12.25046667	10.06081	11.38533333	12.47344333	10.60324333	9.149056667	5.81885	4.71675	4.10758
Kaladp0515s0074.1	1198	37.99808217	132.7096967	1771.170691	6.13E-05	37	0.00017554	463	0.11	4992	24.9089	6.660866667	1.132343333	0.07497	0.321378354	1.401331	6.52093	22.13113333	61.11036667	97.21183333	101.7182667	132.7846667
Kaladp0060s0164.1	1199	8.924138889	16.41864333	9.416982656	9.47711745	1166	0.003544974	2797	0.0643	1531	5.707653333	2.282853333	1.950656667	4.471546667	5.764853333	11.75715333	12.77575667	18.3693	11.56869667	15.3047	12.7002	4.436296667
Kaladp0101s0285.1	1200	38.24566583	87.69575	15.22873901	0.572732874	715	0.003544974	2602	0.0714	2179	27.16973333	10.68111667	6.163283333	7.374043333	11.18854667	13.3451	64.9159	62.4148	58.59383333	93.85903333	72.18033333	31.06226667
Kaladp0039s0197.1	1201	12.75300833	22.20415667	10.27165312	39.25940932	1495	0.003544974	2726	0.0609	1275	6.09856	4.99274	3.53455	2.394843333	6.489833333	4.37264	17.05416667	17.31866667	24.599	23.81086667	19.91233333	22.4579
Kaladp0008s0726.1	1202	9.458192195	27.09867166	28.14586021	0.192967746	565	0.003544974	2835	0.0704	2101	0.998261667	3.81654	9.98301	26.8548	28.09693333	22.151	11.77287667	2.099818667	1.594412667	2.134943333	1.853066667	2.142643333
Kaladp0060s0320.1	1203	301.8913142	653.55253	43.19425162	0.152983658	531	0.0079208	3751	0.0602	1224	292.5093333	632.2413333	669.0416667	547.7236667	473.1306667	459.568	385.315	24.83603333	61.63056667	22.21763333	15.48913667	38.99273333
Kaladp0011s0269.1	1204	2.667336667	1.625583334	1.795013833	8402.753022	3591	0.000539297	1440	0.0503	479	2.43483	2.493633333	2.89758	3.079203333	3.415763333	3.670306667	3.00993	2.72565	2.09359	2.044723333	2.079076667	2.063753333
Kaladp0046s0328.1	1205	1.478850725	3.211018634	9.760157864	297.0027675	2092	0.00017554	724	0.0778	2697	1.146157333	1.048424	1.910796667	1.9807	3.577566667	2.723886667	1.862276667	1.023079	0.820496667	0.719279333	0.366548033	0.566997667
Kaladp0002s0096.1	1206	3.262837194	6.304915	9.892331528	729.557431	2419	0.000539297	1264	0.0677	1837	1.647073333	2.917156667	3.579336667	5.06493	7.013943333	5.84222	4.90638	1.739993333	3.106026667	1.697756667	0.930201333	0.709028333
Kaladp0016s0097.1	1207	4.769173611	6.557393333	5.324715638	593.0287377	2341	0.001456267	1999	0.0597	1185	1.51626	3.537226667	7.294636667	7.463433333	8.073653333	7.68538	5.626526667	4.68737	4.453106667	3.235263333	2.08107	1.576156667
Kaladp1278s0001.1	1208	167.3831417	350.2260333	13.28979704	88.2621169	1723	0.001456267	1567	0.0721	2236	245.0173333	120.8774333	46.9615	28.4973	51.26763333	62.55173333	61.9311	292.665	378.7233333	324.8186667	196	199.2866667
Kaladp0016s0261.1	1209	4.269122722	7.619954667	7.265455157	15.91625684	1277	0.001456267	2153	0.0704	2099	1.787503333	1.229922333	1.216185333	1.69038	2.221756667	1.976225	2.81646	8.611163333	8.243213333	8.83614	6.95775	5.642773333
Kaladp0055s0234.1	1210	31.59425	39.1094	4.127059218	8.622964938	1150	0.0079208	3868	0.0508	512	19.32096667	44.95703333	51.61616667	49.22536667	48.30956667	48.19183333	32.17943333	24.16666667	20.92173333	14.55156667	13.1839	12.50676667
Kaladp0022s0093.1	1211	40.77847694	78.49804333	12.17077529	6.806498055	1104	0.003544974	2613	0.0675	1818	7.02709	8.360896667	10.44317	27.95253333	29.7953	29.01953333	85.52513333	80.17886667	66.36946667	73.2547	47.68373333	23.7313
Kaladp0516s0004.1	1212	22.34725194	31.00565667	5.616334476	1231.690629	2640	0.001456267	1680	0.0601	1215	31.79846667	14.25523333	7.80988	6.71651	11.90346667	13.05923333	14.9605	37.72216667	35.56823333	33.7662	34.17763333	26.4295
Kaladp0033s0092.1	1213	20.60610778	59.00449	18.33059361	0.017678737	325	0.001456267	1803	0.0873	3411	8.21837	9.856413333	26.71793333	43.27153333	50.98483333	62.40913333	19.9864	6.78825	6.821513333	5.38682	3.42745	3.404643333
Kaladp0048s0856.1	1214	10.67424222	14.841	4.796720305	44.59766434	1519	0.003544974	2870	0.0593	1151	6.508373333	11.86099333	17.20796667	18.7499	14.1247	15.0951	12.1481	9.562093333	7.523666667	6.152326667	5.248786667	3.9089
Kaladp0034s0090.1	1215	40.55782556	128.34915	33.67946667	0.001639483	179	1.06E-05	59	0.115	5303	36.2163	28.40203333	11.76426667	3.927516667	5.653306667	6.081126667	8.562323333	21.13103333	33.5452	87.67813333	132.2766667	111.456
Kaladp0048s0144.1	1216	3.088062333	4.502508667	5.267734882	1396.837536	2709	0.001456267	2136	0.0534	700	1.46241	1.385626667	1.055011333	1.54126	1.774003333	2.24338	4.14225	4.481573333	4.636883333	5.55752	5.48095	3.29588
Kaladp0024s0624.1	1217	322.41385	838.8084666	32.3305436	0.006998896	245	0.000539297	828	0.102	4476	351.5636667	285.915	140.7403333	26.77286667	68.67036667	73.52536667	132.3319333	238.1613333	325.937	865.5813333	528.5053333	831.2616667
Kaladp0003s0056.1	1218	5.03973625	6.490021666	5.478620809	532.4062441	2303	0.001456267	2081	0.0595	1165	3.216606667	6.804903333	6.079593333	7.598393333	7.92515	7.939133333	5.31301	4.489273333	4.19829	3.243396667	1.449111667	2.219973333
Kaladp0094s0128.1	1219	26.88505556	17.7926	2.022957116	24252.84736	4021	0.000539297	1052	0.0503	480	27.32756667	22.09823333	18.9915	17.3933	22.29503333	23.0722	27.40513333	31.22476667	35.1859	32.1581	31.5322	33.93673333
Kaladp0058s0213.1	1220	2.785777499	3.919247015	6.64158827	1104.456306	2587	0.001456267	2203	0.0545	767	2.870533333	1.161338	1.677396667	0.694706318	1.973263333	1.725693	2.828392667	3.932086667	4.5535	4.613953333	3.54169	3.856776667
Kaladp0037s0138.1	1221	11.69719944	10.79152333	2.699030634	2638.717712	2977	0.00017554	624	0.0689	1956	12.3381	11.82124333	9.858936667	6.351576667	8.88074	9.427183333	10.13519667	11.50848333	16.2234	17.1431	14.16606667	12.51236667
Kaladp0049s0031.1	1222	9.533958611	14.57324333	4.487041954	15.36962881	1273	0.003544974	2937	0.0619	1348	6.535506667	12.79196667	18.7525	17.64453333	12.51043333	13.32873333	9.029196667	6.138753333	4.622953333	4.470663333	4.179256667	4.403006667
Kaladp0068s0097.1	1223	6.845344444	5.258106667	2.284299605	26390.10473	4058	0.00017554	666	0.0553	835	6.21359	6.352003333	8.50744	7.88815	9.35225	8.865726667	7.752196667	6.426373333	6.496203333	5.505393333	4.094143333	4.690663333
Kaladp0020s0064.1	1224	1.925908222	3.026518334	5.220918749	725.3154322	2414	0.000539297	1393	0.0668	1754	1.186820333	1.38264	0.717028333	0.878884333	1.024005667	1.918116667	2.590073333	2.37378	3.050376667	3.743546667	2.223163333	2.022463333
Kaladp0018s0201.1	1225	4.020421417	7.395536667	7.125665742	11.12986638	1194	0.003544974	3151	0.0601	1217	1.213123667	2.192313333	5.277946667	7.103076667	8.60284	7.00106	4.883786667	3.395783333	3.68148	2.12852	1.557823333	1.207303333
Kaladp0021s0022.1	1226	3.427158139	3.887719	4.033265343	863.4491031	2483	0.000539297	1365	0.0664	1714	3.18235	3.84326	5.009883333	4.323836667	5.169413333	4.736096667	3.38285	3.23074	2.654293333	2.622936667	1.281694333	1.688543333
Kaladp0096s0039.1	1227	1.620859222	2.100571	4.122926606	2906.84442	3010	0.000539297	1431	0.059	1123	0.983121333	1.571923333	1.83654	2.7732	2.149503333	2.280706667	1.94508	1.816363333	1.38722	1.085612	0.948411667	0.672629
Kaladp0081s0103.1	1228	0.935191111	2.272210667	13.99847069	544.8617749	2311	0.00017554	742	0.0756	2521	0.655676667	1.010045667	1.853936667	2.447016667	1.293051667	1.22305	0.989879	0.424164333	0.174806	0.336515	0.286912333	0.527239333
Kaladp0079s0041.1	1229	23.09825	37.81088666	7.418255868	2.247149692	913	0.001456267	1657	0.082	3005	41.16003333	41.42106667	43.70203333	31.78893333	28.3761	27.3728	21.81226667	11.47563333	5.891146667	6.272213333	6.6249	11.28187333
Kaladp0030s0094.1	1230	1.665267172	3.9172936	13.87074496	49.51100303	1550	0.001456267	2229	0.0673	1800	1.849646667	2.88663	4.22165	2.660576667	2.015443333	2.07609	0.588226	0.3043564	0.334659667	0.680813	0.977277667	1.387836667
Kaladp0016s0091.1	1231	5.301776667	4.150676667	2.239422334	4889.195652	3285	0.000539297	1336	0.057	961	3.34888	3.957943333	4.214663333	5.048463333	6.227223333	6.94641	7.499556667	5.892323333	6.026206667	5.320643333	5.288243333	3.850763333
Kaladp0046s0056.1	1232	3.568625	3.83569	3.001306137	1151.177554	2602	0.001456267	2263	0.0538	719	2.42999	3.166346667	5.03044	5.752283333	5.2642	4.90022	4.26069	2.714936667	2.60064	2.50706	2.2801	1.916593333
Kaladp0050s0051.1	1233	4.635135278	3.793563334	2.412066356	5756.433435	3381	0.00017554	714	0.0638	1494	5.66521	6.480096667	5.934343333	4.919276667	4.642883333	4.04293	2.686533333	3.534836667	4.05789	4.09343	4.63236	4.931833333
Kaladp0008s0646.1	1234	3.378300278	2.625576666	2.403258764	4911.709165	3288	0.000539297	1408	0.0561	894	2.834036667	3.924913333	4.496633333	4.23226	4.155926667	3.995626667	3.9317	3.240993333	3.004426667	2.39248	1.871056667	2.45955
Kaladp0050s0348.1	1235	81.127275	92.87753333	3.59141529	140.4442992	1857	0.003544974	2589	0.0593	1153	91.98103333	64.19346667	41.2812	35.84046667	64.9903	64.2062	65.41376667	83.9568	107.4877333	128.718	109.3946667	116.0636667
Kaladp0048s0088.1	1236	4.254068611	4.039996667	2.656005553	3450.146205	3119	0.00017554	707	0.0671	1777	3.73925	4.471273333	5.173606667	4.722756667	5.797036667	6.4796	4.693556667	3.892613333	3.725823333	3.22597	2.439603333	2.687733333
Kaladp0011s0774.1	1237	3.784516667	3.470963333	2.472971195	2359.836178	2922	0.001456267	2227	0.0499	456	3.647486667	5.02254	5.8274	5.484303333	4.866086667	4.06219	3.494626667	2.550026667	2.866093333	2.356436667	2.608026667	2.628983333
Kaladp0031s0151.1	1238	53.09203777	92.67677663	10.28480193	12.92121359	1235	0.001456267	1605	0.0787	2769	47.26993333	21.32723333	11.91856333	9.981556667	33.08323333	42.77503333	58.269	58.2136	81.2843	90.7086	79.61506667	102.6583333
Kaladp0102s0163.1	1239	151.7599389	227.3123	5.681539366	105.9095326	1779	0.000539297	849	0.0817	2982	177.573	256.244	275.8673333	200.736	167.516	250.1226667	111.2938	68.3362	48.55503333	60.14776667	72.9628	131.7646667
Kaladp0011s0423.1	1240	129.0587083	65.03749997	1.673343882	8144.729967	3574	4.84E-05	204	0.0676	1833	126.5886667	138.7136667	115.4323333	108.637	96.58883333	111.6753333	123.2026667	121.0033333	144.1453333	156.2446667	161.6263333	144.8463333
Kaladp0084s0065.1	1241	110.2209667	153.1661	5.049274433	7.62506327	1124	0.001456267	1593	0.0805	2895	58.534	106.4045333	116.4583	138.0345667	140.1056667	140.7256667	190.9916667	175.9366667	105.9921667	72.781	38.8618	37.82556667
Kaladp0022s0008.1	1242	1.814997889	3.276202	9.70408982	68.76144345	1651	0.003544974	3362	0.052	607	0.559973333	1.390856667	2.51904	3.6526	3.545923333	3.239473333	1.896616667	1.965463333	1.193623333	0.733089333	0.706917333	0.376398
Kaladp0081s0217.1	1243	153.9020172	459.70584	43.61733818	0.275785257	613	0.001456267	1581	0.0875	3430	29.71171333	14.7806	10.78682667	28.69153333	24.7939	17.3861	310.2213	449.4943333	470.4926667	320.221	93.99533333	76.2489
Kaladp0079s0081.1	1244	8.689729057	25.974665	88.47592908	0.002588378	208	0.003544974	2861	0.0758	2555	5.00499	7.677666667	22.20032667	26.2716	16.13026667	16.14466667	4.916916667	3.214786667	1.386362667	0.671476667	0.360754333	0.296935
Kaladp0809s0105.1	1245	38.67319445	50.36983334	3.434603351	206.770492	1979	0.000539297	939	0.0779	2709	39.16976667	50.66286667	59.59976667	71.05896667	43.4905	39.7568	35.18226667	32.379	24.31363333	20.68913333	23.97863333	23.797
Kaladp0011s1293.1	1246	9.91028861	20.31596666	7.812485327	2.21132832	910	0.001456267	1898	0.0795	2822	11.18022	9.546953333	4.587513333	2.982166667	4.301943333	3.334496667	6.071466667	7.46821	8.975393333	17.68683333	19.49013333	23.29813333
Kaladp0418s0022.1	1247	19.19231806	26.33673667	4.468175699	197.6638785	1964	0.001456267	1765	0.0685	1905	11.91316	16.75334	23.0874	27.5649	26.66053333	33.93056667	32.72113333	13.78236667	14.50206667	12.23291667	9.565603333	7.59383
Kaladp0060s0012.1	1248	23.3397	40.43473333	4.573582915	16.31285123	1283	0.00017554	506	0.0932	3846	27.67263333	33.05266667	22.11843333	13.5582	11.3149	12.17026667	12.25386667	12.6775	16.18326667	26.70323333	40.6218	51.74963333
Kaladp0003s0076.1	1249	10.40916972	29.67988334	22.77248109	0.009074391	274	0.001456267	2008	0.0865	3356	2.654863333	8.867163333	28.64956667	31.04306667	21.13173333	18.0969	5.268353333	2.20749	1.784843333	1.916636667	1.926236667	1.363183333
Kaladp0064s0150.1	1250	10.90766444	14.42522	4.907494691	1126.553987	2595	0.001456267	1857	0.0598	1186	7.083366667	4.376733333	3.69168	8.86587	7.082266667	7.758996667	11.31559333	17.9686	18.1169	17.1597	16.0222	11.45006667
Kaladp0089s0069.1	1251	165.4575306	286.5982334	5.980814651	28.16188378	1413	0.001456267	1561	0.0773	2664	254.35	129.1366	63.65973333	57.54043333	92.80996667	104.8323	113.098	139.7183333	187.8106667	230.9773333	344.1386667	267.4183333
Kaladp0070s0114.1	1252	2.724119917	3.275557667	4.162684616	7663.07493	3543	0.000539297	1310	0.0547	786	1.492896667	1.98801	4.14144	4.28715	4.079103333	4.311246667	3.239456667	2.66386	2.42642	1.776066667	1.2481	1.035689
Kaladp0630s0063.1	1253	1.512255389	1.749281667	3.681364021	98681.90569	4591	0.00017554	723	0.0475	328	1.408578667	2.384093333	2.401666667	2.33489	1.63435	1.601736667	0.983592333	0.813627667	0.652385	0.741605667	1.261158667	1.92938
Kaladp0045s0428.1	1254	0.808771139	1.750436	7.487485368	2030.659725	2862	4.84E-05	387	0.074	2394	0.295288667	0.588254333	0.946622333	1.175822667	2.020253333	1.219114	1.038203	0.875056	0.502447333	0.269817333	0.399158667	0.375216
Kaladp0433s0007.1	1255	22.78817778	15.13113334	1.820007479	6381.410047	3430	4.84E-05	286	0.0687	1928	20.7213	18.83133333	18.482	18.45243333	21.18153333	21.90766667	26.307	33.58356667	28.34036667	25.53266667	20.99906667	19.1192
Kaladp0001s0192.1	1256	14.77785028	20.57804333	4.113644192	97.55675165	1753	0.003544974	2787	0.0588	1109	9.431396667	16.05926667	27.18703333	25.9611	21.38363333	20.35703333	18.86213333	8.29581	6.60899	6.693706667	8.748853333	7.745246667
Kaladp0515s0199.1	1257	2.808508028	3.813162333	5.598949589	306.3626065	2103	0.000539297	1347	0.0718	2206	2.460206667	1.701086667	1.098172	0.829137667	2.114863333	2.43658	2.964466667	3.256203333	4.287863333	4.306243333	3.604973333	4.6423
Kaladp0018s0287.1	1258	61.81827675	216.83702	86.62803708	0.001672139	181	0.00017554	421	0.111	5055	33.83770067	13.26097667	3.78441	2.934590333	3.849663333	2.532313333	54.34343333	77.13363333	173.6306667	219.3693333	81.66853333	75.47406667
Kaladp0037s0141.1	1259	16.09123889	16.23846333	3.017458548	4370.303302	3230	0.000539297	1125	0.0613	1305	12.89316	10.78806667	13.0677	15.61313667	24.28743333	23.97536667	21.542	19.63713333	16.96046667	15.3318	10.94963333	8.04897
Kaladp0037s0350.1	1260	273.4867722	746.3223666	14.62474799	0.073346727	446	0.000539297	843	0.101	4372	801.0993333	448.1893333	234.5453333	188.6373667	87.81923333	54.77696667	86.87196667	113.1477	106.1893667	179.425	492.6933333	488.4463333
Kaladp0088s0011.1	1261	1.855486611	2.451184	4.698564244	4638.133239	3259	0.000539297	1391	0.0576	1013	1.435793333	2.280936667	2.516713333	3.00529	3.113923333	3.104776667	1.6263	1.284516667	1.25751	1.127368667	0.849971333	0.662739333
Kaladp0018s0218.1	1262	38.29700028	61.7837	4.237415462	20.13264192	1328	1.65E-06	14	0.1	4323	50.73096667	34.70973333	28.62466667	23.6506	19.68326667	19.08426667	20.00960333	27.3229	32.76693333	43.8665	80.86796667	78.2466
Kaladp0026s0143.1	1263	299.1036944	213.008	2.088741911	1875.25505	2828	0.003544974	2544	0.0468	301	367.7526667	268.8786667	202.9043333	195.646	231.2613333	226.7423333	250.882	308.563	350.767	383.9333333	393.2596667	408.654
Kaladp0004s0036.1	1264	1.626649611	3.484633	8.529723386	276.3682988	2072	4.84E-05	356	0.085	3249	0.743881667	0.859365333	1.498216667	2.13058	2.301903333	2.267536667	3.947416667	2.241303333	1.505811667	0.965017	0.595979333	0.462783667
Kaladp0094s0056.1	1265	8.353944445	10.55976667	3.871738855	252.5326574	2044	0.000539297	1199	0.0745	2435	5.908056667	7.56512	9.336343333	9.650486667	13.64416667	14.2369	12.48386	6.26968	6.32508	6.27281	4.877696667	3.677133333
Kaladp0070s0172.1	1266	8.773520556	8.611356663	2.875100798	1256.369793	2647	0.001456267	2031	0.0574	1004	7.98942	9.036083333	12.04476667	13.20383333	12.24816667	10.03109667	8.37264	9.05279	7.15166	5.938646667	4.592476667	5.620666667
Kaladp0061s0116.1	1267	44.67820555	88.1758333	6.715830663	71.12740056	1663	0.001456267	1674	0.0735	2352	20.2172	21.36983333	15.86683333	15.4266	19.53906667	19.02813333	72.76263333	88.71066667	103.6024333	79.68266667	41.06316667	38.86923333
Kaladp0071s0400.1	1268	7.052266666	18.71382333	16.85635042	0.23102729	589	4.84E-05	302	0.107	4804	11.53594333	5.73445	3.391763333	3.419106667	1.915886667	1.18021	1.60185	2.97548	4.34482	9.472956667	19.1607	19.89403333
Kaladp0071s0371.1	1269	14.64999694	15.39401667	3.187535674	156.4802786	1888	0.003544974	2827	0.0572	980	12.7683	20.09406667	21.8496	17.8832	22.43116667	21.55483333	14.89723333	10.82977667	8.782216667	7.03715	9.375553333	8.296866667
Kaladp0001s0163.1	1270	3.6288485	7.963810333	27.59807802	0.159302686	541	0.0079208	4221	0.0567	935	6.164146667	6.461073333	8.263223333	6.922416667	5.33167	5.78687	1.76262	0.885205333	0.462409333	0.451881333	0.299413	0.755253
Kaladp1246s0001.1	1271	2.138487666	3.957975334	6.530205341	329.686102	2133	0.000539297	1392	0.0713	2173	1.540009333	1.495703333	1.738076667	2.852453333	4.673676667	3.876486667	2.88162	2.14506	1.438296667	1.034981327	0.715701333	1.269786667
Kaladp0033s0237.1	1272	3.121310833	3.88572	4.251902519	161.0561507	1898	0.003544974	3260	0.0512	542	1.20914	2.06432	3.793803333	5.080626667	4.963883333	4.61438	4.36205	3.220603333	3.518476667	2.05364	1.3799	1.194906667
Kaladp0033s0249.1	1273	0.474059622	1.343415333	inf	1202.63953	2629	0.000539297	1489	0.065	1587	0.013455167	0.1796393	0.624735	0.825599333	1.343415333	0.855304333	1.028246333	0.327313767	0.238970333	0.219013867	0.0330227	0
Kaladp0748s0046.1	1274	1.095075911	2.754669667	191.4983562	19.32555706	1318	0.003544974	3477	0.0564	911	0.813550667	1.674903333	2.30797	2.76913	2.396073333	1.82015	0.384908667	0.452549667	0.216144	0.2210126	0.070058333	0.014460333
Kaladp0082s0147.1	1275	31.13571945	31.92243334	3.156624879	298.4524952	2096	0.000539297	1089	0.0756	2523	37.49613333	45.4489	46.72446667	33.65966667	34.1168	34.8804	29.38126667	15.87026667	14.80203333	18.97336667	29.80773333	32.4676
Kaladp0071s0278.1	1276	24.22602889	36.68094	6.065803114	23.38328777	1363	0.0079208	3882	0.05	464	23.80973333	32.4861	42.2193	35.6485	40.238	43.92183333	23.99736667	12.847	7.240893333	8.802376667	8.994036667	10.50720667
Kaladp0063s0033.1	1277	16.29428544	41.89196334	33.27913064	0.091937112	474	0.001456267	1849	0.0871	3392	4.716373333	5.873573333	1.81232	1.297803333	1.470642	1.97222	6.202393333	43.18976667	34.67983333	39.61223333	29.35763333	25.34663333
Kaladp0054s0040.1	1278	4.236753333	4.908816667	3.502953109	3481.198173	3126	0.000539297	1289	0.0613	1304	6.870026667	6.62296	5.03441	4.002363333	3.708033333	3.954953333	2.336776667	1.96121	2.069296667	3.74877	4.635593333	5.896646667
Kaladp0034s0064.1	1279	29.83333639	104.43844	79.01326634	0.00042281	103	4.84E-05	212	0.117	5410	20.41063333	12.95983333	4.649493333	1.338726667	2.169116667	1.90798	4.837886667	16.7705	33.6575	69.93996667	105.7771667	83.58123333
Kaladp0008s0514.1	1280	51.15211899	154.734062	412.1207427	5.23E-05	32	0.001456267	1621	0.0966	4080	57.84353333	18.63813333	2.642912667	1.123517667	0.623563	0.376371333	11.85426333	26.9356	106.64	147.7681333	84.26896667	155.1104333
Kaladp0102s0128.1	1281	12.40729778	5.627369997	1.566820183	7969.62747	3563	0.000539297	1280	0.0561	891	15.1528	14.919	14.15443333	11.19929333	10.18446667	11.4076	9.927963333	10.05145	10.711	11.92823333	13.696	15.55533333
Kaladp0001s0177.1	1282	48.14956945	47.49456667	2.418475139	1518.859337	2745	4.84E-05	251	0.0784	2739	38.48916667	37.48716667	33.48283333	34.4538	40.1074	41.01436667	58.26536667	80.9774	71.4752	55.1898	46.16896667	40.68336667
Kaladp0101s0154.1	1283	8.973466389	8.978026663	3.360026005	2097.207862	2884	0.001456267	2023	0.0552	830	6.570183333	8.56514	10.75892333	12.55433333	12.78223333	11.51676667	10.32010667	10.97975667	9.06211	6.615936667	3.804206667	4.1519
Kaladp0084s0006.1	1284	6.549956111	4.695163334	2.153485641	3286.507887	3084	0.001456267	2123	0.0511	530	4.43828	6.21821	7.60874	8.765576667	8.058893333	8.759523333	7.91434	6.380823333	6.612763333	5.474293333	4.070413333	4.297616667
Kaladp0008s0016.1	1285	40.82320278	23.19743334	1.831731436	4540.060958	3249	0.000539297	997	0.0638	1492	28.0155	41.44273333	40.40033333	49.87516667	50.30853333	51.08796667	45.15953333	46.60763333	39.72836667	38.96463333	30.3975	27.89053333
Kaladp0040s0396.1	1286	1.032457306	1.931913334	6.890458582	1385.486538	2703	0.000539297	1442	0.0651	1594	0.355928333	0.671542667	1.153704667	1.665216667	2.259886667	1.609313333	1.205849333	1.17782	0.889613333	0.521265	0.551374333	0.327973333
Kaladp0863s0025.1	1287	2.654311667	3.449073333	3.60300218	1375.811028	2692	0.00017554	720	0.0732	2327	2.27786	2.44	3.45102	3.467466667	4.77411	4.217076667	2.64849	1.75044	2.069423333	1.665103333	1.325036667	1.765713333
Kaladp0048s0758.1	1288	55.70308056	47.6796	2.462311727	1051.354679	2570	0.001456267	1664	0.064	1507	42.2255	32.60563333	33.36033333	39.9652	56.9168	61.70896667	53.8368	75.35186667	80.28523333	70.12003333	66.06196667	55.99863333
Kaladp0055s0201.1	1289	6.837371667	12.30189	6.091680314	1607.614115	2764	0.00017554	645	0.0733	2335	3.584873333	3.603656667	2.9676	5.937306667	8.39997	8.910716667	14.71796667	9.77103	8.179336667	7.823013333	5.736913333	2.416076667
Kaladp0050s0252.1	1290	1.051742236	2.023459167	9.487990673	534.5166085	2306	0.001456267	2363	0.0584	1077	0.386745	0.764394667	1.733726667	2.26185	1.946713333	1.5534	1.388516667	0.813002667	0.70713	0.483745	0.343292	0.238390833
Kaladp0070s0130.1	1291	3.006117056	4.687079667	5.921195711	88.64642311	1725	0.003544974	3229	0.0549	793	0.952427	2.106733333	3.428256667	5.639506667	4.473146667	4.689243333	4.655346667	3.13432	2.63947	1.85599	1.436796667	1.062167667
Kaladp0008s0697.1	1292	3.109925833	5.216110667	7.016025479	5.57511416	1065	0.003544974	3147	0.0644	1536	3.698043333	5.584516667	6.083146667	4.465633333	5.918513333	4.73562	1.088717333	1.437753333	0.867036	0.91171	1.03915	1.48927
Kaladp0011s0211.1	1293	3.755337778	6.005953334	4.954502458	1702.474816	2793	0.000539297	1266	0.0662	1694	3.797346667	6.864606667	7.524716667	5.775386667	4.798566667	4.79199	2.694913333	2.46317	1.518763333	1.522973333	1.551016667	1.760603333
Kaladp0095s0198.1	1294	2.754451944	4.205211334	5.906809916	85.20138092	1710	0.003544974	3336	0.0535	707	1.253124667	2.135353333	4.49746	5.062226667	5.03059	4.005293333	3.322133333	2.33201	1.899003333	1.401763333	1.25745	0.857015333
Kaladp0006s0105.1	1295	11.67591361	11.36240333	2.856784901	1234.540052	2641	0.001456267	1973	0.0591	1139	11.04138667	9.841376667	7.809906667	6.119396667	8.493376667	9.39229	12.13436333	11.82626667	13.9947	15.5455	17.4818	16.4306
Kaladp0042s0325.1	1296	25.61424333	53.48455667	9.94463872	1.860791786	890	0.0079208	3896	0.0571	969	5.97951	17.0447	34.7789	59.46406667	47.83603333	44.8314	34.54193333	22.11333333	11.74194667	11.86921333	10.09034	7.079543333
Kaladp0060s0154.1	1297	9.402639444	13.90759667	3.992831172	69.19894336	1654	0.001456267	1990	0.0708	2119	8.902596667	5.92443	6.202163333	5.004986667	5.435986667	4.64697	6.588526667	9.79661	11.04490333	16.17503333	18.55456667	14.5549
Kaladp0060s0473.1	1298	25.943255	38.59909666	6.599641865	357.1538957	2159	0.003544974	2653	0.057	960	15.78146333	38.9981	44.28106667	45.49223333	37.80106667	37.39556667	35.59123333	17.02286667	10.04411	8.548816667	13.4694	6.893136667
Kaladp0040s0445.1	1299	1.600345695	2.402714333	5.330731418	1523.46859	2746	0.001456267	2301	0.0538	725	0.554805667	1.1483	2.650433333	2.885256667	2.95752	2.84726	1.75936	1.324646667	1.087668667	0.837527667	0.585208667	0.566161
Kaladp0037s0126.1	1300	3.397298778	4.651678	4.691909514	3629.116668	3144	0.001456267	2078	0.0513	553	3.959336667	4.461806667	5.911643333	5.508073333	4.95243	4.400203333	1.877466667	1.259965333	1.725456667	2.010543333	2.1346	2.56606
Kaladp0024s0775.1	1301	1.026868136	3.683667333	46.65435556	61.19678539	1616	4.84E-05	384	0.0923	3781	0.188348533	0.776273667	2.036793333	3.764353333	2.170436667	2.128306667	0.471178	0.0946342	0.090469233	0.080686	0.244234667	0.276703333
Kaladp0666s0029.1	1302	2.611559111	3.370117	4.276964904	861.0926418	2482	0.001456267	2296	0.0575	1006	1.941886667	2.207556667	3.086496667	4.398543333	4.043416667	3.8739	2.64513	2.799616667	2.39743	1.643913333	1.272393	1.028426333
Kaladp0039s0451.1	1303	4.740919444	5.981256667	4.111877452	486.3575365	2270	0.001456267	2196	0.0615	1319	4.237373333	5.550393333	6.00507	7.90333	5.864743333	6.471206667	5.23529	4.77067	3.738846667	2.683533333	2.508503333	1.922073333
Kaladp0020s0211.1	1304	35.18257222	28.73406667	2.46776116	841.2355873	2471	0.000539297	1076	0.0723	2241	21.78156667	33.3745	41.66046667	39.54113333	48.31086667	48.269	40.28256667	37.88596667	37.81496667	33.77106667	19.92196667	19.5768
Kaladp0042s0117.1	1305	7.992175278	13.79155667	8.43636488	14.95126058	1267	0.003544974	2980	0.0646	1552	4.543453333	8.655823333	15.64616667	14.93723333	13.66943333	13.21986667	6.070866667	6.011726667	5.038533333	3.914383333	1.85461	2.344006667
Kaladp0607s0047.1	1306	13.33614306	11.11508	2.773715056	893.8718289	2496	0.001456267	2002	0.0614	1309	9.700156667	15.29196667	16.54043333	17.3018	16.8511	17.38163333	15.51536667	14.43323333	12.41772	10.29104667	8.042706667	6.266553333
Kaladp0067s0013.1	1307	3.205328417	5.967774333	11.40844276	196.0020743	1960	0.003544974	3176	0.053	673	4.194806667	6.541133333	6.034136667	6.535823333	5.38867	2.680573333	2.41158	1.447013333	0.573359	0.813458667	0.812923667	1.030463
Kaladp0022s0023.1	1308	13.31675111	24.9478	5.216458314	27.70909931	1408	0.00017554	566	0.0931	3837	18.33623333	14.41023333	9.272536667	7.53566	5.916766667	7.314153333	6.52818	10.22918333	11.90863333	17.77173333	30.86456667	19.71313333
Kaladp0016s0352.1	1309	459.6820195	1248.733067	17.29485065	0.024594345	344	4.84E-05	162	0.115	5306	1325.366667	826.794	943.098	733.6753333	413.279	290.8136667	146.708	108.7473333	76.6336	111.7086333	237.9763333	301.3836667
Kaladp0101s0085.1	1310	9.225165	13.95611667	4.769189912	45.50329789	1526	0.001456267	1924	0.0736	2363	7.391346667	5.18759	4.019866667	3.702683333	6.59126	8.03762	6.936446667	10.84663333	12.98386667	16.10853333	17.6588	11.23733333
Kaladp0337s0004.1	1311	5.108972778	7.702943334	5.3014139	56.6698173	1593	0.001456267	2020	0.0717	2203	4.666603333	7.996736667	9.462086667	9.493736667	5.065166667	5.062623333	4.77407	2.93752	2.15963	1.790793333	2.726786667	5.17192
Kaladp0060s0439.1	1312	63.53688611	139.5829	8.708738561	0.411219682	670	0.001456267	1615	0.089	3532	87.8989	58.45546667	29.29276667	18.1071	25.03903333	28.03283333	24.24836667	40.16576667	55.52703333	90.48136667	147.504	157.69
Kaladp0093s0147.1	1313	1.266316222	2.370829666	6.551466559	600.4433351	2347	0.000539297	1425	0.0698	2045	0.631914333	0.89429	1.122723667	1.362591333	2.38632	2.797893333	1.687529333	1.886476	0.973710667	0.427063667	0.576378333	0.448904
Kaladp0018s0003.1	1314	16.03441528	20.39033333	3.439677108	227.0546127	2013	0.00017554	618	0.0843	3191	10.33778	9.573066667	8.3578	8.742953333	9.640143333	10.24512667	11.67098	28.57873333	28.74813333	25.6274	20.1198	20.77106667
Kaladp0630s0002.1	1315	21.95475611	35.40406	12.16046957	8.719849155	1152	0.003544974	2676	0.0693	1996	35.00403333	35.62426667	32.98916667	24.83103333	20.4463	25.03136667	4.57327	3.172273333	6.478336667	13.65222667	23.07846667	38.57633333
Kaladp0011s0358.1	1316	9.540091112	19.67883667	7.433241908	6.388685153	1088	0.000539297	1113	0.0902	3628	6.531226667	9.0832	12.52893	10.84549667	22.73776667	18.2421	11.60509333	6.4067	5.133516667	4.336546667	3.05893	3.971586667
Kaladp0392s0001.1	1317	16.04374222	11.52832667	2.205189304	4462.060908	3246	0.000539297	1172	0.0627	1412	13.06886667	12.8893	16.53976667	18.78993333	20.11536667	21.0939	17.44853333	17.94176667	17.28403333	14.99426667	12.7936	9.565573333
Kaladp0011s0894.1	1318	15.44248648	44.61938787	830.1696571	0.000196219	67	0.003544974	3146	0.0766	2619	34.39193333	44.6732	18.83316667	3.55563	0.476204667	0.341040667	0.476777	0.053812133	0.145423333	7.033416667	36.49593333	38.8333
Kaladp0039s0411.1	1319	18.98240417	32.71964334	5.398911106	3.538952697	996	0.003544974	2755	0.0703	2084	12.3922	27.11696667	37.86506667	40.15776667	26.89193333	22.56643333	16.56646667	10.52411667	9.633123333	8.805126667	7.831526667	7.438123333
Kaladp0038s0120.1	1320	27.59971444	30.57546	4.046566176	490.294152	2275	0.001456267	1789	0.067	1772	23.4423	32.77273333	35.30296667	34.3481	40.6115	34.67513333	39.0616	24.75176667	25.8086	16.67373333	10.03604	13.7121
Kaladp0032s0383.1	1321	6.263402778	5.646816667	2.894216309	7238.202407	3512	0.000539297	1259	0.0584	1071	2.981083333	5.067086667	6.87229	8.6279	7.83956	8.215713333	8.52367	6.897246667	6.895256667	5.07853	4.621966667	3.54053
Kaladp0083s0006.1	1322	1.846101611	1.1894	1.979440586	8282.384417	3584	0.000539297	1472	0.0547	788	2.004603333	2.122603333	2.15238	2.403766667	2.27563	2.26572	1.757840333	1.82645	1.273902333	1.214366667	1.449206667	1.40675
Kaladp1222s0020.1	1323	1.519634306	1.631954	3.005450425	28727.94791	4090	0.000539297	1439	0.0472	315	0.813759333	1.359383333	1.892826667	2.07244	2.445713333	2.052773333	1.997826667	1.279636667	1.146881333	1.058724	0.909367	1.20628
Kaladp0550s0039.1	1324	49.06623056	81.09736667	6.933461616	0.873801038	766	0.0079208	3802	0.061	1278	23.0403	52.3835	94.76516667	80.4177	73.59386667	79.7261	54.7634	53.45963333	26.8843	19.14666667	16.94633333	13.6678
Kaladp0087s0115.1	1325	50.68345611	128.5379133	12.0265583	0.233483676	591	0.000539297	899	0.101	4358	18.69045333	24.16776667	14.7614	11.65712	23.5387	28.05156667	55.64646667	64.06166667	73.0202	140.1950333	87.5594	66.8517
Kaladp0098s0051.1	1326	55.80755777	120.2058	9.185506496	0.159302686	538	0.001456267	1646	0.0907	3666	121.7071333	49.0987	25.29973333	17.15709333	19.1655	22.11233333	14.6852	33.78493333	35.246	72.08406667	124.459	134.891
Kaladp0068s0326.1	1327	129.1598639	150.1660333	2.969047147	193.4252253	1955	0.001456267	1600	0.0729	2300	98.8546	173.1436667	226.4293333	199.215	164.1663333	147.7576667	117.0185	98.3673	92.34903333	77.75863333	76.2633	78.595
Kaladp0424s0004.1	1328	31.1163	85.85409333	24.0251669	0.791344299	757	0.003544974	2693	0.0742	2412	14.37883333	10.29491	3.728706667	4.767396667	8.69327	9.44145	60.9359	89.5828	74.80936667	56.84836667	22.8629	17.0517
Kaladp0808s0023.1	1329	4.345925056	6.790462	7.359134617	5657.860238	3374	0.000539297	1196	0.0612	1294	6.00544	7.324513333	6.141646667	7.85829	6.65263	4.59301	3.860973333	1.607731333	1.067828	1.305918	3.62078	2.11234
Kaladp0032s0398.1	1330	1.144968417	2.327320333	8.817065974	971.441151	2528	0.000539297	1443	0.0683	1897	0.297723	0.751129	1.303909333	1.643555333	2.625043333	2.038286667	1.513633	0.835605333	0.902303	0.587042	0.606720333	0.634670667
Kaladp0087s0131.1	1331	26.89138556	49.67134	18.2628173	0.47012796	690	0.0079208	3850	0.0617	1332	4.906883333	18.74	42.04833333	52.5487	46.71066667	35.73136667	52.45306667	31.04153333	19.53293333	11.3367	4.769083333	2.87736
Kaladp0014s0026.1	1332	1.479635056	2.994886667	8.823360392	373.381772	2181	4.84E-05	375	0.086	3323	1.019201333	1.203110667	2.806663333	1.98029	3.3777	2.012556667	1.664703333	1.091220333	0.861769	0.575669	0.382813333	0.779923667
Kaladp0747s0007.1	1333	136.6982633	314.1071	11.46120516	0.189710366	557	0.000539297	865	0.102	4460	81.37732667	63.55633333	30.0259	37.9212	67.0277	62.01223333	113.4124333	195.405	344.133	329.4606667	139.9837	176.0636667
Kaladp0038s0148.1	1334	1.825246667	3.273490667	6.943307686	328.7559577	2131	0.000539297	1414	0.0733	2338	1.201949	1.684516667	1.925743333	3.824276667	2.855623333	3.464286667	2.137043333	1.404103333	1.015341	0.971458333	0.867832333	0.550786
Kaladp0024s0945.1	1335	1.460057667	1.9763	7.287474688	5548.002893	3358	0.000539297	1449	0.0585	1082	0.314323333	0.636294	1.625603	1.959676667	2.290623333	2.197476667	1.957996667	1.92013	1.80358	1.206249	1.025493667	0.583245667
Kaladp0051s0052.1	1336	14.1778775	12.20251667	2.400905426	2912.145649	3013	4.84E-05	281	0.0765	2609	13.0996	10.70897667	10.15810333	8.71045	12.2684	13.05393333	13.46513333	18.35653333	18.35683333	20.91296667	14.32496667	16.71863333
Kaladp0008s0204.1	1337	45.01990972	166.37316	43.24627661	0.000838226	143	1.06E-05	69	0.121	5692	4.373546667	3.938173333	6.049006667	13.88926667	18.96416667	18.29976667	119.8613333	170.3113333	113.7887667	48.4862	14.79146667	7.48589
Kaladp0073s0124.1	1338	66.20632722	205.00447	39.48261719	0.000387855	96	0.00017554	490	0.115	5320	15.59203333	14.60198	8.270623333	5.327196667	6.73064	6.103346667	13.75577333	49.93713333	118.7745333	160.6906667	210.3316667	184.3603333
Kaladp0053s0198.1	1339	14.11826556	16.04425	3.672504976	3816.300166	3172	0.001456267	1836	0.0562	900	8.216136667	7.921573333	7.265183333	6.00345	12.63276667	12.34246667	17.32564333	21.07	18.79273333	22.0477	18.0451	17.75643333
Kaladp0055s0362.1	1340	4.845460028	9.004768003	7.790830497	83.10598287	1705	0.001456267	2036	0.0713	2168	4.399406667	3.66511	6.62812	6.81571	7.480163333	10.33078667	6.20198	5.06197	2.242725	2.610853333	1.382676667	1.326018667
Kaladp0060s0501.1	1341	73.38930001	80.89420003	3.013823103	230.3527573	2020	0.00017554	458	0.0875	3436	120.3419	73.8424	63.0702	70.17583333	41.4025	40.16946667	43.32093333	62.1297	67.70513333	70.9432	121.0636667	106.5066667
Kaladp0050s0179.1	1342	217.0383361	336.1673	4.854096819	158.0728306	1890	0.003544974	2543	0.0637	1482	102.3006667	132.844	255.107	423.3906667	374.7543333	357.9023333	250.9336667	204.169	179.192	120.0336667	116.6093333	87.22336667
Kaladp0036s0107.1	1343	5.766146639	19.73184567	64.77022138	0.008253762	264	0.00017554	607	0.111	5046	9.687986667	8.51676	15.04963333	20.04126667	6.803623333	4.797843333	1.018572	0.754891667	0.309421	0.326459	0.711401667	1.175901
Kaladp0070s0004.1	1344	1.043928889	0.772497666	2.165918647	9163.763168	3629	0.000539297	1495	0.0549	799	0.812496667	1.253246667	1.14168	1.435063333	1.38173	1.261681	1.252283333	0.903575333	0.851425333	0.792881333	0.662565667	0.778518
Kaladp0043s0195.1	1345	5.913169583	17.56194567	18.36649732	0.134027586	510	1.06E-05	114	0.115	5315	5.258853333	3.71832	1.85765	1.128414	1.011254333	1.191643333	1.94234	3.121633333	6.535256667	10.72190333	18.5732	15.89756667
Kaladp0081s0354.1	1346	6.781220556	7.57053667	3.499657162	832.2985163	2461	0.003544974	3007	0.0502	472	6.73243	8.81656	9.91584	9.809506667	10.09429667	10.59916667	6.48947	4.15617	4.140173333	4.117136667	3.02863	3.475266667
Kaladp0033s0087.1	1347	20.0250225	55.04260333	15.56874256	0.128984958	507	0.001456267	1827	0.0901	3620	6.182896667	12.70056667	16.08822	29.9093	58.82073333	45.95973333	32.6115	10.5027	8.905753333	6.66241	8.178326667	3.77813
Kaladp0040s0550.1	1348	15.19456806	27.00729	8.005461056	1.760387309	883	0.0079208	3994	0.0585	1087	8.798656667	16.89913333	22.9213	30.86246667	20.14126667	22.88476667	21.1546	15.53633333	7.63796	4.986996667	6.65616	3.855176667
Kaladp0764s0001.1	1349	17.22673444	23.50138333	4.821269941	11.29273324	1200	0.0079208	3969	0.0549	797	8.279083333	9.278273333	12.40870667	15.3502	28.352	29.04336667	24.4596	29.65153333	19.41913333	16.59756667	6.15015	7.7312
Kaladp0073s0095.1	1350	11.45393972	17.07933333	4.974186943	8.406055759	1145	0.0079208	4056	0.0546	771	7.268926667	13.09623667	21.3769	19.28953333	17.49123333	18.6628	12.28701667	6.030003333	4.297566667	4.60823	7.29336	5.74547
Kaladp0037s0263.1	1351	4.228493833	9.778638	9.935795863	9.353633326	1164	0.00017554	648	0.0977	4160	2.575383333	4.988243333	7.53509	10.87296	5.6212	5.42138	4.146123333	2.98897	2.235763333	1.094322	1.934577333	1.327913333
Kaladp0039s0114.1	1352	14.43415222	22.14598334	6.814145508	143.5296527	1863	0.003544974	2733	0.0624	1379	6.954623333	19.0794	22.43213333	18.30421333	25.95496667	23.99336667	22.12606667	10.02645333	9.065203333	7.305663333	4.158753333	3.808983333
Kaladp0039s0530.1	1353	1.56255375	2.29211	4.550539576	1231.549047	2639	0.000539297	1412	0.0686	1924	0.645566667	1.087235667	1.873986667	1.677293	2.51231	2.937676667	1.75484	2.188846667	1.57749	1.070822667	0.711999333	0.712577667
Kaladp0003s0081.1	1354	32.84770028	64.75034333	7.558553135	63.56381018	1629	0.000539297	933	0.0873	3414	24.2983	63.8713	74.623	51.9023	38.14826667	34.58883333	14.89599	9.872656667	10.09902333	19.3971	21.9705	30.50513333
Kaladp1183s0011.1	1355	16.19416525	39.731317	32.65296368	0.001923882	187	0.003544974	2805	0.0817	2985	8.850703333	3.497683333	1.255216333	2.282286667	2.314023333	2.500383333	6.991686667	40.98653333	34.23576667	38.4626	25.1856	27.7675
Kaladp0068s0089.1	1356	18.41790556	12.48106667	2.055061977	16824.726	3880	0.001456267	1870	0.0457	227	18.83303333	20.20396667	24.27526667	23.92723333	22.44246667	24.31076667	18.54906667	14.55746667	11.8297	12.2441	14.4817	15.3601
Kaladp0039s0119.1	1357	2.835026194	3.635545667	5.671010633	1382.17939	2701	0.001456267	2281	0.0574	996	0.778321	1.631513333	2.85384	3.70329	4.413866667	4.153093333	3.506543333	4.055983333	3.813123333	2.33973	1.55387	1.21714
Kaladp0492s0002.1	1358	1244.826069	2695.962567	33.04998607	0.000678305	137	0.0079208	3741	0.0705	2107	2671.363333	2656.45	2780.08	2215.223333	1644.413333	1301.479	537.357	397.4783333	127.3440667	84.11743333	220.6916667	301.9153333
Kaladp0082s0026.1	1359	13.83463861	8.45847333	1.83117488	34681.33345	4168	0.000539297	1158	0.0528	661	15.5673	17.88936667	18.635	16.6833	14.8572	11.11344333	11.63613333	10.17652667	10.19422667	11.84923333	13.8758	13.53813333
Kaladp0040s0573.1	1360	33.0328375	62.94663667	10.91624487	15.5705774	1274	0.001456267	1617	0.083	3098	33.9683	36.77206667	9.227023333	6.34783	10.98229667	11.7065	17.17973333	38.3508	56.97693333	69.29446667	39.27583333	66.31226667
Kaladp0043s0240.1	1361	2.127327556	2.856629333	4.262069814	979.1154209	2535	0.001456267	2294	0.0594	1162	0.875710667	1.396050667	2.537123333	2.827796667	2.913913333	2.69595	3.73234	2.722223333	2.16508	1.440213333	1.213063333	1.008466
Kaladp0059s0064.1	1362	2.269003883	6.456248	387.8642115	0.124070476	499	0.0079208	4422	0.0584	1070	2.97463	0.454353333	0.136472267	0.1639551	0.065886833	0.016688667	0.1288304	3.137973333	5.124503333	4.56281	6.472936667	3.989006667
Kaladp0151s0002.1	1363	26.60959816	107.5189243	1262.33119	5.23E-05	31	0.000539297	1171	0.107	4792	0.484242339	2.102703333	38.78636667	107.6041667	76.95026667	74.24936667	13.7072	3.530293333	0.87936	0.531703835	0.404266	0.085242421
Kaladp0080s0035.1	1364	9.703365	11.80970334	3.572044091	194.5147311	1956	0.003544974	2985	0.0582	1057	8.704966667	11.50613333	15.3503	16.40126667	13.1317	13.2269	8.17972	7.083946667	6.961353333	6.01129	5.29124	4.591563333
Kaladp0076s0255.1	1365	907.705175	2416.9431	46.26656021	0.038042696	374	0.003544974	2521	0.0833	3107	124.8497333	130.1572667	53.39356667	87.7542	267.299	354.866	402.5293333	1115.283	1836.87	2470.336667	2303.51	1745.613333
Kaladp0037s0307.1	1366	5.893602222	6.748773333	3.163181619	32984.26196	4149	4.84E-05	308	0.0646	1546	4.56789	6.788193333	8.181956667	9.86861	7.295443333	6.805416667	5.946853333	4.536256667	3.119836667	4.31157	4.64827	4.65293
Kaladp0033s0239.1	1367	430.12581	1019.493502	2468.52305	4.20E-06	20	0.0079208	3747	0.0721	2237	0.413164733	1.22389	2.514265	220.4923333	964.7276667	1019.906667	742.954	710.7786667	833.3453333	534.9513333	117.4863333	12.71606667
Kaladp0076s0104.1	1368	7.218868056	10.06349667	3.584822144	80.26348772	1701	0.000539297	1276	0.0823	3028	13.9568	10.44519667	7.288076667	5.562703333	3.96975	4.002976667	3.893303333	4.131546667	4.181693333	6.690123333	12.90690333	9.597343333
Kaladp0048s0497.1	1369	1.337850111	1.920266667	3.611387879	2622.607881	2972	0.00017554	789	0.0723	2247	1.033991	1.350453333	2.130486667	2.65561	1.766219667	1.874223333	1.117855	0.956333333	0.753142333	0.804376333	0.735343333	0.876167
Kaladp0032s0179.1	1370	3.689981667	5.284736667	4.789102233	322.1577897	2128	0.001456267	2171	0.0664	1712	3.210216667	3.340446667	6.49796	6.679456667	6.41878	6.18452	2.563276667	2.54667	2.105053333	1.680193333	1.658486667	1.39472
Kaladp0955s0003.1	1371	2.239330139	5.608629667	17.59863706	10.15491793	1177	0.000539297	1312	0.089	3523	0.811798667	1.200257	3.113606667	5.946526667	4.13595	3.891243333	2.346993333	2.047973333	1.73612	0.777844	0.525751667	0.337897
Kaladp0093s0006.1	1372	32.23594167	49.19106667	4.685211777	21.56074993	1344	0.000539297	965	0.0913	3705	42.9505	57.74386667	62.5393	36.2728	27.7548	35.3427	26.42263333	15.3108	13.34823333	15.05623333	23.15346667	30.93596667
Kaladp0099s0030.1	1373	122.8894528	136.104	4.180148605	50.74870275	1562	0.003544974	2567	0.0681	1886	89.02826667	121.513	160.481	178.128	178.902	143.618	147.4316667	146.7873333	115.8086667	92.87366667	57.30383333	42.798
Kaladp0233s0003.1	1374	1.968268056	2.065463333	3.354153132	1985.121728	2854	0.001456267	2360	0.0549	803	1.254283333	0.87737	1.001046	1.093060667	2.009846667	2.274856667	2.942833333	2.771046667	2.437983333	2.555763333	2.5252	1.875926667
Kaladp0807s0001.1	1375	58.57980833	55.1459	2.728359425	210.4300412	1985	0.0079208	3823	0.0453	209	48.74203333	71.06176667	87.0524	83.88616667	78.8698	80.7194	57.4727	56.55373333	40.91176667	32.92206667	32.85936667	31.9065
Kaladp0042s0019.1	1376	4.22725	3.97053	2.909211558	984.8975717	2540	0.003544974	3188	0.0467	291	3.716863333	4.005363333	5.759206667	5.73804	6.0502	5.604346667	5.82981	3.94111	2.72482	2.982773333	2.07967	2.294796667
Kaladp0011s0568.1	1377	52.09489722	64.3929	3.275606041	1667.326776	2782	0.00017554	471	0.0787	2766	41.53966667	39.81383333	29.67506667	28.29703333	38.77576667	40.97483333	55.71713333	77.32603333	92.68993333	77.4537	46.4377	56.43806667
Kaladp0001s0262.1	1378	17.82419417	33.86675	7.232360347	37.72147908	1488	0.001456267	1770	0.0786	2763	39.30076667	35.84846667	22.2851	13.0876	5.833256667	5.434016667	8.722686667	8.19461	12.18379333	16.31896667	24.29806667	22.383
Kaladp0081s0216.1	1379	42.11407305	125.45735	33.67813467	0.015643693	310	0.001456267	1760	0.0947	3952	7.07668	5.279386667	3.839183333	7.81298	9.907053333	6.498733333	105.9842	110.1498333	129.2965333	84.50796667	19.11452667	15.9018
Kaladp0008s0764.1	1380	1.780375417	2.706661	5.250438783	911.4855238	2508	0.001456267	2359	0.0593	1155	1.424198667	1.362567	1.813333667	2.076576667	3.343456667	2.819603333	2.884976667	1.840673333	1.3314	1.032767667	0.798155667	0.636795667
Kaladp0060s0462.1	1381	1.066960889	1.378329667	4.088830062	3547.559864	3134	0.001456267	2379	0.0508	509	0.623392	1.206883333	1.68076	1.52756	1.82456	1.420196667	1.212363333	0.986897333	0.678816333	0.586601333	0.60927	0.446230333
Kaladp0087s0196.1	1382	6.298866944	6.380126667	2.9900934	652.3175872	2376	0.003544974	3108	0.0511	539	4.654686667	7.223093333	8.747166667	9.58607	9.068883333	8.281486667	7.290526667	4.545983333	3.205943333	3.965603333	5.077336667	3.939623333
Kaladp0011s1189.1	1383	5.911574444	5.906066667	2.593598337	1243.542116	2644	0.000539297	1311	0.0702	2072	5.029663333	4.43828	4.100063333	3.70612	4.344463333	3.883156667	4.89906	7.44032	6.708236667	9.612186667	9.05959	7.717753333
Kaladp0045s0271.1	1384	4.613049223	13.130257	18.41853093	0.286337185	622	0.000539297	1198	0.0985	4211	5.809636667	5.429573333	2.993056667	1.79001	0.753809667	0.925504333	0.900331333	1.307408667	3.295306667	6.976986667	13.88406667	11.2909
Kaladp0110s0003.1	1385	85.07578889	185.8113	9.291680116	3.330924118	983	0.001456267	1575	0.0883	3473	46.83383333	62.3737	121.2833	208.2206667	143.0983333	120.6996667	86.92733333	95.23576667	56.4071	30.2115	27.2089	22.40936667
Kaladp0088s0067.1	1386	14.83757583	12.06663667	2.159911873	1544.782759	2750	0.001456267	2003	0.061	1281	13.45706667	19.87246667	22.4697	21.3513	17.26076667	17.53036667	12.29213333	11.59416667	10.40306333	10.58888	10.4691	10.7619
Kaladp0809s0068.1	1387	3.284417433	11.79702317	345.3699296	0.031793069	360	0.001456267	2106	0.0894	3568	1.822636667	2.459986667	6.628433333	11.83128	6.96096	7.062516667	1.369865	0.930542	0.182948667	0.060759933	0.068823433	0.034256833
Kaladp0015s0131.1	1388	4.611529833	7.206968667	5.458025388	10763.96558	3708	0.001456267	2040	0.0467	288	2.755143333	3.147106667	1.775586667	1.616628	3.85704	5.05265	6.478723333	8.498463333	8.823596667	6.513916667	4.40677	2.412733333
Kaladp0008s0719.1	1389	13.40398194	27.36101667	7.275246647	1.258211069	826	0.001456267	1866	0.0864	3351	10.62984333	19.4572	31.72116667	30.6534	16.11533333	16.8313	7.39433	4.36015	5.18121	5.142263333	6.51574	6.845846667
Kaladp0032s0385.1	1390	39.72064167	15.03253333	1.469743179	56588.9774	4378	0.000539297	1042	0.0523	628	46.88676667	47.03413333	44.27316667	44.17233333	36.0195	34.668	33.46016667	34.1595	32.0016	39.55773333	42.20066667	42.21413333
Kaladp0042s0318.1	1391	4.5103875	5.336403334	3.438569688	3332.063876	3088	0.000539297	1285	0.066	1682	3.000626667	4.08881	5.8192	7.31221	7.524736667	6.281823333	4.030393333	4.832596667	3.355663333	3.352123333	2.188333333	2.338133333
Kaladp0102s0014.1	1392	6.285095	7.295886667	3.387629253	253.5733074	2046	0.003544974	3037	0.0571	973	7.3357	5.94342	4.257396667	3.055703333	3.67948	3.83032	3.411476667	7.25271	8.590566667	7.663406667	10.04937	10.35159
Kaladp0048s0150.1	1393	8.354376944	10.61261	3.973450062	18333.67333	3907	0.00017554	580	0.0649	1572	4.276093333	9.325366667	9.716933333	10.16597667	14.18173333	12.73016667	12.83487333	6.51371	6.109486667	4.754946667	3.569123333	6.074113333
Kaladp0067s0256.1	1394	0.966802611	1.630343333	5.595666508	11423.97813	3728	0.000539297	1462	0.0559	872	0.354756667	0.625782	1.30899	1.572719667	1.9851	1.524343333	1.348823333	0.757716333	0.615330667	0.599361667	0.514386667	0.394321
Kaladp0058s0229.1	1395	28.94351917	51.56440333	5.63800561	20.18080479	1330	4.84E-05	244	0.102	4489	22.0073	19.54803333	11.11779667	14.3818	22.39743333	22.13403333	27.6622	57.83	62.6822	39.70403333	26.08016667	21.77723333
Kaladp0053s0381.1	1396	2.657184472	3.913382667	5.129882101	189.9661596	1945	0.003544974	3303	0.0551	820	2.724676667	2.901186667	4.86096	4.604736667	3.6362	3.54912	3.01488	1.629384333	0.947577333	1.033771667	1.714210333	1.26951
Kaladp0020s0206.1	1397	29.63406639	48.07023667	6.421885345	6.167401142	1081	0.003544974	2658	0.0733	2331	14.4493	22.5993	38.54816667	56.9362	52.84533333	42.65753333	31.29906667	27.5202	27.91033333	19.5172	12.4602	8.865963333
Kaladp0019s0103.1	1398	99.50423611	131.2643667	3.549055287	1377.725564	2695	0.000539297	889	0.0751	2488	65.59853333	58.9782	51.4953	73.3088	95.40386667	93.86696667	121.6109667	182.7596667	147.7413333	131.041	82.10413333	90.14206667
Kaladp0086s0013.1	1399	64.3185	68.0038333	2.824469949	4408.509846	3234	0.001456267	1627	0.0601	1213	55.89533333	79.3744	105.2770333	98.5189	80.00136667	90.04696667	55.8013	37.93306667	37.2732	42.40563333	44.52753333	44.76726667
Kaladp0046s0078.1	1400	3.472123333	3.91057	2.922890702	1177.808538	2619	0.001456267	2240	0.0601	1216	3.0506	4.445753333	5.944263333	5.517193333	4.521776667	3.840486667	3.146616667	2.09692	2.35986	2.033693333	2.467483333	2.240833333
Kaladp0029s0081.1	1401	8.427695196	18.55796767	12.94668444	1.443642936	849	0.0079208	4067	0.0594	1159	9.498333333	12.57363667	20.11136667	16.10266667	12.16	12.91806667	5.514943333	4.054153333	2.88772	1.94982	1.553399	1.808236667
Kaladp0058s0221.1	1402	32.53911667	24.6974	2.189515747	3086.585707	3046	0.001456267	1818	0.0601	1211	36.2084	29.98513333	21.93226667	20.76256667	27.6078	27.78243333	27.19753333	35.18193333	42.45596667	45.45996667	38.06433333	37.83106667
Kaladp0036s0215.1	1403	8.610524166	16.97968667	8.807781563	152.2033605	1876	0.001456267	1865	0.0733	2336	8.13534	11.58604333	19.1544	14.9388	10.44768	12.40003333	4.752263333	2.748656667	2.174713333	3.459306667	6.988713333	6.54034
Kaladp0740s0002.1	1404	979.8017583	2321.390633	68.85172269	0.000294848	84	0.003544974	2514	0.0885	3484	2355.603333	1640.55	1971.13	2018.08	1319.132333	1156.266667	574.4923333	287.2646667	54.32973333	34.2127	136.3306667	210.2286667
Kaladp1156s0004.1	1405	2.329099444	2.413293333	2.809228216	3235.030581	3074	0.001456267	2311	0.0534	699	2.521326667	3.00592	3.747173333	2.912813333	3.068576667	2.901103333	1.942073333	1.6013	1.65171	1.429506667	1.33388	1.83381
Kaladp0082s0099.1	1406	1.159001309	4.09958315	598480.292	5.353226457	1056	4.84E-05	379	0.105	4651	0.597832	0.477818569	0.125388107	0.05668422	6.85E-06	0.068920632	0.501665333	0.885831667	1.800145	2.43204	4.09959	2.862093333
Kaladp0095s0432.1	1407	81.86747778	147.2194	6.555253399	13.93849579	1253	0.001456267	1578	0.0851	3256	62.07986667	123.43	173.7203333	138.943	111.2819667	87.62286667	120.8453667	31.93583333	31.66896667	26.50093333	29.1781	45.2025
Kaladp0058s0212.1	1408	10.79185861	16.75703333	4.593410913	367.086208	2171	0.001456267	1930	0.0692	1986	11.29646667	7.44838	5.125743333	5.802786667	4.663266667	6.80061	5.674863333	9.894786667	15.9446	16.29656667	19.13393333	21.4203
Kaladp0025s0023.1	1409	4.934409611	9.415727997	7.477054038	38.26618275	1491	0.001456267	2101	0.0753	2504	1.453705333	2.13061	1.836736667	2.63712	4.453333333	4.94614	10.86943333	9.143413333	7.85312	8.645313333	2.625703333	2.618286667
Kaladp0515s0052.1	1410	83.08396112	189.7652667	8.956481514	11.5563817	1205	0.000539297	887	0.0953	4004	78.85343333	38.19856667	29.23086667	23.8504	26.39386667	29.58236667	77.11333333	213.6156667	173.913	118.2681	119.7109667	68.27696667
Kaladp0095s0114.1	1411	4.801777331	13.70457017	48.26585825	0.056594149	415	0.000539297	1181	0.103	4504	3.253786667	2.616423333	1.382263667	0.559194633	0.2899465	0.364166167	1.658920333	6.270286667	5.129573333	9.53785	12.5644	13.99451667
Kaladp0053s0252.1	1412	0.690653767	1.949605933	20.10852563	479.9511745	2262	4.84E-05	392	0.0877	3446	0.2726694	0.394586333	0.999979333	1.209219333	2.051634	1.610266667	0.627085333	0.294245667	0.325755667	0.257156333	0.102028067	0.143219067
Kaladp0003s0011.1	1413	106.8829056	77.08470003	2.186576251	44584.26654	4276	0.000539297	903	0.0566	929	100.4611333	126.279	140.9316667	142.0486667	134.154	126.4586667	106.763	93.19293333	90.70953333	84.25483333	72.37746667	64.96396667
Kaladp0167s0001.1	1414	41.10195	41.6499	3.067967528	131.0007186	1835	0.003544974	2669	0.0652	1604	20.1405	42.63353333	57.00563333	48.04966667	61.13936667	61.7904	48.29246667	41.8002	39.23053333	30.22573333	22.25223333	20.66313333
Kaladp0015s0139.1	1415	17.51965056	38.45612	7.046705529	2.278213117	915	4.84E-05	252	0.109	4943	19.045	13.77317667	9.880546667	6.359846667	6.765183333	7.79339	9.366796667	12.6808	15.4134	29.10676667	35.23493333	44.81596667
Kaladp0036s0076.1	1416	19.37366944	16.7407	2.267364335	2054.738414	2869	0.001456267	1899	0.0618	1343	17.22133333	20.7785	24.09983333	29.94976667	25.23603333	25.35773333	17.55243333	15.3079	15.7364	14.74506667	13.20906667	13.28996667
Kaladp0095s0315.1	1417	4.644181667	8.092656667	6.146559911	21.40997996	1343	0.003544974	3247	0.0642	1523	3.323073333	3.893316667	7.508823333	9.665096667	8.418253333	7.642733333	4.027963333	2.67549	2.18935	2.27832	2.53532	1.57244
Kaladp0039s0352.1	1418	15.89021111	7.43496667	1.58459728	9002.403219	3624	4.84E-05	318	0.0715	2186	13.3164	15.06836667	17.1085	16.05863333	19.57413333	20.15306667	17.6814	15.44573333	15.4897	14.5945	12.7181	13.474
Kaladp0037s0274.1	1419	1.907122417	1.604695	2.284864409	6208.489753	3410	0.001456267	2355	0.0481	365	1.841763333	2.037473333	2.490543333	2.853616667	2.42547	2.441523333	1.866713333	1.643220667	1.248921667	1.34778	1.438576667	1.249866667
Kaladp0018s0241.1	1420	53.68504444	41.10566666	2.207673595	13244.44981	3780	0.001456267	1682	0.053	674	41.8656	43.89173333	34.82706667	34.03706667	49.69423333	46.9912	54.6831	66.81306667	68.59023333	75.14273333	66.11293333	61.57156667
Kaladp0053s0586.1	1421	24.57741389	21.42376667	2.584691895	17752.60257	3897	0.001456267	1763	0.0503	477	21.98366667	16.1433	13.5192	15.4523	17.74166667	18.68006667	20.54576667	32.5261	34.24313333	34.77086667	34.94296667	34.37993333
Kaladp0038s0075.1	1422	14.89981222	23.94753333	6.97811543	474.9225338	2258	0.001456267	1850	0.0697	2032	20.33703333	9.80732	9.61422	4.005866667	7.781456667	11.62482	8.73543	12.91386667	16.92366667	23.32063333	27.9534	25.78003333
Kaladp0090s0004.1	1423	8.314817501	11.64145	4.336025447	1162.143538	2607	0.003544974	2966	0.0515	568	6.205606667	9.314503333	12.90226667	15.13106667	11.0051	12.4512	9.111246667	6.876223333	4.604523333	3.811086667	4.87537	3.489616667
Kaladp1050s0001.1	1424	12.43422028	16.92315333	4.411183317	2072.115474	2877	0.001456267	1812	0.0633	1452	13.54013333	16.38866667	19.15353333	19.33543333	21.88423333	21.07486667	8.315406667	6.600733333	6.566223333	5.97361	5.416723333	4.96108
Kaladp0058s0113.1	1425	9.005268056	14.42828	4.839943365	191.6835713	1952	0.003544974	2919	0.0609	1274	8.29657	14.74646667	18.1857	15.85886667	11.89300333	11.38647	6.79866	4.069043333	3.951703333	4.465976667	4.653336667	3.75742
Kaladp1290s0001.1	1426	57.67264722	92.7842333	6.791015741	24.70631978	1376	0.003544974	2583	0.0715	2188	44.89413333	100.4942	108.8063333	78.1128	79.2464	88.52936667	61.53513333	25.9392	16.0221	19.4232	29.14063333	39.92826667
Kaladp0096s0057.1	1427	4.268647778	10.91429434	14.52800949	1.191231798	806	0.003544974	3085	0.0724	2258	1.632697333	3.97827	5.95041	11.72108667	8.837576667	7.330273333	3.606273333	3.198853333	0.806792333	1.205992667	1.840508667	1.115039
Kaladp0022s0198.1	1428	6.605343611	11.18621	6.811954133	338.0278766	2142	0.001456267	1983	0.0696	2025	4.429296667	5.924033333	10.593	13.1109	9.20519	9.09728	7.299863333	7.11283	5.135726667	3.223783333	2.20753	1.92469
Kaladp0023s0049.1	1429	102.4902894	347.07554	126.3828245	0.050707281	395	0.003544974	2551	0.0845	3209	9.707966667	19.92316667	5.624713333	4.04999	3.424543333	2.768126667	100.5900667	134.48	263.2513333	349.8436667	185.8309	150.389
Kaladp0607s0056.1	1430	190.008425	369.9539	6.844813504	5.126356605	1048	0.003544974	2550	0.0759	2564	91.41426667	286.5826667	433.25	431.964	291.1526667	237.047	136.6273333	106.0159333	70.85643333	67.6384	63.2961	64.2563
Kaladp0016s0145.1	1431	24.93549167	18.38593333	2.18878412	2416.767204	2930	0.003544974	2809	0.0493	425	24.19203333	27.03116667	20.43523333	15.46616667	17.56893333	18.3086	21.30923333	25.80653333	29.58936667	33.00346667	32.66306667	33.8521
Kaladp0011s0312.1	1432	40.18681639	89.49614334	13.40259066	9.834463924	1173	0.001456267	1636	0.0865	3358	13.36996667	11.2517	7.215923333	10.53034	24.35643333	20.5603	28.66326667	59.99206667	61.95486667	96.71206667	92.12323333	55.51163333
Kaladp0101s0107.1	1433	12.0851925	19.10993667	4.77023706	281.5500394	2081	0.001456267	1852	0.0721	2235	9.25179	18.1426	21.8377	24.17856667	14.4806	14.4298	12.04596667	8.003026667	6.899863333	5.34961	5.06863	5.334156667
Kaladp0044s0029.1	1434	7.556154444	6.939666663	2.669366219	1465.367514	2727	0.003544974	3179	0.0463	267	6.18693	7.970633333	10.20498333	9.960213333	11.09673333	10.05073333	8.613176667	6.148156667	5.54111	5.351936667	5.39218	4.157066667
Kaladp0011s0008.1	1435	12.48835583	25.82843334	7.172799479	0.656992323	730	0.003544974	2956	0.0751	2489	4.84038	4.47699	5.33683	4.184233333	4.932753333	6.317813333	18.26259333	30.01266667	28.8565	19.27276667	14.36536667	9.001376667
Kaladp0053s0620.1	1436	31.82566111	21.5475	2.016202969	4836.931889	3279	0.001456267	1854	0.058	1044	27.61866667	25.49383333	31.36176667	35.41356667	42.75143333	40.2734	35.36706667	36.4383	33.2555	29.3468	23.38366667	21.20393333
Kaladp0316s0002.1	1437	17.80946111	34.99734666	7.458878431	51.17245363	1563	0.001456267	1762	0.08	2857	9.48702	5.535083333	5.418486667	10.77694333	13.22376667	11.3212	18.73066667	26.16213333	30.43333333	40.41583333	26.7352	15.47386667
Kaladp0040s0695.1	1438	1.204746417	2.467455334	7.544604026	896.2876921	2497	0.00017554	767	0.0809	2918	1.098010333	0.641646333	0.499038333	0.377021333	0.733459	0.828643	0.802649	1.308079667	1.95095	2.844476667	1.896123333	1.47686
Kaladp0037s0364.1	1439	91.31668056	137.5054667	4.638076492	1722.555855	2801	0.000539297	902	0.075	2479	54.73673333	66.12173333	37.7962	48.5392	84.59666667	89.72893333	101.3505	153.2333333	175.3016667	136.236	79.1952	68.964
Kaladp0048s0478.1	1440	3.799783333	6.452316667	4.463828957	220.2412398	2004	0.00017554	670	0.0888	3509	1.86277	1.886336667	2.440703333	3.520846667	4.771443333	4.532023333	8.315086667	5.08152	4.68044	4.348903333	2.251523333	1.905803333
Kaladp0059s0200.1	1441	26.78389306	33.85393334	3.482427046	3432.450311	3117	0.001456267	1694	0.0622	1373	31.46586667	21.92133333	16.17103333	15.6317	13.63743333	13.71833333	14.28811667	34.6972	35.92283333	38.305	38.1565	47.49136667
Kaladp0515s0080.1	1442	10.22003583	9.15985	2.435521913	1196.765853	2624	0.003544974	3003	0.0514	560	9.140933333	13.3921	15.5407	12.8959	14.12176667	11.91526667	10.56451667	7.590093333	7.465986667	6.51368	6.38085	7.118636667
Kaladp0078s0038.1	1443	1.369595556	1.816211	4.936256379	16864.07896	3882	0.000539297	1429	0.0559	881	0.839219667	1.443133333	1.711793333	2.105723333	1.888649667	2.277616667	1.584246667	1.180164667	1.260388	0.70034	0.461405667	0.982465667
Kaladp0055s0021.1	1444	3.3010815	7.660113333	20.71359944	1.440684283	848	0.003544974	3128	0.072	2219	2.74008	2.603223333	0.756284333	1.873930333	0.61551	0.38857	1.425936667	3.35103	5.066933333	8.048683333	6.053883333	6.688913333
Kaladp0012s0115.1	1445	1.350166833	2.43248	7.727239199	1548.983106	2752	0.000539297	1371	0.0702	2078	0.415102667	0.743659667	1.746023333	2.431877	1.890443333	1.913106667	2.794066667	1.722846667	1.222313	0.536745333	0.361586667	0.424231
Kaladp0032s0158.1	1446	7.279341945	19.77532667	18.3355249	1.668543034	875	0.001456267	1883	0.0877	3445	8.60699	4.23816	2.05088	2.079763333	1.712883333	1.14074	4.719053333	6.756796667	10.35715667	10.12318	20.91606667	14.65043333
Kaladp0059s0148.1	1447	26.20910333	38.54802667	4.971468526	219.4957817	2001	0.003544974	2712	0.0638	1493	46.9296	39.85126667	27.21316667	16.39859333	14.13456667	16.62503333	9.70624	10.08997333	10.4688	27.12123333	47.7165	48.25426667
Kaladp1002s0001.1	1448	8.493257526	22.65850633	38.1008754	0.525460787	706	0.003544974	2864	0.0769	2638	3.162226667	1.74288	0.75778	0.610727	4.108646667	3.236443333	5.99522	11.00783333	13.98893333	23.26923333	19.95283333	14.08633333
Kaladp0025s0039.1	1449	9.689543611	9.461183337	2.590172752	1706.540409	2796	0.000539297	1270	0.0711	2145	10.10408	8.6097	8.535196667	5.949783333	6.94484	7.02154	7.379086667	8.346633333	11.15976333	12.1838	14.62913333	15.41096667
Kaladp1129s0033.1	1450	24.70696944	26.89163334	3.055710002	3798.410061	3167	0.001456267	1754	0.0612	1297	22.2092	19.03333333	13.08143333	14.01063333	15.28853333	17.70016667	19.2707	32.46033333	35.1082	35.23103333	33.117	39.97306667
Kaladp0069s0044.1	1451	1.564148306	2.091024	4.314547063	8876.602322	3616	0.00017554	741	0.0679	1862	2.61615	1.454756667	1.370158	1.182531	0.630862667	0.794177667	0.891578	0.960889	1.961956667	1.666	2.721886667	2.518833333
Kaladp0043s0065.1	1452	3.416674167	4.15423	3.5920898	3456.496014	3121	0.001456267	2231	0.0559	871	4.064673333	3.857976667	2.638483333	1.732226667	1.602656667	2.22612	2.672273333	2.190913333	3.68546	4.854533333	5.756886667	5.717886667
Kaladp0081s0033.1	1453	9.711357222	12.30011	4.14024783	43.70412762	1514	0.003544974	2901	0.0675	1825	16.21703333	12.39933333	14.32533333	14.16616667	12.20005333	12.52659667	6.34835	4.66151	3.916923333	4.380956667	6.824726667	8.569303333
Kaladp0018s0289.1	1454	97.43269528	349.0004034	95.83028028	0.000267594	79	0.000539297	864	0.115	5298	52.99205667	19.35512	8.389893333	7.970596667	3.680263333	5.41738	58.64166667	121.3266667	272.4156667	352.6806667	139.4789333	126.8434333
Kaladp0008s0647.1	1455	26.216175	20.73433333	2.233922096	2523.706033	2952	0.001456267	1815	0.0636	1481	23.46246667	22.8409	17.35266667	16.8036	22.9317	21.60766667	24.38153333	32.46793333	37.53793333	36.8037	28.57046667	29.83353333
Kaladp0045s0348.1	1456	21.57544917	22.45967667	3.19919303	136.7868068	1850	0.0079208	3979	0.0493	419	13.39896667	23.29526667	32.0556	31.01783333	32.67236667	27.40403333	27.8669	18.9167	16.47613333	12.1747	13.4142	10.21269
Kaladp0091s0117.1	1457	1.247986528	2.385654	5.551882962	1120.736013	2594	4.84E-05	376	0.0856	3280	0.524102667	0.766669333	1.149078667	1.269595333	2.909756667	2.025866667	1.928646667	1.4398	1.040053333	0.724918333	0.544307333	0.653043333
Kaladp0018s0222.1	1458	13.27457889	13.63785667	2.939690881	1405.789328	2710	0.000539297	1159	0.0739	2387	12.84471667	14.1422	16.28823333	20.6688	17.3059	14.6718	14.1272	13.06576667	10.80513	10.18006	8.164196667	7.030943333
Kaladp0015s0210.1	1459	72.52393667	189.2101267	14.55320974	0.030506915	355	0.001456267	1659	0.099	4244	21.9935	18.36116667	13.96054	27.39436667	33.6898	27.917	180.1903	203.1706667	161.8183333	104.7771	40.96616667	36.0483
Kaladp0091s0026.1	1460	5.732344223	14.74684667	13.13013413	0.507812647	701	0.001456267	1945	0.0899	3613	4.775983333	9.64655	15.96256667	10.64072	7.508036667	7.60236	3.96625	2.697256667	2.024423333	1.21572	1.310660667	1.437603333
Kaladp0053s0600.1	1461	6.077335306	18.77289533	26.16795532	0.072213833	443	4.84E-05	294	0.118	5525	2.484533333	1.585476667	1.423566667	0.745904667	1.149670333	1.516245333	4.548563333	6.05438	8.047443333	14.86093333	19.5188	10.99250667
Kaladp0047s0252.1	1462	713.7948611	871.6763333	3.888826166	49.56156452	1552	0.0079208	3749	0.057	962	954.632	1105.682	1173.417	979.93	946.911	994.9976667	613.746	463.331	331.0443333	301.7406667	316.6956667	383.411
Kaladp0102s0019.1	1463	1.125270558	2.970532267	34.38261838	14.27133078	1257	0.001456267	2403	0.0764	2604	0.159447433	0.373149333	1.58299	2.175166667	2.225973333	2.560566667	3.059516667	0.544063	0.291443333	0.294308667	0.0889844	0.1476372
Kaladp0062s0093.1	1464	41.44655556	46.22293333	3.282358517	4635.326469	3258	0.001456267	1687	0.0615	1320	29.06476667	49.16083333	55.9771	56.889	66.4752	52.72613333	41.83286667	36.9469	36.03223333	30.55966667	21.4417	20.25226667
Kaladp0024s0678.1	1465	78.61358889	80.16296667	3.267242444	192.3397955	1953	0.003544974	2593	0.0665	1720	42.8832	57.22693333	90.40803333	115.52	109.463	110.7386667	86.64366667	93.0766	84.9893	62.55743333	54.4992	35.35703333
Kaladp0009s0018.1	1466	1.024801314	2.356634566	18.57125135	531.5241297	2301	4.84E-05	377	0.0897	3591	0.134118767	0.600218333	1.037788	1.089831	2.490753333	2.055496667	1.3319	1.147024333	1.077545	0.557723667	0.531888	0.243328667
Kaladp0082s0144.1	1467	30.32070833	25.56676666	2.352877366	95081.58242	4577	0.00017554	502	0.0598	1191	31.3431	31.33906667	23.2888	25.27506667	18.89806667	19.421	26.20773333	31.781	39.0547	44.46483333	39.90693333	32.8682
Kaladp0058s0120.1	1468	4.900147778	5.553073334	3.01753619	924.3836859	2511	0.000539297	1298	0.0748	2465	3.00479	4.01527	5.726933333	7.205606667	5.934983333	8.305476667	6.969366667	4.080833333	3.881966667	3.846033333	2.752403333	3.07811
Kaladp0096s0026.1	1469	6.22846525	12.26428534	11.6582813	1.415944189	844	0.003544974	3000	0.0745	2430	3.823951667	6.00073	13.41496667	12.17966667	10.89185333	7.403973333	8.822743333	3.45067	3.096666667	2.94205	1.150681333	1.56363
Kaladp0038s0072.1	1470	42.53363333	37.11393334	2.26579576	1917.095532	2840	0.000539297	1012	0.0743	2422	35.26816667	36.91163333	30.8306	29.32063333	32.80333333	32.72313333	38.88803333	56.64413333	66.43456667	59.4312	47.41853333	43.72963333
Kaladp0036s0013.1	1471	5.08897	4.79518	3.063297911	726.891439	2418	0.003544974	3295	0.0515	562	3.68715	4.093066667	4.71583	6.258283333	7.119216667	6.649683333	6.797193333	6.838626667	5.88274	4.35343	2.324036667	2.348383333
Kaladp1038s0011.1	1472	21.69269972	35.84265	4.573300923	82.33809131	1702	4.84E-05	234	0.1	4342	14.80716667	11.2442	10.03068333	13.14614667	20.6802	21.8441	23.3376	45.87333333	33.7606	27.3961	19.10843333	19.08383333
Kaladp0101s0179.1	1473	3.203890861	7.2139	23.09689604	2.569628847	939	0.003544974	3420	0.0686	1920	7.540366667	4.922306667	1.1725	0.326466667	0.763824667	1.118356333	0.543085	1.122694333	1.639673333	4.856566667	7.183383333	7.257466667
Kaladp0001s0041.1	1474	1.131401361	1.898182	7.724989194	358.4128922	2160	0.003544974	3511	0.0521	611	0.282258	0.620627	1.535986667	2.00663	2.18044	1.955953333	2.02369	0.860032333	0.762462333	0.674423667	0.391707333	0.282605667
Kaladp0071s0294.1	1475	68.44468333	178.9100667	12.80306462	0.039517939	377	0.003544974	2588	0.086	3318	22.69826667	46.23893333	148.2633333	194.068	123.0203333	110.74	62.43823333	37.55353333	28.9565	15.88163333	16.3195	15.15793333
Kaladp0102s0013.1	1476	51.84077306	68.29755666	4.3875275	571.8974702	2324	0.00017554	472	0.0886	3493	45.1915	44.59303333	29.77093333	20.16147667	36.60173333	40.3379	47.1197	61.07536667	82.48066667	88.45903333	52.91366667	73.38426667
Kaladp0095s0634.1	1477	33.67388333	29.7232	2.691993875	1385.153934	2702	0.003544974	2691	0.0562	902	26.79743333	41.94183333	46.59203333	40.8899	47.29016667	45.55046667	44.43883333	32.47863333	20.27886667	20.2572	20.00426667	17.56696667
Kaladp0168s0011.1	1478	3.978803083	8.303886333	9.869427648	30.54224792	1442	0.003544974	3047	0.0674	1807	1.151662	6.4389	5.736423333	9.240123333	8.016483333	8.33798	2.895256667	1.437568333	1.080766	0.936237	1.273499	1.200738
Kaladp0809s0093.1	1479	71.35979167	75.97963333	2.965259893	362.0342911	2165	0.003544974	2630	0.064	1504	72.49046667	59.6394	45.98883333	38.66136667	53.77216667	48.8207	55.08193333	68.11816667	94.13286667	109.4353333	95.53526667	114.641
Kaladp0071s0053.1	1480	17.0458225	18.85999667	2.802007497	896.8923373	2498	0.001456267	1876	0.0686	1925	10.46610333	11.21643333	13.0301	13.86509	18.27	19.68856667	22.02013333	29.3261	21.80923333	20.19196667	12.07931	12.58683333
Kaladp0047s0053.1	1481	16.41382056	28.95604	9.791981685	4.517663297	1031	0.0079208	3953	0.0615	1318	7.525793333	12.37826667	18.6126	32.2495	26.0741	22.84576667	23.43480667	25.03946667	13.9102	7.160246667	4.44164	3.29346
Kaladp0088s0086.1	1482	1.499610111	2.374127667	5.772573188	629.5981898	2363	0.003544974	3446	0.0506	494	0.497452333	0.962015667	2.009916667	2.37782	2.87158	2.34826	1.92335	1.550523333	1.282062	0.879894	0.777546	0.514901333
Kaladp0262s0006.1	1483	2.889194722	3.457166667	3.855675695	7007.63854	3487	0.000539297	1376	0.0631	1440	2.08834	3.311993333	3.70579	3.403726667	4.667796667	4.439126667	3.688163333	2.29083	2.10562	2.060096667	1.698223333	1.21063
Kaladp0071s0034.1	1484	5.15687	4.620783333	2.723941311	33293.82839	4151	0.000539297	1271	0.056	883	3.571256667	5.371113333	6.412343333	6.877913333	7.301143333	6.732516667	6.714603333	4.23065	4.586443333	4.22514	3.178956667	2.68036
Kaladp0351s0009.1	1485	4.884395556	7.706483333	5.106167923	315.4503668	2117	0.001456267	2048	0.0711	2140	4.237726667	3.99963	6.36592	7.839066667	8.835306667	9.58329	4.2988	3.882366667	3.41119	2.17166	2.110983333	1.876806667
Kaladp0010s0109.1	1486	23.39153611	22.1811	2.422299977	1864.398352	2824	0.000539297	1131	0.0735	2354	19.0919	18.98593333	16.29483333	15.59523333	19.41326667	20.40616667	31.71236667	37.77633333	32.1345	26.53366667	21.52133333	21.2329
Kaladp1251s0003.1	1487	5.830579167	10.80138333	7.719715899	41.73639439	1506	0.001456267	1996	0.0793	2809	5.379406667	7.085413333	10.94030667	9.302956667	12.31750333	12.4088	2.997736667	2.19945	1.998076667	1.774803333	1.607416667	1.95508
Kaladp0488s0021.1	1488	186.7093944	366.1444	10.52312305	0.124070476	498	0.003544974	2536	0.0855	3279	377.321	300.0173333	340.945	404.5923333	158.5413333	164.2906667	94.21626667	71.65626667	38.44793333	40.1514	130.6579667	119.6752333
Kaladp0048s0905.1	1489	11.80702583	20.65067334	7.732100479	10.53316419	1184	0.0079208	4030	0.0587	1100	3.067493333	7.536123333	17.32443333	23.71816667	21.56556667	19.92673333	13.5463	11.34618333	8.943126667	6.27441	4.72616	3.709613333
Kaladp0047s0017.1	1490	3.582831778	6.818595334	6.663561128	50.74870275	1561	0.001456267	2110	0.0771	2644	3.668876667	4.09047	5.836533333	8.022536667	4.44893	4.8282	3.544083333	2.502296667	1.798736667	1.39558	1.653796667	1.203941333
Kaladp0747s0010.1	1491	0.873723895	1.7321629	9.166158936	7478.348428	3521	0.00017554	755	0.0698	2039	0.325746667	0.5064563	1.15326	0.921872333	1.340913	1.357878333	1.944277667	1.288256667	0.764226667	0.426666667	0.243017667	0.212114767
Kaladp0098s0197.1	1492	14.83482639	25.55456334	4.630526686	19.41936763	1320	0.000539297	1088	0.094	3910	17.80473333	12.21693333	9.48044	8.18863	7.23187	8.392916667	7.038803333	11.37392333	13.4793	21.51866667	28.69833333	32.59336667
Kaladp0052s0011.1	1493	171.6496672	531.3898967	44.96337833	0.000267594	83	0.003544974	2557	0.091	3688	89.2702	24.17213333	12.08710333	14.78700333	13.3626	14.07356667	33.55673333	294.6873333	243.6646667	403.4513333	543.477	373.2063333
Kaladp0192s0007.1	1494	31.34853056	21.68313333	2.057235916	4125.44943	3203	0.001456267	1785	0.0618	1341	22.94653333	26.3072	34.13363333	34.106	41.5113	42.1924	33.131	36.31973333	32.6271	26.98246667	25.41573333	20.50926667
Kaladp0011s1281.1	1495	311.5708914	817.4454366	285.2401975	0.013767778	302	0.0079208	3753	0.0726	2275	126.2842667	40.31923333	14.34362333	8.71002	2.875896667	3.068956667	673.8463667	516.2023333	820.3213333	732.497	440.4493333	359.9323333
Kaladp0047s0209.1	1496	3.469006389	3.94286	3.641540361	5600.721005	3369	0.001456267	2209	0.0543	754	2.441236667	2.69942	4.023033333	4.376416667	5.435496667	5.12736	3.79585	4.581923333	3.518733333	2.257046667	1.878923333	1.492636667
Kaladp0063s0017.1	1497	24.86243	64.71650666	44.53831111	0.00221781	194	0.0079208	3928	0.0718	2210	4.167576667	2.593386667	1.95262	2.129643333	1.486426667	1.977306667	25.17526667	65.6029	66.20293333	48.99526667	40.5795	37.48633333
Kaladp0040s0291.1	1498	1339.356167	2778.750667	10.18840286	0.084080833	464	0.0079208	3743	0.0709	2125	464.8543333	1623.873333	3081.17	2720.55	1969.666667	2289.32	1413.131667	804.7656667	302.4193333	388.798	552.716	461.009
Kaladp0042s0159.1	1499	111.7432139	128.6679	3.823577819	1378.766867	2697	0.001456267	1572	0.0701	2065	53.25063333	45.5691	55.1871	107.2141333	119.1233333	158.5896667	120.5903333	174.237	162.4456667	163.5903333	105.032	76.08926667
Kaladp0048s0563.1	1500	35.51917528	71.66429666	6.266398943	13.20668539	1241	0.001456267	1677	0.0874	3419	23.1142	40.1537	70.25493333	85.27213333	48.23453333	46.31393333	31.24866667	18.0696	13.60783667	14.8061	20.4657	14.68876667
Kaladp0081s0373.1	1501	16.16320271	34.06473084	22.30995771	0.043408118	383	0.0079208	3952	0.0695	2008	6.647073333	4.604536667	2.988873333	1.598535826	6.798513333	10.40663667	35.66326667	32.79263333	31.6632	27.4234	14.94853	18.42323333
Kaladp0018s0135.1	1502	3.912455833	3.12301	2.57560403	2285.704818	2914	0.001456267	2345	0.0585	1084	2.859406667	3.608776667	4.652416667	4.601156667	4.81089	5.060966667	5.105113333	4.814293333	4.268163333	3.079633333	1.982103333	2.10655
Kaladp0515s0176.1	1503	206.086575	357.3586667	7.409867627	50.70195214	1560	0.003544974	2534	0.0723	2251	79.87743333	281.2656667	362.2893333	304.5763333	311.814	413.11	267.754	129.5539667	108.5709667	101.0934667	55.75133333	57.3824
Kaladp0020s0065.1	1504	13.14464805	22.36770333	9.204728442	3558.680445	3136	0.003544974	2747	0.05	465	2.726196667	12.65239333	19.73116667	21.57053333	22.25333333	25.0939	15.57033333	12.36843333	7.811323333	5.19399	6.65098	6.113193333
Kaladp0024s0530.1	1505	80.75235	75.19590003	2.649149831	1166.242601	2610	0.001456267	1637	0.0704	2102	45.59676667	73.54643333	79.16406667	77.92443333	105.6262333	94.4356	120.7926667	99.16263333	91.44143333	74.77086667	51.7742	54.79286667
Kaladp0053s0622.1	1506	19.51662556	26.35442	4.072692253	114.1662017	1797	0.001456267	1776	0.0789	2782	13.28573333	17.4586	25.65806667	34.9314	25.87786667	27.35903333	19.7397	20.1608	18.84913333	12.73036667	8.57698	9.571826667
Kaladp0042s0334.1	1507	11.08100194	25.96858334	16.27219353	0.127332641	501	0.003544974	2794	0.0827	3064	1.700383333	1.732233333	2.16842	7.28411	8.855633333	6.969303333	17.78823333	27.66896667	22.33186667	14.05039	12.57114	9.851343333
Kaladp0095s0637.1	1508	2.113478472	3.459413	4.990784647	472.8115465	2256	0.001456267	2260	0.0677	1845	1.96212	1.82295	3.312446667	4.326263333	3.099406667	2.57336	2.358053333	1.913033333	1.163397667	0.962438333	0.866850333	1.001422
Kaladp0095s0293.1	1509	8.694243611	19.97067333	16.36844022	1.731591833	881	0.003544974	3028	0.0747	2452	21.27013333	18.4957	17.1575	16.47183333	4.230263333	2.455263333	1.29946	2.39612	3.408046667	2.134483333	4.46567	10.54645
Kaladp0037s0421.1	1510	3.284588945	5.642359333	7.451625419	49.95070078	1559	0.001456267	2151	0.0772	2652	1.786413333	0.874564	1.175433333	1.627866667	3.511366667	3.2154	3.763076667	4.410596667	5.90603	6.516923333	4.320986667	2.30641
Kaladp0055s0377.1	1511	57.80246112	86.26343337	5.12466749	38.5210944	1492	0.0079208	3846	0.0578	1027	99.9335	88.00106667	73.78986667	32.3892	25.51843333	31.50893333	26.3965	20.91403333	28.41226667	58.9876	107.1774667	100.6006667
Kaladp0094s0033.1	1512	7.826033889	9.37572	3.659190307	238.8432152	2030	0.0079208	4149	0.0447	189	7.454546667	10.64071	12.9015	11.16043333	12.2505	11.78586667	7.794953333	5.053686667	3.52578	4.08399	3.627296667	3.633143333
Kaladp0062s0126.1	1513	13.46390306	24.55716333	5.599262334	6.388685153	1087	0.001456267	1859	0.0874	3425	8.167066667	14.849	27.54723333	29.89653333	19.23806667	16.7538	12.30396667	7.688333333	6.744866667	6.899423333	6.139176667	5.33937
Kaladp0087s0141.1	1514	12.25578083	4.80508666	1.472744003	9286.758614	3637	0.001456267	2159	0.0516	577	11.20198	10.70013333	10.16424667	10.26511	10.9251	11.15886667	13.26436667	13.02123333	13.9759	14.6969	14.96933333	12.7262
Kaladp0008s0258.1	1515	16.35777194	14.75308666	2.5388723	16078.69086	3859	0.001456267	1835	0.0532	686	13.2262	18.32153333	22.66286667	24.34003333	20.99176667	22.91363333	15.6997	15.16126667	10.95024333	12.4746	9.586946667	9.964473333
Kaladp0262s0010.1	1516	3.773066833	6.310538	10.60076496	209.0631182	1984	0.003544974	3083	0.0616	1325	6.967833333	3.732823333	1.741443333	1.096720333	0.657295333	0.781780333	1.566499333	5.77001	4.985993333	5.66175	6.145326667	6.169326667
Kaladp0095s0848.1	1517	14.72298917	19.43580333	5.749479293	47.17678894	1540	0.0079208	4003	0.0555	855	15.50016667	22.25256667	22.6166	19.61603333	23.528	20.26686667	15.7972	11.77043333	8.41032	6.874653333	4.092196667	5.950833333
Kaladp0047s0181.1	1518	26.68959444	15.36373334	1.829134999	36140.73181	4182	0.000539297	1099	0.0589	1118	26.34243333	21.5969	18.52983333	19.38463333	24.30583333	24.21273333	31.4232	30.74636667	33.89356667	32.10313333	27.9714	29.7651
Kaladp0034s0158.1	1519	33.49848944	48.74519333	4.75149446	50308.904	4328	0.000539297	928	0.0592	1148	18.6801	42.9701	61.73873333	51.34263333	48.23773333	49.02396667	39.29793333	16.86556667	12.99354	15.08676667	20.60073333	25.14406667
Kaladp0033s0171.1	1520	5.548245833	11.64579667	6.887503877	17.55613267	1297	0.000539297	1217	0.0938	3895	4.345986667	4.772896667	8.621493333	13.62385	8.731486667	6.65326	6.513303333	3.58528	2.522823333	2.95608	1.978053333	2.274436667
Kaladp0055s0098.1	1521	3.806945555	6.210803333	5.411311667	107.4171028	1781	0.001456267	2114	0.0755	2516	2.119883333	3.166286667	5.529643333	7.61873	5.46656	6.25112	3.675343333	3.565633333	2.852703333	2.417713333	1.407926667	1.611803333
Kaladp0080s0161.1	1522	0.888062111	1.623763	6.583324826	1970.776463	2851	0.001456267	2381	0.0597	1180	0.915827	1.079111	1.41426	1.914586667	1.244526667	1.279363333	0.731418667	0.656733667	0.457746667	0.322474667	0.349873333	0.290823667
Kaladp0032s0440.1	1523	3.629618458	10.24055567	120.9348324	0.035867613	370	0.003544974	3122	0.081	2925	1.095506333	5.4523	8.068766667	6.554223333	7.205446667	10.32594	3.181123333	0.720172333	0.449730667	0.326416	0.085384333	0.090411833
Kaladp0062s0184.1	1524	3.874600278	3.729506667	2.842432267	2229.749226	2908	0.001456267	2241	0.0609	1269	3.258716667	4.473356667	4.96194	4.97636	5.649993333	5.753736667	3.761613333	2.937476667	3.238636667	2.843173333	2.02423	2.61597
Kaladp0008s0642.1	1525	4.657756111	6.068576667	4.732112511	1373.281316	2691	0.000539297	1314	0.0742	2415	1.626043333	1.929976667	4.036896667	5.939723333	7.142036667	7.69462	6.164976667	5.2351	5.132256667	4.12057	3.9268	2.944073333
Kaladp0024s0221.1	1526	0.784447319	2.293815667	21.3507008	121.9902504	1818	0.000539297	1482	0.0835	3125	0.665477333	1.039697333	1.631726667	2.40653	1.270723667	1.441489	0.200781567	0.201064533	0.1458104	0.1314909	0.112714333	0.1658621
Kaladp0048s0249.1	1527	10.17989722	13.69955	4.563554307	65.11690946	1637	0.001456267	1948	0.0798	2840	3.84435	4.912136667	5.00147	8.496773333	10.40251	11.6233	12.96376667	17.5439	11.77317333	16.53263333	11.62904667	7.435706667
Kaladp1221s0047.1	1528	2.133582694	3.824715333	6.756143102	76.68796829	1689	0.003544974	3309	0.0629	1428	0.750059667	1.841743333	3.590826667	4.489173333	3.454473333	3.191183333	2.476476667	1.875683333	1.670663333	0.884990667	0.713260667	0.664458
Kaladp0039s0693.1	1529	13.482615	10.30196334	2.220726996	3223.664662	3071	0.001456267	2026	0.0616	1329	12.15173333	11.6305	15.43846667	14.52946667	18.74116667	16.063	17.45586667	15.03226667	13.2018	10.20842667	8.439203333	8.899483333
Kaladp0046s0256.1	1530	3.311971611	10.024	26.8292821	0.243483378	600	0.000539297	1275	0.103	4553	3.938606667	3.797593333	1.762823333	0.944696667	0.388086667	0.443958333	0.394499333	0.802685	2.2937	5.470163333	10.41208667	9.09476
Kaladp0076s0406.1	1531	0.912753917	1.540803	8.647537932	916.9985143	2510	0.003544974	3478	0.0496	444	0.238266	0.7704	1.386636667	1.74228	1.579726667	1.544836667	1.04185	1.121664333	0.676659667	0.352683667	0.296566333	0.201477
Kaladp0088s0104.1	1532	2.639818333	7.545178334	19.3939761	1.126672981	799	1.38E-07	2	0.12	5631	5.290013333	1.899756667	1.033523333	0.927619333	0.470886333	0.410198333	0.832994	0.993345333	1.588166667	2.99482	7.28112	7.955376667
Kaladp0046s0232.1	1533	9.052894167	8.7092	2.703910942	15185.02969	3834	0.001456267	1963	0.0526	646	5.183386667	5.88587	5.1113	6.40707	7.974966667	7.824343333	10.42528667	13.8205	12.6159	12.22306667	11.59823	9.56481
Kaladp0048s0706.1	1534	7.912526944	6.22544333	2.299186805	1706.540409	2795	0.003544974	3126	0.051	527	6.98652	9.084513333	11.01724333	10.84393	10.60946	10.69963333	7.703943333	5.94111	5.873876667	4.7918	6.3683	5.029993333
Kaladp1221s0032.1	1535	1.193441486	2.743340131	14.25802586	196.0469014	1961	0.000539297	1416	0.0828	3073	0.415741	1.005746126	1.325384	2.60357	2.950259333	1.498099667	1.62709	1.074967333	0.852533366	0.267418154	0.493569647	0.206919202
Kaladp0038s0146.1	1536	64.45525277	94.8046333	5.054304208	978.2681176	2534	0.003544974	2578	0.0618	1338	59.0781	89.97063333	118.1883333	100.3819	92.568	86.4684	51.4602	48.44183333	40.87813333	34.07076667	28.57303333	23.3837
Kaladp0101s0320.1	1537	11.43628694	13.90617	3.243945247	308.7328957	2108	0.003544974	2943	0.0626	1401	7.573476667	7.123783333	6.549126667	6.197196667	9.792806667	9.936026667	15.97893333	20.10336667	15.74883333	16.55673333	10.63197	11.04319
Kaladp0034s0070.1	1538	23.19936889	44.85402334	7.254183374	2.682838024	946	0.001456267	1719	0.0924	3787	7.171843333	8.449266667	9.529283333	21.7121	20.7237	22.51273333	52.02586667	35.18046667	42.9761	27.04813333	17.217	13.84593333
Kaladp0008s0433.1	1539	36.48531667	37.7188	3.197634108	13834.66321	3797	0.001456267	1658	0.0574	998	22.17813333	20.62076667	17.16336667	20.553	34.54203333	27.7621	48.1201	54.88216667	52.02946667	54.78296667	41.74953333	43.44016667
Kaladp0674s0035.1	1540	59.73536917	193.3354	31.24047175	0.006998896	248	0.00017554	434	0.122	5771	20.93171667	21.65986667	9.353446667	6.393266667	14.27116667	25.4538	50.78083333	50.2615	139.2729	199.7286667	102.5169333	76.20033333
Kaladp0011s0186.1	1541	22.959655	32.06929666	4.258665323	3196.580813	3066	0.001456267	1755	0.0655	1634	18.22833333	15.72786667	12.23859	9.841236667	15.5718	16.5476	34.035	41.91053333	35.0344	31.6424	21.9137	22.8244
Kaladp0037s0369.1	1542	70.39129723	75.97000003	3.228861463	82.70786863	1703	0.0079208	3803	0.0568	950	58.8442	94.8744	110.0546667	97.43546667	92.74526667	106.7106667	65.81613333	60.00173333	45.6755	34.08466667	40.8642	37.58866667
Kaladp0033s0135.1	1543	47.81086417	73.47136667	5.002624057	770.9493481	2434	4.84E-05	217	0.0928	3814	80.9834	79.72833333	36.55236667	26.62677667	18.3558	21.07113333	26.27049333	34.0851	42.69023333	63.06266667	91.82716667	52.4769
Kaladp1319s0005.1	1544	2.388215833	2.51431	3.055546321	3868.367892	3176	0.000539297	1428	0.0679	1861	2.513923333	2.74705	2.573056667	3.072663333	3.737493333	3.07305	2.561003333	2.086076667	2.005333333	1.609233333	1.223183333	1.456523333
Kaladp0035s0069.1	1545	8.907355001	8.581910003	2.545049411	2976.263945	3031	0.00017554	672	0.0787	2771	7.271483333	8.45662	9.44445	9.74706	12.79	14.13636667	10.03696667	8.1882	7.639466667	7.320893333	5.554456667	6.302296667
Kaladp0023s0033.1	1546	4.812841667	5.076893334	3.247463785	7570.331843	3524	0.001456267	2134	0.0551	818	4.680526667	6.059566667	7.335836667	6.61602	6.291643333	6.1207	4.523406667	2.258943333	3.29446	3.321203333	3.335656667	3.916136667
Kaladp0520s0020.1	1547	20.95396111	14.3692	1.927919201	3639.092136	3146	0.001456267	1952	0.0624	1385	20.28813333	28.21806667	29.8546	28.11293333	24.46856667	19.8339	18.37016667	16.24476667	16.00726667	16.75996667	15.4854	17.80376667
Kaladp0021s0016.1	1548	55.53243056	37.96403333	1.966149343	4678.738809	3264	0.001456267	1724	0.0639	1500	59.2295	54.1809	39.88306667	39.29416667	44.98336667	48.4734	47.20266667	60.03043333	65.46933333	77.2582	62.3206	68.06353333
Kaladp0871s0001.1	1549	3.205906	4.276006667	4.088930627	128.1698921	1829	0.0079208	4444	0.0456	217	3.090973333	4.42853	5.660306667	4.74282	5.283086667	4.36051	3.084416667	1.3843	1.524232	1.66804	1.45952	1.784136667
Kaladp0042s0274.1	1550	2.889843402	7.086062151	37.54784971	0.240957206	597	0.0079208	4508	0.0624	1386	1.855052667	4.172016667	7.279946667	5.971043333	7.17225	4.708266667	1.019203667	1.179614125	0.45276885	0.409791667	0.193884516	0.264282
Kaladp0008s0110.1	1551	6.208392222	4.367866666	2.283656102	4647.882125	3261	0.000539297	1375	0.0678	1856	5.904643333	6.840903333	7.32143	7.45444	7.55571	7.770543333	6.567196667	6.572183333	5.898973333	4.81126	3.402676667	4.400746667
Kaladp0004s0009.1	1552	3.138492944	4.953084667	5.739830225	24.9480658	1380	0.0079208	4497	0.0522	618	2.55613	4.00522	5.998076667	5.64188	5.290883333	5.240296667	2.35386	1.550963333	1.3646	1.3964	1.218613333	1.044992
Kaladp0008s0140.1	1553	2.162249954	4.629896319	22.23477574	26.00226377	1390	0.0079208	4550	0.0514	557	0.605663367	1.6309864	4.30437	4.000186667	4.84793	3.858326667	3.102216667	1.401675	0.658516	0.463548	0.855547	0.218033681
Kaladp1262s0011.1	1554	11.83410944	12.1411	2.644905185	931.8084032	2514	0.001456267	1974	0.0695	2009	10.64679667	16.2858	19.52213333	17.1895	13.6565	13.0173	10.67171667	7.381033333	7.727496667	8.09497	9.336626667	8.47944
Kaladp0002s0086.1	1555	183.9434306	273.2636	6.533772728	3.070897483	971	0.0079208	3760	0.067	1766	87.83556667	214.4156667	322.6446667	310.189	242.6323333	255.6726667	285.364	208.9096667	108.7089333	57.64856667	49.38106667	63.91903333
Kaladp0060s0410.1	1556	18.31325278	14.08853333	2.07599445	4148.911627	3206	0.000539297	1101	0.0716	2191	13.0935	14.41233333	14.65096667	18.20433333	19.05893333	19.2423	22.78956667	27.18203333	22.11916667	20.46793333	14.8848	13.65316667
Kaladp0081s0301.1	1557	217.0583056	136.7723333	1.915540789	28817.92178	4092	0.001456267	1582	0.0552	825	213.863	203.3173333	188.8226667	183.8436667	149.3896667	163.695	182.5523333	242.7586667	270.3366667	286.162	277.913	242.0456667
Kaladp0035s0024.1	1558	1.760483444	2.455635	4.591133437	938.6492239	2516	0.001456267	2329	0.0658	1654	1.277926667	1.440183333	2.753543333	2.079286667	3.032116667	3.13944	2.14068	1.537033333	1.215063333	1.018112333	0.808610667	0.683805
Kaladp0010s0209.1	1559	2.328925333	4.424576666	8.201732917	59.6963164	1609	0.003544974	3339	0.0647	1553	1.178578333	2.383196667	3.801046667	3.62933	3.727626667	5.038953333	2.70293	1.60571	1.276856667	1.207646667	0.780852333	0.614376667
Kaladp0011s1151.1	1560	16.17369389	19.12726333	3.198526749	289.8245109	2089	0.000539297	1041	0.0868	3375	9.33383	8.700036667	9.598726667	13.2384	21.7426	27.8273	22.4984	23.77096667	15.37806667	15.08563333	14.879	12.03136667
Kaladp0096s0008.1	1561	57.02397778	126.7973333	8.86015084	0.545976914	710	0.001456267	1616	0.098	4180	40.11563333	98.0818	142.929	98.0846	76.4259	65.3683	43.38806667	36.31323333	26.26183333	19.5769	16.13166667	21.6108
Kaladp0011s1354.1	1562	31.01867222	38.2942	3.132637073	604.6184228	2351	0.00017554	507	0.0904	3649	20.81103333	29.09096667	34.35203333	35.27313333	44.12666667	56.25046667	38.26616667	26.0066	24.25813333	24.9851	17.95626667	20.8475
Kaladp0092s0176.1	1563	1.922394222	1.859525667	2.768897389	228073.4996	5004	0.00017554	740	0.0545	763	1.743993333	2.323453333	2.73645	2.91076	2.57173	2.167493333	1.724966667	1.051234333	1.189236333	1.53498	1.55533	1.559103333
Kaladp0072s0024.1	1564	32.23656667	24.35153333	2.164857172	2018.171947	2858	0.003544974	2725	0.0565	924	34.64536667	35.4778	38.38406667	45.2567	42.1631	43.08473333	29.74236667	24.63556667	20.90516667	22.5151	25.8842	24.14463333
Kaladp0076s0125.1	1565	0.550682598	1.542187738	172717.7363	832.5730664	2462	0.001456267	2409	0.0657	1644	0.154673007	0.514708	0.987211333	1.149099067	1.542196667	1.017752333	0.398588	0.448288	0.225715563	0.169938971	1.13E-05	8.93E-06
Kaladp0036s0228.1	1566	93.64990001	212.7033667	8.973495826	1.198924521	810	0.001456267	1604	0.0969	4103	40.87886667	52.7712	28.32686667	26.6763	36.177	35.90963333	80.15376667	201.642	239.3796667	196.3866667	96.8457	88.65113333
Kaladp0490s0002.1	1567	1.376884611	1.989796667	8.849502957	35988.33886	4180	0.000539297	1435	0.0563	906	0.600597	1.047150667	1.147276	1.67743	1.964336667	1.962746667	2.010166667	2.24329	1.940876667	1.173600333	0.501651333	0.253493333
Kaladp0048s0666.1	1568	56.35012778	67.04683333	3.808671755	2344.523682	2921	0.001456267	1649	0.0689	1951	46.17066667	59.36223333	87.0226	90.9182	79.15706667	74.73853333	48.26906667	54.57073333	41.1848	32.93403333	38.00223333	23.87136667
Kaladp0048s0623.1	1569	87.04287499	95.3801	2.939491113	11134.47364	3723	0.001456267	1607	0.0598	1192	60.0724	84.38513333	124.9073333	144.558	106.1152333	124.5083333	99.7399	83.9101	54.21186667	49.1779	57.8124	55.1159
Kaladp0092s0012.1	1570	18.34793917	24.24834333	4.567197099	27.76868743	1409	0.0079208	3989	0.059	1127	12.6851	17.56966667	27.90626667	31.04593333	23.56043333	24.88163333	27.21706667	16.46776667	13.821	10.09975	6.79759	8.123063333
Kaladp0906s0003.1	1571	5.259668333	4.703343334	2.577634314	3833.220521	3174	0.000539297	1333	0.0696	2019	5.452743333	5.26071	4.171483333	2.981263333	3.901813333	4.276253333	4.544706667	5.470673333	5.572143333	6.31379	7.485833333	7.684606667
Kaladp0071s0206.1	1572	20.66315833	27.19686666	3.241512315	126.1964115	1825	0.000539297	1086	0.09	3615	14.706	28.4465	39.33013333	34.17586667	25.6013	22.74863333	17.17013333	15.72643333	12.55096667	12.13326667	12.61026667	12.7584
Kaladp0418s0018.1	1573	9.60310889	6.223896663	1.89174771	537732.4557	5469	0.00017554	633	0.0494	428	8.661616667	11.17336667	11.2773	13.20333333	11.18726667	11.79366667	8.696466667	7.61337	6.979436667	7.275296667	8.204946667	9.17124
Kaladp0001s0232.1	1574	12.44555194	4.920813337	1.521236525	9301.131425	3638	1.06E-05	133	0.0787	2765	12.47183333	12.77773333	13.1524	13.65483333	14.21883333	14.36146667	13.525	12.61323333	12.49356667	11.0465	9.440653333	9.59057
Kaladp0047s0159.1	1575	2.567126028	4.776924	7.680645077	64.27851521	1634	0.003544974	3323	0.065	1582	0.715039333	2.069186667	3.202266667	5.491963333	4.54601	4.00123	3.07258	2.405803333	1.892486667	1.449446667	1.115903333	0.843596333
Kaladp0037s0069.1	1576	6.240359639	15.05810067	18.44250238	1.312898812	833	0.0079208	4203	0.064	1503	1.48304	5.934116667	14.37734667	15.9214	14.00963333	9.008656667	6.950506667	1.690526667	1.98905	1.740513333	0.863299333	0.916226333
Kaladp0417s0007.1	1577	0.636596247	1.055834266	10.92250208	4270.980496	3218	0.001456267	2417	0.0565	922	0.207669667	0.283105233	0.426986	0.746573333	0.940105333	0.841425	1.077516333	1.162242333	0.675953	0.755394333	0.415776333	0.106408067
Kaladp0028s0063.1	1578	12.61408472	23.37359	9.382007093	31.18760526	1447	0.0079208	4004	0.0588	1110	8.483103333	18.27626667	26.16213333	21.1746	20.69386667	23.8691	11.68061	5.519716667	4.566336667	4.273256667	3.881483333	2.788543333
Kaladp0010s0054.1	1579	61.51880555	76.2037333	3.475015047	1268.062239	2652	0.000539297	929	0.0817	2981	43.87366667	39.82926667	56.71303333	78.16373333	104.9592	106.9929333	64.8635	68.11256667	57.69456667	46.88373333	39.35026667	30.7892
Kaladp0044s0061.1	1580	11.52597583	12.25508	3.49172075	1578.02564	2757	0.001456267	1941	0.0679	1864	9.06693	9.922776667	12.86943333	17.1734	15.73263333	16.36	12.118	14.57873333	11.784	8.52745	5.260033333	4.91832
Kaladp0011s1228.1	1581	0.594102642	2.491339933	732748.0391	46.67354614	1536	1.06E-05	150	0.108	4877	0.149510375	0.379391667	1.414145	2.491343333	1.657133333	0.834779333	0.202565	0.000330109	4.35E-06	1.04E-05	3.40E-06	1.54E-05
Kaladp0053s0488.1	1582	0.992475528	1.621974333	5.585272237	1334.404209	2682	0.003544974	3542	0.0477	340	0.423135333	0.709153667	1.259073333	1.97571	1.820013333	1.582763333	1.227663333	1.032906667	0.719697	0.366934333	0.438920333	0.353735667
Kaladp0045s0343.1	1583	25.60387778	14.25306667	1.739090604	39153.58388	4229	0.000539297	1082	0.0607	1256	23.9326	24.50466667	21.32273333	19.2846	19.39596667	22.3034	23.05523333	28.61743333	33.51886667	33.53766667	28.15923333	29.61413333
Kaladp0442s0055.1	1584	4.764065833	5.514486667	3.925048491	602.2965487	2348	0.003544974	3234	0.0573	986	3.230596667	3.24774	3.726703333	5.533856667	6.963603333	6.62329	6.129743333	7.39975	4.873946667	4.509103333	3.045193333	1.885263333
Kaladp0022s0115.1	1585	11.05177639	14.23274666	3.941265939	2031.716741	2863	0.003544974	2881	0.0552	826	8.83256	12.00232333	19.07173333	18.56878333	17.7078	14.8977	8.550446667	10.67465	6.17066	5.465343333	4.838986667	5.84033
Kaladp0055s0168.1	1586	368.2853889	606.0813334	5.433357392	6.847006993	1107	0.003544974	2528	0.0811	2938	318.707	375.2033333	235.428	163.9693333	159.7826667	136.7093333	350.3373333	338.903	388.109	584.5586667	742.7906667	624.9263333
Kaladp0022s0144.1	1587	7.896834167	4.90079	1.868763417	39848.19042	4236	4.84E-05	339	0.0694	1999	8.841916667	10.12925	10.5419	8.93359	8.64014	7.986176667	6.687986667	6.028086667	5.64111	6.073243333	8.331863333	6.926746667
Kaladp0092s0166.1	1588	727.9358792	2933.019834	185.0403155	5.23E-05	34	1.06E-05	33	0.135	6507	1663.403333	782.198	302.4253333	117.4281	38.51913333	15.93683333	29.50491667	34.9176	170.5336333	680.1603333	1951.246667	2948.956667
Kaladp0020s0192.1	1589	49.67103889	32.6366	1.91151296	2876.487157	3009	0.003544974	2671	0.0562	898	46.24076667	59.68496667	63.96446667	60.41356667	61.99073333	68.44146667	48.1913	39.15036667	36.2991	35.80486667	37.2942	38.57666667
Kaladp0004s0001.1	1590	158.3040161	381.5027534	34.75260362	0.4598341	687	0.0079208	3759	0.071	2133	34.9557	45.5951	11.30291333	12.62011333	12.17016667	13.72683333	236.4986667	298.899	326.6843333	392.8056667	213.1433667	301.2463333
Kaladp0101s0311.1	1591	4.111673233	7.032456208	5.983726869	139.5676273	1854	0.00017554	682	0.096	4047	4.430913333	3.092368333	2.596326667	1.411083792	2.292526667	2.629513333	3.93331	2.890293333	5.909703333	7.032146667	8.44354	4.678353333
Kaladp1314s0008.1	1592	173.9058889	99.5493334	1.779957327	7223.612307	3508	0.000539297	924	0.0712	2151	175.5883333	158.7336667	137.6753333	127.6343333	156.4343333	155.161	162.365	185.7836667	208.7803333	227.1836667	183.9956667	207.5353333
Kaladp0046s0101.1	1593	127.7122583	231.9098667	7.704896863	151.4241886	1875	0.003544974	2563	0.0711	2147	182.2906667	207.347	172.689	95.87923333	75.866	79.2856	51.7849	34.58813333	45.21456667	119.9626667	201.1413333	266.498
Kaladp0059s0287.1	1594	7.771458333	20.39771666	10.6831499	3.614995425	1003	1.06E-05	110	0.118	5473	4.32349	4.063876667	2.106516667	3.233023333	4.182623333	5.81714	10.68648667	22.50423333	12.54793333	11.95013333	6.675503333	5.16654
Kaladp0809s0114.1	1595	7.625183139	18.59391334	21.14610346	1.038522024	787	0.001456267	1840	0.0949	3969	4.105863333	9.801443333	19.51686667	15.64573333	11.93626667	8.604556667	13.75838	3.115146667	1.127583333	0.922953333	1.156914333	1.81049
Kaladp0059s0099.1	1596	15.27728111	26.71042333	5.34633144	37.18839162	1484	0.003544974	2867	0.0723	2246	32.85593333	19.35963333	9.33948	6.14551	6.82144	7.147396667	7.653656667	9.35889	13.5585	20.35593333	22.41173333	28.31926667
Kaladp0008s0513.1	1597	48.08947222	68.236	3.872526279	13.44605887	1247	0.003544974	2654	0.0778	2699	34.62843333	28.52123333	23.7547	23.9675	26.13556667	25.87536667	38.25826667	59.00586667	67.40566667	71.05283333	91.9907	86.47753333
Kaladp0079s0107.1	1598	42.696125	59.52996666	4.364022512	2782.257592	2993	0.001456267	1675	0.0688	1939	28.45193333	28.605	23.58923333	17.69606667	27.7285	29.34916667	37.47273333	50.83786667	54.32186667	75.22616667	77.22603333	61.84893333
Kaladp1319s0004.1	1599	1.148012028	2.194358667	14.61675778	13963.81845	3804	0.00017554	753	0.0699	2051	0.161151333	0.801801667	1.586690333	1.231985	2.006566667	2.35551	1.914993333	1.066062333	0.960133333	0.628908667	0.569389667	0.492952
Kaladp0515s0145.1	1600	22.47059609	93.94199149	427.5401683	0.000108223	56	4.84E-05	222	0.132	6332	25.2757	50.69986667	94.16223333	51.03386667	24.28423333	18.51456667	2.843613333	0.257529858	0.22024184	0.261556018	0.551522	1.542223333
Kaladp0018s0181.1	1601	1.946771417	2.818667667	5.2262117	4830.613741	3278	0.001456267	2293	0.0579	1042	2.131113333	2.596716667	3.31363	3.485616667	2.395713333	2.125916667	1.466366667	0.666949	0.91451	0.964651333	1.840343333	1.45973
Kaladp0058s0014.1	1602	37.50458611	47.62893333	4.324634349	100.6344669	1764	0.0079208	3856	0.0574	1001	35.17493333	56.186	61.955	48.2701	56.1867	57.56043333	34.66566667	19.1363	14.32606667	18.6715	20.76316667	27.15916667
Kaladp0056s0120.1	1603	7.946563334	11.79992667	4.356091059	60.99689976	1615	0.003544974	3030	0.0691	1978	4.450886667	6.565016667	9.363323333	11.52020667	14.52266667	15.3159	9.227143333	5.700996667	5.320843333	6.014103333	3.8417	3.515973333
Kaladp0163s0001.1	1604	124.8496833	242.5809333	7.195548865	13.44296983	1245	0.001456267	1576	0.0926	3804	91.57186667	277.403	281.735	185.234	194.5713333	153.1326667	53.8563	41.35486667	39.15406667	59.0124	42.86356667	78.30713333
Kaladp0078s0026.1	1605	2.429424472	3.829781333	7.320306557	5927.673238	3388	0.001456267	2173	0.0583	1066	1.731196667	3.36891	4.43573	4.02283	3.62744	3.390193333	2.545183333	1.643046667	1.586553333	1.258693333	0.937368333	0.605948667
Kaladp0043s0156.1	1606	1001.591111	699.6363337	2.002099775	72764.3503	4488	0.001456267	1544	0.0519	596	1158.7	1079.206667	857.7406667	863.1733333	730.3366667	752.4213333	698.1703333	926.355	1111.776	1264.196667	1179.21	1397.806667
Kaladp0040s0118.1	1607	3.542330833	3.989093333	3.593115523	872.9179394	2485	0.001456267	2245	0.0683	1900	2.993423333	3.8553	4.033573333	3.95478	5.527433333	5.470533333	3.93413	4.1661	2.997123333	2.498733333	1.5385	1.53834
Kaladp0011s1259.1	1608	53.64835611	101.5093934	8.412976308	7.524271462	1122	0.0079208	3824	0.0661	1684	24.19026667	52.21573333	93.30733333	115.2028667	92.02293333	98.3872	42.7607	40.81523333	29.1612	27.95413333	14.0692	13.69347333
Kaladp0039s0390.1	1609	6.42329	2.790833333	1.584118262	56148.75831	4373	0.00017554	773	0.0637	1484	5.09947	5.794516667	6.883696667	6.938526667	7.098403333	7.56869	7.22401	7.460996667	7.01858	5.913023333	4.777856667	5.30171
Kaladp0073s0048.1	1610	2.025750083	3.045432334	4.852274546	558.4206975	2318	0.003544974	3380	0.0566	932	0.790554333	1.20501	2.52589	3.271366667	3.835986667	2.91705	2.579713333	2.121063333	1.774096667	1.109416333	1.168875	1.009978667
Kaladp0011s0792.1	1611	3.922704444	2.871743334	2.190259612	22548.21739	3981	0.001456267	2199	0.0498	454	3.40091	4.377033333	5.284446667	4.959806667	5.0979	4.809813333	5.04852	3.240643333	2.69745	2.412703333	2.634826667	3.1084
Kaladp0048s0546.1	1612	7.651356944	8.6646	3.072870813	4934.024678	3293	0.001456267	2044	0.0613	1302	7.586716667	6.243056667	4.292643333	4.18	5.19637	6.394803333	6.749143333	7.576966667	9.294443333	10.64125333	12.8446	10.81628667
Kaladp0014s0011.1	1613	1.096882167	1.878823334	7.033214172	1408.238908	2713	0.001456267	2372	0.0647	1555	0.577785667	0.573173667	1.305366667	1.370839	2.190236667	2.07994	1.420726	1.027474333	1.132807667	0.645512	0.311413333	0.527311
Kaladp0001s0282.1	1614	52.70669722	72.01006667	4.7660593	275.5279945	2070	0.0079208	3822	0.0543	753	30.3528	53.83013333	84.7892	91.13086667	74.85976667	75.9852	59.03406667	53.17106667	36.14596667	24.09216667	29.96833333	19.1208
Kaladp0840s0036.1	1615	4.538059167	6.146763333	3.629698873	6554.975485	3450	0.00017554	669	0.0756	2527	4.275083333	3.746286667	8.016166667	8.484203333	6.503533333	5.481186667	4.0496	2.666146667	2.482143333	2.33744	3.082706667	3.332213333
Kaladp0036s0148.1	1616	163.6796556	312.6755	11.29955147	0.051938584	401	0.016463156	5067	0.0597	1179	59.5362	233.6476667	343.0336667	309.0196667	254.771	255.68	183.8517333	130.816	86.2849	41.43193333	35.72493333	30.35816667
Kaladp0091s0011.1	1617	30.27535944	47.61192333	8.412481194	7.307628758	1119	0.0079208	3904	0.0654	1625	20.45143333	32.32743333	48.6988	54.03513333	41.1228	44.4032	32.8924	37.05916667	24.0719	12.39947333	9.419363333	6.42321
Kaladp0101s0282.1	1618	2.063669983	6.421543	34.77146629	1.474117088	854	0.000539297	1359	0.102	4436	2.94764	1.654753333	0.925781	0.190147	0.4173598	0.256067	0.458147667	0.912280667	1.649626667	3.1214	6.61169	5.619146667
Kaladp0065s0031.1	1619	6.826121769	12.59894212	7.58105961	26.63811062	1395	0.0079208	4195	0.0583	1064	10.72144	9.215996667	6.004643333	1.914424555	2.656296667	3.294526667	2.351216667	5.07811	4.836073333	8.587906667	12.73946	14.51336667
Kaladp0015s0180.1	1620	258.1906806	907.6517	32.92400835	0.000957877	147	0.000539297	857	0.121	5650	606.7036667	296.1153333	96.85803333	31.1228	28.43163333	33.69086667	54.4448	85.44423333	93.92313333	294.5426667	540.9276667	936.0833333
Kaladp0095s0132.1	1621	9.284525277	19.10160667	6.198574278	3.946275186	1012	0.000539297	1161	0.102	4482	7.57292	18.23153333	22.776	15.0004	11.51033333	9.934513333	4.484656667	3.792743333	3.674393333	4.822806667	4.316606667	5.297396667
Kaladp0045s0010.1	1622	58.43480278	126.9478333	8.459986483	6.116164492	1079	0.003544974	2599	0.0816	2979	17.01716667	29.59973333	19.77853333	28.68416667	47.7128	47.40483333	79.57303333	143.965	112.1376667	92.2216	48.74273333	34.38036667
Kaladp0011s1076.1	1623	0.675506881	1.501412834	12.59536908	459.1323172	2247	0.001456267	2441	0.069	1972	0.226087333	0.177428067	0.129483833	0.176911	0.144230367	0.206442967	0.537481333	1.556713333	1.630896667	1.222678333	1.273932333	0.823797
Kaladp0094s0098.1	1624	23.01754528	36.49825667	5.406772588	12.87491568	1234	0.0079208	3920	0.064	1506	18.3472	32.0618	35.3329	32.33786667	42.424	44.78056667	20.12853333	14.69953333	9.354166667	8.28231	9.922453333	8.539213333
Kaladp0093s0130.1	1625	7.077215556	6.727333333	2.48766788	2850.261965	3007	0.00017554	685	0.0815	2968	6.505486667	7.422573333	9.519696667	11.2494	9.220026667	7.623946667	6.628896667	5.876056667	6.17185	4.522066667	5.614676667	4.57191
Kaladp0001s0325.1	1626	100.8901	254.1998333	11.8599147	0.075647958	452	0.001456267	1595	0.104	4614	78.35736667	50.64253333	23.40716667	25.9428	38.0299	36.2835	39.21583333	149.1873333	238.4783333	277.607	130.7157667	122.8136667
Kaladp0003s0119.1	1627	2.03602225	3.753023333	6.525598489	89.81507459	1728	0.003544974	3367	0.0649	1571	0.679206667	1.30836	2.461663333	3.982103333	4.43223	3.588786667	2.048976667	1.961806667	1.30877	1.17738	0.799276333	0.683707333
Kaladp0045s0355.1	1628	5.926498056	6.563903333	3.669447043	329.9965396	2134	0.003544974	3195	0.0618	1339	5.652136667	5.154133333	6.1497	7.283826667	8.848326667	8.70239	9.022803333	5.780076667	5.483896667	4.034656667	2.54713	2.4589
Kaladp0033s0026.1	1629	23.9924621	88.71919863	1111.358958	9.47E-05	51	1.06E-05	102	0.135	6518	45.45786667	5.086113333	0.982346667	0.611837333	0.1117779	0.079901367	0.6417633	3.002032	11.24144	46.6743	85.22106667	88.7991
Kaladp0019s0063.1	1630	5.885352946	11.30474229	14.75566674	32.64463607	1454	0.003544974	3056	0.0713	2164	6.620236667	8.480423333	3.53434729	1.495876143	0.887980868	0.82182438	5.205016667	6.72995	6.939796667	8.098543333	12.12656667	9.683673333
Kaladp1048s0001.1	1631	28.36536528	76.15551333	33.03328865	0.002588378	203	0.0079208	3862	0.0765	2610	4.50805	28.59233333	67.73443333	78.5329	52.34913333	45.49336667	24.4825	16.5611	10.62076	4.698673333	4.433746667	2.377386667
Kaladp0022s0211.1	1632	50.49308333	53.8138	2.888234427	886.6502941	2493	0.000539297	987	0.0844	3195	49.0922	45.17726667	35.36506667	28.49953333	38.58443333	40.1014	41.4805	65.90936667	82.31333333	77.6481	51.41706667	50.32873333
Kaladp0099s0091.1	1633	1.561604722	1.680819333	2.773520043	4451.494272	3245	0.00017554	790	0.077	2641	1.18541	1.363093333	1.876536667	2.609186667	2.62855	1.987843333	1.537736667	1.226676333	1.158566667	1.23791	0.947730667	0.980016333
Kaladp0060s0238.1	1634	0.732932567	2.003428334	14.19274546	773.0468341	2438	0.00017554	772	0.0883	3469	0.449342667	0.258289333	0.151858333	0.170006467	0.320057333	0.303313667	0.721306333	1.128023333	1.29299	2.155286667	1.132042	0.712674667
Kaladp0008s0832.1	1635	34.11241417	83.03462666	14.76658513	0.237136255	593	0.0079208	3861	0.0721	2227	18.52015333	9.975233333	7.76629	6.3431	7.192453333	6.031606667	34.3147	70.92483333	59.1172	89.06623333	46.83766667	53.2595
Kaladp0037s0489.1	1636	110.2877587	404.048413	2436.195287	6.72E-07	1	4.84E-05	197	0.135	6484	80.8549	30.63946667	4.452517333	0.304158333	0.165920333	0.320261	2.129470333	7.453076667	130.0986667	302.8163333	360.004	404.2143333
Kaladp0081s0347.1	1637	3.658670556	4.198366666	3.756702925	16876.35401	3883	0.001456267	2089	0.0535	712	1.85851	3.474836667	5.117756667	5.721333333	5.44427	5.51437	3.816053333	3.895116667	3.373486667	2.36488	1.522966667	1.800466667
Kaladp0096s0025.1	1638	1.624046972	4.103556667	22.00581855	262.6468762	2057	0.000539297	1394	0.0848	3234	0.965651	1.019578	2.735156667	4.29891	2.759923333	2.637126667	1.794846667	1.137714333	0.924932333	0.611773667	0.407597667	0.195353333
Kaladp0045s0142.1	1639	2.036228667	2.545348666	5.244832406	34505.42789	4167	0.000539297	1388	0.059	1133	2.475126667	3.099223333	3.144983333	2.382156667	1.695973333	2.022606667	0.599634667	0.894846	1.09748	1.494096667	2.431503333	3.097113333
Kaladp0045s0058.1	1640	0.815722889	1.359964666	6.662304163	2175.806111	2897	0.003544974	3548	0.046	247	0.683918333	0.98021	1.047228667	1.513846667	1.600143333	1.20715	0.884910333	0.678572	0.268000333	0.323804333	0.360712	0.240178667
Kaladp0084s0098.1	1641	1.112916595	1.8022752	5.098674582	8922.896971	3619	0.000539297	1478	0.0651	1598	1.08886	0.591106333	0.668712333	0.439721467	0.577964	0.518391667	0.770323333	1.536296667	2.241996667	2.07553	1.539456667	1.30664
Kaladp0085s0033.1	1642	0.80435725	1.130531667	3.814893662	4792.431933	3276	0.001456267	2431	0.0573	988	0.4769	0.401625	0.782760333	0.932983	1.532156667	1.42524	1.074206	1.000083	0.675713333	0.492139333	0.448158	0.410322333
Kaladp0039s0236.1	1643	52.11278056	71.52603334	4.287731954	1239.842857	2643	0.003544974	2620	0.063	1433	32.5922	71.0242	93.28146667	80.92403333	78.7317	76.2938	49.641	33.23576667	32.0439	31.59836667	24.2315	21.75543333
Kaladp0098s0178.1	1644	0.704600714	1.278293766	6.246443824	2600.410402	2969	0.00017554	805	0.081	2924	0.482076667	0.624979333	1.436226667	1.521943333	1.164483333	1.010276667	0.509292333	0.392254333	0.441321	0.243649567	0.340219667	0.288485667
Kaladp0550s0024.1	1645	58.37518222	172.01399	17.44596458	0.007735194	256	4.84E-05	201	0.131	6246	32.28203333	28.97166667	16.6434	10.45934333	10.99566667	11.5793	16.28947667	26.6854	66.75423333	147.701	182.4733333	149.6673333
Kaladp0015s0162.1	1646	17.39481556	17.7556	2.777450022	14345.94247	3815	0.000539297	1075	0.0675	1814	14.7509	16.52156667	13.44816667	9.989366667	10.93435333	11.83636667	14.53783333	21.3728	27.74496667	26.69973333	22.141	18.76073333
Kaladp0046s0043.1	1647	11.04898611	12.82657	3.453063452	31070.19628	4115	0.001456267	1875	0.0536	715	9.4867	13.6611	16.50013333	18.05536667	14.1063	15.30083333	13.3317	7.374923333	5.228796667	6.44358	7.315576667	5.782823333
Kaladp1221s0017.1	1648	1.896809639	1.944441334	3.064918305	13197.57086	3776	0.001456267	2298	0.0525	635	1.17043	2.025716667	2.605306667	2.84294	2.882276667	2.886096667	1.7639	1.8817	1.55098	1.21916	0.941655333	0.991553667
Kaladp0808s0012.1	1649	46.23496944	72.44483333	4.884024948	269.584247	2066	0.000539297	956	0.0911	3692	48.22316667	43.26043333	26.9318	18.652	26.38253333	33.82273333	34.87053333	38.2715	49.70036667	66.04446667	77.56326667	91.09683333
Kaladp0068s0068.1	1650	7.918291944	5.669939997	2.082544751	35231.95575	4174	0.000539297	1303	0.0604	1238	7.56083	8.01126	9.343273333	8.996006667	10.90754333	10.29629333	8.574023333	6.627813333	6.633206667	6.48636	5.237603333	6.34529
Kaladp0070s0110.1	1651	27.28481667	15.5433	1.835121006	34808.8694	4170	0.001456267	1861	0.0533	689	21.53343333	25.64743333	32.36223333	32.27996667	34.15533333	33.02646667	29.5794	29.2697	27.43463333	21.39	22.12716667	18.61203333
Kaladp0053s0205.1	1652	10.69514669	24.61985333	15.92854226	1.53944542	861	0.003544974	2807	0.0827	3057	26.26903333	7.472683333	2.639	2.362956667	2.45215	1.64918	1.811637	9.74251	10.64017667	14.6278	23.80553333	24.8691
Kaladp0071s0302.1	1653	5.396021944	3.20238	1.774125707	7649.686928	3541	0.000539297	1356	0.0676	1830	4.710066667	6.05115	6.239293333	7.33915	6.331803333	6.594473333	4.892056667	5.24575	4.683126667	4.3107	4.13677	4.217923333
Kaladp0011s0489.1	1654	12.85954639	8.242796663	1.903920815	444137.2649	5361	0.000539297	1135	0.0458	235	10.8853	14.11243333	17.36173333	17.1769	16.12103333	13.93536667	12.84243333	9.715373333	9.118936667	9.779546667	11.50606667	11.75943333
Kaladp0016s0100.1	1655	5.353577778	9.700867667	10.0615539	37.52331948	1487	0.003544974	2977	0.0725	2270	1.601973333	4.274743333	5.050333333	10.77142	8.726113333	6.851876667	9.59158	7.957616667	4.201143333	3.019843333	1.070552333	1.125737667
Kaladp0230s0006.1	1656	17.63356667	28.67789	5.970909603	36.52515959	1476	0.003544974	2721	0.0757	2539	10.82763333	9.533286667	5.769143333	7.5266	9.554713333	11.04832333	24.4231	34.44703333	24.15546667	24.25663333	29.66096667	20.3999
Kaladp0071s0310.1	1657	4.278829278	7.875825333	6.020783546	155.1621697	1884	1.06E-05	134	0.106	4719	1.568644667	2.87117	3.4989	3.78613	4.363966667	5.404746667	9.44447	6.763846667	4.615806667	4.01905	3.241	1.76822
Kaladp0038s0011.1	1658	21.78701945	12.35613334	1.734167288	107546.2925	4634	0.00017554	594	0.0641	1510	20.04016667	23.46966667	24.86836667	29.05886667	29.18626667	26.98463333	18.29216667	19.77643333	18.20036667	16.86406667	16.83013333	17.8731
Kaladp0040s0085.1	1659	27.49431111	14.98273334	1.707749817	6446.510667	3439	0.001456267	1855	0.0632	1448	23.59656667	24.86916667	32.40243333	36.15226667	30.47213333	34.09606667	29.711	29.11656667	25.57376667	21.32353333	21.16953333	21.4487
Kaladp0034s0173.1	1660	41.06565195	79.62034333	7.804988879	17.49361461	1296	0.001456267	1656	0.0924	3791	32.56323333	16.66073333	11.70029	14.9305	16.66436667	18.64766667	23.98166667	91.32063333	87.76886667	81.47316667	47.94956667	49.12713333
Kaladp0472s0010.1	1661	29.26750806	37.16118	4.748283268	3105.278083	3049	0.001456267	1700	0.0693	1994	29.3644	35.37446667	39.1569	39.83523333	47.07536667	46.2202	23.87946667	23.65923333	13.50474333	9.914186667	23.19166667	20.03423333
Kaladp0550s0020.1	1662	51.08404723	103.5302	5.944261555	4.983974127	1041	4.84E-05	228	0.118	5476	28.2532	25.89773333	20.93946667	29.3081	34.1841	31.8504	53.10963333	106.1945	124.4696667	81.06996667	41.6521	36.0797
Kaladp0095s0732.1	1663	14.89949611	15.80431666	3.063788018	806.9427146	2450	0.001456267	1927	0.0737	2371	13.56076667	13.8997	9.93949	7.657916667	11.64696667	11.08822333	11.98985667	16.72963333	22.58616667	23.46223333	17.36126667	18.87173333
Kaladp0693s0004.1	1664	18.13628972	36.57624666	7.613208729	115.9581656	1801	0.001456267	1758	0.0843	3190	12.79986667	6.122783333	5.530786667	8.856583333	9.53669	8.948803333	12.71626333	34.375	42.10703333	32.81536667	23.0822	20.7441
Kaladp0089s0120.1	1665	24.21574445	20.3792	2.4068916	2684.92957	2981	0.000539297	1106	0.0774	2668	19.3227	23.07516667	26.856	34.86446667	29.896	32.78466667	24.54813333	23.64096667	23.48676667	20.96666667	16.66213333	14.48526667
Kaladp0011s0310.1	1666	4.340990278	9.038492334	18.06649997	0.191864814	561	0.0079208	4310	0.0681	1884	2.387316667	1.524433	0.660276333	0.529604333	0.641400667	1.227104	3.238258333	8.410876667	8.67059	8.1742	7.059726667	9.568096667
Kaladp0023s0003.1	1667	8.070736944	13.25343	6.803312067	462.0401528	2249	0.000539297	1200	0.0859	3311	15.5372	10.10836667	8.88219	6.64606	5.84472	5.502813333	4.429993333	2.28377	4.431433333	6.054663333	12.0756	15.05203333
Kaladp0011s0276.1	1668	12.03258117	41.04176867	38.04026	0.001230666	164	0.000539297	1193	0.117	5413	1.824247333	1.166497333	1.108031333	1.836234333	1.564443667	2.143086667	18.08842333	42.1498	41.42973333	21.3557	7.002363333	4.722413333
Kaladp0018s0316.1	1669	7.394508055	5.005736663	1.985065805	36839.10509	4189	0.000539297	1334	0.0606	1248	7.127453333	6.270126667	5.150846667	5.081626667	6.393506667	6.60693	7.57051	10.08736333	8.98937	9.233946667	7.915983333	8.306433333
Kaladp0766s0009.1	1670	0.689101972	1.021510334	4.451615925	7023.792831	3490	0.000539297	1490	0.0673	1795	0.683386667	0.810656667	0.987743333	1.317461667	1.014367333	0.793933667	0.433269333	0.393067667	0.295951333	0.491844667	0.509514333	0.538027
Kaladp0740s0004.1	1671	27.27118889	23.8538	2.499151559	19018.882	3923	0.001456267	1756	0.0587	1098	26.61106667	30.59623333	35.13403333	32.27093333	36.681	39.76533333	31.5305	20.8249	18.66206667	16.60353333	15.91153333	22.66313333
Kaladp0630s0010.1	1672	101.026875	155.4584666	5.242067078	239.1387128	2031	0.003544974	2560	0.0715	2187	192.1053333	159.3253333	178.769	151.626	113.988	111.671	52.11383333	36.64686667	45.4755	50.39026667	49.1327	71.07866667
Kaladp0060s0133.1	1673	2.245592917	2.759857333	3.621313902	1844.766406	2822	0.000539297	1405	0.0758	2557	1.052852667	1.279406667	1.852624333	2.147955667	3.61158	3.81271	2.74136	2.804793333	2.638983333	1.788743333	1.776076	1.440029667
Kaladp0666s0043.1	1674	212.8525833	686.3299	29.41306511	0.000957877	146	0.001456267	1559	0.111	5080	343.7436667	127.6092667	70.55673333	30.47946667	33.72883333	34.0999	24.15543333	54.5109	131.1871333	389.2006667	710.4853333	604.4736667
Kaladp0098s0213.1	1675	16.47300272	38.47438133	27.43345098	0.635708561	725	0.003544974	2746	0.0859	3314	14.05987	8.296056667	1.554320667	1.455518667	9.39917	10.07928333	8.52311	15.77911	26.43042667	39.9299	27.61943333	34.54983333
Kaladp0808s0025.1	1676	18.39574361	25.8039	4.153714221	1325.830695	2678	0.001456267	1721	0.0739	2391	33.98596667	31.42326667	29.42993333	18.69163333	22.02773333	18.24026667	9.34559	8.430723333	8.182066667	9.02301	10.9624	21.00633333
Kaladp0066s0002.1	1677	135.8461361	170.3054	3.39384844	138.8689223	1853	0.003544974	2561	0.0738	2380	91.803	152.8243333	204.8393333	241.4483333	177.709	170.96	130.4733333	119.876	103.4212667	93.34203333	71.14293333	72.31406667
Kaladp0515s0090.1	1678	5.000147778	5.165643333	3.178450435	43635.90915	4271	0.001456267	2124	0.049	402	6.15349	5.488186667	7.07044	7.53689	6.31549	5.406646667	3.919023333	2.371246667	2.668496667	3.12678	4.548133333	5.39695
Kaladp0878s0017.1	1679	3.247881111	3.809926667	3.80565954	1576.402722	2756	0.003544974	3246	0.0549	798	1.463086667	2.691376667	4.775496667	5.16787	4.94232	4.41441	3.94867	3.879696667	2.95679	2.017803333	1.35911	1.357943333
Kaladp0046s0086.1	1680	34.05504556	75.05257666	10.95015284	2.998095988	962	0.003544974	2685	0.0838	3153	15.68322333	14.8551	7.542856667	11.56616667	13.15596667	12.68073333	42.85526667	81.7932	82.59543333	68.09666667	28.62203333	29.2139
Kaladp0018s0191.1	1681	24.84026945	17.0755	2.090744751	2914.798679	3015	0.001456267	1908	0.068	1878	21.29556667	26.91166667	30.54606667	27.5787	29.42736667	32.7304	28.56776667	27.85753333	23.26866667	18.45576667	15.6549	15.78883333
Kaladp0015s0205.1	1682	5.551346667	5.514303334	3.22613649	4146.902611	3204	0.001456267	2094	0.064	1505	6.017776667	5.82258	7.06847	7.991376667	7.60474	7.817313333	6.07791	4.41247	4.576176667	4.088743333	2.477073333	2.66153
Kaladp0035s0049.1	1683	14.46105083	27.50500666	8.935830531	0.356335286	653	0.016463156	5318	0.0553	839	10.25253333	24.56776667	30.97093333	26.61966667	22.02766667	23.33223333	11.17959333	4.858126667	4.87036	5.219083333	3.465926667	6.16872
Kaladp0030s0097.1	1684	28.42572778	18.1114	2.004254768	21448.12189	3967	0.00017554	534	0.073	2311	26.82063333	27.94273333	32.2194	34.6913	35.38043333	36.14606667	28.81003333	33.16716667	28.18906667	21.03076667	18.67646667	18.03466667
Kaladp0674s0019.1	1685	14.26771667	13.97454	3.193623971	6137.605276	3405	0.001456267	1933	0.0636	1474	18.40003333	19.37306667	20.34506667	16.14273333	13.8161	15.17526667	8.660903333	7.537386667	6.370526667	10.64301667	17.1651	17.5834
Kaladp1203s0004.1	1686	138.6862272	378.9569734	30.92468023	0.005603341	234	0.0079208	3770	0.0794	2811	12.66369333	17.04763333	15.1456	28.8272	46.0067	58.47033333	92.67823333	236.4923333	372.1213333	391.6206667	245.3063333	147.8546667
Kaladp0029s0145.1	1687	30.59096111	45.4861	4.06119551	85.4534532	1712	0.00017554	524	0.104	4580	31.83846667	29.97566667	21.6206	14.85893333	19.74083333	19.49343333	21.11	21.71253333	30.4669	40.9307	54.99843333	60.34503333
Kaladp0021s0060.1	1688	79.29146416	164.9258533	25.80406308	1.320797067	835	0.0079208	3769	0.0719	2218	51.58706667	25.422	9.02219	6.649146667	10.13718333	8.75925	108.9180333	171.575	160.1553333	169.1036667	90.27536667	139.8933333
Kaladp0092s0105.1	1689	8.764923334	8.332506667	2.790899608	464.5718918	2250	0.0079208	4192	0.0486	384	7.52876	11.29876667	12.9852	11.5505	12.56506667	12.12276667	9.069073333	6.67251	6.406893333	5.2634	5.06345	4.652693333
Kaladp0087s0088.1	1690	30.78576	54.58639666	8.65497784	16.71768741	1290	0.003544974	2639	0.0807	2903	30.01426667	17.8557	9.291863333	7.130836667	11.63248667	13.90836667	19.42986667	53.7046	34.54796667	52.76833333	57.4276	61.71723333
Kaladp0059s0034.1	1691	1.069222343	2.29657072	18.52849443	1872.237878	2827	0.00017554	744	0.0852	3261	0.284674	0.14584226	0.13101928	1.083509243	0.715976	0.877932667	1.357643	2.15215	2.42759	1.637883333	1.141467	0.874981333
Kaladp0040s0149.1	1692	19.93141	25.77094334	3.920377947	2322.107328	2918	0.003544974	2731	0.0597	1184	13.2747	24.78943333	31.42553333	34.59546667	27.06013333	29.32723333	18.41133333	15.24896667	14.39853333	12.21696667	8.824523333	9.604096667
Kaladp0039s0696.1	1693	3.517617972	5.5971	4.955529066	1702.944801	2794	0.00017554	689	0.0864	3353	3.014816667	2.49054	1.415006667	1.664052333	2.621216667	2.880643333	3.606656667	7.012106667	6.9274	4.648093333	2.974233333	2.95665
Kaladp0008s0872.1	1694	2.300214056	3.807436334	7.967324856	116.477169	1802	0.003544974	3296	0.0667	1739	0.999804667	1.7422	3.254573333	3.786966667	4.353906667	3.5961	2.350126667	2.342833333	2.49812	1.270451667	0.861015333	0.546470333
Kaladp1262s0010.1	1695	4.582727778	4.950423333	3.188499937	11694.0741	3733	0.001456267	2183	0.0565	923	3.8711	4.899436667	7.21244	7.194383333	6.884256667	6.25562	4.19655	3.09167	3.401916667	2.638086667	3.085256667	2.262016667
Kaladp0083s0058.1	1696	13.31769389	10.00911666	2.156038553	2299.272017	2915	0.003544974	2934	0.0573	990	8.88381	10.11965	11.53673333	14.77386667	18.66723333	18.39413333	14.64236667	17.1518	14.93546667	12.42306667	9.626083333	8.658116667
Kaladp0008s0518.1	1697	0.8433127	1.684610267	12.35337174	1839.880048	2821	0.000539297	1474	0.0758	2545	0.148379733	0.655929667	0.557595	0.791518667	1.465703333	1.345079333	1.83299	1.018571333	0.840636667	0.811753	0.352213333	0.299382333
Kaladp0053s0207.1	1698	17.18390972	55.48802333	29.34960651	0.009947817	279	0.000539297	1020	0.119	5544	28.1337	57.4453	36.91773333	10.73046	7.889393333	7.101473333	1.957276667	2.467696667	2.311556667	5.689193333	19.35923333	26.2039
Kaladp0061s0117.1	1699	1.121125061	2.208768767	9.516296465	6928.934402	3481	0.000539297	1422	0.0688	1941	0.541107333	0.670384833	1.766886667	2.262806667	2.468126667	1.3902	2.177707333	0.954456	0.317429333	0.278540333	0.2593579	0.366497667
Kaladp0101s0098.1	1700	1.791551084	3.116066667	9.09851773	60.99689976	1614	0.0079208	4598	0.0523	632	0.38477	0.90202	2.640056667	3.500836667	3.44058	2.793756667	2.58908	1.946646667	1.306966667	0.872876333	0.621507667	0.499515667
Kaladp0011s0923.1	1701	3.438595	6.126566667	5.951441141	189.5366986	1944	0.000539297	1354	0.0892	3548	1.588673333	2.69264	3.13973	3.753316667	5.213396667	5.40776	7.363896667	3.608516667	2.637396667	2.659966667	1.960516667	1.23733
Kaladp0043s0057.1	1702	1.164028056	1.790908	10.82511025	1238.285613	2642	0.003544974	3497	0.0535	710	0.182278667	0.53919	0.88802	1.376793333	1.593336667	1.973186667	1.528286667	1.810193333	1.747343333	1.078288	0.604795667	0.646624333
Kaladp0058s0053.1	1703	16.26571167	29.29783666	10.86194612	36.54292581	1477	0.003544974	2783	0.0763	2591	2.970796667	5.34906	11.4896	21.5131	23.1064	23.82476667	32.26863333	18.21743333	18.39306667	18.40836667	10.86418	8.783136667
Kaladp0095s0300.1	1704	3.089753917	5.881551	9.83532768	211.0796539	1989	0.0079208	4489	0.0486	383	1.224746667	2.43669	4.855776667	5.121123333	6.547236667	5.556993333	4.559003333	2.133626667	1.191803333	1.360634667	1.423726667	0.665685667
Kaladp0081s0121.1	1705	6.369260833	8.327806667	3.856985047	320.1588327	2123	0.001456267	2080	0.0772	2658	4.361843333	5.943786667	10.29001333	11.2427	9.20279	7.462423333	6.836653333	5.522003333	4.86549	4.073903333	3.71463	2.914893333
Kaladp0067s0242.1	1706	22.84221111	22.16796667	2.781403771	384.2760822	2192	0.0079208	3973	0.0535	702	24.7241	30.6611	34.61206667	27.39306667	32.64573333	29.06206667	20.51743333	13.29046667	12.4441	15.3851	15.21983333	18.15146667
Kaladp0036s0012.1	1707	0.839248372	2.186969633	26.68563068	493.6325471	2277	0.000539297	1453	0.0837	3141	0.888238	1.221503667	1.693687	2.272113333	1.233580333	0.734140667	0.654346	0.416665333	0.337295667	0.0851437	0.328097667	0.2061691
Kaladp0048s0167.1	1708	1.487722111	1.182607333	2.466388749	6898.145246	3478	0.001456267	2416	0.0572	977	1.474356667	1.42289	1.839953333	1.989083333	1.86889	1.988596667	1.642496667	1.57806	1.375456667	1.000974	0.865432	0.806476
Kaladp0039s0698.1	1709	7.471896666	9.715396663	4.470358784	969.8867744	2527	0.003544974	2920	0.0629	1430	6.01909	12.3306	12.51493333	11.14622333	10.55487333	8.89991	9.747746667	5.310386667	3.381396667	3.193536667	2.799536667	3.764526667
Kaladp0018s0215.1	1710	45.68478056	50.7857	3.242966673	7042.60246	3494	0.001456267	1672	0.0664	1716	32.288	41.233	58.33346667	73.4279	58.72506667	68.7398	46.5885	45.68613333	39.07953333	33.64283333	27.83093333	22.6422
Kaladp0100s0006.1	1711	1.145301347	3.707428134	106.6592515	2.836334234	956	0.001456267	2374	0.0893	3553	0.317671667	1.882183333	3.742516667	2.63596	2.152593333	2.362862333	0.2425469	0.038313067	0.035088533	0.054565167	0.109862333	0.169452833
Kaladp0008s0109.1	1712	23.15858611	20.3237	2.445275147	15853.13039	3850	0.000539297	1059	0.0692	1987	18.94306667	16.73003333	14.06216667	17.32976667	23.1023	23.66276667	22.528	34.38586667	30.82186667	29.0892	25.29256667	21.95543333
Kaladp0017s0017.1	1713	39.28752666	143.5742466	56.53943257	0.00042281	105	1.06E-05	84	0.138	6707	4.60607	3.704626667	2.585086667	5.015846667	6.588846667	7.483973333	45.54873333	141.6393333	146.1593333	80.18506667	16.41743333	11.51597
Kaladp0091s0099.1	1714	17.14662444	21.55252667	3.700082517	162186.6344	4844	0.001456267	1736	0.0476	332	10.84458333	21.509	29.5347	25.28226667	26.1263	22.23666667	17.53713333	8.150733333	8.78601	7.982173333	9.655426667	18.1145
Kaladp0055s0055.1	1715	20.65273083	30.93356667	4.545800856	3356.82598	3094	0.001456267	1705	0.0708	2116	8.724	12.88066667	9.950903333	16.31836667	31.54893333	39.65756667	31.9982	30.5142	20.4888	24.27096667	12.25213333	9.228033333
Kaladp0080s0145.1	1716	12.42564083	20.36079666	4.915660811	618.2675985	2358	0.000539297	1068	0.0886	3495	5.936573333	5.992763333	7.189826667	10.01048333	14.80193333	11.05803333	25.56063333	24.21673333	20.4033	11.47921667	7.258356667	5.199836667
Kaladp0427s0033.1	1717	5.911484167	10.43517667	4.866565306	381.1573234	2188	0.001456267	2082	0.0772	2654	4.63509	5.163586667	9.402136667	13.134	9.296773333	7.26005	6.06664	3.343453333	2.698823333	3.148983333	3.479433333	3.30884
Kaladp0033s0320.1	1718	15.98984055	17.42582	3.536184594	105.6634049	1777	0.0079208	4046	0.0587	1104	8.68933	15.94783333	24.2967	23.75676667	22.13826667	20.67573333	20.39893333	16.44883333	13.3899	10.69838333	8.566526667	6.87088
Kaladp0011s1077.1	1719	18.82889417	47.67216	20.9308882	148.5566358	1873	0.003544974	2743	0.0731	2318	12.29098333	5.22521	2.391873333	3.90373	5.985056667	4.556626667	38.57263333	50.06403333	49.3626	33.8977	11.53238	8.163903333
Kaladp0037s0083.1	1720	53.27504667	116.0795833	11.00184534	18.52865885	1311	0.003544974	2605	0.0822	3019	16.34001667	11.60581667	14.70139333	28.24416667	25.36373333	17.48966667	68.84036667	113.907	127.6854	115.2202667	58.0896	41.81313333
Kaladp0481s0006.1	1721	3.004061741	5.399345523	8.653929173	4314.774595	3222	0.003544974	3168	0.0512	545	2.522853333	2.087667667	5.46343	5.405026667	6.10478	5.086553333	3.37511	1.219656082	0.705434477	0.758132667	1.390936667	1.92916
Kaladp0071s0179.1	1722	28.50265056	55.82281	9.485442063	20.48532125	1333	0.001456267	1710	0.0938	3898	11.49831333	12.18883667	32.9437	62.40146667	60.6447	61.0875	25.03746667	22.55433333	20.32796667	15.7295	11.03936667	6.578656667
Kaladp0023s0076.1	1723	325.3524639	664.8452	7.186267694	69.34495317	1656	0.000539297	838	0.102	4448	637.0523333	301.676	133.1424667	192.9615	107.4711333	123.8278667	124.2149	251.7116667	192.6840333	393.379	673.7923333	772.3163333
Kaladp0011s0056.1	1724	12.90736361	12.90075666	2.983060938	6629.43931	3455	0.003544974	2849	0.0526	643	8.122563333	14.74156667	17.99363333	18.52166667	19.40623333	17.58463333	13.88606667	10.8562	10.8593	9.38469	7.026333333	6.505476667
Kaladp0062s0175.1	1725	191.0494722	123.0893333	1.970294792	259999.9374	5068	0.000539297	871	0.0576	1009	238.5923333	236.4026667	193.948	206.9586667	129.6503333	140.712	126.8576667	150.4636667	185.8953333	204.944	249.947	228.222
Kaladp0067s0185.1	1726	6.492836667	8.422436667	3.607239963	12605.02021	3762	0.001456267	2041	0.0592	1146	3.230403333	4.037563333	3.40696	5.113243333	7.63645	6.79628	11.65284	10.61046667	10.0015	7.52619	4.167926667	3.734216667
Kaladp0047s0034.1	1727	89.95119166	118.6629333	4.413542601	30.28600424	1437	0.003544974	2595	0.0809	2919	104.3183333	60.41806667	35.4118	34.7624	63.40586667	78.24606667	96.2545	102.2221	108.7348333	116.1653333	153.4253333	126.0496667
[truncated: 19,473 more rows]
