# Supplementary material for: Conservation and Diversification of Circadian Rhythmicity Between a Model Crassulacean Acid Metabolism Plant Kalanchoë fedtschenkoi and a Model C3 Photosynthesis Plant Arabidopsis thaliana
Source: Front Plant Sci. 2018 Nov 28;9:1757. doi: 10.3389/fpls.2018.01757 (PMC6279919; doi:10.3389/fpls.2018.01757)
Supplement: Supplementary file 3 [file Table_3.csv]

Supplementary Table 3: List of plant species used to create BLAST database. The BLAST database was implmented in the National Center of Biotechnology Information BLAST+.
"species"	common_name	tax_id	version	data_provider	pubmed_id
acch	Actinidia chinensis	3625	v1.0	Plaza 4.0	24136039
amtr	Amborella trichopoda	13333	JGI v1.0	Plaza 4.0	24357323
anco	Ananas comosus	4615	v3.0	Plaza 4.0	26523774
arly	Arabidopsis lyrata	59689	v2.1	Plaza 4.0	26382944
arth	Arabidopsis thaliana	3702	Araport11	Plaza 4.0	27862469
arip	Arachis ipaensis	130453	1	Plaza 4.0	26901068
bevu	Beta vulgaris	3711	v1.2	Plaza 4.0	24352233
brdi	Brachypodium distachyon	15368	v3.1	Plaza 4.0	20148030
brol	Brassica oleracea	109376	v2.1	Plaza 4.0	24852848
brra	Brassica rapa	3711	FPsc1.3	Plaza 4.0	21873998
caca	Cajanus cajan	3821	5.5	Plaza 4.0	22057054
caru	Capsella rubella	81985	1	Plaza 4.0	23749190
caan	Capsicum annuum	4072	2	Plaza 4.0	24441736
capa	Carica papaya	3649	ASGPB0.4	Plaza 4.0	18432245
chqu	Chenopodium quinoa	63459	v1.0	Plaza 4.0	28178233
chre	Chlamydomonas reinhardtii	3055	JGI V5.5	Plaza 4.0	17932292
ciar	Cicer arietinum	3827	1	Plaza 4.0	23354103
cila	Citrullus lanatus	3654	1	Plaza 4.0	23179023
cicl	Citrus clementina	85681	v1.0	Plaza 4.0	24908277
coca	Coffea canephora	49390	1	Plaza 4.0	25190796
cool	Corchorus olitorius	93759	1	Plaza 4.0	28134914
cume	Cucumis melo	3656	3.5	Plaza 4.0	22753475
cusa	Cucumis sativus L.	3659	v1.0	Plaza 4.0	0
daca	Daucus carota	4039	v2.0	Plaza 4.0	27158781
elgu	Elaeis guineensis	51953	v1.0	Plaza 4.0	23883927
ergu	Erythranthe guttata	4155	V2.0	Plaza 4.0	24225854
eugr	Eucalyptus grandis	71139	v2.0	Plaza 4.0	24919147
frve	Fragaria vesca	57918	v1.1	Plaza 4.0	21186353
glma	Glycine max	3847	Wm82.a2.v1	Plaza 4.0	20075913
gora	Gossypium raimondii	29730	2.1	Plaza 4.0	22922876
hebr	Hevea brasiliensis	3981	V?	Plaza 4.0	27255837
hovu	Hordeum vulgare	4513	ASM32608v1	Plaza 4.0	23075845
mado	Malus domestica	3750	2	Plaza 4.0	20802477
maes	Manihot esculenta	3983	v6.1	Plaza 4.0	22523606
mapo	Marchantia polymorpha	3197	JGI v3.1	Plaza 4.0	28985561
metr	Medicago truncatula	3880	Mt4.0v1	Plaza 4.0	22089132
mico	Micromonas commoda	296587	JGI v3.0	Plaza 4.0	19359590
muac	Musa acuminata	4641	v1.0	Plaza 4.0	22801500
nenu	Nelumbo nucifera	4432	1.1	Plaza 4.0	23663246
orth	Oropetium thomaeum	1148796	v1.0	Plaza 4.0	26560029
orbr	Oryza brachyantha	4533	v1.4b	Plaza 4.0	23518283
orsain	Oryza sativa ssp. indica	39947	v1.0	Plaza 4.0	11935017
orsaja	Oryza sativa ssp. japonica	39947	v7.0	Plaza 4.0	16100779
peax	Petunia axillaris	33119	1.6.2	Plaza 4.0	27255838
pheq	Phalaenopsis equestris	78828	v1.0	Plaza 4.0	25420146
phed	Phyllostachys edulis	38705	v1.0	Plaza 4.0	23435089
phpa	Physcomitrella patens	3218	JGI v3.3	Plaza 4.0	18079367
piab	Picea abies	3329	v1.0	Plaza 4.0	23698360
potr	Populus trichocarpa	3694	JGI v3.01	Plaza 4.0	16973872
prpe	Prunus persica	3760	v2.1	Plaza 4.0	23525075
pybr	Pyrus bretschneideri	225117	1	Plaza 4.0	23149293
rico	Ricinus communis	3988	1	Plaza 4.0	20729833
scpa	Schrenkiella parvula	98039	2.0 (TpV84)	Plaza 4.0	21822265
semo	Selaginella moellendorffii	88036	JGI v1.0	Plaza 4.0	21551031
seit	Setaria italica	4555	v2.2	Plaza 4.0	22580950
soly	Solanum lycopersicum	4081	itag2.4	Plaza 4.0	22660326
sotu	Solanum tuberosum	4113	v4.03	Plaza 4.0	21743474
sobi	Sorghum bicolor	4558	v3.1	Plaza 4.0	19189423
sppo	Spirodela polyrhiza	29656	v2.0	Plaza 4.0	24548928
taha	Tarenaya hassleriana	28532	1	Plaza 4.0	23983221
thca	Theobroma cacao	3641	1.1	Plaza 4.0	21186351
trpr	Trifolium pratense	57577	v2	Plaza 4.0	26617401
trae	Triticum aestivum	4565	TGACv1	Plaza 4.0	25035500
utgi	Utricularia gibba	13748	4	Plaza 4.0	23665961
virara	Vigna radiata var. radiata	157791	6?	Plaza 4.0	25384727
vivi	Vitis vinifera	29760	12xMarch2010	Plaza 4.0	17721507
zema	Zea mays	4577	v4.0	Plaza 4.0	19965430
ziju	Ziziphus jujuba	326968	1.1?	Plaza 4.0	25350882
zoma	Zostera marina	29655	v2.2	Plaza 4.0	26814964
zojana	Zoysia japonica ssp. nagirizaki	309978	v1.1	Plaza 4.0	26975196
capr	Capsella grandiflora		v1.1	Phytozome v12	23749190
cisi	Citrus sinensis		v1.1	Phytozome v12	24908277
cosu	Coccomyxa subellipsoidea C-169		v2.0	Phytozome v12	22630137
eusa	Eutrema salsugineum		v1.0	Phytozome v12	23518688
kafe	Kalanchoe fedtschenkoi		v1.1	Phytozome v12	29196618
ius	Linum usitatissimum		v1.0	Phytozome v12	22757964
mipu	Micromonas pusilla CCMP1545		v3.0	Phytozome v12	24225854
migu	Mimulus guttatus		v2.0	Phytozome v12	17460045
oslu	Ostreococcus lucimarinus		v2.0	Phytozome v12	28716924
voca	Volvox carteri		v2.1	Phytozome v12	20616280
agde	Agave deserti		-	Gross et al., 2013	23957668
agte	Agave tequilana		-	Gross et al., 2013	23957668
agam	Agave americana		-	Abraham et al., 2016	27869799
