# Supplementary material for: Conservation and Diversification of Circadian Rhythmicity Between a Model Crassulacean Acid Metabolism Plant Kalanchoë fedtschenkoi and a Model C3 Photosynthesis Plant Arabidopsis thaliana
Source: Front Plant Sci. 2018 Nov 28;9:1757. doi: 10.3389/fpls.2018.01757 (PMC6279919; doi:10.3389/fpls.2018.01757)
Supplement: Supplementary file 4 [file Table_4.xlsx]

## Sheet: Sheet1
Supplementary Table 4. GO enrichment of rhythmic gene sets of Arabidopsis thaliana and Kalanchoë fedtschenkoi.
Species	Function	Group Genes
Kalanchoe fedtschenkoi	carboxylic acid metabolic process	Kaladp0001s0016.1|Kaladp0001s0099.1|Kaladp0001s0115.1|Kaladp0001s0207.1|Kaladp0001s0223.1|Kaladp0001s0231.1|Kaladp0001s0257.1|Kaladp0001s0316.1|Kaladp0001s0323.1|Kaladp0001s0324.1|Kaladp0001s0325.1|Kaladp0002s0073.1|Kaladp0002s0084.1|Kaladp0002s0121.1|Kaladp0002s0125.1|Kaladp0003s0006.1|Kaladp0003s0043.1|Kaladp0003s0080.1|Kaladp0003s0154.1|Kaladp0005s0011.1|Kaladp0006s0003.1|Kaladp0006s0077.1|Kal…
Kalanchoe fedtschenkoi	glyceraldehyde-3-phosphate metabolic process	Kaladp0001s0016.1|Kaladp0001s0038.1|Kaladp0001s0099.1|Kaladp0001s0115.1|Kaladp0001s0151.1|Kaladp0001s0207.1|Kaladp0001s0223.1|Kaladp0001s0241.1|Kaladp0001s0257.1|Kaladp0001s0287.1|Kaladp0001s0316.1|Kaladp0001s0324.1|Kaladp0002s0005.1|Kaladp0002s0084.1|Kaladp0002s0106.1|Kaladp0002s0121.1|Kaladp0002s0125.1|Kaladp0003s0006.1|Kaladp0003s0010.1|Kaladp0003s0043.1|Kaladp0003s0080.1|Kaladp0003s0154.1|Kal…
Kalanchoe fedtschenkoi	isoprenoid biosynthetic process	Kaladp0001s0038.1|Kaladp0001s0115.1|Kaladp0001s0151.1|Kaladp0001s0207.1|Kaladp0001s0223.1|Kaladp0001s0257.1|Kaladp0001s0316.1|Kaladp0001s0324.1|Kaladp0002s0005.1|Kaladp0002s0121.1|Kaladp0002s0125.1|Kaladp0003s0010.1|Kaladp0003s0043.1|Kaladp0003s0156.1|Kaladp0004s0001.1|Kaladp0005s0009.1|Kaladp0005s0011.1|Kaladp0006s0003.1|Kaladp0006s0086.1|Kaladp0007s0012.1|Kaladp0008s0013.1|Kaladp0008s0055.1|Kal…
Kalanchoe fedtschenkoi	organic acid metabolic process	Kaladp0001s0016.1|Kaladp0001s0038.1|Kaladp0001s0099.1|Kaladp0001s0115.1|Kaladp0001s0207.1|Kaladp0001s0223.1|Kaladp0001s0231.1|Kaladp0001s0241.1|Kaladp0001s0257.1|Kaladp0001s0316.1|Kaladp0001s0323.1|Kaladp0001s0324.1|Kaladp0002s0005.1|Kaladp0002s0073.1|Kaladp0002s0084.1|Kaladp0002s0106.1|Kaladp0002s0121.1|Kaladp0002s0125.1|Kaladp0003s0006.1|Kaladp0003s0043.1|Kaladp0003s0080.1|Kaladp0003s0154.1|Kal…
Kalanchoe fedtschenkoi	oxylipin metabolic process	Kaladp0001s0207.1|Kaladp0001s0257.1|Kaladp0001s0324.1|Kaladp0011s0056.1|Kaladp0011s0209.1|Kaladp0011s1167.1|Kaladp0024s0584.1|Kaladp0025s0003.1|Kaladp0034s0158.1|Kaladp0039s0478.1|Kaladp0080s0163.1|Kaladp0088s0077.1|Kaladp0088s0078.1|Kaladp0095s0727.1|Kaladp0098s0145.1|Kaladp0098s0175.1|Kaladp0102s0037.1|Kaladp0167s0014.1|Kaladp0422s0001.1|Kaladp0422s0002.1|Kaladp0422s0004.1|Kaladp0472s0014.1|Kal…
Kalanchoe fedtschenkoi	phosphate-containing compound metabolic process	Kaladp0001s0038.1|Kaladp0001s0147.1|Kaladp0001s0207.1|Kaladp0001s0212.1|Kaladp0001s0223.1|Kaladp0001s0257.1|Kaladp0001s0280.1|Kaladp0001s0290.1|Kaladp0001s0316.1|Kaladp0001s0324.1|Kaladp0002s0005.1|Kaladp0002s0019.1|Kaladp0002s0096.1|Kaladp0002s0106.1|Kaladp0002s0121.1|Kaladp0002s0125.1|Kaladp0003s0010.1|Kaladp0003s0043.1|Kaladp0003s0080.1|Kaladp0003s0090.1|Kaladp0003s0150.1|Kaladp0003s0156.1|Kal…
Kalanchoe fedtschenkoi	photosynthesis, light harvesting	Kaladp0008s0846.1|Kaladp0010s0180.1|Kaladp0011s0947.1|Kaladp0011s1094.1|Kaladp0011s1131.1|Kaladp0012s0096.1|Kaladp0015s0193.1|Kaladp0016s0352.1|Kaladp0027s0073.1|Kaladp0033s0319.1|Kaladp0042s0065.1|Kaladp0045s0054.1|Kaladp0045s0540.1|Kaladp0053s0064.1|Kaladp0053s0065.1|Kaladp0053s0496.1|Kaladp0056s0139.1|Kaladp0058s0130.1|Kaladp0059s0024.1|Kaladp0062s0192.1|Kaladp0088s0071.1|Kaladp0492s0002.1|Kal…
Kalanchoe fedtschenkoi	plastid organization	Kaladp0001s0099.1|Kaladp0001s0207.1|Kaladp0001s0223.1|Kaladp0001s0257.1|Kaladp0001s0316.1|Kaladp0001s0323.1|Kaladp0001s0324.1|Kaladp0001s0330.1|Kaladp0002s0121.1|Kaladp0003s0045.1|Kaladp0003s0154.1|Kaladp0005s0045.1|Kaladp0005s0067.1|Kaladp0006s0003.1|Kaladp0006s0077.1|Kaladp0007s0099.1|Kaladp0008s0013.1|Kaladp0008s0102.1|Kaladp0008s0103.1|Kaladp0008s0372.1|Kaladp0008s0430.1|Kaladp0008s0469.1|Kal…
Kalanchoe fedtschenkoi	protein targeting to chloroplast	Kaladp0010s0204.1|Kaladp0020s0049.1|Kaladp0020s0085.1|Kaladp0020s0177.1|Kaladp0024s0982.1|Kaladp0038s0078.1|Kaladp0039s0027.1|Kaladp0040s0238.1|Kaladp0043s0235.1|Kaladp0048s0121.1|Kaladp0053s0382.1|Kaladp0053s0523.1|Kaladp0055s0071.1|Kaladp0060s0060.1|Kaladp0060s0095.1|Kaladp0070s0082.1|Kaladp0079s0068.1|Kaladp0080s0136.1|Kaladp0081s0125.1|Kaladp0083s0013.1|Kaladp0091s0011.1|Kaladp0098s0209.1|Kal…
Kalanchoe fedtschenkoi	starch metabolic process	Kaladp0001s0016.1|Kaladp0001s0057.1|Kaladp0001s0207.1|Kaladp0001s0257.1|Kaladp0003s0158.1|Kaladp0006s0003.1|Kaladp0006s0022.1|Kaladp0007s0042.1|Kaladp0008s0171.1|Kaladp0008s0187.1|Kaladp0008s0372.1|Kaladp0008s0430.1|Kaladp0008s0439.1|Kaladp0008s0520.1|Kaladp0009s0012.1|Kaladp0009s0026.1|Kaladp0011s0016.1|Kaladp0011s0052.1|Kaladp0011s0090.1|Kaladp0011s0184.1|Kaladp0011s0279.1|Kaladp0011s0363.1|Kal…
Arabidopsis thaliana	pigment biosynthetic process	AT1G08520|AT1G09940|AT1G20780|AT1G27450|AT1G31800|AT1G44446|AT1G50170|AT1G58290|AT1G63970|AT1G67080|AT1G71030|AT1G78600|AT1G80050|AT2G16570|AT2G16720|AT2G20180|AT2G20570|AT2G25180|AT2G26170|AT2G26540|AT2G28350|AT2G31250|AT2G40490|AT2G41680|AT2G42810|AT2G44520|AT2G47450|AT2G47460|AT3G02780|AT3G09150|AT3G11945|AT3G14930|AT3G22840|AT3G25710|AT3G51820|AT3G56940|AT3G59400|AT4G01900|AT4G03240|AT4G09820…
Arabidopsis thaliana	response to cold	AT1G01060|AT1G01120|AT1G01140|AT1G05690|AT1G05850|AT1G07720|AT1G07890|AT1G09090|AT1G10760|AT1G13080|AT1G15950|AT1G17190|AT1G17870|AT1G19090|AT1G20620|AT1G21760|AT1G22770|AT1G27730|AT1G28520|AT1G29390|AT1G29395|AT1G32330|AT1G47500|AT1G49600|AT1G52340|AT1G56075.1|AT1G64280|AT1G66340|AT1G68090|AT1G74560|AT1G74710|AT1G74960|AT1G76180|AT1G77000|AT1G77300|AT1G79440|AT1G80820|AT2G01180|AT2G05070|AT2G162…
Arabidopsis thaliana	response to high light intensity	AT1G01470|AT1G02340|AT1G02580|AT1G04400|AT1G06430|AT1G12370|AT1G17420|AT1G17870|AT1G27730|AT1G34000|AT1G44446|AT1G48270|AT1G50250|AT1G61800|AT1G67070|AT1G67740|AT1G68830|AT1G77510|AT2G01180|AT2G05070|AT2G05620|AT2G17840|AT2G18790|AT2G26300|AT2G27190|AT2G37678|AT2G39460|AT2G41430|AT2G43010|AT2G45400|AT2G45430|AT2G46240|AT2G47450|AT3G12820|AT3G15850|AT3G16500|AT3G18780|AT3G22840|AT3G27690|AT3G47470…
Arabidopsis thaliana	response to light stimulus	AT1G01060|AT1G01120|AT1G01470|AT1G02090|AT1G02340|AT1G02580|AT1G04400|AT1G05880|AT1G06430|AT1G07090|AT1G07180|AT1G07720|AT1G08650|AT1G08810|AT1G09530|AT1G10470|AT1G11400|AT1G12370|AT1G14280|AT1G14320|AT1G15820|AT1G17420|AT1G17870|AT1G20620|AT1G20630|AT1G22770|AT1G22920|AT1G25580|AT1G26910|AT1G27730|AT1G27840|AT1G28520|AT1G29410|AT1G29910|AT1G30040|AT1G32870|AT1G34000|AT1G37130|AT1G42550|AT1G44446…
Arabidopsis thaliana	response to red or far red light	AT1G02090|AT1G02340|AT1G09530|AT1G10470|AT1G14280|AT1G22770|AT1G22920|AT1G28520|AT1G30040|AT1G32870|AT1G48410|AT1G52520|AT1G52830|AT1G53090|AT1G64860|AT1G68090|AT1G69530|AT1G69640|AT1G70560|AT1G73590|AT1G74660|AT1G76500|AT1G78600|AT2353|AT2G01570|AT2G05070|AT2G15230|AT2G18790|AT2G20180|AT2G20860|AT2G24540|AT2G24790|AT2G25930|AT2G29090|AT2G32250|AT2G35940|AT2G37678|AT2G37970|AT2G39940|AT2G40080|AT…
Arabidopsis thaliana	ribonucleoprotein complex biogenesis	AT1G01510|AT1G03530|AT1G04080|AT1G07770|AT1G14320|AT1G15440|AT1G17690|AT1G18080|AT1G20696|AT1G22780|AT1G26910|AT1G50030|AT1G54170|AT1G56110|AT1G72370|AT1G77180|AT1G77750|AT1G79090|AT2G16950|AT2G17250|AT2G17510|AT2G18740|AT2G31660|AT2G34570|AT2G36620|AT2G37270|AT2G39460|AT2G43650|AT2G47990|AT3G03110|AT3G04770|AT3G07750|AT3G11400|AT3G25520|AT3G47450|AT3G51800|AT3G55280|AT3G57150|AT3G57660|AT3G61620…
