# Supplementary material for: Conservation and Diversification of Circadian Rhythmicity Between a Model Crassulacean Acid Metabolism Plant Kalanchoë fedtschenkoi and a Model C3 Photosynthesis Plant Arabidopsis thaliana
Source: Front Plant Sci. 2018 Nov 28;9:1757. doi: 10.3389/fpls.2018.01757 (PMC6279919; doi:10.3389/fpls.2018.01757)
Supplement: Supplementary file 5 [file Table_5.xlsx]

## Sheet: Sheet1
Supplementary Table 5. Phase specific GO enrichment of rhythmic gene sets for Arabidopsis thaliana and Kalanchoë fedtschenkoi.
		Arabidopsis thaliana											GOID	Description	Kalanchoe fedtschenkoi
	24	22	20	18	16	14	12	10	8	6	4	2			2	4	6	8	10	12	14	16	18	20	22	24
													GO:0009765	photosynthesis, light harvesting	1.3419e-20													1e-05	1e-05
													GO:0008610	lipid biosynthetic process	1.28344e-07													0.00501
													GO:0009069	serine family amino acid metabolic process	9.17177e-05													0.01001
													GO:0016104	triterpenoid biosynthetic process	0.000164391													0.01501
													GO:0009644	response to high light intensity	0.00670506													0.02001
													GO:0042548	regulation of photosynthesis, light reaction	0.0199012													0.02501
													GO:0072521	purine-containing compound metabolic process	0.0254413													0.03001
													GO:0006885	regulation of pH	0.0389997													0.03501
													GO:0010025	wax biosynthetic process	0.0497028													0.04001
											0.0179781		GO:0006139	nucleobase-containing compound metabolic process														0.04501
													GO:0010200	response to chitin		0.0122906												0.05001	0.05
													GO:0009697	salicylic acid biosynthetic process		0.0259163
													GO:0019761	glucosinolate biosynthetic process		0.0312038
													GO:0032269	negative regulation of cellular protein metabolic process		0.0397044
													GO:0019682	glyceraldehyde-3-phosphate metabolic process			2.01919e-07			3.0026e-05
													GO:0009657	plastid organization			4.9584e-09			2.30435e-05
													GO:0034470	ncRNA processing			0.000179929
													GO:0019684	photosynthesis, light reaction			0.000279591
							0.00501789						GO:0005982	starch metabolic process			0.00612283		0.000477756
													GO:0045036	protein targeting to chloroplast			0.0131963			0.0460035
													GO:0010016	shoot system morphogenesis			0.0395792
									0.00170153				GO:0006914	autophagy
											1.79824e-05		GO:0015979	photosynthesis				0.000226703
													GO:0008654	phospholipid biosynthetic process				0.00373126
									0.0416447				GO:0034976	response to endoplasmic reticulum stress
													GO:0016554	cytidine to uridine editing					0.000224231
													GO:0009451	RNA modification					0.000412964
													GO:0006468	protein phosphorylation					5.60691e-05
													GO:0016556	mRNA modification						1.21187e-05
													GO:0031425	chloroplast RNA processing						0.00104626
													GO:1902531	regulation of intracellular signal transduction							0.00458924
													GO:0048583	regulation of response to stimulus							0.0129477
													GO:0006566	threonine metabolic process								0.00123975
													GO:0006913	nucleocytoplasmic transport								0.00824522	0.00263002
													GO:0006563	L-serine metabolic process								0.0357995
													GO:0015031	protein transport									1.6631e-08
													GO:0016192	vesicle-mediated transport									7.18127e-07
													GO:0031408	oxylipin biosynthetic process									3.59535e-05
													GO:0006101	citrate metabolic process									0.000348849
													GO:1901565	organonitrogen compound catabolic process										4.06035e-06
													GO:0006412	translation										0.000646555
													GO:0010035	response to inorganic substance										0.00497526
			1.85e-12										GO:0022613	ribonucleoprotein complex biogenesis
			3.22061e-05										GO:0006396	RNA processing
			0.00390403										GO:0006413	translational initiation
													GO:0009446	putrescine biosynthetic process											0.00465387
													GO:0006021	inositol biosynthetic process											0.00895167
													GO:0005985	sucrose metabolic process											0.0447421
	0.00405388												GO:0050794	regulation of cellular process
