# Supplementary material for: Conservation and Diversification of Circadian Rhythmicity Between a Model Crassulacean Acid Metabolism Plant Kalanchoë fedtschenkoi and a Model C3 Photosynthesis Plant Arabidopsis thaliana
Source: Front Plant Sci. 2018 Nov 28;9:1757. doi: 10.3389/fpls.2018.01757 (PMC6279919; doi:10.3389/fpls.2018.01757)
Supplement: Supplementary file 6 [file Table_6.xlsx]

## Sheet: Sheet1
Supplementary Table 6. Placement of Arabidopsis thaliana and Kalanchoë fedtschenkoi genes in ortholog and gene Types.
Type 1		Type 2		Type 3		Type 4		Type 5
Kalanchoe fedtschenkoi	Arabidopsis thaliana	Kalanchoe fedtschenkoi	Arabidopsis thaliana	Kalanchoe fedtschenkoi	Arabidopsis thaliana	Kalanchoe fedtschenkoi	Arabidopsis thaliana	Kalanchoe fedtschenkoi	Arabidopsis thaliana
Kaladp0012s0046	AT4G22890	Kaladp0001s0040	AT1G01060	Kaladp0060s0039	AT1G03970		AT2G01530	Kaladp0300s0009
Kaladp0101s0110	AT2G46660	Kaladp0001s0051	AT1G01720	Kaladp0033s0047	AT1G14410		AT5G36910	Kaladp0048s0786
Kaladp0036s0125	AT2G34630	Kaladp0001s0101	AT1G04850	Kaladp0088s0066	AT1G22190		AT5G16030	Kaladp0073s0039
Kaladp0008s0073	AT2G43010	Kaladp0001s0109	AT1G04880	Kaladp0036s0196	AT1G28420		AT1G22640	Kaladp0061s0058
Kaladp0067s0185	AT1G49040	Kaladp0001s0116	AT1G05805	Kaladp0084s0086	AT1G29160		AT5G01740	Kaladp0036s0167
Kaladp0067s0186	AT5G07710	Kaladp0001s0171	AT1G06070	Kaladp0071s0279	AT1G69690		AT3G26740	Kaladp0059s0156
Kaladp0964s0032	AT2G35940	Kaladp0001s0179	AT1G13290	Kaladp0550s0052	AT1G76410		AT1G29500	Kaladp0515s0066
Kaladp0964s0030	AT5G02290	Kaladp0001s0210	AT1G14200	Kaladp0032s0115	AT1G76580		AT4G38080	Kaladp0045s0352
Kaladp0076s0031	AT5G59710	Kaladp0001s0263	AT1G15100	Kaladp0051s0103	AT1G78080		AT1G29440	Kaladp0095s0213
Kaladp0039s0201	AT1G31690	Kaladp0001s0267	AT1G17460	Kaladp0087s0201	AT2G15530		AT5G29000	Kaladp0096s0113
Kaladp0039s0202	AT2G01690	Kaladp0002s0001	AT1G19310	Kaladp0037s0489	AT2G18670		AT4G30290	Kaladp0055s0357
Kaladp1016s0002	AT5G13470	Kaladp0002s0011	AT1G21450	Kaladp0033s0038	AT2G23760		AT1G13080	Kaladp0055s0364
Kaladp0149s0002	AT1G65410	Kaladp0002s0097	AT1G22130	Kaladp0037s0181	AT2G35700		AT2G37760	Kaladp0822s0014
Kaladp0149s0001	AT4G09550	Kaladp0002s0098	AT1G25340	Kaladp0053s0101	AT2G40350		AT3G19030	Kaladp1006s0027
Kaladp0060s0288	AT5G48010	Kaladp0003s0054	AT1G26800	Kaladp0674s0155	AT3G01560		AT1G79410	Kaladp0064s0040
Kaladp0081s0146	AT4G14605	Kaladp0004s0025	AT1G27050	Kaladp0048s0384	AT3G06740		AT2G19650	Kaladp0011s1228
Kaladp0043s0275	AT1G74730	Kaladp0006s0073	AT1G32330	Kaladp0079s0098	AT3G07340		AT4G33960	Kaladp0059s0287
Kaladp0043s0277	AT4G04870	Kaladp0006s0106	AT1G42990	Kaladp0060s0117	AT3G12250		AT1G59700	Kaladp0033s0026
Kaladp0043s0272	AT3G14770	Kaladp0007s0028	AT1G43700	Kaladp0028s0008	AT3G21890		AT4G27710	Kaladp0024s0033
Kaladp0037s0517	AT4G12460	Kaladp0008s0003	AT1G49560	Kaladp0020s0079	AT3G26744		AT1G29460	Kaladp0087s0160
Kaladp0037s0515	AT3G14950	Kaladp0008s0018	AT1G50440	Kaladp0101s0311	AT3G46640		AT1G04350	Kaladp0005s0004
Kaladp0057s0062	AT2G16950	Kaladp0008s0172	AT1G50670	Kaladp0039s0012	AT4G16750		AT5G05890	Kaladp0007s0015
Kaladp0057s0065	AT3G61310	Kaladp0008s0174	AT1G59530	Kaladp0082s0032	AT4G25470		AT3G02170	Kaladp0005s0054
Kaladp0040s0712	AT5G03650	Kaladp0008s0175	AT1G63100	Kaladp0046s0329	AT4G25490		AT2G27360	Kaladp0079s0046
Kaladp0057s0067	AT5G61810	Kaladp0008s0232	AT1G63900	Kaladp0037s0074	AT4G26440		AT2G42670	Kaladp0050s0211
Kaladp0809s0055	AT5G38990	Kaladp0008s0240	AT1G65910	Kaladp0042s0292	AT4G29000		AT1G75090	Kaladp0076s0374
Kaladp0809s0054	AT4G28440	Kaladp0008s0338	AT1G66230	Kaladp0028s0006	AT5G05790		AT3G23030	Kaladp0015s0168
Kaladp0809s0058	AT5G04440	Kaladp0008s0352	AT1G67710	Kaladp0031s0048	AT5G06950		AT4G33980	Kaladp0011s1342
Kaladp0351s0018	AT4G34950	Kaladp0008s0582	AT1G68360	Kaladp0515s0091	AT5G06960		AT4G26650	Kaladp0095s0621
Kaladp0011s0008	AT3G02090	Kaladp0008s0591	AT1G69010	Kaladp0037s0253	AT5G08139		AT3G26932	Kaladp0009s0016
Kaladp0351s0012	AT4G38900	Kaladp0008s0608	AT1G69310	Kaladp0037s0141	AT5G09330		AT5G18680	Kaladp0058s0099
Kaladp0091s0063	AT5G14640	Kaladp0008s0610	AT1G69580	Kaladp0019s0103	AT5G22480		AT3G11900	Kaladp0050s0217
Kaladp0095s0059	AT4G35530	Kaladp0008s0695	AT1G69780	Kaladp0018s0222	AT5G28770		AT4G12980	Kaladp0050s0080
Kaladp0045s0039	AT4G35020	Kaladp0008s0726	AT1G71260	Kaladp0018s0316	AT5G51910		AT2G27230	Kaladp0042s0335
Kaladp0095s0055	AT5G11160	Kaladp0008s0751	AT1G71692	Kaladp0043s0246	AT5G51990		AT5G11740	Kaladp0024s0076
Kaladp0002s0109	AT5G36870	Kaladp0008s0785	AT1G72650	Kaladp0016s0065	AT5G54470		AT2G14080	Kaladp0053s0401
Kaladp0018s0320	AT2G16600	Kaladp0008s0826	AT1G73730	Kaladp0076s0225	AT5G57150		AT5G08000	Kaladp0071s0118
Kaladp0009s0065	AT3G07110	Kaladp0008s0912	AT1G73760	Kaladp0048s0323	AT5G63200		AT5G39730	Kaladp0091s0050
Kaladp0032s0401	AT1G08660	Kaladp0009s0011	AT1G74410	Kaladp0095s0388	AT5G47400		AT1G73540	Kaladp0054s0034
Kaladp0395s0008	AT3G11530	Kaladp0010s0090	AT1G76110	Kaladp0073s0079	AT5G39785		AT5G37540	Kaladp0048s0241
Kaladp0020s0040	AT1G02190	Kaladp0010s0165	AT1G77850	Kaladp0048s0264	AT5G35430		AT4G36970	Kaladp0075s0058
Kaladp0020s0045	AT3G23620	Kaladp0011s0049	AT1G77980	Kaladp0057s0140	AT5G04440		AT5G43150	Kaladp0574s0015
Kaladp0059s0076	AT4G00150	Kaladp0011s0068	AT1G78700	Kaladp0059s0264	AT4G35335		AT1G72890	Kaladp0046s0006
Kaladp0059s0077	AT2G01140	Kaladp0011s0074	AT1G79430	Kaladp0016s0112	AT4G19410		AT1G05560	Kaladp0011s1055
Kaladp0033s0269	AT5G27470	Kaladp0011s0290	AT1G80580	Kaladp0005s0028	AT4G17140		AT1G29430	Kaladp0082s0121
Kaladp0033s0267	AT5G63420	Kaladp0011s0808	AT2G02450	Kaladp0058s0633	AT4G10960		AT5G02910	Kaladp0926s0026
Kaladp1277s0005	AT2G34840	Kaladp0011s0843	AT2G03470	Kaladp0064s0150	AT4G09900		AT1G49650	Kaladp0028s0095
Kaladp0033s0260	AT4G36360	Kaladp0011s0855	AT2G17040	Kaladp0038s0120	AT4G01290		AT5G46470	Kaladp0040s0681
Kaladp0060s0113	AT2G48060	Kaladp0011s0864	AT2G20180	Kaladp0809s0068	AT3G56590		AT1G63940	Kaladp0027s0051
Kaladp0055s0551	AT4G17550	Kaladp0011s0945	AT2G20570	Kaladp0040s0085	AT3G44510		AT3G18050	Kaladp0024s0340
Kaladp0060s0117	AT1G33780	Kaladp0011s1004	AT2G22120	Kaladp0095s0732	AT3G26420		AT1G29270	Kaladp0045s0102
Kaladp0087s0076	AT3G08580	Kaladp0011s1020	AT2G23740	Kaladp0808s0025	AT3G22430		AT1G14960	Kaladp0004s0007
Kaladp0087s0078	AT4G33700	Kaladp0011s1092	AT2G23780	Kaladp0076s0128	AT3G06810		AT5G48290	Kaladp0034s0079
Kaladp0039s0433	AT5G17690	Kaladp0011s1172	AT2G24500	Kaladp0070s0079	AT2G46910		AT3G22240	Kaladp0099s0099
Kaladp0102s0027	AT5G56040	Kaladp0011s1187	AT2G27100	Kaladp0059s0358	AT2G42790		AT4G03370	Kaladp0011s0622
Kaladp0055s0437	AT1G67310	Kaladp0011s1218	AT2G28200	Kaladp0003s0067	AT2G41620		AT3G61100	Kaladp0006s0027
Kaladp0008s0850	AT3G04130	Kaladp0011s1278	AT2G28610	Kaladp0093s0126	AT2G41020		AT2G38465	Kaladp0020s0103
Kaladp0048s0271	AT1G64660	Kaladp0012s0014	AT2G30410	Kaladp0056s0104	AT2G39140		AT5G58570	Kaladp0024s0158
Kaladp0053s0455	AT5G44010	Kaladp0012s0036	AT2G31370	Kaladp0067s0040	AT2G39080		AT3G03360	Kaladp0004s0036
Kaladp0053s0457	AT5G60990	Kaladp0012s0069	AT2G33880	Kaladp0003s0018	AT2G37480		AT1G66100	Kaladp0024s0775
Kaladp0515s0095	AT4G29010	Kaladp0012s0087	AT2G35940	Kaladp0278s0009	AT2G35450		AT5G16560	Kaladp0082s0099
Kaladp0515s0096	AT2G47450	Kaladp0012s0094	AT2G36010	Kaladp0037s0198	AT2G31340		AT2G22980	Kaladp0091s0117
Kaladp0024s0982	AT4G25210	Kaladp0013s0016	AT2G36270	Kaladp0085s0073	AT2G25870		AT2G43550	Kaladp0009s0018
Kaladp0096s0079	AT1G79630	Kaladp0014s0039	AT2G37060	Kaladp0100s0015	AT2G01220		AT2G29290	Kaladp0033s0135
Kaladp0096s0071	AT5G47060	Kaladp0015s0018	AT2G38090	Kaladp0024s0832	AT1G74440		AT5G17760	Kaladp0550s0024
Kaladp1016s0001	AT1G12820	Kaladp0015s0033	AT2G40260	Kaladp0055s0105	AT1G55540		AT3G25890	Kaladp0058s0436
Kaladp0048s0497	AT1G32780	Kaladp0015s0080	AT2G42380	Kaladp1016s0011	AT1G31710		AT1G19050	Kaladp0058s0437
Kaladp0048s0493	AT1G69440	Kaladp0015s0103	AT2G44745	Kaladp0094s0081	AT1G31690		AT2G43535	Kaladp0071s0453
Kaladp0060s0280	AT1G49670	Kaladp0015s0208	AT2G45190	Kaladp0069s0074	AT1G08680		AT1G18810	Kaladp0001s0233
Kaladp0039s0698	AT3G21870	Kaladp0016s0007	AT2G46270	Kaladp0060s0074	AT1G07130		AT3G19680	Kaladp0061s0140
Kaladp0055s0010	AT1G64405	Kaladp0016s0014	AT2G46400	Kaladp0095s0571	AT1G01170		AT1G34040	Kaladp0071s0246
Kaladp0093s0080	AT2G41880	Kaladp0016s0082	AT2G46830	Kaladp0076s0056	AT1G01230		AT5G11250	Kaladp0024s0726
Kaladp0099s0052	AT4G19230	Kaladp0016s0182	AT2G47460	Kaladp0008s0906	AT1G01360		AT3G26170	Kaladp0042s0261
Kaladp0070s0013	AT5G51710	Kaladp0016s0232	AT2G47810	Kaladp0011s0894	AT1G01390		AT1G78140	Kaladp0029s0140
Kaladp0002s0040	AT1G71730	Kaladp0018s0035	AT2G47890	Kaladp0039s0592	AT1G01420		AT5G37380	Kaladp0068s0030
Kaladp0002s0043	AT1G71040	Kaladp0018s0047	AT3G02860	Kaladp0033s0304	AT1G01620		AT5G47610	Kaladp0566s0001
Kaladp0070s0010	AT5G53970	Kaladp0018s0081	AT3G02990	Kaladp0068s0036	AT1G01760		AT4G09460	Kaladp1129s0024
Kaladp0026s0076	AT2G27020	Kaladp0018s0085	AT3G05760	Kaladp0045s0163	AT1G01800		AT3G29780	Kaladp0638s0001
Kaladp0026s0077	AT1G44170	Kaladp0018s0192	AT3G09770	Kaladp0037s0228	AT1G01860		AT2G29310	Kaladp0001s0118
Kaladp0010s0063	AT3G53260	Kaladp0018s0211	AT3G10760	Kaladp0094s0012	AT1G01930		AT4G08460	Kaladp0034s0148
Kaladp0010s0068	AT5G20790	Kaladp0018s0302	AT3G12270	Kaladp0079s0017	AT1G01970		AT3G16530	Kaladp0867s0017
Kaladp0048s0800	AT1G80050	Kaladp0019s0143	AT3G14740	Kaladp0075s0064	AT1G02110		AT2G30420	Kaladp0058s0064
Kaladp0487s0001	AT1G23090	Kaladp0020s0040	AT3G16350	Kaladp0098s0172	AT1G02170		AT4G14400	Kaladp0039s0768
Kaladp0351s0024	AT5G02800	Kaladp0020s0186	AT3G18400	Kaladp0050s0159	AT1G02260		AT5G19240	Kaladp0037s0036
Kaladp0058s0469	AT3G01720	Kaladp0020s0194	AT3G18930	Kaladp0011s1021	AT1G02300		AT4G01550	Kaladp0033s0037
Kaladp0058s0462	AT5G26790	Kaladp0020s0216	AT3G22830	Kaladp0300s0005	AT1G02305		AT1G59960	Kaladp0470s0001
Kaladp0033s0092	AT1G34780	Kaladp0022s0086	AT3G24120	Kaladp0027s0053	AT1G02475		AT1G70990	Kaladp0024s0174
Kaladp0033s0090	AT2G05830	Kaladp0022s0115	AT3G26790	Kaladp0067s0304	AT1G02560		AT4G13130	Kaladp0095s0710
Kaladp0043s0042	AT5G54280	Kaladp0022s0204	AT3G27010	Kaladp0071s0020	AT1G02660		AT1G74940	Kaladp0047s0269
Kaladp0008s0284	AT3G25110	Kaladp0022s0239	AT3G47500	Kaladp0008s0002	AT1G02670		AT5G64310	Kaladp0036s0301
Kaladp0008s0205	AT5G28680	Kaladp0022s0245	AT3G47640	Kaladp0028s0031	AT1G02700		AT3G50950	Kaladp0057s0030
Kaladp0011s0276	AT4G37560	Kaladp0023s0003	AT3G48920	Kaladp0037s0380	AT1G02740		AT5G48750	Kaladp0011s0695
Kaladp0011s0279	AT1G23080	Kaladp0023s0086	AT3G50650	Kaladp0081s0037	AT1G03030		AT1G63190	Kaladp0098s0003
Kaladp0079s0186	AT5G26240	Kaladp0024s0004	AT3G50700	Kaladp0082s0112	AT1G03150		AT3G28130	Kaladp0071s0229
Kaladp0008s0466	AT3G17090	Kaladp0024s0024	AT3G53340	Kaladp0046s0310	AT1G03170		AT5G48540	Kaladp0061s0081
Kaladp0845s0002	AT5G15470	Kaladp0024s0243	AT3G54340	Kaladp0098s0045	AT1G03310		AT1G66760	Kaladp0048s0107
Kaladp0084s0070	AT5G14780	Kaladp0024s0287	AT3G54810	Kaladp0029s0050	AT1G03430		AT4G15260	Kaladp0037s0311
Kaladp0045s0206	AT3G25560	Kaladp0024s0392	AT3G57150	Kaladp0070s0183	AT1G03470		AT5G52770	Kaladp0024s0702
Kaladp0030s0145	AT2G22810	Kaladp0024s0397	AT3G58120	Kaladp0867s0047	AT1G03510		AT3G60380	Kaladp0262s0013
Kaladp0045s0208	AT5G15780	Kaladp0024s0460	AT3G60080	Kaladp0101s0244	AT1G03540		AT5G52530	Kaladp0056s0065
Kaladp0266s0013	AT2G12400	Kaladp0024s0552	AT4G00050	Kaladp0031s0138	AT1G03630		AT1G72220	Kaladp0034s0196
Kaladp0266s0018	AT3G09300	Kaladp0024s0555	AT4G00335	Kaladp0071s0466	AT1G03687		AT5G55040	Kaladp0055s0547
Kaladp0666s0029	AT3G16140	Kaladp0024s0645	AT4G01270	Kaladp0011s0273	AT1G03730		AT1G29510	Kaladp0053s0250
Kaladp0666s0027	AT1G20010	Kaladp0024s0682	AT4G02590	Kaladp0045s0237	AT1G04030		AT5G39080	Kaladp0093s0109
Kaladp0666s0021	AT4G14410	Kaladp0024s0710	AT4G02670	Kaladp0048s0072	AT1G04140		AT2G40480	Kaladp0011s0343
Kaladp0086s0015	AT3G55950	Kaladp0024s0777	AT4G08150	Kaladp0075s0047	AT1G04550		AT4G18250	Kaladp1262s0003
Kaladp0086s0013	AT1G27530	Kaladp0024s0882	AT4G09820	Kaladp0001s0189	AT1G04670		AT1G29450	Kaladp0018s0131
Kaladp0904s0001	AT4G15545	Kaladp0024s0909	AT4G09960	Kaladp0082s0127	AT1G04840		AT1G76790	Kaladp0007s0091
Kaladp0048s0643	AT5G48460	Kaladp0024s0918	AT4G11660	Kaladp0043s0012	AT1G04950		AT1G74020	Kaladp0063s0057
Kaladp0048s0395	AT1G15690	Kaladp0024s0920	AT4G13640	Kaladp0008s0226	AT1G05000		AT5G15850	Kaladp0102s0097
Kaladp0048s0649	AT2G31380	Kaladp0024s0983	AT4G16430	Kaladp0006s0075	AT1G05120		AT1G56060	Kaladp0666s0047
Kaladp0023s0012	AT2G28780	Kaladp0025s0032	AT4G18670	Kaladp0061s0044	AT1G05320		AT4G09500	Kaladp1324s0008
Kaladp0050s0296	AT3G61870	Kaladp0027s0007	AT4G21440	Kaladp0047s0161	AT1G05370		AT1G54030	Kaladp0053s0560
Kaladp0053s0600	AT3G16850	Kaladp0027s0079	AT4G24150	Kaladp0008s0720	AT1G05385		AT5G08320	Kaladp0071s0448
Kaladp0477s0002	AT3G21430	Kaladp0027s0080	AT4G27470	Kaladp0079s0014	AT1G05600		AT3G60940	Kaladp0101s0101
Kaladp0101s0179	AT3G25160	Kaladp0028s0009	AT4G30410	Kaladp0015s0203	AT1G05670		AT1G69295	Kaladp0050s0051
Kaladp0101s0178	AT4G11460	Kaladp0028s0024	AT4G30930	Kaladp0051s0053	AT1G05790		AT2G01520	Kaladp0018s0003
Kaladp0101s0170	AT3G07320	Kaladp0029s0020	AT4G31420	Kaladp0024s0246	AT1G05900		AT5G18770	Kaladp0102s0013
Kaladp0064s0113	AT3G11670	Kaladp0029s0049	AT4G34410	Kaladp0008s0842	AT1G06150		AT5G63600	Kaladp0747s0010
Kaladp0036s0147	AT5G39860	Kaladp0029s0066	AT4G35550	Kaladp0035s0029	AT1G06240		AT3G54680	Kaladp0674s0035
Kaladp0036s0148	AT4G00090	Kaladp0029s0097	AT4G35590	Kaladp0538s0003	AT1G06440		AT2G16720	Kaladp0418s0018
Kaladp0039s0590	AT5G14430	Kaladp0030s0104	AT4G37180	Kaladp0046s0096	AT1G06470		AT2G04100	Kaladp0099s0091
Kaladp0067s0167	AT1G48260	Kaladp0030s0117	AT4G38620	Kaladp0093s0044	AT1G06590		AT5G37790	Kaladp0098s0178
Kaladp0067s0164	AT2G23030	Kaladp0030s0133	AT4G38900	Kaladp0004s0024	AT1G06800		AT1G78490	Kaladp0030s0097
Kaladp0067s0163	AT1G32950	Kaladp0031s0028	AT5G01960	Kaladp0046s0129	AT1G06850		AT1G53080	Kaladp0068s0260
Kaladp0964s0015	AT5G24530	Kaladp0032s0018	AT5G03510	Kaladp0001s0089	AT1G06870		AT5G50540	Kaladp0036s0045
Kaladp0076s0018	AT1G70890	Kaladp0032s0021	AT5G03790	Kaladp0045s0114	AT1G06900		AT5G48110	Kaladp0055s0360
Kaladp0964s0017	AT1G55265	Kaladp0032s0051	AT5G04240	Kaladp0076s0032	AT1G07140		AT1G21000	Kaladp0071s0129
Kaladp0039s0770	AT1G52940	Kaladp0032s0071	AT5G04760	Kaladp0024s0466	AT1G07220		AT5G59050	Kaladp0808s0064
Kaladp0043s0099	AT1G22710	Kaladp0032s0139	AT5G05090	Kaladp0059s0055	AT1G07320		AT4G39550	Kaladp0098s0095
Kaladp0011s1317	AT4G23300	Kaladp0032s0371	AT5G06160	Kaladp0062s0100	AT1G07350		AT1G27630	Kaladp0024s0386
Kaladp0081s0129	AT5G58150	Kaladp0032s0455	AT5G06800	Kaladp0058s0394	AT1G07420		AT5G39270	Kaladp0067s0058
Kaladp0081s0128	AT1G72750	Kaladp0033s0089	AT5G07040	Kaladp0037s0221	AT1G07590		AT4G13960	Kaladp0048s0093
Kaladp0071s0119	AT2G19830	Kaladp0033s0118	AT5G07500	Kaladp0016s0392	AT1G07630		AT1G73680	Kaladp0053s0677
Kaladp1241s0001	AT2G44640	Kaladp0033s0132	AT5G07580	Kaladp0048s0962	AT1G07730		AT1G18330	Kaladp0515s0020
Kaladp0095s0481	AT1G04530	Kaladp0033s0137	AT5G08130	Kaladp0093s0095	AT1G07740		AT5G05860	Kaladp0026s0122
Kaladp0095s0484	AT4G29480	Kaladp0033s0231	AT5G08520	Kaladp0008s0041	AT1G07980		AT2G27650	Kaladp0967s0005
Kaladp0037s0530	AT3G56860	Kaladp0033s0242	AT5G08750	Kaladp0031s0137	AT1G08190		AT1G70810	Kaladp1308s0003
Kaladp0037s0533	AT4G18910	Kaladp0033s0256	AT5G11260	Kaladp0006s0090	AT1G08310		AT5G18710	Kaladp0048s0356
Kaladp0037s0532	AT1G77920	Kaladp0033s0259	AT5G11590	Kaladp0062s0162	AT1G08315		AT2G34680	Kaladp0081s0291
Kaladp0040s0730	AT2G02780	Kaladp0033s0329	AT5G12310	Kaladp0040s0101	AT1G08410		AT3G09900	Kaladp0001s0273
Kaladp0040s0732	AT4G33110	Kaladp0036s0006	AT5G12850	Kaladp0005s0027	AT1G08540		AT4G29610	Kaladp0021s0086
Kaladp0071s0447	AT1G04160	Kaladp0036s0015	AT5G14340	Kaladp0040s0160	AT1G08960		AT4G09940	Kaladp0034s0177
Kaladp0809s0071	AT1G09230	Kaladp0036s0051	AT5G15130	Kaladp0071s0214	AT1G09070		AT4G11700	Kaladp0058s0154
Kaladp0011s0067	AT5G25110	Kaladp0036s0140	AT5G16070	Kaladp0085s0052	AT1G09280		AT5G03000	Kaladp0100s0077
Kaladp0095s0157	AT1G53300	Kaladp0036s0251	AT5G16600	Kaladp0048s0199	AT1G09330		AT4G14270	Kaladp0029s0012
Kaladp0082s0095	AT3G26310	Kaladp0036s0258	AT5G16820	Kaladp0040s0487	AT1G09340		AT1G43910	Kaladp0055s0424
Kaladp0093s0146	AT3G06400	Kaladp0036s0276	AT5G18560	Kaladp0033s0296	AT1G09560		AT1G09510	Kaladp0026s0026
Kaladp0095s0130	AT1G06890	Kaladp0037s0009	AT5G19430	Kaladp0039s0496	AT1G09630		AT2G25590	Kaladp0050s0283
Kaladp0045s0058	AT5G43010	Kaladp0037s0061	AT5G19790	Kaladp0822s0001	AT1G09700		AT1G69330	Kaladp0651s0007
Kaladp0045s0056	AT4G19390	Kaladp0037s0197	AT5G22220	Kaladp0011s0817	AT1G09730		AT1G64490	Kaladp0092s0206
Kaladp0045s0054	AT4G13530	Kaladp0037s0437	AT5G22890	Kaladp0039s0037	AT1G09740		AT5G18360	Kaladp0218s0002
Kaladp0085s0047	AT4G37910	Kaladp0037s0475	AT5G24800	Kaladp0020s0045	AT1G09760		AT2G03750	Kaladp0076s0243
Kaladp0095s0037	AT2G02120	Kaladp0038s0004	AT5G25190	Kaladp0007s0074	AT1G09800		AT2G17600	Kaladp0048s0146
Kaladp0018s0305	AT3G13180	Kaladp0038s0104	AT5G39660	Kaladp0033s0313	AT1G09815		AT3G55450	Kaladp0071s0106
Kaladp0018s0300	AT4G05410	Kaladp0038s0108	AT5G41350	Kaladp0031s0133	AT1G10180		AT1G35500	Kaladp0734s0002
Kaladp0057s0007	AT1G79540	Kaladp0038s0132	AT5G41410	Kaladp0022s0176	AT1G10210		AT1G76590	Kaladp0055s0302
Kaladp0674s0088	AT1G74710	Kaladp0039s0050	AT5G41920	Kaladp0094s0063	AT1G10300		AT4G15390	Kaladp0010s0074
Kaladp0011s0686	AT1G30490	Kaladp0039s0228	AT5G42630	Kaladp0008s0177	AT1G10330		AT4G00180	Kaladp0001s0166
Kaladp0674s0085	AT3G10985	Kaladp0039s0346	AT5G44190	Kaladp0070s0010	AT1G10400		AT1G68765	Kaladp0011s0393
Kaladp0114s0003	AT5G59730	Kaladp0039s0361	AT5G45980	Kaladp0037s0398	AT1G10430		AT1G30690	Kaladp0048s0910
Kaladp0008s0612	AT1G70160	Kaladp0039s0413	AT5G46690	Kaladp0046s0311	AT1G10500		AT1G48120	Kaladp0036s0206
Kaladp0020s0023	AT3G13980	Kaladp0039s0505	AT5G50915	Kaladp0088s0045	AT1G10910		AT2G07719	Kaladp0040s0372
Kaladp0395s0027	AT5G54130	Kaladp0039s0564	AT5G53660	Kaladp0056s0125	AT1G10930		AT4G36260	Kaladp0008s0046
Kaladp0020s0021	AT1G15470	Kaladp0039s0590	AT5G53950	Kaladp0085s0134	AT1G11060		AT2G29460	Kaladp0087s0124
Kaladp0091s0048	AT3G12580	Kaladp0039s0686	AT5G53980	Kaladp0081s0181	AT1G11090		AT2G24945	Kaladp0082s0171
Kaladp0091s0047	AT1G79090	Kaladp0039s0692	AT5G57390	Kaladp0008s0516	AT1G11125		AT1G72200	Kaladp0054s0080
Kaladp0091s0041	AT5G16660	Kaladp0040s0014	AT5G58610	Kaladp0056s0082	AT1G11390		AT5G15710	Kaladp0674s0094
Kaladp0395s0029	AT5G15640	Kaladp0040s0052	AT5G58900	Kaladp0060s0190	AT1G11530		AT2G45580	Kaladp0044s0021
Kaladp0034s0100	AT2G31260	Kaladp0040s0446	AT5G59340	Kaladp0044s0065	AT1G11540		AT3G17950	Kaladp0018s0207
Kaladp0007s0008	AT5G18540	Kaladp0040s0506	AT5G60850	Kaladp0011s1337	AT1G11870		AT5G22910	Kaladp0002s0118
Kaladp0007s0004	AT1G20950	Kaladp0040s0584	AT5G61590	Kaladp0079s0043	AT1G11900		AT5G12450	Kaladp0102s0042
Kaladp0058s0142	AT1G18720	Kaladp0040s0625	AT5G61850	Kaladp0039s0582	AT1G12020		AT1G58100	Kaladp0005s0034
Kaladp0042s0359	AT4G38960	Kaladp0040s0751	AT5G62020	Kaladp0054s0068	AT1G12050		AT3G09160	Kaladp0040s0464
Kaladp0042s0353	AT1G01950	Kaladp0041s0043	AT5G62430	Kaladp0048s0463	AT1G12470		AT4G37790	Kaladp0064s0108
Kaladp0042s0352	AT2G45690	Kaladp0042s0044	AT5G63780	Kaladp0022s0159	AT1G12480		AT2G24250	Kaladp0809s0137
Kaladp0042s0356	AT3G02870	Kaladp0042s0074	AT5G66730	Kaladp0071s0135	AT1G12520		AT5G23550	Kaladp0039s0714
Kaladp0087s0056	AT3G02875	Kaladp0042s0079	AT5G66770	Kaladp0045s0512	AT1G12530		AT1G07440	Kaladp0674s0098
Kaladp0087s0051	AT2G41190	Kaladp0042s0135	AT1G01050	Kaladp0032s0402	AT1G12860		AT2G40250	Kaladp0081s0346
Kaladp0087s0053	AT3G62310	Kaladp0042s0142	AT1G01090	Kaladp0034s0029	AT1G13020		AT1G60280	Kaladp0095s0400
Kaladp0059s0055	AT4G36960	Kaladp0042s0376	AT1G01200	Kaladp0050s0302	AT1G13040		AT2G43530	Kaladp0230s0007
Kaladp0047s0243	AT4G18130	Kaladp0043s0027	AT1G01220	Kaladp0050s0296	AT1G13140		AT1G06450	Kaladp0809s0007
Kaladp0008s0872	AT1G68400	Kaladp0043s0142	AT1G01225	Kaladp0059s0130	AT1G13150		AT3G25655	Kaladp0019s0022
Kaladp0008s0876	AT1G33140	Kaladp0043s0150	AT1G01310	Kaladp0024s0767	AT1G13160		AT3G57010	Kaladp0043s0215
Kaladp0024s0434	AT1G08600	Kaladp0043s0275	AT1G01490	Kaladp0033s0108	AT1G13380		AT1G12845	Kaladp0081s0171
Kaladp0024s0435	AT3G09600	Kaladp0043s0302	AT1G01500	Kaladp0064s0111	AT1G13560		AT3G44450	Kaladp0036s0009
Kaladp0090s0039	AT1G15750	Kaladp0044s0057	AT1G01730	Kaladp0674s0185	AT1G13690		AT1G16730	Kaladp0058s0045
Kaladp0090s0038	AT3G23600	Kaladp0044s0085	AT1G01820	Kaladp0208s0002	AT1G13740		AT5G61160	Kaladp0024s0959
Kaladp0515s0074	AT5G42190	Kaladp0045s0272	AT1G01830	Kaladp0005s0008	AT1G13930		AT1G70985	Kaladp0041s0017
Kaladp0031s0012	AT5G63400	Kaladp0045s0309	AT1G01920	Kaladp0050s0021	AT1G14180		AT3G09560	Kaladp0081s0047
Kaladp0031s0018	AT5G10230	Kaladp0045s0328	AT1G01940	Kaladp0001s0214	AT1G14240		AT1G28600	Kaladp0011s0683
Kaladp0076s0223	AT4G17530	Kaladp0045s0462	AT1G02090	Kaladp0060s0274	AT1G14250		AT2G18010	Kaladp0011s0711
Kaladp0096s0091	AT3G45720	Kaladp0046s0097	AT1G02120	Kaladp0045s0263	AT1G14310		AT4G32340	Kaladp1196s0001
Kaladp0011s1109	AT2G35770	Kaladp0046s0104	AT1G02270	Kaladp0046s0337	AT1G14380		AT1G79270	Kaladp0055s0473
Kaladp0011s1107	AT4G15755	Kaladp0046s0142	AT1G02280	Kaladp0622s0004	AT1G14460		AT3G20370	Kaladp0098s0219
Kaladp0011s1103	AT1G01770	Kaladp0046s0151	AT1G02420	Kaladp0040s0428	AT1G14470		AT1G34440	Kaladp0048s0302
Kaladp0071s0048	AT5G67230	Kaladp0046s0192	AT1G02820	Kaladp0047s0262	AT1G14560		AT1G17665	Kaladp0016s0078
Kaladp0092s0023	AT5G09330	Kaladp0047s0004	AT1G03000	Kaladp0008s0467	AT1G14740		AT1G23120	Kaladp0095s0504
Kaladp0010s0049	AT2G44120	Kaladp0047s0038	AT1G03055	Kaladp0011s1109	AT1G14900		AT5G37620	Kaladp0076s0306
Kaladp0808s0003	AT3G55110	Kaladp0047s0272	AT1G03160	Kaladp0099s0098	AT1G14990		AT4G25050	Kaladp0050s0144
Kaladp0048s0828	AT3G50590	Kaladp0048s0021	AT1G03190	Kaladp0098s0272	AT1G15140		AT1G03410	Kaladp0550s0018
Kaladp0068s0258	AT5G60710	Kaladp0048s0049	AT1G03380	Kaladp0011s1008	AT1G15220		AT5G45260	Kaladp0059s0161
Kaladp0068s0259	AT5G35735	Kaladp0048s0132	AT1G03475	Kaladp0089s0021	AT1G15390		AT2G37580	Kaladp0048s0012
Kaladp0068s0257	AT1G17180	Kaladp0048s0182	AT1G03530	Kaladp0011s0166	AT1G15470		AT5G59000	Kaladp0068s0311
Kaladp0068s0250	AT1G66860	Kaladp0048s0278	AT1G03600	Kaladp0048s0973	AT1G15490		AT1G75880	Kaladp0024s0624
Kaladp0265s0001	AT1G51080	Kaladp0048s0477	AT1G03910	Kaladp0867s0002	AT1G15530		AT2G42250	Kaladp0008s0646
Kaladp0039s0012	AT1G62340	Kaladp0048s0575	AT1G04010	Kaladp0037s0282	AT1G15660		ATCG00600	Kaladp0037s0350
Kaladp0039s0013	AT1G78960	Kaladp0048s0688	AT1G04080	Kaladp1201s0015	AT1G15800		AT1G71130	Kaladp0088s0011
Kaladp0094s0062	AT1G17455	Kaladp0048s0752	AT1G04190	Kaladp0045s0395	AT1G16010		AT5G14970	Kaladp0033s0249
Kaladp0094s0063	AT3G18230	Kaladp0048s0754	AT1G04340	Kaladp0039s0319	AT1G16080		AT1G33890	Kaladp0008s0016
Kaladp0058s0442	AT3G54900	Kaladp0048s0769	AT1G04400	Kaladp0071s0243	AT1G16170		AT5G18090	Kaladp0040s0396
Kaladp0058s0336	AT4G37760	Kaladp0048s0793	AT1G04530	Kaladp0674s0010	AT1G16240		AT4G30940	Kaladp0093s0147
Kaladp0058s0446	AT4G26210	Kaladp0049s0074	AT1G04640	Kaladp0040s0713	AT1G16290		AT4G34210	Kaladp0392s0001
Kaladp0058s0333	AT3G05420	Kaladp0050s0129	AT1G04645	Kaladp0069s0107	AT1G16350		AT2G13150	Kaladp0083s0006
Kaladp0042s0164	AT1G31220	Kaladp0050s0171	AT1G04650	Kaladp0050s0195	AT1G16360		AT1G19410	Kaladp0808s0023
Kaladp0058s0449	AT1G30570	Kaladp0050s0173	AT1G04690	Kaladp0039s0520	AT1G16390		AT4G25820	Kaladp0038s0148
Kaladp0058s0339	AT2G26660	Kaladp0050s0255	AT1G04730	Kaladp0048s0486	AT1G16540		AT2G44370	Kaladp0024s0945
Kaladp0006s0071	AT3G20320	Kaladp0050s0291	AT1G04810	Kaladp0016s0053	AT1G16590		AT1G06650	Kaladp0076s0104
Kaladp0006s0074	AT5G02480	Kaladp0050s0321	AT1G04870	Kaladp0053s0276	AT1G16650		AT1G75920	Kaladp0955s0003
Kaladp0006s0075	AT1G45000	Kaladp0050s0334	AT1G04910	Kaladp0047s0014	AT1G16970		AT1G65760	Kaladp0042s0318
Kaladp0006s0079	AT3G23980	Kaladp0053s0021	AT1G04970	Kaladp0068s0287	AT1G17100		AT2G18120	Kaladp0067s0256
Kaladp0348s0002	AT2G43750	Kaladp0053s0089	AT1G04980	Kaladp0076s0268	AT1G17370		AT5G13460	Kaladp0095s0114
Kaladp0348s0001	AT5G07050	Kaladp0053s0288	AT1G05060	Kaladp1295s0016	AT1G17440		AT1G19060	Kaladp0003s0011
Kaladp0002s0029	AT5G19550	Kaladp0053s0421	AT1G05150	Kaladp0011s0561	AT1G17455		AT4G10150	Kaladp0018s0289
Kaladp0011s0472	AT5G54770	Kaladp0053s0429	AT1G05190	Kaladp0064s0057	AT1G17530		AT4G15280	Kaladp0058s0120
Kaladp0027s0014	AT4G38170	Kaladp0053s0502	AT1G05270	Kaladp0071s0094	AT1G17650		AT5G19120	Kaladp0024s0221
Kaladp0002s0027	AT3G48990	Kaladp0053s0508	AT1G05280	Kaladp0008s0731	AT1G17730		AT3G28330	Kaladp0046s0256
Kaladp0070s0030	AT3G52190	Kaladp0053s0537	AT1G05450	Kaladp0055s0320	AT1G17890		AT5G52060	Kaladp0008s0110
Kaladp0055s0383	AT2G30520	Kaladp0053s0578	AT1G05460	Kaladp0039s0476	AT1G18010		AT4G15020	Kaladp0060s0410
Kaladp0042s0290	AT4G33910	Kaladp0053s0587	AT1G05500	Kaladp0457s0021	AT1G18270		AT1G66690	Kaladp0096s0025
Kaladp0042s0292	AT2G37990	Kaladp0053s0637	AT1G05850	Kaladp0068s0341	AT1G18450		AT1G06350	Kaladp0045s0142
Kaladp0979s0004	AT5G22030	Kaladp0054s0019	AT1G06050	Kaladp0098s0221	AT1G18490		AT5G54020	Kaladp0068s0068
Kaladp0979s0007	AT4G34580	Kaladp0054s0056	AT1G06110	Kaladp0481s0011	AT1G18660		AT5G17890	Kaladp0071s0302
Kaladp0040s0506	AT4G39400	Kaladp0055s0026	AT1G06520	Kaladp0061s0060	AT1G18720		AT4G22400	Kaladp0011s0489
Kaladp0040s0505	AT1G69260	Kaladp0055s0115	AT1G06560	Kaladp0059s0327	AT1G18730		AT5G09790	Kaladp0766s0009
Kaladp0011s0211	AT1G11310	Kaladp0055s0132	AT1G06730	Kaladp0058s0472	AT1G18840		AT1G79260	Kaladp0008s0518
Kaladp0011s0212	AT1G35710	Kaladp0055s0170	AT1G06790	Kaladp0008s0203	AT1G18870		AT2G24645	Kaladp0053s0207
Kaladp0062s0191	AT4G15560	Kaladp0055s0183	AT1G06890	Kaladp0018s0218	AT1G18940		AT3G12920	Kaladp0080s0145
Kaladp0011s0216	AT1G33080	Kaladp0055s0239	AT1G07110	Kaladp0131s0024	AT1G19340		AT5G17340	Kaladp0016s0198
Kaladp0008s0403	AT4G19410	Kaladp0055s0321	AT1G07170	Kaladp0840s0034	AT1G19850		AT5G35450	Kaladp0056s0119
Kaladp0008s0408	AT1G01540	Kaladp0055s0363	AT1G07180	Kaladp0042s0065	AT1G20230		AT5G16650	Kaladp0019s0105
Kaladp0084s0018	AT1G72990	Kaladp0055s0482	AT1G07210	Kaladp0022s0166	AT1G20340		AT1G73560	Kaladp0095s0211
Kaladp0084s0010	AT3G02468	Kaladp0056s0024	AT1G07280	Kaladp0536s0007	AT1G20350		AT5G50030	Kaladp0029s0006
Kaladp0045s0260	AT1G74270	Kaladp0056s0062	AT1G07310	Kaladp0095s0094	AT1G20440		AT2G05520	Kaladp0058s0204
Kaladp0045s0264	AT3G02460	Kaladp0056s0074	AT1G07360	Kaladp0040s0718	AT1G20450		AT2G29300	Kaladp0024s0976
Kaladp1310s0003	AT3G16690	Kaladp0056s0077	AT1G07370	Kaladp0074s0079	AT1G20480		AT4G19820	Kaladp0080s0146
Kaladp0075s0065	AT2G32810	Kaladp0056s0114	AT1G07410	Kaladp0674s0116	AT1G20490		AT3G06380	Kaladp0067s0274
Kaladp0075s0060	AT5G24710	Kaladp0057s0003	AT1G07570	Kaladp0036s0067	AT1G20500		AT1G16800	Kaladp0674s0159
Kaladp0666s0003	AT3G29290	Kaladp0057s0126	AT1G07615	Kaladp0050s0253	AT1G20510		AT5G59830	Kaladp0062s0192
Kaladp0666s0006	AT3G22210	Kaladp0058s0005	AT1G07700	Kaladp0095s0860	AT1G20670		AT3G04620	Kaladp0040s0222
Kaladp0050s0301	AT1G69690	Kaladp0058s0058	AT1G07770	Kaladp0073s0084	AT1G20823		AT5G64950	Kaladp0095s0276
Kaladp1276s0001	AT1G26390	Kaladp0058s0101	AT1G07830	Kaladp0095s0519	AT1G20870		AT5G62280	Kaladp0010s0194
Kaladp0024s0792	AT5G57690	Kaladp0058s0216	AT1G07840	Kaladp0037s0093	AT1G20920		AT3G21380	Kaladp0011s0346
Kaladp0048s0620	AT4G26850	Kaladp0058s0300	AT1G08060	Kaladp0063s0056	AT1G20950		AT4G13060	Kaladp1324s0009
Kaladp0067s0009	AT2G40840	Kaladp0058s0338	AT1G08110	Kaladp0050s0244	AT1G20980		AT2G20142	Kaladp0005s0018
Kaladp0067s0005	AT1G22550	Kaladp0058s0588	AT1G08170	Kaladp0055s0171	AT1G21050		AT1G27030	Kaladp0064s0045
Kaladp0053s0660	AT5G10930	Kaladp0059s0021	AT1G08390	Kaladp0076s0184	AT1G21170		AT5G19970	Kaladp0049s0073
Kaladp0071s0385	AT2G21120	Kaladp0059s0030	AT1G08460	Kaladp0029s0151	AT1G21370		AT5G45950	Kaladp0098s0152
Kaladp0101s0154	AT1G66330	Kaladp0059s0059	AT1G08480	Kaladp0001s0232	AT1G21460		AT5G47700	Kaladp0064s0035
Kaladp0101s0156	AT2G18100	Kaladp0059s0244	AT1G08580	Kaladp0011s0551	AT1G21700		AT1G80750	Kaladp0040s0122
Kaladp0101s0151	AT5G64840	Kaladp0059s0319	AT1G08660	Kaladp0024s0086	AT1G21870		AT3G57700	Kaladp0002s0100
Kaladp0036s0166	AT2G01260	Kaladp0059s0321	AT1G08710	Kaladp0048s0744	AT1G21920		AT5G58120	Kaladp0050s0313
Kaladp0039s0570	AT4G23630	Kaladp0060s0030	AT1G08980	Kaladp0040s0332	AT1G22030		AT3G02380	Kaladp0008s0597
Kaladp0039s0578	AT3G07650	Kaladp0060s0084	AT1G09100	Kaladp0050s0104	AT1G22140		AT2G40500	Kaladp1109s0006
Kaladp0098s0110	AT3G03480	Kaladp0060s0086	AT1G09220	Kaladp0076s0089	AT1G22160		AT5G18100	Kaladp0589s0007
Kaladp0098s0112	AT3G09550	Kaladp0060s0097	AT1G09380	Kaladp0088s0093	AT1G22180		AT1G78170	Kaladp0098s0267
Kaladp0839s0011	AT2G44660	Kaladp0060s0112	AT1G09460	Kaladp0102s0142	AT1G22540		AT4G31060	Kaladp0037s0015
Kaladp0053s0082	AT3G58620	Kaladp0060s0146	AT1G09620	Kaladp0046s0345	AT1G22550		AT1G12775	Kaladp0967s0006
Kaladp0041s0021	AT3G16330	Kaladp0060s0166	AT1G09780	Kaladp0024s0871	AT1G22570		AT3G53200	Kaladp0039s0435
Kaladp0100s0013	AT4G18930	Kaladp0060s0242	AT1G09810	Kaladp0071s0156	AT1G22790		AT3G06910	Kaladp0740s0007
Kaladp0041s0027	AT2G32100	Kaladp0060s0247	AT1G09830	Kaladp0037s0163	AT1G22930		AT2G20660	Kaladp0048s0920
Kaladp0060s0241	AT3G54110	Kaladp0060s0260	AT1G10030	Kaladp0080s0136	AT1G22970		AT3G26280	Kaladp0033s0034
Kaladp0630s0008	AT3G03150	Kaladp0060s0284	AT1G10200	Kaladp0022s0180	AT1G22980		AT2G28270	Kaladp0060s0197
Kaladp0024s0375	AT2G32240	Kaladp0060s0335	AT1G10240	Kaladp0032s0341	AT1G23180		AT3G52510	Kaladp0004s0014
Kaladp0024s0373	AT1G59870	Kaladp0060s0343	AT1G10320	Kaladp0269s0001	AT1G23360		AT1G49200	Kaladp0053s0616
Kaladp0024s0371	AT1G54115	Kaladp0060s0364	AT1G10360	Kaladp0032s0034	AT1G23530		AT5G17300	Kaladp0809s0095
Kaladp0016s0363	AT5G53750	Kaladp0060s0451	AT1G10370	Kaladp0131s0025	AT1G23880		AT1G21060	Kaladp0018s0096
Kaladp1260s0003	AT5G43380	Kaladp0061s0096	AT1G10580	Kaladp0822s0016	AT1G24170		AT2G45560	Kaladp1006s0012
Kaladp0847s0001	AT3G26600	Kaladp0062s0011	AT1G10630	Kaladp0085s0098	AT1G24180		AT1G05030	Kaladp0020s0028
Kaladp0192s0007	AT4G33050	Kaladp0062s0020	AT1G10700	Kaladp0058s0321	AT1G24450		AT5G60490	Kaladp0622s0003
Kaladp0192s0001	AT4G17070	Kaladp0062s0046	AT1G10780	Kaladp0055s0167	AT1G24460		AT5G37170	Kaladp0095s0721
Kaladp0809s0097	AT1G65900	Kaladp0062s0186	AT1G10830	Kaladp0019s0104	AT1G24530		AT5G04470	Kaladp0538s0023
Kaladp0809s0093	AT5G53830	Kaladp0063s0028	AT1G11000	Kaladp0062s0207	AT1G24540		AT1G33540	Kaladp0427s0039
Kaladp0095s0179	AT4G02150	Kaladp0064s0080	AT1G11050	Kaladp0024s0878	AT1G24625		AT4G10410	Kaladp0081s0096
Kaladp0095s0176	AT5G59130	Kaladp0064s0148	AT1G11240	Kaladp0008s0741	AT1G25390		AT2G45940	Kaladp0008s0095
Kaladp0011s0048	AT2G04220	Kaladp0065s0005	AT1G11380	Kaladp0515s0228	AT1G25400		AT5G52250	Kaladp0059s0162
Kaladp0046s0219	AT4G13510	Kaladp0066s0066	AT1G11400	Kaladp0087s0152	AT1G26470		AT1G33340	Kaladp0606s0017
Kaladp0472s0039	AT3G01550	Kaladp0066s0115	AT1G11720	Kaladp0040s0530	AT1G26650		AT5G15840	Kaladp0024s0013
Kaladp0046s0212	AT1G07280	Kaladp0067s0047	AT1G11740	Kaladp0037s0322	AT1G26665		AT4G26880	Kaladp0039s0235
Kaladp0081s0109	AT5G38150	Kaladp0067s0061	AT1G11750	Kaladp0026s0153	AT1G26750		AT3G02180	Kaladp0020s0161
Kaladp0045s0072	AT1G07750	Kaladp0067s0167	AT1G11780	Kaladp0037s0318	AT1G26920		AT1G43610	Kaladp0048s0937
Kaladp0045s0078	AT1G75460	Kaladp0067s0258	AT1G11880	Kaladp0095s0152	AT1G27060		AT1G12700	Kaladp0011s1159
Kaladp0085s0061	AT5G03610	Kaladp0067s0261	AT1G11890	Kaladp0030s0088	AT1G27170		AT5G18850	Kaladp0008s0677
Kaladp0095s0014	AT4G28400	Kaladp0068s0126	AT1G11915	Kaladp0042s0255	AT1G27290		AT4G10210	Kaladp0060s0231
Kaladp0032s0190	AT2G29550	Kaladp0069s0068	AT1G12110	Kaladp0011s0081	AT1G27440		AT5G59480	Kaladp0011s0957
Kaladp0032s0194	AT1G68050	Kaladp0070s0029	AT1G12240	Kaladp0076s0075	AT1G27520		AT4G31910	Kaladp0068s0377
Kaladp0057s0028	AT4G37240	Kaladp0070s0083	AT1G12310	Kaladp0089s0137	AT1G27600		AT1G23950	Kaladp0003s0095
Kaladp0674s0062	AT5G62620	Kaladp0070s0127	AT1G12370	Kaladp0029s0147	AT1G27850		AT5G05870	Kaladp0037s0159
Kaladp0474s0002	AT5G42810	Kaladp0070s0140	AT1G12500	Kaladp0033s0062	AT1G27980		AT5G23840	Kaladp0033s0277
Kaladp0435s0001	AT1G65010	Kaladp0071s0029	AT1G12650	Kaladp0040s0608	AT1G28060		AT3G45320	Kaladp0011s0174
Kaladp0833s0004	AT2G13100	Kaladp0071s0038	AT1G12680	Kaladp0011s0423	AT1G28150		AT5G63750	Kaladp0053s0469
Kaladp0033s0114	AT2G40940	Kaladp0071s0060	AT1G12800	Kaladp0433s0007	AT1G28410		AT1G35340	Kaladp0074s0042
Kaladp0033s0113	AT2G45320	Kaladp0071s0099	AT1G13195	Kaladp0051s0052	AT1G28540		AT5G04740	Kaladp0001s0327
Kaladp0033s0112	AT4G39090	Kaladp0071s0271	AT1G13270	Kaladp0039s0352	AT1G28690		AT2G40310	Kaladp0045s0285
Kaladp0020s0001	AT2G16990	Kaladp0071s0390	AT1G13570	Kaladp0053s0600	AT1G28960		AT2G02690	Kaladp0092s0154
Kaladp0033s0118	AT3G17420	Kaladp0071s0407	AT1G13580	Kaladp0071s0476	AT1G29070		AT1G31540	Kaladp0080s0101
Kaladp0395s0040	AT5G09820	Kaladp0071s0422	AT1G13650	Kaladp0521s0001	AT1G29120		AT5G59930	Kaladp0034s0111
Kaladp0072s0050	AT1G04250	Kaladp0071s0456	AT1G13870	Kaladp0035s0023	AT1G29240		AT1G08900	Kaladp0012s0054
Kaladp0058s0169	AT5G42600	Kaladp0073s0030	AT1G13880	Kaladp0001s0106	AT1G29410		AT1G26450	Kaladp0042s0285
Kaladp0007s0065	AT5G57200	Kaladp0073s0143	AT1G14030	Kaladp0066s0077	AT1G29690		AT5G27510	Kaladp0024s0028
Kaladp0042s0333	AT5G08335	Kaladp0075s0018	AT1G14060	Kaladp0067s0122	AT1G29760		AT1G52660	Kaladp0100s0019
Kaladp0042s0331	AT1G51980	Kaladp0076s0319	AT1G14280	Kaladp0102s0151	AT1G29940		AT3G47160	Kaladp0102s0004
Kaladp0029s0149	AT2G28680	Kaladp0079s0080	AT1G14345	Kaladp0076s0226	AT1G30120		AT5G46660	Kaladp0010s0216
Kaladp0029s0147	AT2G28930	Kaladp0079s0177	AT1G14540	Kaladp0086s0015	AT1G30130		AT2G04070	Kaladp0033s0185
Kaladp0029s0144	AT5G49540	Kaladp0079s0178	AT1G14550	Kaladp0008s0368	AT1G30360		AT4G01110	Kaladp0002s0034
Kaladp0001s0228	AT2G29630	Kaladp0080s0144	AT1G14570	Kaladp0060s0363	AT1G30515		AT5G05410	Kaladp0515s0075
Kaladp0088s0100	AT4G30350	Kaladp0081s0031	AT1G14720	Kaladp0062s0181	AT1G30825		AT1G74190	Kaladp0032s0085
Kaladp0047s0082	AT2G23220	Kaladp0081s0061	AT1G14730	Kaladp0099s0026	AT1G30910		AT5G39050	Kaladp0058s0009
Kaladp0047s0087	AT1G56180	Kaladp0081s0091	AT1G14750	Kaladp0011s0926	AT1G30970		AT3G27050	Kaladp0102s0140
Kaladp0008s0094	AT2G22570	Kaladp0081s0107	AT1G14810	Kaladp0027s0048	AT1G31020		AT5G61130	Kaladp0001s0234
Kaladp0008s0090	AT5G47390	Kaladp0081s0182	AT1G14820	Kaladp0044s0104	AT1G31160		AT2G38460	Kaladp0015s0221
Kaladp0058s0229	AT3G45740	Kaladp0081s0199	AT1G14850	Kaladp0062s0048	AT1G31500		AT2G29995	Kaladp0024s0074
Kaladp0059s0032	AT4G22200	Kaladp0081s0316	AT1G15000	Kaladp0049s0027	AT1G31670		AT5G41560	Kaladp0092s0062
Kaladp0059s0033	AT5G67250	Kaladp0081s0379	AT1G15190	Kaladp0039s0335	AT1G31780		AT2G37678	Kaladp0048s0444
Kaladp0049s0026	AT5G49890	Kaladp0082s0047	AT1G15200	Kaladp0024s0511	AT1G31790		AT5G60548	Kaladp0080s0004
Kaladp0049s0027	AT4G00440	Kaladp0082s0162	AT1G15230	Kaladp1110s0001	AT1G31910		AT4G02540	Kaladp1238s0001
Kaladp0059s0037	AT1G73170	Kaladp0084s0023	AT1G15250	Kaladp0076s0014	AT1G32060		AT3G10750	Kaladp0089s0116
Kaladp0053s0276	AT3G08890	Kaladp0084s0037	AT1G15370	Kaladp0068s0040	AT1G32120		ATMG01180	Kaladp0059s0309
Kaladp0024s0410	AT1G69480	Kaladp0084s0061	AT1G15380	Kaladp0082s0208	AT1G32470		AT4G04110	Kaladp0996s0008
Kaladp0024s0411	AT5G17070	Kaladp0085s0049	AT1G15410	Kaladp0058s0523	AT1G32610		AT1G06810	Kaladp0045s0507
Kaladp0024s0140	AT5G06690	Kaladp0085s0104	AT1G15420	Kaladp0036s0270	AT1G32690		AT5G61228	Kaladp0016s0261
Kaladp0024s0415	AT5G18860	Kaladp0087s0048	AT1G15690	Kaladp0059s0243	AT1G32740		AT5G66590	Kaladp0003s0056
Kaladp0053s0413	AT4G29720	Kaladp0087s0061	AT1G15740	Kaladp0351s0004	AT1G32990		AT1G45100	Kaladp0418s0022
Kaladp0090s0015	AT5G65700	Kaladp0087s0083	AT1G15790	Kaladp1006s0007	AT1G33260		AT4G17860	Kaladp0061s0116
Kaladp0053s0416	AT1G34210	Kaladp0087s0092	AT1G15930	Kaladp0102s0116	AT1G33290		AT4G38700	Kaladp0063s0033
Kaladp0515s0050	AT1G68990	Kaladp0087s0153	AT1G16000	Kaladp0039s0600	AT1G33400		AT5G50760	Kaladp0008s0514
Kaladp0515s0052	AT1G45130	Kaladp0087s0163	AT1G16210	Kaladp0074s0049	AT1G33475		AT1G59550	Kaladp0053s0198
Kaladp0515s0238	AT3G09050	Kaladp0087s0195	AT1G16380	Kaladp0055s0222	AT1G33810		AT4G27320	Kaladp0043s0240
Kaladp0095s0784	AT1G67710	Kaladp0089s0001	AT1G16560	Kaladp0001s0174	AT1G33990		AT4G27220	Kaladp0032s0179
Kaladp0011s1296	AT1G23760	Kaladp0089s0088	AT1G16570	Kaladp0009s0039	AT1G34010		AT5G63790	Kaladp0001s0262
Kaladp0011s1293	AT4G26270	Kaladp0089s0108	AT1G17220	Kaladp0032s0189	AT1G34270		AT3G48690	Kaladp0015s0131
Kaladp0515s0233	AT3G15900	Kaladp0091s0034	AT1G17620	Kaladp0011s0238	AT1G34300		AT1G53060	Kaladp0008s0719
Kaladp0623s0006	AT3G53590	Kaladp0091s0040	AT1G17630	Kaladp0038s0052	AT1G34340		AT5G56300	Kaladp1156s0004
Kaladp0015s0045	AT1G68190	Kaladp0091s0135	AT1G17690	Kaladp0039s0764	AT1G34360		AT1G73270	Kaladp0037s0274
Kaladp0016s0312	AT3G20300	Kaladp0091s0138	AT1G17760	Kaladp0064s0025	AT1G34500		AT2G22090	Kaladp0059s0200
Kaladp0086s0004	AT1G70820	Kaladp0092s0037	AT1G17970	Kaladp0011s0216	AT1G34520		AT1G64030	Kaladp1129s0033
Kaladp0011s1124	AT1G75670	Kaladp0092s0049	AT1G18060	Kaladp0079s0120	AT1G34550		AT5G18880	Kaladp0351s0009
Kaladp0071s0065	AT5G52660	Kaladp0092s0168	AT1G18070	Kaladp0010s0144	AT1G34570		AT2G43840	Kaladp0048s0563
Kaladp0071s0064	AT5G58670	Kaladp0093s0085	AT1G18080	Kaladp0050s0214	AT1G34770		AT2G37820	Kaladp0048s0249
Kaladp0071s0067	AT5G07070	Kaladp0093s0163	AT1G18170	Kaladp0607s0038	AT1G35180		AT3G47860	Kaladp0039s0693
Kaladp0072s0029	AT3G15630	Kaladp0094s0054	AT1G18290	Kaladp0046s0276	AT1G35190		AT4G15380	Kaladp1262s0011
Kaladp0808s0029	AT2G34500	Kaladp0094s0083	AT1G18350	Kaladp0012s0084	AT1G35250		AT4G00810	Kaladp0036s0228
Kaladp0026s0034	AT4G29940	Kaladp0094s0095	AT1G18460	Kaladp0047s0167	AT1G35290		AT2G04420	Kaladp0011s0792
Kaladp0026s0039	AT3G05910	Kaladp0095s0151	AT1G18560	Kaladp0084s0075	AT1G35620		AT5G23830	Kaladp0014s0011
Kaladp0808s0024	AT4G34215	Kaladp0095s0217	AT1G18620	Kaladp0038s0090	AT1G35680		AT4G38840	Kaladp1221s0017
Kaladp0808s0026	AT4G28090	Kaladp0095s0236	AT1G18700	Kaladp0060s0021	AT1G36390		AT5G41070	Kaladp0472s0010
Kaladp0039s0035	AT1G19680	Kaladp0095s0383	AT1G18740	Kaladp1284s0005	AT1G36990		AT1G80960	Kaladp1262s0010
Kaladp0094s0045	AT1G11330	Kaladp0095s0399	AT1G18800	Kaladp0011s1096	AT1G43890		AT5G41740	Kaladp0091s0099
Kaladp0094s0042	AT1G73730	Kaladp0095s0442	AT1G18850	Kaladp0011s0664	AT1G44120		AT2G31930	Kaladp0071s0179
Kaladp0094s0043	AT3G18610	Kaladp0095s0562	AT1G18900	Kaladp0070s0095	AT1G44750		AT1G58470	Kaladp0095s0459
Kaladp0060s0477	AT5G56630	Kaladp0095s0702	AT1G19180	Kaladp0020s0034	AT1G45474		AT5G47330	Kaladp0024s0860
Kaladp0060s0470	AT4G35890	Kaladp0095s0716	AT1G19320	Kaladp0048s0181	AT1G47420		AT1G73280	Kaladp0072s0011
Kaladp0082s0004	AT1G73590	Kaladp0095s0774	AT1G19520	Kaladp0081s0120	AT1G47970		AT5G58782	Kaladp0060s0214
Kaladp0006s0051	AT5G14210	Kaladp0096s0030	AT1G19530	Kaladp0015s0137	AT1G48050		AT3G61960	Kaladp0008s0329
Kaladp0011s0455	AT1G73840	Kaladp0096s0052	AT1G19800	Kaladp0045s0397	AT1G48090		AT2G29750	Kaladp0016s0233
Kaladp0002s0001	AT1G47240	Kaladp0096s0091	AT1G19860	Kaladp0045s0394	AT1G48280		AT4G22610	Kaladp0003s0155
Kaladp0082s0134	AT5G24750	Kaladp0096s0123	AT1G19940	Kaladp0057s0077	AT1G48350		AT1G11420	Kaladp0808s0013
Kaladp0011s0187	AT3G44820	Kaladp0096s0137	AT1G19980	Kaladp0024s0079	AT1G48430		AT2G14920	Kaladp0024s0615
Kaladp0008s0791	AT1G04400	Kaladp0098s0243	AT1G20030	Kaladp0067s0049	AT1G48570		AT3G03640	Kaladp0006s0024
Kaladp0040s0566	AT1G22570	Kaladp0098s0248	AT1G20050	Kaladp0034s0161	AT1G48760		AT2G21560	Kaladp0060s0450
Kaladp0011s0989	AT5G66420	Kaladp0098s0254	AT1G20190	Kaladp0585s0003	AT1G48780		AT5G24480	Kaladp0011s0966
Kaladp0011s0238	AT3G45190	Kaladp0099s0078	AT1G20270	Kaladp0058s0266	AT1G48840		AT3G59070	Kaladp0092s0074
Kaladp0011s0982	AT4G40030	Kaladp0099s0082	AT1G20575	Kaladp0008s0493	AT1G48860		AT1G66790	Kaladp0016s0070
Kaladp0001s0177	AT4G30825	Kaladp0099s0093	AT1G20620	Kaladp0061s0180	AT1G48880		AT2G20160	Kaladp0034s0186
Kaladp0087s0047	AT1G26660	Kaladp0099s0106	AT1G20630	Kaladp0067s0140	AT1G48950		AT2G44578	Kaladp0058s0407
Kaladp0019s0103	AT2G40140	Kaladp0099s0124	AT1G21065	Kaladp0033s0229	AT1G49170		AT5G07530	Kaladp0048s0790
Kaladp0019s0104	AT3G03310	Kaladp0099s0133	AT1G21350	Kaladp0437s0002	AT1G49340		AT3G01960	Kaladp0009s0042
Kaladp0058s0319	AT2G47850	Kaladp0100s0035	AT1G21580	Kaladp0351s0012	AT1G49350		AT2G41430	Kaladp0058s0639
Kaladp0058s0316	AT5G42870	Kaladp0101s0041	AT1G21690	Kaladp0046s0243	AT1G49400		AT1G66610	Kaladp0036s0282
Kaladp0058s0317	AT3G06040	Kaladp0101s0069	AT1G21710	Kaladp0058s0628	AT1G49880		AT3G56520	Kaladp0043s0159
Kaladp0059s0293	AT1G77690	Kaladp0101s0254	AT1G21740	Kaladp0053s0073	AT1G49975		AT1G07240	Kaladp0058s0595
Kaladp0064s0111	AT3G23410	Kaladp0102s0074	AT1G21750	Kaladp0008s0517	AT1G50000		AT1G61860	Kaladp0427s0022
Kaladp0045s0532	AT4G33480	Kaladp0102s0124	AT1G21760	Kaladp0867s0005	AT1G50280		AT2G24540	Kaladp0674s0097
Kaladp0003s0097	AT3G02530	Kaladp0131s0006	AT1G21790	Kaladp0056s0089	AT1G50300		AT3G44630	Kaladp0048s0094
Kaladp0018s0112	AT2G25530	Kaladp0172s0036	AT1G22040	Kaladp0048s0941	AT1G50510		AT4G03580	Kaladp0071s0258
Kaladp0003s0099	AT1G01190	Kaladp0192s0013	AT1G22050	Kaladp0046s0328	AT1G50570		AT3G50980	Kaladp0081s0026
Kaladp0003s0098	AT4G33150	Kaladp0192s0022	AT1G22330	Kaladp0048s0088	AT1G50575		AT4G19865	Kaladp0008s0499
Kaladp0086s0059	AT2G35920	Kaladp0192s0035	AT1G22520	Kaladp0863s0025	AT1G50920		AT3G30200	Kaladp0042s0080
Kaladp0032s0176	AT1G51450	Kaladp0192s0039	AT1G22630	Kaladp0048s0497	AT1G51060		AT2G07691	Kaladp0102s0144
Kaladp0048s0602	AT2G46420	Kaladp0207s0002	AT1G22660	Kaladp0048s0478	AT1G51090		AT2G24240	Kaladp0055s0350
Kaladp0053s0145	AT3G09810	Kaladp0208s0012	AT1G22700	Kaladp0039s0390	AT1G51170		AT4G16950	Kaladp0024s0544
Kaladp0604s0001	AT3G02020	Kaladp0254s0009	AT1G22750	Kaladp0093s0130	AT1G51210		AT4G36430	Kaladp0074s0074
Kaladp0067s0024	AT4G21910	Kaladp0254s0011	AT1G22770	Kaladp0038s0011	AT1G51260		AT5G49200	Kaladp0040s0536
Kaladp0053s0649	AT1G71695	Kaladp0255s0007	AT1G22840	Kaladp0029s0145	AT1G51310		AT5G15480	Kaladp0002s0119
Kaladp0067s0028	AT1G71696	Kaladp0278s0005	AT1G22910	Kaladp0039s0696	AT1G51440		AT3G48510	Kaladp0551s0003
Kaladp0036s0186	AT3G10410	Kaladp0279s0002	AT1G22940	Kaladp0008s0737	AT1G51520		AT2G46960	Kaladp0088s0065
Kaladp0064s0158	AT2G04240	Kaladp0315s0001	AT1G22960	Kaladp0037s0415	AT1G51640		AT2G38100	Kaladp0082s0034
Kaladp0039s0550	AT3G13490	Kaladp0351s0021	AT1G23010	Kaladp0055s0441	AT1G51720		AT1G16940	Kaladp0977s0013
Kaladp0039s0559	AT5G03180	Kaladp0375s0008	AT1G23080	Kaladp0087s0097	AT1G51980		AT1G19160	Kaladp0032s0010
Kaladp0067s0120	AT1G78110	Kaladp0395s0025	AT1G23280	Kaladp0607s0009	AT1G52200		AT1G74350	Kaladp0047s0098
Kaladp0038s0142	AT1G76390	Kaladp0395s0029	AT1G23310	Kaladp0046s0220	AT1G52530		AT3G21470	Kaladp0022s0097
Kaladp0038s0146	AT2G22950	Kaladp0403s0001	AT1G23390	Kaladp0024s0072	AT1G52590		AT3G22520	Kaladp0044s0091
Kaladp0039s0736	AT4G28390	Kaladp0418s0015	AT1G23440	Kaladp1219s0003	AT1G52730		AT5G58210	Kaladp0033s0031
Kaladp0068s0065	AT3G14240	Kaladp0418s0030	AT1G23820	Kaladp0076s0376	AT1G53035		AT4G35060	Kaladp0029s0091
Kaladp0039s0732	AT5G02580	Kaladp0442s0002	AT1G24020	Kaladp0640s0004	AT1G53380		AT3G20090	Kaladp0064s0167
Kaladp0079s0088	AT3G26890	Kaladp0442s0037	AT1G24140	Kaladp0022s0213	AT1G53520		AT5G02980	Kaladp0015s0220
Kaladp0100s0033	AT1G65380	Kaladp0472s0018	AT1G24290	Kaladp0061s0086	AT1G53570		AT2G45160	Kaladp1201s0014
Kaladp0060s0262	AT1G54820	Kaladp0475s0002	AT1G24310	Kaladp0057s0105	AT1G53590		AT3G26830	Kaladp0096s0064
Kaladp0100s0037	AT4G30210	Kaladp0488s0003	AT1G24420	Kaladp0048s0293	AT1G53660		AT1G78470	Kaladp0068s0356
Kaladp0022s0086	AT2G29530	Kaladp0488s0008	AT1G24430	Kaladp0037s0192	AT1G53850		AT5G15600	Kaladp0040s0096
Kaladp0024s0606	AT1G50490	Kaladp0496s0005	AT1G24440	Kaladp0034s0050	AT1G53940		AT2G31085	Kaladp0074s0077
Kaladp0024s0601	AT4G37260	Kaladp0496s0018	AT1G24510	Kaladp0809s0044	AT1G53990		AT1G77960	Kaladp0878s0026
Kaladp0071s0214	AT3G15010	Kaladp0515s0031	AT1G25260	Kaladp0062s0016	AT1G54080		AT5G44550	Kaladp0037s0428
Kaladp0012s0029	AT3G44100	Kaladp0515s0166	AT1G25270	Kaladp0064s0046	AT1G54090		AT5G56200	Kaladp1246s0026
Kaladp0192s0026	AT3G14860	Kaladp0515s0171	AT1G25350	Kaladp0048s0535	AT1G54200		AT1G73870	Kaladp0068s0300
Kaladp0095s0190	AT1G10740	Kaladp0515s0192	AT1G25420	Kaladp0036s0095	AT1G54320		AT3G57760	Kaladp0049s0003
Kaladp0472s0014	AT1G10210	Kaladp0520s0007	AT1G25510	Kaladp0039s0732	AT1G54360		AT3G25720	Kaladp0051s0083
Kaladp0066s0048	AT5G12180	Kaladp0550s0045	AT1G25540	Kaladp0032s0117	AT1G54380		AT5G27310	Kaladp0030s0026
Kaladp0577s0020	AT3G19400	Kaladp0607s0052	AT1G25570	Kaladp0011s0106	AT1G54410		AT1G27220	Kaladp0442s0036
Kaladp0046s0232	AT5G66090	Kaladp0617s0005	AT1G25580	Kaladp0335s0001	AT1G54440		AT5G23730	Kaladp0058s0252
Kaladp0046s0231	AT2G38740	Kaladp0630s0039	AT1G26090	Kaladp0073s0005	AT1G55160		AT5G55790	Kaladp0045s0369
Kaladp0046s0238	AT1G68440	Kaladp0630s0042	AT1G26160	Kaladp0152s0014	AT1G55190		AT5G40360	Kaladp0843s0002
Kaladp0445s0001	AT4G31160	Kaladp0666s0024	AT1G26220	Kaladp0083s0065	AT1G55200		AT5G62480	Kaladp0095s0546
Kaladp0085s0002	AT5G15350	Kaladp0674s0141	AT1G26300	Kaladp0058s0622	AT1G55325		AT1G67000	Kaladp0071s0395
Kaladp0085s0007	AT1G42550	Kaladp0714s0001	AT1G26550	Kaladp0061s0049	AT1G55350		AT1G23520	Kaladp0022s0113
Kaladp0080s0085	AT4G15240	Kaladp0748s0014	AT1G26580	Kaladp0043s0163	AT1G55370		AT5G24410	Kaladp0051s0024
Kaladp0032s0316	AT5G56790	Kaladp0748s0043	AT1G26600	Kaladp0036s0269	AT1G55500		AT5G38300	Kaladp0033s0224
Kaladp0008s0655	AT5G43610	Kaladp0798s0002	AT1G26880	Kaladp0099s0097	AT1G55530		AT5G10250	Kaladp0016s0239
Kaladp0033s0138	AT1G19090	Kaladp0808s0010	AT1G27000	Kaladp0024s0149	AT1G55630		AT5G38610	Kaladp0039s0181
Kaladp0091s0083	AT3G61950	Kaladp0808s0015	AT1G27190	Kaladp0089s0054	AT1G55760		AT5G07510	Kaladp0863s0033
Kaladp0091s0089	AT1G56430	Kaladp0808s0049	AT1G27210	Kaladp0671s0025	AT1G55915		AT5G39640	Kaladp0046s0019
Kaladp0007s0042	AT1G25360	Kaladp0809s0053	AT1G27300	Kaladp0081s0070	AT1G55920		AT3G21370	Kaladp1182s0007
Kaladp0007s0043	AT3G02780	Kaladp0809s0130	AT1G27310	Kaladp0011s0062	AT1G56000		AT1G19240	Kaladp0044s0099
Kaladp0058s0104	AT1G61800	Kaladp0840s0043	AT1G27400	Kaladp0010s0177	AT1G56050		AT1G34510	Kaladp0048s0885
Kaladp0001s0206	AT1G21050	Kaladp0845s0003	AT1G27510	Kaladp0740s0001	AT1G56200		AT1G10000	Kaladp0808s0040
Kaladp0001s0207	AT5G23240	Kaladp0872s0015	AT1G27970	Kaladp0024s0281	AT1G56210		AT3G52470	Kaladp0037s0048
Kaladp0042s0253	AT3G04400	Kaladp0878s0002	AT1G28120	Kaladp0493s0001	AT1G56220		AT4G14980	Kaladp0066s0026
Kaladp0029s0161	AT5G49560	Kaladp0911s0004	AT1G28220	Kaladp0045s0024	AT1G56230		AT5G41250	Kaladp0065s0012
Kaladp0103s0003	AT5G17660	Kaladp0921s0014	AT1G28260	Kaladp0020s0056	AT1G56260		AT2G36760	Kaladp0037s0177
Kaladp0034s0145	AT1G13460	Kaladp0959s0005	AT1G28280	Kaladp0008s0102	AT1G56570		AT4G22750	Kaladp0089s0055
Kaladp0034s0146	AT5G42470	Kaladp0967s0029	AT1G28320	Kaladp0011s0916	AT1G57770		AT2G33870	Kaladp0080s0118
Kaladp0059s0017	AT5G23860	Kaladp1006s0018	AT1G28390	Kaladp0030s0142	AT1G57790		AT4G20390	Kaladp0022s0154
Kaladp0047s0209	AT3G09690	Kaladp1109s0010	AT1G28480	Kaladp0015s0009	AT1G59580		AT4G25300	Kaladp0059s0002
Kaladp0024s0169	AT5G63800	Kaladp1147s0001	AT1G28680	Kaladp0001s0078	AT1G59830		AT4G33710	Kaladp0040s0609
Kaladp0024s0164	AT4G16265	Kaladp1154s0002	AT1G28760	Kaladp0037s0075	AT1G59840		AT1G74140	Kaladp0033s0130
Kaladp0024s0162	AT1G35720	Kaladp1184s0001	AT1G29330	Kaladp0053s0132	AT1G59900		AT3G58210	Kaladp0043s0177
Kaladp0024s0161	AT3G50000	Kaladp1222s0016	AT1G29390	Kaladp0055s0094	AT1G60000		AT5G67000	Kaladp0022s0084
Kaladp0031s0053	AT1G64600	Kaladp1222s0054	AT1G29395	Kaladp0061s0054	AT1G60060		AT2G29600	Kaladp0081s0197
Kaladp0947s0001	AT1G76180	Kaladp1319s0001	AT1G29790	Kaladp0822s0020	AT1G60080		AT1G67470	Kaladp0046s0269
Kaladp0031s0055	AT2G40350	Kaladp1319s0020	AT1G29900	Kaladp0056s0108	AT1G60550		AT3G11010	Kaladp0055s0032
Kaladp0037s0383	AT4G17790	Kaladp0001s0003	AT1G29951	Kaladp0040s0589	AT1G60600		AT2G44930	Kaladp1129s0006
Kaladp0037s0380	AT2G16380	Kaladp0001s0006	AT1G29990	Kaladp0058s0198	AT1G60650		AT1G64580	Kaladp1317s0002
Kaladp0037s0381	AT3G15352	Kaladp0001s0014	AT1G30000	Kaladp0050s0065	AT1G60660		AT3G57390	Kaladp0010s0142
Kaladp0037s0385	AT2G46210	Kaladp0001s0015	AT1G30090	Kaladp0024s0893	AT1G60740		AT5G04200	Kaladp0101s0285
Kaladp0024s0297	AT1G23030	Kaladp0001s0016	AT1G30240	Kaladp0071s0134	AT1G60930		AT4G39570	Kaladp0022s0093
Kaladp0016s0085	AT1G23740	Kaladp0001s0021	AT1G30370	Kaladp0048s0060	AT1G60990		AT1G78400	Kaladp0018s0201
Kaladp0053s0252	AT1G63470	Kaladp0001s0049	AT1G30380	Kaladp0050s0132	AT1G61040		AT4G21830	Kaladp0079s0081
Kaladp0048s0166	AT3G27110	Kaladp0001s0052	AT1G30460	Kaladp0538s0019	AT1G61170		AT2G29490	Kaladp0748s0046
Kaladp0048s0167	AT5G51460	Kaladp0001s0057	AT1G30580	Kaladp1195s0001	AT1G61520		AT2G25010	Kaladp0060s0473
Kaladp0101s0294	AT4G19830	Kaladp0001s0064	AT1G30630	Kaladp0085s0083	AT1G61620		AT2G31480	Kaladp0067s0013
Kaladp0015s0023	AT4G02340	Kaladp0001s0072	AT1G31350	Kaladp0055s0520	AT1G61640		AT4G04840	Kaladp0424s0004
Kaladp0090s0073	AT5G59650	Kaladp0001s0091	AT1G31360	Kaladp0099s0115	AT1G61690		AT2G04020	Kaladp1183s0011
Kaladp0011s1141	AT1G53280	Kaladp0001s0094	AT1G31440	Kaladp0076s0286	AT1G61740		AT1G74055	Kaladp0087s0196
Kaladp0011s1144	AT5G13770	Kaladp0001s0096	AT1G31660	Kaladp0515s0180	AT1G62260		AT3G42800	Kaladp0102s0014
Kaladp0072s0004	AT3G45880	Kaladp0001s0110	AT1G31814	Kaladp1201s0002	AT1G62422		AT1G49220	Kaladp0058s0113
Kaladp0072s0002	AT5G65720	Kaladp0001s0113	AT1G31860	Kaladp0039s0167	AT1G62810		AT3G28500	Kaladp0055s0021
Kaladp0808s0049	AT5G02770	Kaladp0001s0126	AT1G31870	Kaladp0054s0074	AT1G63240		AT1G01100	Kaladp0059s0148
Kaladp0040s0666	AT3G52155	Kaladp0001s0131	AT1G31970	Kaladp0024s0570	AT1G63310		AT3G32160	Kaladp1002s0001
Kaladp0068s0210	AT3G05970	Kaladp0001s0151	AT1G32190	Kaladp0550s0019	AT1G63460		AT4G29600	Kaladp0096s0026
Kaladp0039s0051	AT3G04520	Kaladp0001s0156	AT1G32310	Kaladp0069s0108	AT1G63830		AT3G55350	Kaladp0168s0011
Kaladp0068s0212	AT3G51450	Kaladp0001s0165	AT1G32360	Kaladp0015s0149	AT1G63990		AT5G14790	Kaladp0515s0176
Kaladp0039s0056	AT5G26040	Kaladp0001s0175	AT1G32370	Kaladp0018s0257	AT1G64310		AT2G21080	Kaladp0032s0440
Kaladp0039s0057	AT1G27930	Kaladp0001s0183	AT1G32550	Kaladp0020s0022	AT1G64380		AT1G49660	Kaladp0076s0406
Kaladp0060s0453	AT5G51080	Kaladp0001s0199	AT1G32730	Kaladp0018s0059	AT1G64430		AT2G29360	Kaladp0053s0488
Kaladp0442s0043	AT4G28050	Kaladp0001s0202	AT1G32860	Kaladp0067s0247	AT1G64440		AT1G66930	Kaladp0442s0055
Kaladp0042s0123	AT1G11350	Kaladp0001s0207	AT1G33055	Kaladp0026s0161	AT1G64670		AT1G10380	Kaladp0055s0168
Kaladp0042s0126	AT1G74120	Kaladp0001s0228	AT1G33250	Kaladp0025s0044	AT1G64680		AT5G56910	Kaladp0039s0236
Kaladp0042s0129	AT1G78510	Kaladp0001s0230	AT1G33270	Kaladp0084s0011	AT1G64770		AT1G76190	Kaladp0230s0006
Kaladp0081s0310	AT5G37370	Kaladp0001s0239	AT1G33390	Kaladp0057s0062	AT1G64780		AT4G22160	Kaladp0098s0213
Kaladp0081s0313	AT4G01610	Kaladp0001s0253	AT1G33420	Kaladp0048s0660	AT1G64790		AT1G01660	Kaladp0878s0017
Kaladp0040s0097	AT3G61890	Kaladp0001s0257	AT1G33470	Kaladp0047s0125	AT1G65070		AT1G43730	Kaladp0043s0057
Kaladp0427s0020	AT2G01390	Kaladp0001s0269	AT1G33680	Kaladp0043s0223	AT1G65220		AT2G39040	Kaladp0058s0053
Kaladp1298s0006	AT1G70660	Kaladp0001s0271	AT1G33780	Kaladp0076s0365	AT1G65230		AT5G57720	Kaladp0481s0006
Kaladp0011s0439	AT1G14320	Kaladp0001s0274	AT1G33811	Kaladp0039s0306	AT1G65520		AT3G49480	Kaladp0033s0070
Kaladp0011s0431	AT5G14760	Kaladp0001s0284	AT1G33840	Kaladp0034s0231	AT1G65820		AT2G29350	Kaladp0021s0087
Kaladp0011s0433	AT3G16830	Kaladp0001s0306	AT1G33970	Kaladp0060s0052	AT1G65950		AT1G05400	Kaladp0316s0005
Kaladp0011s0437	AT2G33430	Kaladp0001s0312	AT1G34000	Kaladp0067s0282	AT1G65980		AT3G03240	Kaladp0153s0001
Kaladp0010s0086	AT3G20040	Kaladp0001s0317	AT1G34065	Kaladp0011s0453	AT1G66070		AT1G54680	Kaladp0060s0496
Kaladp0329s0001	AT3G28520	Kaladp0002s0032	AT1G34220	Kaladp0084s0096	AT1G66430		AT3G19515	Kaladp0026s0112
Kaladp0010s0085	AT3G11400	Kaladp0002s0040	AT1G34245	Kaladp0068s0206	AT1G66520		AT5G22730	Kaladp0036s0318
Kaladp0040s0549	AT2G39370	Kaladp0002s0055	AT1G34350	Kaladp0024s0681	AT1G67120		AT1G20160	Kaladp0047s0232
Kaladp0040s0236	AT4G17650	Kaladp0002s0060	AT1G34640	Kaladp0058s0509	AT1G67570		AT1G69920	Kaladp0045s0398
Kaladp0040s0230	AT3G55640	Kaladp0002s0063	AT1G34780	Kaladp0622s0010	AT1G67680		AT5G27360	Kaladp0056s0006
Kaladp0046s0161	AT1G12640	Kaladp0002s0071	AT1G35660	Kaladp0060s0215	AT1G67700		AT1G34150	Kaladp0809s0102
Kaladp0045s0512	AT2G24000	Kaladp0002s0076	AT1G35720	Kaladp0045s0098	AT1G68260		AT5G39110	Kaladp0977s0014
Kaladp0045s0519	AT1G73430	Kaladp0002s0083	AT1G36310	Kaladp0011s1052	AT1G68300		AT5G25140	Kaladp0081s0395
Kaladp0095s0225	AT4G30790	Kaladp0002s0084	AT1G36380	Kaladp0092s0081	AT1G68440		AT5G61020	Kaladp0011s1202
Kaladp0095s0226	AT5G23520	Kaladp0002s0086	AT1G36730	Kaladp0008s0396	AT1G68520		AT5G43440	Kaladp0053s0565
Kaladp0008s0220	AT2G15230	Kaladp0002s0095	AT1G36940	Kaladp0040s0148	AT1G68585		AT5G39880	Kaladp0011s0906
Kaladp0008s0224	AT1G04510	Kaladp0002s0106	AT1G37130	Kaladp0011s0269	AT1G68640		AT3G44490	Kaladp0032s0409
Kaladp0666s0043	AT3G12860	Kaladp0002s0117	AT1G42440	Kaladp0094s0128	AT1G68890		AT1G22490	Kaladp0008s0118
Kaladp0666s0042	AT1G55570	Kaladp0003s0039	AT1G42480	Kaladp0096s0039	AT1G69170		AT2G45920	Kaladp0024s0318
Kaladp0062s0046	AT4G24880	Kaladp0003s0051	AT1G43130	Kaladp0102s0163	AT1G69190		AT5G17970	Kaladp0040s0633
Kaladp0062s0041	AT4G01470	Kaladp0003s0052	AT1G43580	Kaladp0070s0114	AT1G69200		AT1G52100	Kaladp1310s0013
Kaladp0887s0001	AT3G18430	Kaladp0003s0058	AT1G43630	Kaladp0082s0147	AT1G69260		AT3G53240	Kaladp0809s0045
Kaladp0033s0307	AT1G24190	Kaladp0003s0068	AT1G43690	Kaladp0102s0128	AT1G69340		AT1G44760	Kaladp0690s0001
Kaladp0033s0304	AT1G09160	Kaladp0003s0073	AT1G44000	Kaladp0020s0211	AT1G69430		AT4G16000	Kaladp0024s0924
Kaladp0292s0004	AT2G37420	Kaladp0003s0079	AT1G44130	Kaladp1222s0020	AT1G69523		AT5G14000	Kaladp0084s0026
Kaladp0033s0308	AT3G27325	Kaladp0003s0086	AT1G44170	Kaladp0039s0530	AT1G69680		AT1G55030	Kaladp0025s0004
Kaladp0020s0213	AT5G27600	Kaladp0003s0087	AT1G44350	Kaladp0012s0115	AT1G69750		AT5G45090	Kaladp0086s0055
Kaladp0059s0207	AT4G19040	Kaladp0003s0098	AT1G44414	Kaladp0025s0039	AT1G69760		AT1G73120	Kaladp0001s0235
Kaladp0036s0214	AT1G13580	Kaladp0003s0108	AT1G44770	Kaladp0098s0197	AT1G69935		AT1G63870	Kaladp0024s0438
Kaladp0048s0374	AT1G27480	Kaladp0003s0123	AT1G44910	Kaladp0047s0181	AT1G69960		AT1G63450	Kaladp0001s0212
Kaladp0013s0014	AT1G48970	Kaladp0003s0129	AT1G44960	Kaladp0045s0343	AT1G70070		AT2G20070	Kaladp0015s0067
Kaladp0023s0076	AT5G17910	Kaladp0003s0138	AT1G44970	Kaladp1314s0008	AT1G70090		AT4G36110	Kaladp0002s0028
Kaladp0037s0152	AT2G22230	Kaladp0003s0142	AT1G45000	Kaladp0101s0282	AT1G70110		AT4G00930	Kaladp0037s0486
Kaladp0067s0040	AT1G52870	Kaladp0003s0147	AT1G45110	Kaladp0084s0098	AT1G70130		AT1G43010	Kaladp1244s0003
Kaladp0067s0043	AT4G17300	Kaladp0003s0150	AT1G45180	Kaladp0023s0076	AT1G70200		AT5G27750	Kaladp0022s0094
Kaladp0055s0259	AT4G33170	Kaladp0003s0151	AT1G45230	Kaladp0048s0558	AT1G70270		AT4G16690	Kaladp0087s0079
Kaladp0055s0254	AT1G31690	Kaladp0004s0008	AT1G45688	Kaladp0037s0038	AT1G70280		AT4G14630	Kaladp0728s0001
Kaladp0055s0255	AT3G12110	Kaladp0004s0032	AT1G45976	Kaladp0093s0146	AT1G70470		AT4G05630	Kaladp0044s0023
Kaladp0039s0537	AT5G61670	Kaladp0004s0033	AT1G47240	Kaladp0026s0041	AT1G70900		AT2G41730	Kaladp0058s0148
Kaladp0067s0104	AT1G69750	Kaladp0005s0005	AT1G47750	Kaladp0055s0076	AT1G71060		AT5G38510	Kaladp0099s0048
Kaladp0050s0180	AT4G22540	Kaladp0005s0010	AT1G48140	Kaladp0010s0082	AT1G71080		AT1G57906	Kaladp0058s0574
Kaladp0050s0187	AT2G34720	Kaladp0005s0029	AT1G48200	Kaladp0094s0061	AT1G71170		AT3G54120	Kaladp0868s0044
Kaladp0067s0103	AT5G20070	Kaladp0005s0038	AT1G48240	Kaladp0058s0601	AT1G71180		AT1G66020	Kaladp0018s0239
Kaladp0050s0189	AT5G39990	Kaladp0005s0039	AT1G48260	Kaladp0033s0220	AT1G71340		AT2G26400	Kaladp0066s0114
Kaladp0040s0701	AT5G58450	Kaladp0005s0042	AT1G48270	Kaladp0064s0109	AT1G71810		AT1G63840	Kaladp0003s0104
Kaladp0098s0150	AT3G01040	Kaladp0005s0059	AT1G48300	Kaladp0336s0001	AT1G71920		AT2G19510	Kaladp0006s0017
Kaladp0098s0154	AT1G76890	Kaladp0006s0004	AT1G48310	Kaladp0008s0088	AT1G71950		AT5G48070	Kaladp0076s0022
Kaladp0008s0911	AT1G75410	Kaladp0006s0025	AT1G48320	Kaladp0011s0953	AT1G71980		AT4G14220	Kaladp0092s0007
Kaladp0008s0915	AT1G28080	Kaladp0006s0032	AT1G48360	Kaladp0036s0056	AT1G71990		AT2G29340	Kaladp0095s0138
Kaladp0039s0286	AT5G20380	Kaladp0006s0066	AT1G48420	Kaladp0003s0045	AT1G72125		AT1G43900	Kaladp0032s0395
Kaladp0050s0328	AT5G53870	Kaladp0006s0067	AT1G48440	Kaladp0064s0093	AT1G72140		AT1G01070	Kaladp0011s1262
Kaladp0050s0323	AT1G77940	Kaladp0006s0071	AT1G48630	Kaladp0011s1024	AT1G72160		AT3G47220	Kaladp0055s0030
Kaladp0060s0202	AT3G20800	Kaladp0006s0081	AT1G48850	Kaladp0053s0457	AT1G72175		AT1G07300	Kaladp0071s0209
Kaladp0060s0200	AT3G25870	Kaladp0006s0083	AT1G49320	Kaladp0065s0003	AT1G72270		AT3G50440	Kaladp0073s0046
Kaladp0060s0207	AT3G57080	Kaladp0006s0093	AT1G49510	Kaladp0070s0092	AT1G72470		AT3G44430	Kaladp0011s0755
Kaladp0060s0204	AT5G48760	Kaladp0006s0096	AT1G49540	Kaladp0009s0027	AT1G72590		AT1G69100	Kaladp1002s0006
Kaladp0071s0278	AT5G48090	Kaladp0006s0104	AT1G49590	Kaladp0395s0010	AT1G72630		AT3G60630	Kaladp0486s0002
Kaladp0024s0335	AT2G42320	Kaladp0006s0113	AT1G49630	Kaladp0058s0350	AT1G72640		AT3G26200	Kaladp0030s0091
Kaladp0001s0191	AT3G47010	Kaladp0006s0122	AT1G49670	Kaladp0038s0006	AT1G72750		AT3G42725	Kaladp0101s0142
Kaladp0024s0629	AT3G05340	Kaladp0007s0003	AT1G49730	Kaladp0051s0014	AT1G72810		AT5G65080	Kaladp0073s0036
Kaladp0071s0272	AT5G28290	Kaladp0007s0008	AT1G49780	Kaladp0048s0004	AT1G73030		AT1G65490	Kaladp0060s0266
Kaladp0071s0273	AT5G07350	Kaladp0007s0009	AT1G49870	Kaladp0055s0282	AT1G73050		AT3G29390	Kaladp0048s0208
Kaladp0071s0276	AT5G03300	Kaladp0007s0011	AT1G50030	Kaladp0005s0047	AT1G73250		AT4G12140	Kaladp0099s0046
Kaladp0095s0427	AT4G38180	Kaladp0007s0038	AT1G50370	Kaladp0042s0089	AT1G73930		AT3G57020	Kaladp0067s0032
Kaladp0024s0910	AT5G12430	Kaladp0007s0054	AT1G50490	Kaladp0031s0053	AT1G74210		AT3G23930	Kaladp0674s0032
Kaladp0095s0421	AT5G16390	Kaladp0007s0059	AT1G50650	Kaladp0036s0043	AT1G74580		AT3G26160	Kaladp0053s0545
Kaladp0095s0420	AT5G12340	Kaladp0007s0064	AT1G50890	Kaladp0824s0004	AT1G74600		AT4G20230	Kaladp0034s0217
Kaladp0192s0047	AT1G70320	Kaladp0007s0071	AT1G50910	Kaladp0009s0012	AT1G74690		AT1G36756	Kaladp0058s0440
Kaladp0192s0045	AT1G23260	Kaladp0007s0084	AT1G51110	Kaladp0515s0040	AT1G74710		AT3G59190	Kaladp0008s0566
Kaladp0066s0065	AT4G14790	Kaladp0007s0089	AT1G51400	Kaladp0008s0423	AT1G74780		AT3G58890	Kaladp0058s0634
Kaladp0577s0008	AT1G73670	Kaladp0007s0097	AT1G51410	Kaladp0101s0234	AT1G74850		AT1G63580	Kaladp0417s0005
Kaladp0101s0085	AT3G12290	Kaladp0008s0023	AT1G51450	Kaladp0037s0152	AT1G74880		AT5G45060	Kaladp0068s0027
Kaladp0101s0083	AT2G40980	Kaladp0008s0032	AT1G51610	Kaladp0095s0174	AT1G74970		AT1G55940	Kaladp0094s0030
Kaladp0099s0116	AT3G14840	Kaladp0008s0042	AT1G51660	Kaladp0006s0086	AT1G75180		AT5G37230	Kaladp0011s0897
Kaladp0099s0115	AT5G57970	Kaladp0008s0047	AT1G51730	Kaladp0048s0721	AT1G75210		AT4G12000	Kaladp0091s0125
Kaladp0099s0114	AT3G27690	Kaladp0008s0061	AT1G51740	Kaladp0090s0008	AT1G75350		AT1G70700	Kaladp0058s0416
Kaladp0085s0029	AT4G39850	Kaladp0008s0072	AT1G51940	Kaladp0092s0093	AT1G76100		AT1G80760	Kaladp0051s0065
Kaladp0026s0170	AT5G27380	Kaladp0008s0085	AT1G52080	Kaladp0079s0165	AT1G76180		AT1G69550	Kaladp0050s0210
Kaladp0032s0158	AT4G01280	Kaladp0008s0091	AT1G52220	Kaladp0095s0406	AT1G76320		AT5G66630	Kaladp0033s0336
Kaladp0048s0964	AT5G16300	Kaladp0008s0098	AT1G52260	Kaladp0020s0207	AT1G76380		AT3G14520	Kaladp0881s0003
Kaladp0048s0969	AT2G26140	Kaladp0008s0104	AT1G52300	Kaladp0011s1094	AT1G76550		AT4G04750	Kaladp0008s0579
Kaladp0032s0370	AT5G04710	Kaladp0008s0109	AT1G52380	Kaladp0040s0009	AT1G76730		AT3G21750	Kaladp0053s0266
Kaladp0032s0379	AT2G37650	Kaladp0008s0117	AT1G52420	Kaladp0172s0017	AT1G76850		AT5G22550	Kaladp0032s0323
Kaladp0024s0123	AT4G30630	Kaladp0008s0126	AT1G52760	Kaladp0674s0051	AT1G77140		AT3G07000	Kaladp0055s0226
Kaladp0158s0002	AT2G36850	Kaladp0008s0133	AT1G52820	Kaladp0046s0237	AT1G77460		AT1G63200	Kaladp0042s0288
Kaladp0003s0158	AT5G37780	Kaladp0008s0160	AT1G52930	Kaladp0039s0559	AT1G77490		AT5G46670	Kaladp0058s0282
Kaladp0088s0027	AT2G20000	Kaladp0008s0162	AT1G52980	Kaladp0074s0061	AT1G77610		AT4G10360	Kaladp0032s0112
Kaladp0058s0129	AT1G56410	Kaladp0008s0169	AT1G53210	Kaladp0046s0140	AT1G77660		AT5G44820	Kaladp0102s0096
Kaladp0824s0031	AT1G61820	Kaladp0008s0185	AT1G53280	Kaladp0027s0021	AT1G78020		AT2G33460	Kaladp0586s0003
Kaladp0011s0379	AT5G49760	Kaladp0008s0190	AT1G53460	Kaladp0050s0319	AT1G78280		AT2G21090	Kaladp0069s0052
Kaladp0011s0377	AT3G45780	Kaladp0008s0192	AT1G53530	Kaladp0071s0014	AT1G78310		AT3G20130	Kaladp0008s0577
Kaladp0011s0374	AT2G45850	Kaladp0008s0195	AT1G53645	Kaladp0095s0778	AT1G78900		AT3G16460	Kaladp0045s0043
Kaladp0674s0025	AT4G11010	Kaladp0008s0199	AT1G53720	Kaladp0043s0281	AT1G78995		AT5G66640	Kaladp0034s0110
Kaladp0060s0190	AT1G67970	Kaladp0008s0213	AT1G53760	Kaladp0011s0519	AT1G79040		AT3G14560	Kaladp0809s0104
Kaladp0060s0196	AT1G13440	Kaladp0008s0216	AT1G53800	Kaladp0020s0115	AT1G79070		AT5G38390	Kaladp0535s0005
Kaladp0024s0101	AT3G22420	Kaladp0008s0237	AT1G53840	Kaladp0809s0113	AT1G79220		AT4G16990	Kaladp0058s0580
Kaladp0028s0091	AT5G11700	Kaladp0008s0266	AT1G54070	Kaladp0095s0830	AT1G79320		AT2G40790	Kaladp0081s0403
Kaladp0028s0097	AT5G24120	Kaladp0008s0267	AT1G54120	Kaladp0045s0201	AT1G79330		AT3G10240	Kaladp0673s0001
Kaladp0095s0680	AT2G45280	Kaladp0008s0274	AT1G54390	Kaladp0071s0101	AT1G79340		AT5G38910	Kaladp0029s0153
Kaladp0031s0076	AT1G22650	Kaladp0008s0305	AT1G54520	Kaladp0040s0660	AT1G79350		AT1G16830	Kaladp1129s0041
Kaladp0515s0012	AT5G05210	Kaladp0008s0308	AT1G54710	Kaladp0001s0090	AT1G79360		AT5G07820	Kaladp0247s0010
Kaladp0515s0018	AT2G46580	Kaladp0008s0317	AT1G55040	Kaladp0030s0106	AT1G79450		AT4G11310	Kaladp0747s0013
Kaladp0053s0239	AT5G17700	Kaladp0008s0341	AT1G55090	Kaladp0079s0152	AT1G79470		AT5G25260	Kaladp0098s0071
Kaladp0047s0228	AT2G23620	Kaladp0008s0356	AT1G55150	Kaladp0086s0041	AT1G79590		AT5G10740	Kaladp0213s0006
Kaladp0047s0221	AT5G40370	Kaladp0008s0357	AT1G55170	Kaladp0038s0024	AT1G79620		AT1G17800	Kaladp0045s0504
Kaladp0046s0085	AT5G18820	Kaladp0008s0370	AT1G55265	Kaladp0427s0007	AT1G79660		AT4G13820	Kaladp0099s0036
Kaladp0046s0086	AT5G63860	Kaladp0008s0387	AT1G55280	Kaladp0099s0090	AT1G79760		AT2G18300	Kaladp0060s0424
Kaladp1310s0011	AT3G58760	Kaladp0008s0409	AT1G55300	Kaladp0045s0374	AT1G79850		AT1G79110	Kaladp0011s0630
Kaladp0069s0003	AT5G42200	Kaladp0008s0417	AT1G55480	Kaladp0045s0206	AT1G79960		AT5G66815	Kaladp0095s0013
Kaladp0048s0414	AT2G47180	Kaladp0008s0432	AT1G55520	Kaladp0033s0236	AT1G80130		AT1G62670	Kaladp0101s0003
Kaladp0048s0417	AT1G66880	Kaladp0008s0433	AT1G55620	Kaladp0009s0023	AT1G80170		AT5G47050	Kaladp0674s0081
Kaladp0048s0419	AT2G40400	Kaladp0008s0498	AT1G55670	Kaladp0891s0007	AT1G80280		AT5G50470	Kaladp0008s0650
Kaladp0090s0055	AT2G03150	Kaladp0008s0502	AT1G55850	Kaladp0038s0106	AT1G80610		AT3G48700	Kaladp0003s0020
Kaladp0016s0352	AT1G70770	Kaladp0008s0506	AT1G55880	Kaladp0043s0194	AT1G80640		AT3G56050	Kaladp0008s0075
Kaladp0024s0814	AT5G40510	Kaladp0008s0511	AT1G55960	Kaladp0060s0105	AT1G80680		AT3G49020	Kaladp0053s0579
Kaladp0024s0811	AT1G23010	Kaladp0008s0525	AT1G56110	Kaladp0072s0054	AT1G80770		AT3G50930	Kaladp0011s1161
Kaladp0092s0082	AT1G49180	Kaladp0008s0526	AT1G56345	Kaladp0026s0025	AT1G80900		AT3G25080	Kaladp0674s0036
Kaladp0092s0084	AT4G32551	Kaladp0008s0543	AT1G56590	Kaladp0045s0522	AT1G80940		ATCG00300	Kaladp0024s0066
Kaladp0024s0818	AT5G52510	Kaladp0008s0545	AT1G56700	Kaladp0011s1128	AT2G01060		AT2G36770	Kaladp0042s0243
Kaladp0076s0397	AT2G02820	Kaladp0008s0547	AT1G57600	Kaladp0081s0032	AT2G01330		AT5G44900	Kaladp0010s0072
Kaladp0076s0426	AT3G50685	Kaladp0008s0553	AT1G58120	Kaladp0002s0082	AT2G01470		AT4G39480	Kaladp0048s0673
Kaladp0076s0392	AT1G31280	Kaladp0008s0570	AT1G59600	Kaladp0071s0295	AT2G01590		AT3G57770	Kaladp0084s0017
Kaladp0076s0390	AT2G40060	Kaladp0008s0581	AT1G60430	Kaladp0059s0163	AT2G01620		AT1G28670	Kaladp0039s0572
Kaladp0078s0007	AT1G17340	Kaladp0008s0583	AT1G60490	Kaladp0610s0009	AT2G01860		AT5G38780	Kaladp0101s0275
Kaladp0060s0437	AT5G01950	Kaladp0008s0595	AT1G60500	Kaladp0095s0075	AT2G02400		AT1G31380	Kaladp0021s0010
Kaladp0060s0438	AT4G02410	Kaladp0008s0606	AT1G60770	Kaladp0009s0032	AT2G02480		AT1G69930	Kaladp0068s0283
Kaladp0011s1164	AT3G10330	Kaladp0008s0644	AT1G60870	Kaladp0058s0134	AT2G02740		AT3G25290	Kaladp0096s0016
Kaladp0011s1167	AT2G36880	Kaladp0008s0687	AT1G61010	Kaladp0056s0051	AT2G02750		AT1G07450	Kaladp0060s0448
Kaladp0442s0028	AT1G16340	Kaladp0008s0693	AT1G61260	Kaladp0039s0612	AT2G02880		AT5G54220	Kaladp0022s0171
Kaladp0011s1163	AT1G49230	Kaladp0008s0705	AT1G61570	Kaladp0062s0029	AT2G02950		AT2G43060	Kaladp0387s0001
Kaladp0006s0090	AT3G23920	Kaladp0008s0707	AT1G61590	Kaladp0064s0116	AT2G02970		AT5G04080	Kaladp0026s0101
Kaladp0012s0114	AT2G32410	Kaladp0008s0716	AT1G61800	Kaladp0020s0152	AT2G03070		AT4G26820	Kaladp0026s0011
Kaladp0011s1041	AT5G13750	Kaladp0008s0721	AT1G61850	Kaladp0008s0176	AT2G03270		AT1G01990	Kaladp1182s0004
Kaladp0082s0170	AT5G65960	Kaladp0008s0723	AT1G62045	Kaladp0845s0005	AT2G03330		AT4G12190	Kaladp0060s0282
Kaladp0095s0654	AT1G28110	Kaladp0008s0745	AT1G62050	Kaladp0055s0550	AT2G03350		AT3G60700	Kaladp0030s0098
Kaladp0095s0650	AT1G07960	Kaladp0008s0757	AT1G62250	Kaladp0836s0007	AT2G03690		AT5G14380	Kaladp0008s0576
Kaladp0070s0096	AT5G44320	Kaladp0008s0790	AT1G62350	Kaladp0061s0103	AT2G03800		AT5G63990	Kaladp0093s0182
Kaladp0091s0162	AT5G48370	Kaladp0008s0808	AT1G62430	Kaladp0034s0204	AT2G03880		AT2G46950	Kaladp1222s0019
Kaladp1228s0002	AT4G33200	Kaladp0008s0810	AT1G62640	Kaladp0020s0021	AT2G04340		AT1G50090	Kaladp0061s0109
Kaladp1228s0003	AT4G34250	Kaladp0008s0820	AT1G62660	Kaladp0019s0009	AT2G04360		AT3G23880	Kaladp0034s0104
Kaladp0058s0351	AT4G25650	Kaladp0008s0824	AT1G62780	Kaladp0424s0003	AT2G04540		AT3G16520	Kaladp0040s0734
Kaladp0045s0288	AT2G01420	Kaladp0008s0825	AT1G62800	Kaladp0033s0092	AT2G04560		AT4G21850	Kaladp0001s0330
Kaladp0045s0286	AT5G26710	Kaladp0008s0848	AT1G62820	Kaladp0030s0094	AT2G04790		AT1G13400	Kaladp0020s0141
Kaladp0045s0282	AT5G13130	Kaladp0008s0864	AT1G62850	Kaladp0084s0065	AT2G05070		AT1G26790	Kaladp0036s0200
Kaladp0018s0158	AT2G07680	Kaladp0008s0869	AT1G62940	Kaladp0081s0217	AT2G05310		AT2G30080	Kaladp0099s0008
Kaladp0030s0149	AT1G01520	Kaladp0008s0871	AT1G62960	Kaladp0003s0076	AT2G06000		AT5G26920	Kaladp1006s0024
Kaladp0008s0204	AT4G21760	Kaladp0008s0874	AT1G63470	Kaladp0006s0105	AT2G06255		AT1G63130	Kaladp0098s0276
Kaladp0008s0755	AT1G52230	Kaladp0008s0879	AT1G63480	Kaladp0040s0445	AT2G06530		AT1G77750	Kaladp0208s0017
Kaladp0008s0754	AT3G11490	Kaladp0008s0884	AT1G63660	Kaladp0068s0089	AT2G13440		AT1G76740	Kaladp0515s0036
Kaladp0020s0189	AT4G13050	Kaladp0008s0887	AT1G63770	Kaladp0081s0216	AT2G13540		AT3G43550	Kaladp0055s0116
Kaladp0008s0750	AT3G21340	Kaladp0008s0917	AT1G63780	Kaladp0008s0764	AT2G13650		AT2G15010	Kaladp0011s0760
Kaladp0030s0141	AT4G25730	Kaladp0008s0923	AT1G63800	Kaladp0110s0003	AT2G13840		AT1G72070	Kaladp0674s0092
Kaladp0030s0142	AT5G48630	Kaladp0008s0926	AT1G63850	Kaladp0088s0067	AT2G14520		AT5G19570	Kaladp0384s0002
Kaladp0020s0180	AT5G04820	Kaladp0009s0020	AT1G63970	Kaladp0036s0215	AT2G14690		AT2G43730	Kaladp0024s0090
Kaladp0030s0147	AT5G04530	Kaladp0009s0047	AT1G64050	Kaladp0038s0075	AT2G14880		AT2G26950	Kaladp0015s0003
Kaladp0014s0036	AT5G51350	Kaladp0009s0048	AT1G64185	Kaladp0022s0198	AT2G14910		AT2G39920	Kaladp0037s0004
Kaladp0079s0050	AT3G14100	Kaladp0009s0076	AT1G64280	Kaladp0053s0620	AT2G15240		AT3G32040	Kaladp0024s0088
Kaladp0062s0066	AT2G36460	Kaladp0009s0079	AT1G64350	Kaladp0042s0159	AT2G15580		AT4G26010	Kaladp0172s0037
Kaladp0011s0272	AT5G08040	Kaladp0009s0082	AT1G64550	Kaladp0018s0135	AT2G15630		AT2G37810	Kaladp0039s0156
Kaladp0059s0223	AT2G13680	Kaladp0010s0025	AT1G64660	Kaladp0024s0530	AT2G15860		AT4G13080	Kaladp0764s0001
Kaladp0013s0035	AT5G23890	Kaladp0010s0035	AT1G64700	Kaladp0053s0622	AT2G16800		AT5G47950	Kaladp0033s0239
Kaladp0036s0239	AT1G75680	Kaladp0010s0040	AT1G64720	Kaladp0095s0637	AT2G16890		AT1G33920	Kaladp0011s1281
Kaladp0059s0228	AT2G26970	Kaladp0010s0041	AT1G64810	Kaladp0087s0141	AT2G16970		AT2G42720	Kaladp0871s0001
Kaladp0016s0187	AT5G11060	Kaladp0010s0050	AT1G64890	Kaladp0008s0258	AT2G16980		AT2G29780	Kaladp0004s0009
Kaladp0067s0066	AT3G49780	Kaladp0010s0062	AT1G64970	Kaladp0023s0033	AT2G16990		AT3G56070	Kaladp0008s0140
Kaladp0067s0067	AT1G80690	Kaladp0010s0073	AT1G65260	Kaladp0021s0016	AT2G17033		AT5G18780	Kaladp0011s1259
Kaladp0374s0001	AT3G12080	Kaladp0010s0079	AT1G65270	Kaladp0096s0008	AT2G17130		AT2G22990	Kaladp0101s0098
Kaladp0055s0273	AT1G04680	Kaladp0010s0080	AT1G65280	Kaladp0048s0666	AT2G17265		AT3G49340	Kaladp0086s0043
Kaladp0089s0028	AT1G23800	Kaladp0010s0089	AT1G65295	Kaladp0048s0623	AT2G17420		AT5G38240	Kaladp0053s0267
Kaladp0098s0175	AT1G78020	Kaladp0010s0092	AT1G65420	Kaladp0011s1076	AT2G17970		AT5G17730	Kaladp0089s0131
Kaladp0038s0101	AT5G50000	Kaladp0010s0102	AT1G65480	Kaladp0046s0043	AT2G17972		AT2G22920	Kaladp0026s0027
Kaladp0038s0102	AT2G44530	Kaladp0010s0107	AT1G65620	Kaladp0070s0110	AT2G17980		AT5G24420	Kaladp0084s0071
Kaladp0048s0314	AT3G16500	Kaladp0010s0116	AT1G65700	Kaladp0515s0090	AT2G18080		AT1G53110	Kaladp0084s0033
Kaladp0053s0577	AT4G10550	Kaladp0010s0122	AT1G66130	Kaladp0081s0121	AT2G18110		AT5G03350	Kaladp0098s0180
Kaladp0060s0220	AT2G05620	Kaladp0010s0127	AT1G66340	Kaladp0048s0167	AT2G18170		AT2G22970	Kaladp0058s0631
Kaladp0060s0229	AT3G19230	Kaladp0010s0149	AT1G66680	Kaladp0068s0035	AT2G18190		AT3G23650	Kaladp0050s0208
Kaladp0037s0026	AT5G56980	Kaladp0010s0160	AT1G66740	Kaladp0096s0047	AT2G18210		AT1G26900	Kaladp0042s0037
Kaladp0037s0024	AT2G26980	Kaladp0010s0161	AT1G67070	Kaladp0071s0040	AT2G18250		AT4G05040	Kaladp0050s0035
Kaladp0037s0028	AT3G29763	Kaladp0010s0168	AT1G67080	Kaladp0095s0617	AT2G18876		AT3G27660	Kaladp0039s0299
Kaladp0035s0024	AT2G39350	Kaladp0010s0199	AT1G67290	Kaladp0024s0531	AT2G19270		AT5G06610	Kaladp0395s0015
Kaladp0037s0038	AT1G49750	Kaladp0010s0203	AT1G67340	Kaladp0058s0425	AT2G19710		AT4G15330	Kaladp0515s0114
Kaladp0070s0172	AT1G14700	Kaladp0011s0010	AT1G67360	Kaladp0515s0076	AT2G19950		AT2G23260	Kaladp0076s0360
Kaladp0095s0402	AT1G59580	Kaladp0011s0011	AT1G67370	Kaladp0809s0066	AT2G20110		AT4G19240	Kaladp0032s0031
Kaladp0095s0407	AT3G16320	Kaladp0011s0012	AT1G67410	Kaladp0075s0021	AT2G20280		AT5G61530	Kaladp0101s0035
Kaladp0095s0408	AT5G67330	Kaladp0011s0014	AT1G67430	Kaladp0037s0155	AT2G20650		AT2G27330	Kaladp0068s0179
Kaladp0076s0094	AT5G63650	Kaladp0011s0019	AT1G67480	Kaladp0008s0482	AT2G20725		AT1G03720	Kaladp0008s0657
Kaladp0076s0090	AT5G67480	Kaladp0011s0046	AT1G67590	Kaladp0039s0436	AT2G20830		AT4G03520	Kaladp0029s0114
Kaladp0076s0098	AT1G55800	Kaladp0011s0051	AT1G67630	Kaladp0024s0607	AT2G20890		AT3G28750	Kaladp0100s0046
Kaladp0066s0083	AT3G46780	Kaladp0011s0076	AT1G67660	Kaladp0008s0156	AT2G21120		AT2G45400	Kaladp0039s0556
Kaladp0046s0278	AT1G29910	Kaladp0011s0093	AT1G67670	Kaladp0045s0295	AT2G21170		AT5G13270	Kaladp0003s0090
Kaladp0007s0012	AT3G15080	Kaladp0011s0102	AT1G67930	Kaladp0037s0403	AT2G21195		AT3G09750	Kaladp0037s0044
Kaladp0061s0095	AT4G23920	Kaladp0011s0109	AT1G67980	Kaladp0019s0025	AT2G21280		AT2G47950	Kaladp0032s0321
Kaladp0042s0367	AT1G27170	Kaladp0011s0117	AT1G67990	Kaladp0070s0147	AT2G21385		AT4G08700	Kaladp0070s0159
Kaladp0063s0044	AT5G56230	Kaladp0011s0127	AT1G68010	Kaladp0081s0293	AT2G21620		AT5G07080	Kaladp0056s0096
Kaladp0063s0046	AT3G22850	Kaladp0011s0130	AT1G68050	Kaladp0032s0376	AT2G21710		AT4G09690	Kaladp0039s0145
Kaladp0048s0946	AT3G50960	Kaladp0011s0132	AT1G68080	Kaladp0012s0105	AT2G21800		AT5G42380	Kaladp0008s0678
Kaladp0032s0353	AT5G64170	Kaladp0011s0142	AT1G68090	Kaladp0904s0001	AT2G21950		AT1G06000	Kaladp0493s0002
Kaladp0032s0350	AT3G01060	Kaladp0011s0145	AT1G68140	Kaladp0094s0108	AT2G22125		AT4G03440	Kaladp0011s0228
Kaladp0033s0171	AT3G24100	Kaladp0011s0146	AT1G68220	Kaladp0068s0070	AT2G22200		AT3G04190	Kaladp0037s0017
Kaladp0073s0025	AT3G60770	Kaladp0011s0147	AT1G68660	Kaladp0040s0249	AT2G22240		AT1G11590	Kaladp0011s0845
Kaladp0073s0022	AT1G74960	Kaladp0011s0170	AT1G69030	Kaladp0053s0031	AT2G22500		AT1G15640	Kaladp0071s0219
Kaladp0073s0021	AT5G59400	Kaladp0011s0177	AT1G69040	Kaladp0006s0011	AT2G22870		AT4G11550	Kaladp0047s0127
Kaladp0043s0307	AT5G52970	Kaladp0011s0182	AT1G69160	Kaladp0095s0466	AT2G22890		AT4G13280	Kaladp0008s0740
Kaladp0043s0300	AT5G06530	Kaladp0011s0187	AT1G69320	Kaladp0011s0525	AT2G22900		AT3G19120	Kaladp0068s0103
Kaladp0867s0002	AT3G47560	Kaladp0011s0188	AT1G69370	Kaladp0037s0348	AT2G23060		AT2G25450	Kaladp0037s0118
Kaladp0055s0063	AT3G18480	Kaladp0011s0192	AT1G69390	Kaladp0037s0287	AT2G23110		AT3G21790	Kaladp0030s0061
Kaladp0001s0243	AT1G26940	Kaladp0011s0206	AT1G69610	Kaladp0058s0572	AT2G23390		AT5G12010	Kaladp0048s0305
Kaladp0029s0124	AT4G37190	Kaladp0011s0219	AT1G69620	Kaladp0098s0085	AT2G23700		AT1G02220	Kaladp0050s0053
Kaladp0029s0127	AT4G28130	Kaladp0011s0222	AT1G69800	Kaladp0048s0124	AT2G24060		AT2G30840	Kaladp0033s0344
Kaladp0040s0663	AT1G34110	Kaladp0011s0240	AT1G69910	Kaladp0060s0249	AT2G24150		AT2G09840	Kaladp0089s0086
Kaladp0393s0008	AT3G06590	Kaladp0011s0249	AT1G69990	Kaladp0061s0042	AT2G24190		AT5G47510	Kaladp0032s0069
Kaladp0393s0009	AT4G37990	Kaladp0011s0281	AT1G70170	Kaladp0674s0079	AT2G24260		AT2G41260	Kaladp0076s0345
Kaladp0674s0006	AT1G70300	Kaladp0011s0282	AT1G70210	Kaladp0006s0047	AT2G24360		AT1G74590	Kaladp0053s0269
Kaladp0011s0602	AT5G28010	Kaladp0011s0285	AT1G70230	Kaladp0030s0056	AT2G24440		AT2G28650	Kaladp0029s0074
Kaladp0674s0004	AT5G04490	Kaladp0011s0286	AT1G70310	Kaladp0016s0111	AT2G24640		AT5G59380	Kaladp0091s0181
Kaladp0062s0214	AT1G30270	Kaladp0011s0375	AT1G70330	Kaladp0048s0913	AT2G24762		AT1G19610	Kaladp0026s0138
Kaladp0011s0352	AT4G35590	Kaladp0011s0381	AT1G70480	Kaladp0037s0195	AT2G24820		AT2G33720	Kaladp0015s0110
Kaladp0062s0212	AT2G29390	Kaladp0011s0384	AT1G70570	Kaladp0048s0294	AT2G25080		AT4G27657	Kaladp0057s0127
Kaladp0008s0565	AT5G37140	Kaladp0011s0386	AT1G70580	Kaladp0045s0493	AT2G25220		AT2G04830	Kaladp0004s0022
Kaladp0008s0567	AT1G75370	Kaladp0011s0403	AT1G70620	Kaladp0040s0311	AT2G25330		AT3G46670	Kaladp0674s0168
Kaladp0045s0140	AT5G07370	Kaladp0011s0409	AT1G70940	Kaladp0048s0934	AT2G25560		AT3G27785	Kaladp0015s0197
Kaladp0095s0382	AT5G03320	Kaladp0011s0418	AT1G71040	Kaladp0012s0046	AT2G25690		AT4G27980	Kaladp0045s0125
Kaladp0022s0233	AT5G57910	Kaladp0011s0421	AT1G71090	Kaladp0055s0429	AT2G25720		AT4G19530	Kaladp0096s0003
Kaladp0022s0236	AT4G39870	Kaladp0011s0438	AT1G71160	Kaladp0040s0732	AT2G25910		AT5G01150	Kaladp0044s0047
Kaladp0028s0075	AT5G08350	Kaladp0011s0452	AT1G71210	Kaladp0043s0284	AT2G25930		AT2G47310	Kaladp0033s0184
Kaladp0158s0003	AT3G29575	Kaladp0011s0454	AT1G71220	Kaladp0009s0054	AT2G26070		AT4G19980	Kaladp0048s0671
Kaladp0028s0077	AT1G15280	Kaladp0011s0474	AT1G71350	Kaladp0055s0539	AT2G26240		AT5G58280	Kaladp0043s0005
Kaladp0158s0005	AT1G37130	Kaladp0011s0475	AT1G71430	Kaladp0016s0161	AT2G26430		AT4G10000	Kaladp0902s0013
Kaladp0158s0006	AT2G17510	Kaladp0011s0479	AT1G71691	Kaladp0001s0159	AT2G26440		AT5G40100	Kaladp0095s0117
Kaladp0158s0009	AT3G23900	Kaladp0011s0497	AT1G71730	Kaladp0031s0118	AT2G26520		AT1G74890	Kaladp0063s0058
Kaladp0740s0002	AT3G55870	Kaladp0011s0505	AT1G71740	Kaladp0046s0084	AT2G26550		AT4G10880	Kaladp0006s0078
Kaladp0740s0004	AT3G48860	Kaladp0011s0517	AT1G71800	Kaladp0095s0535	AT2G26660		AT2G25470	Kaladp0061s0158
Kaladp0018s0215	AT5G27100	Kaladp0011s0544	AT1G72020	Kaladp0030s0143	AT2G26990		AT1G19930	Kaladp0843s0003
Kaladp0018s0211	AT1G01260	Kaladp0011s0546	AT1G72170	Kaladp0045s0531	AT2G27200		AT1G60130	Kaladp0011s0924
Kaladp0018s0210	AT1G25320	Kaladp0011s0553	AT1G72190	Kaladp0075s0062	AT2G27260		AT5G59430	Kaladp0039s0497
Kaladp0060s0109	AT4G20770	Kaladp0011s0557	AT1G72320	Kaladp0039s0455	AT2G27280		AT2G24460	Kaladp0039s0735
Kaladp0024s0784	AT1G04230	Kaladp0011s0563	AT1G72370	Kaladp0011s0947	AT2G27285		AT5G58310	Kaladp0040s0214
Kaladp0024s0782	AT4G10960	Kaladp0011s0572	AT1G72440	Kaladp0011s0742	AT2G27460		AT3G44750	Kaladp0008s0026
Kaladp0024s0783	AT4G11560	Kaladp0011s0573	AT1G72550	Kaladp0863s0007	AT2G27470		AT1G12970	Kaladp0004s0006
Kaladp0048s0436	AT2G04700	Kaladp0011s0575	AT1G72680	Kaladp0087s0183	AT2G27730		AT2G31470	Kaladp0011s0030
Kaladp0069s0069	AT2G36630	Kaladp0011s0584	AT1G72820	Kaladp0008s0520	AT2G27800		AT1G03710	Kaladp0033s0103
Kaladp0048s0435	AT5G15930	Kaladp0011s0599	AT1G73020	Kaladp0039s0313	AT2G27940		AT2G16040	Kaladp0048s0855
Kaladp0048s0125	AT1G61770	Kaladp0011s0601	AT1G73170	Kaladp0043s0035	AT2G27990		AT1G13730	Kaladp0476s0010
Kaladp1222s0082	AT1G18360	Kaladp0011s0602	AT1G73177	Kaladp0011s0365	AT2G28110		AT2G33070	Kaladp0050s0115
Kaladp1222s0083	AT1G55120	Kaladp0011s0603	AT1G73180	Kaladp0872s0010	AT2G28250		AT4G30993	Kaladp0045s0111
Kaladp0024s0870	AT2G47610	Kaladp0011s0605	AT1G73240	Kaladp0567s0001	AT2G28380		AT3G59000	Kaladp0064s0127
Kaladp0024s0871	AT5G66140	Kaladp0011s0611	AT1G73320	Kaladp0062s0125	AT2G28410		AT4G16860	Kaladp0026s0139
Kaladp0076s0400	AT3G09650	Kaladp0011s0612	AT1G73340	Kaladp0009s0049	AT2G28490		AT1G17430	Kaladp0087s0194
Kaladp0065s0040	AT2G31960	Kaladp0011s0615	AT1G73470	Kaladp0045s0264	AT2G28550		AT1G76470	Kaladp0040s0653
Kaladp0061s0157	AT5G60790	Kaladp0011s0620	AT1G73500	Kaladp0037s0201	AT2G28660		AT1G62930	Kaladp0016s0299
Kaladp0067s0312	AT4G03120	Kaladp0011s0625	AT1G73590	Kaladp0040s0663	AT2G28670		AT1G76770	Kaladp0131s0022
Kaladp0039s0098	AT2G40460	Kaladp0011s0626	AT1G73805	Kaladp0045s0378	AT2G28790		AT1G43760	Kaladp0520s0021
Kaladp0060s0411	AT2G20540	Kaladp0011s0648	AT1G73820	Kaladp0040s0725	AT2G28800		AT2G29150	Kaladp0030s0058
Kaladp0011s1181	AT4G32570	Kaladp0011s0668	AT1G73920	Kaladp0001s0309	AT2G28840		AT2G20515	Kaladp0081s0330
Kaladp0037s0250	AT2G25490	Kaladp0011s0675	AT1G74030	Kaladp0001s0115	AT2G28850		AT4G05170	Kaladp0048s0724
Kaladp0037s0253	AT1G32220	Kaladp0011s0680	AT1G74160	Kaladp0030s0120	AT2G28890		AT3G13350	Kaladp0048s0057
Kaladp0081s0354	AT5G43720	Kaladp0011s0694	AT1G74450	Kaladp0095s0422	AT2G29390		AT2G02700	Kaladp0040s0597
Kaladp0081s0355	AT5G25270	Kaladp0011s0696	AT1G74470	Kaladp0043s0235	AT2G29650		AT1G43680	Kaladp0015s0140
Kaladp0081s0356	AT3G56100	Kaladp0011s0697	AT1G74670	Kaladp0011s0756	AT2G29720		AT5G22600	Kaladp0022s0136
Kaladp0040s0053	AT5G05230	Kaladp0011s0698	AT1G74750	Kaladp0033s0322	AT2G30060		AT2G14800	Kaladp0095s0288
Kaladp0095s0677	AT5G06980	Kaladp0011s0700	AT1G74790	Kaladp0039s0562	AT2G30110		AT4G20000	Kaladp0042s0198
Kaladp0095s0673	AT3G46970	Kaladp0011s0703	AT1G74950	Kaladp0072s0045	AT2G30140		AT3G20960	Kaladp0095s0696
Kaladp0083s0041	AT5G06760	Kaladp0011s0707	AT1G75010	Kaladp0037s0530	AT2G30150		AT4G00232	Kaladp0055s0288
Kaladp0051s0068	AT1G29760	Kaladp0011s0724	AT1G75130	Kaladp0037s0019	AT2G30400		ATMG01410	Kaladp0008s0012
Kaladp0051s0060	AT1G70840	Kaladp0011s0738	AT1G75200	Kaladp0070s0035	AT2G30550		AT2G15470	Kaladp0837s0009
Kaladp0040s0276	AT2G43280	Kaladp0011s0741	AT1G75330	Kaladp0054s0002	AT2G30860		AT1G76620	Kaladp0008s0619
Kaladp0091s0109	AT1G35180	Kaladp0011s0786	AT1G75500	Kaladp0070s0098	AT2G30870		AT5G25180	Kaladp0076s0011
Kaladp0191s0001	AT3G46570	Kaladp0011s0818	AT1G75510	Kaladp0047s0119	AT2G30990		AT3G44800	Kaladp0418s0007
Kaladp0050s0299	AT3G01650	Kaladp0011s0825	AT1G75670	Kaladp0099s0122	AT2G31090		AT5G59540	Kaladp0024s0274
Kaladp0095s0260	AT5G07580	Kaladp0011s0826	AT1G75680	Kaladp0074s0029	AT2G31200		AT1G76500	Kaladp0040s0286
Kaladp0095s0263	AT3G08920	Kaladp0011s0829	AT1G75690	Kaladp0550s0038	AT2G31305		AT1G62990	Kaladp0071s0082
Kaladp0095s0262	AT5G13730	Kaladp0011s0836	AT1G75800	Kaladp0024s0403	AT2G31450		AT4G01920	Kaladp0008s0027
Kaladp0018s0170	AT1G64200	Kaladp0011s0842	AT1G76050	Kaladp0042s0289	AT2G31490		AT4G19160	Kaladp0061s0175
Kaladp0018s0171	AT5G47960	Kaladp0011s0853	AT1G76130	Kaladp0008s0624	AT2G31570		AT4G16890	Kaladp0083s0037
Kaladp0018s0177	AT4G34500	Kaladp0011s0861	AT1G76150	Kaladp0011s0671	AT2G31670		AT2G25210	Kaladp0022s0205
Kaladp0030s0127	AT3G51070	Kaladp0011s0870	AT1G76170	Kaladp0050s0317	AT2G31840		AT3G06570	Kaladp0008s0851
Kaladp0034s0040	AT4G02380	Kaladp0011s0871	AT1G76240	Kaladp0045s0194	AT2G31870		AT2G44030	Kaladp0017s0030
Kaladp0034s0049	AT1G61390	Kaladp0011s0890	AT1G76450	Kaladp0053s0302	AT2G31880		AT5G06780	Kaladp0047s0233
Kaladp0008s0482	AT1G27200	Kaladp0011s0898	AT1G76920	Kaladp0101s0260	AT2G32100		AT1G14950	Kaladp0045s0100
Kaladp0001s0187	AT1G07050	Kaladp0011s0900	AT1G77030	Kaladp1244s0001	AT2G32160		AT5G52690	Kaladp0092s0136
Kaladp0032s0101	AT4G15800	Kaladp0011s0907	AT1G77110	Kaladp0087s0151	AT2G32170		ATMG00920	Kaladp0550s0070
Kaladp0095s0848	AT3G27300	Kaladp0011s0909	AT1G77180	Kaladp0048s0368	AT2G32240		AT3G28980	Kaladp0011s1352
Kaladp0026s0145	AT3G16000	Kaladp0011s0939	AT1G77250	Kaladp0058s0088	AT2G32250		AT1G72150	Kaladp0071s0277
Kaladp0095s0842	AT3G14120	Kaladp0011s0956	AT1G77350	Kaladp0062s0078	AT2G32520		AT2G27420	Kaladp0095s0426
Kaladp0067s0087	AT3G61580	Kaladp0011s0958	AT1G77360	Kaladp0081s0169	AT2G32540		AT4G11690	Kaladp0037s0507
Kaladp0067s0080	AT3G44550	Kaladp0011s0965	AT1G77370	Kaladp0012s0117	AT2G32610		AT2G25230	Kaladp0053s0080
Kaladp0067s0088	AT4G38860	Kaladp0011s0999	AT1G77405	Kaladp0955s0017	AT2G32620		AT2G43050	Kaladp0011s0791
Kaladp0003s0164	AT2G48010	Kaladp0011s1001	AT1G77480	Kaladp0964s0033	AT2G32640		AT4G34920	Kaladp1319s0014
Kaladp0056s0139	AT5G45300	Kaladp0011s1006	AT1G77500	Kaladp0056s0045	AT2G32650		AT1G57780	Kaladp0029s0107
Kaladp0089s0047	AT5G14720	Kaladp0011s1019	AT1G77510	Kaladp0039s0458	AT2G32980		AT2G02680	Kaladp0031s0070
Kaladp0050s0148	AT4G28650	Kaladp0011s1040	AT1G77760	Kaladp0067s0073	AT2G33040		AT4G11300	Kaladp0040s0652
Kaladp0098s0190	AT4G24100	Kaladp0011s1041	AT1G77840	Kaladp0008s0815	AT2G33310		AT2G40230	Kaladp0566s0005
Kaladp0036s0259	AT1G24400	Kaladp0011s1056	AT1G77930	Kaladp0011s0583	AT2G33440		AT5G40060	Kaladp0010s0195
Kaladp0036s0258	AT2G26910	Kaladp0011s1062	AT1G78110	Kaladp0024s0740	AT2G33450		AT4G38550	Kaladp0748s0010
Kaladp0048s0333	AT5G15050	Kaladp0011s1067	AT1G78130	Kaladp0011s1039	AT2G33490		AT3G62030	Kaladp0005s0006
Kaladp0036s0251	AT2G25930	Kaladp0011s1098	AT1G78260	Kaladp0015s0155	AT2G33590		AT1G35820	Kaladp0095s0380
Kaladp0096s0152	AT5G49480	Kaladp0011s1099	AT1G78420	Kaladp0081s0008	AT2G33600		AT1G53320	Kaladp0050s0209
Kaladp0079s0063	AT2G46860	Kaladp0011s1100	AT1G78530	Kaladp0092s0156	AT2G33680		AT3G49820	Kaladp0055s0236
Kaladp0048s0021	AT3G55600	Kaladp0011s1105	AT1G78630	Kaladp0085s0041	AT2G33690		AT4G30730	Kaladp0095s0277
Kaladp0053s0555	AT5G54260	Kaladp0011s1116	AT1G78780	Kaladp0351s0006	AT2G33730		AT1G08920	Kaladp0488s0020
Kaladp0048s0020	AT1G08230	Kaladp0011s1117	AT1G78870	Kaladp0083s0061	AT2G33760		AT2G07190	Kaladp0101s0026
Kaladp0031s0133	AT5G50020	Kaladp0011s1127	AT1G79150	Kaladp0002s0121	AT2G33800		AT2G22960	Kaladp0068s0360
Kaladp0031s0132	AT5G14180	Kaladp0011s1133	AT1G79190	Kaladp0053s0654	AT2G33980		AT1G13100	Kaladp0024s0248
Kaladp0024s0665	AT5G42070	Kaladp0011s1146	AT1G79380	Kaladp0073s0085	AT2G34040		AT4G27570	Kaladp0070s0191
Kaladp0095s0463	AT1G04550	Kaladp0011s1157	AT1G79390	Kaladp0045s0139	AT2G34140		AT1G35040	Kaladp0055s0258
Kaladp1324s0032	AT5G54870	Kaladp0011s1185	AT1G79400	Kaladp0022s0008	AT2G34357		AT5G02990	Kaladp0038s0059
Kaladp0095s0460	AT3G45680	Kaladp0011s1186	AT1G79460	Kaladp0071s0371	AT2G34490		AT4G00420	Kaladp0045s0336
Kaladp0095s0466	AT1G13630	Kaladp0011s1193	AT1G79600	Kaladp0070s0130	AT2G34500		AT3G50270	Kaladp0024s0254
Kaladp0046s0294	AT1G68690	Kaladp0011s1196	AT1G79750	Kaladp0008s0697	AT2G34560		AT1G01440	Kaladp0027s0046
Kaladp0863s0018	AT3G46010	Kaladp0011s1198	AT1G79870	Kaladp0095s0198	AT2G34590		AT4G01910	Kaladp0015s0065
Kaladp0863s0016	AT3G23470	Kaladp0011s1230	AT1G79900	Kaladp0039s0411	AT2G34640		AT4G18740	Kaladp0058s0620
Kaladp0081s0185	AT2G30970	Kaladp0011s1231	AT1G79940	Kaladp0039s0114	AT2G34670		AT5G56730	Kaladp0095s0746
Kaladp0081s0188	AT4G15430	Kaladp0011s1239	AT1G79950	Kaladp0053s0381	AT2G34750		AT5G51760	Kaladp0081s0176
Kaladp0281s0003	AT5G60320	Kaladp0011s1242	AT1G80050	Kaladp0020s0206	AT2G34860		AT5G17880	Kaladp0056s0004
Kaladp0891s0002	AT2G19580	Kaladp0011s1247	AT1G80160	Kaladp0740s0002	AT2G35010		AT4G13760	Kaladp0079s0133
Kaladp0015s0214	AT4G23900	Kaladp0011s1277	AT1G80310	Kaladp0090s0004	AT2G35030		AT5G45220	Kaladp0101s0112
Kaladp0063s0061	AT4G17340	Kaladp0011s1282	AT1G80350	Kaladp1290s0001	AT2G35230		AT3G61630	Kaladp0040s0061
Kaladp0032s0115	AT2G01980	Kaladp0011s1317	AT1G80460	Kaladp0515s0080	AT2G35370		AT5G17140	Kaladp0024s0212
Kaladp0039s0753	AT5G55050	Kaladp0011s1319	AT1G80500	Kaladp0001s0041	AT2G35540		AT1G62450	Kaladp0101s0224
Kaladp0039s0139	AT1G35510	Kaladp0011s1324	AT1G80530	Kaladp0809s0093	AT2G35610		AT4G32375	Kaladp0064s0051
Kaladp0039s0134	AT3G60750	Kaladp0011s1343	AT1G80550	Kaladp0072s0024	AT2G35720		AT3G44970	Kaladp0081s0012
Kaladp0039s0131	AT3G24120	Kaladp0011s1346	AT1G80570	Kaladp0056s0120	AT2G35760		AT5G02360	Kaladp0010s0044
Kaladp0040s0279	AT4G29350	Kaladp0011s1353	AT1G80670	Kaladp0019s0063	AT2G36000		AT4G14560	Kaladp0080s0025
Kaladp0868s0025	AT2G21130	Kaladp0011s1366	AT1G80780	Kaladp0066s0002	AT2G36570		AT4G27330	Kaladp0043s0091
Kaladp0868s0020	AT3G47500	Kaladp0012s0023	AT1G80950	Kaladp0011s1077	AT2G36650		AT2G24570	Kaladp0066s0029
Kaladp0006s0113	AT4G32900	Kaladp0012s0033	AT2G01110	Kaladp0037s0083	AT2G36680		AT1G70560	Kaladp0032s0156
Kaladp0088s0069	AT2G02450	Kaladp0012s0038	AT2G01120	Kaladp0024s0148	AT2G36740		AT2G20250	Kaladp0011s0337
Kaladp0073s0005	AT3G05030	Kaladp0012s0058	AT2G01150	Kaladp0048s0750	AT2G36830		AT1G55390	Kaladp0095s0336
Kaladp0088s0060	AT1G31870	Kaladp0012s0061	AT2G01170	Kaladp0040s0043	AT2G36960		AT4G23580	Kaladp0088s0026
Kaladp0760s0003	AT4G29530	Kaladp0012s0081	AT2G01420	Kaladp0008s0108	AT2G36980		AT2G17660	Kaladp0172s0033
Kaladp0026s0159	AT4G26370	Kaladp0012s0089	AT2G01660	Kaladp0091s0121	AT2G37020		AT2G19310	Kaladp0076s0087
Kaladp0040s0640	AT1G10540	Kaladp0012s0095	AT2G01690	Kaladp0030s0080	AT2G37150		AT3G22231	Kaladp0095s0569
Kaladp0011s0330	AT2G46040	Kaladp0012s0096	AT2G01720	Kaladp0099s0053	AT2G37310		AT3G10770	Kaladp0031s0170
Kaladp0011s0627	AT5G12470	Kaladp0012s0104	AT2G01850	Kaladp0018s0262	AT2G37390		AT1G36640	Kaladp0076s0331
Kaladp0008s0014	AT3G20730	Kaladp0013s0007	AT2G01870	Kaladp1006s0032	AT2G37410		AT3G46500	Kaladp1192s0009
Kaladp0008s0541	AT5G28030	Kaladp0013s0012	AT2G02090	Kaladp0076s0158	AT2G37710		AT1G06120	Kaladp0011s1035
Kaladp0872s0022	AT1G30290	Kaladp0013s0015	AT2G02370	Kaladp0630s0071	AT2G37900		AT4G20880	Kaladp0561s0005
Kaladp0867s0028	AT3G15000	Kaladp0013s0037	AT2G02710	Kaladp0577s0004	AT2G38140		AT2G35020	Kaladp0068s0151
Kaladp0022s0213	AT1G71850	Kaladp0014s0003	AT2G02730	Kaladp0034s0157	AT2G38330		AT5G43110	Kaladp0381s0002
Kaladp0022s0211	AT5G11260	Kaladp0014s0005	AT2G02850	Kaladp0075s0037	AT2G38360		AT2G21850	Kaladp0071s0059
Kaladp0022s0215	AT1G77110	Kaladp0014s0007	AT2G03140	Kaladp0050s0158	AT2G38420		AT5G51670	Kaladp0008s0914
Kaladp0028s0055	AT1G21590	Kaladp0014s0016	AT2G03150	Kaladp0079s0063	AT2G38600		AT1G48095	Kaladp0089s0017
Kaladp0080s0158	AT3G09830	Kaladp0014s0024	AT2G03200	Kaladp0427s0023	AT2G38620		AT1G50040	Kaladp0062s0094
Kaladp0047s0005	AT2G34460	Kaladp0014s0027	AT2G03390	Kaladp0008s0309	AT2G38750		AT5G59590	Kaladp0060s0472
Kaladp0018s0232	AT3G13784	Kaladp0015s0015	AT2G03510	Kaladp0028s0019	AT2G38760		AT5G10660	Kaladp0053s0485
Kaladp0018s0237	AT1G53050	Kaladp0015s0027	AT2G03730	Kaladp0048s0014	AT2G38830		AT3G11100	Kaladp0055s0070
Kaladp0630s0028	AT2G22910	Kaladp0015s0035	AT2G04220	Kaladp0040s0033	AT2G39000		AT5G42840	Kaladp0090s0017
Kaladp0071s0356	AT1G41880	Kaladp0015s0036	AT2G04270	Kaladp0225s0001	AT2G39050		AT2G34020	Kaladp0054s0060
Kaladp1251s0004	AT4G10010	Kaladp0015s0038	AT2G04660	Kaladp1304s0009	AT2G39090		AT1G31000	Kaladp0033s0117
Kaladp0071s0351	AT3G12250	Kaladp0015s0051	AT2G04690	Kaladp0015s0019	AT2G39100		AT5G65370	Kaladp0029s0067
Kaladp0048s0454	AT1G04030	Kaladp0015s0053	AT2G04740	Kaladp0039s0561	AT2G39240		AT3G05240	Kaladp0032s0299
Kaladp0101s0236	AT5G22640	Kaladp0015s0075	AT2G04850	Kaladp0039s0774	AT2G39260		AT5G60110	Kaladp0085s0008
Kaladp0036s0066	AT5G27120	Kaladp0015s0082	AT2G05170	Kaladp0016s0084	AT2G39400		AT5G44510	Kaladp0054s0018
Kaladp0016s0396	AT1G01200	Kaladp0015s0092	AT2G05320	Kaladp0674s0016	AT2G39410		AT2G30930	Kaladp0040s0705
Kaladp0016s0397	AT5G53540	Kaladp0015s0097	AT2G05590	Kaladp0042s0248	AT2G39420		AT4G18375	Kaladp0101s0106
Kaladp0016s0391	AT4G25500	Kaladp0015s0113	AT2G05910	Kaladp0058s0468	AT2G39470		AT1G70250	Kaladp0015s0037
Kaladp0016s0392	AT2G27980	Kaladp0015s0146	AT2G06050	Kaladp0073s0107	AT2G39500		AT2G20950	Kaladp0063s0035
Kaladp0053s0496	AT1G73180	Kaladp0015s0164	AT2G06520	Kaladp0016s0058	AT2G39705		AT5G38670	Kaladp0375s0017
Kaladp0575s0002	AT5G57280	Kaladp0015s0170	AT2G06925	Kaladp0072s0074	AT2G40020		AT2G40270	Kaladp0963s0003
Kaladp0039s0304	AT3G16950	Kaladp0015s0188	AT2G07340	Kaladp0053s0088	AT2G40080		AT4G19500	Kaladp0067s0265
Kaladp0068s0145	AT1G72760	Kaladp0015s0190	AT2G11000	Kaladp0043s0096	AT2G40100		AT2G13950	Kaladp0019s0131
Kaladp0039s0306	AT5G56080	Kaladp0015s0194	AT2G11890	Kaladp0062s0065	AT2G40240		AT4G39500	Kaladp0011s1321
Kaladp0061s0176	AT4G01820	Kaladp0015s0211	AT2G12400	Kaladp0015s0012	AT2G40400		AT5G38160	Kaladp0053s0345
Kaladp0068s0141	AT2G24180	Kaladp0015s0212	AT2G13290	Kaladp0065s0033	AT2G40420		AT5G51550	Kaladp0067s0037
Kaladp0060s0383	AT5G10030	Kaladp0016s0011	AT2G13690	Kaladp0081s0405	AT2G40435		AT5G38280	Kaladp0037s0199
Kaladp0011s1214	AT3G45210	Kaladp0016s0012	AT2G14095	Kaladp0059s0118	AT2G40620		AT4G01990	Kaladp0019s0053
Kaladp0037s0496	AT1G43620	Kaladp0016s0015	AT2G14170	Kaladp0102s0077	AT2G40640		AT1G17600	Kaladp0096s0010
Kaladp0024s0859	AT1G34260	Kaladp0016s0019	AT2G14560	Kaladp0048s0286	AT2G40730		AT1G31640	Kaladp0068s0175
Kaladp0037s0271	AT3G22460	Kaladp0016s0041	AT2G14680	Kaladp0095s0226	AT2G40860		AT4G03160	Kaladp0867s0032
Kaladp0024s0850	AT1G45160	Kaladp0016s0043	AT2G15320	Kaladp0101s0076	AT2G41340		AT3G62110	Kaladp0008s0273
Kaladp0024s0501	AT4G16750	Kaladp0016s0059	AT2G15570	Kaladp0036s0290	AT2G41500		AT4G39510	Kaladp0101s0158
Kaladp0024s0503	AT5G24470	Kaladp0016s0064	AT2G15620	Kaladp0076s0157	AT2G41705		AT3G16380	Kaladp0060s0369
Kaladp0011s0103	AT5G23870	Kaladp0016s0098	AT2G15780	Kaladp0058s0541	AT2G41770		AT3G59930	Kaladp0091s0184
Kaladp0011s0106	AT4G23220	Kaladp0016s0106	AT2G15790	Kaladp0669s0001	AT2G41790		AT4G39756	Kaladp0008s0796
Kaladp0011s0107	AT1G22610	Kaladp0016s0113	AT2G15890	Kaladp0101s0233	AT2G41820		AT4G38870	Kaladp0055s0136
Kaladp0046s0337	AT2G40660	Kaladp0016s0117	AT2G15900	Kaladp0071s0141	AT2G41950		AT5G04160	Kaladp0092s0016
Kaladp0051s0043	AT1G68570	Kaladp0016s0118	AT2G16460	Kaladp0844s0015	AT2G41960		AT3G21210	Kaladp0024s0387
Kaladp0046s0332	AT3G03090	Kaladp0016s0120	AT2G16500	Kaladp0046s0158	AT2G41980		AT2G20960	Kaladp0011s0392
Kaladp0051s0046	AT5G47310	Kaladp0016s0142	AT2G16570	Kaladp0002s0073	AT2G42040		AT2G33380	Kaladp0055s0029
Kaladp0951s0003	AT5G66160	Kaladp0016s0143	AT2G16630	Kaladp0037s0373	AT2G42130		AT1G75910	Kaladp0824s0025
Kaladp0102s0133	AT4G16280	Kaladp0016s0146	AT2G16700	Kaladp0098s0009	AT2G42210		AT1G02750	Kaladp0059s0120
Kaladp0070s0017	AT1G32160	Kaladp0016s0169	AT2G16790	Kaladp0076s0146	AT2G42450		AT5G56480	Kaladp0068s0100
Kaladp0747s0019	AT3G09630	Kaladp0016s0175	AT2G17120	Kaladp0035s0010	AT2G42500		AT2G18690	Kaladp0016s0217
Kaladp0995s0004	AT2G15020	Kaladp0016s0184	AT2G17220	Kaladp0066s0034	AT2G42680		AT1G71970	Kaladp0047s0129
Kaladp0747s0015	AT2G16280	Kaladp0016s0206	AT2G17250	Kaladp0040s0492	AT2G42690		AT1G33750	Kaladp0840s0015
Kaladp0057s0128	AT3G56940	Kaladp0016s0212	AT2G17270	Kaladp0891s0013	AT2G42700		AT5G42290	Kaladp0076s0003
Kaladp0081s0373	AT2G47490	Kaladp0016s0215	AT2G17360	Kaladp0048s0630	AT2G42920		AT4G21980	Kaladp1183s0010
Kaladp0040s0071	AT5G35970	Kaladp0016s0237	AT2G17630	Kaladp0028s0097	AT2G42940		AT4G32170	Kaladp0085s0146
Kaladp0082s0060	AT3G07590	Kaladp0016s0252	AT2G17670	Kaladp0011s0919	AT2G43190		AT3G28080	Kaladp0009s0028
Kaladp0025s0029	AT3G03890	Kaladp0016s0271	AT2G17840	Kaladp0048s0542	AT2G43210		AT5G58770	Kaladp1319s0018
Kaladp0032s0258	AT1G13150	Kaladp0016s0277	AT2G17870	Kaladp0844s0016	AT2G43280		AT5G60940	Kaladp0095s0563
Kaladp0025s0025	AT2G04039	Kaladp0016s0292	AT2G17880	Kaladp0098s0159	AT2G43320		AT1G05240	Kaladp0626s0002
Kaladp0025s0020	AT1G77840	Kaladp0016s0294	AT2G18030	Kaladp0092s0088	AT2G43350		AT5G59060	Kaladp0031s0030
Kaladp0025s0023	AT5G52550	Kaladp0016s0300	AT2G18260	Kaladp0036s0317	AT2G43420		AT5G53810	Kaladp0042s0127
Kaladp0030s0107	AT4G17486	Kaladp0016s0309	AT2G18400	Kaladp0095s0020	AT2G43630		AT2G19630	Kaladp0002s0030
Kaladp0008s0710	AT1G02110	Kaladp0016s0319	AT2G18520	Kaladp0018s0298	AT2G43690		AT1G77080	Kaladp0008s0465
Kaladp0008s0716	AT1G58220	Kaladp0016s0329	AT2G18630	Kaladp0063s0052	AT2G43700		AT4G04760	Kaladp0040s0288
Kaladp0011s0919	AT1G54270	Kaladp0016s0335	AT2G18850	Kaladp0550s0064	AT2G43750		AT5G38580	Kaladp0092s0075
Kaladp0091s0124	AT1G30630	Kaladp0016s0336	AT2G18915	Kaladp0011s0554	AT2G43940		AT2G26390	Kaladp0008s0648
Kaladp0011s0816	AT2G18790	Kaladp0016s0342	AT2G19070	Kaladp0033s0241	AT2G44350		AT1G47400	Kaladp0058s0040
Kaladp0042s0096	AT2G20480	Kaladp0016s0344	AT2G19385	Kaladp0094s0144	AT2G44360		AT2G26960	Kaladp0091s0127
Kaladp0042s0095	AT1G29700	Kaladp0016s0348	AT2G19450	Kaladp0068s0090	AT2G44420		AT3G04320	Kaladp0089s0005
Kaladp0042s0093	AT2G32450	Kaladp0016s0354	AT2G19480	Kaladp0011s0025	AT2G44500		AT5G54620	Kaladp0921s0005
Kaladp0208s0022	AT5G13240	Kaladp0016s0367	AT2G19640	Kaladp0008s0875	AT2G44650		AT4G22430	Kaladp0039s0127
Kaladp0208s0025	AT1G03170	Kaladp0016s0377	AT2G19810	Kaladp0003s0156	AT2G44730		AT5G55800	Kaladp0060s0460
Kaladp0095s0825	AT4G27830	Kaladp0016s0391	AT2G19900	Kaladp0058s0364	AT2G44740		AT3G27785	Kaladp0037s0414
Kaladp0098s0203	AT4G05020	Kaladp0016s0403	AT2G19990	Kaladp0066s0079	AT2G44750		AT1G10650	Kaladp0067s0272
Kaladp0037s0417	AT5G44360	Kaladp0017s0014	AT2G20000	Kaladp0020s0033	AT2G44760		AT2G25565	Kaladp0058s0617
Kaladp0016s0242	AT1G65790	Kaladp0017s0021	AT2G20060	Kaladp0024s0175	AT2G44940		AT1G33870	Kaladp0055s0018
Kaladp0034s0069	AT1G16380	Kaladp0017s0037	AT2G20140	Kaladp0040s0015	AT2G44980		ATMG01300	Kaladp0033s0016
Kaladp0034s0064	AT3G51440	Kaladp0018s0014	AT2G20260	Kaladp0057s0060	AT2G45610		AT1G42700	Kaladp0055s0190
Kaladp0034s0062	AT3G09010	Kaladp0018s0030	AT2G20330	Kaladp0066s0074	AT2G45670		AT3G49930	Kaladp0060s0457
Kaladp0034s0063	AT1G07070	Kaladp0018s0033	AT2G20390	Kaladp0003s0013	AT2G45960		AT3G51690	Kaladp0045s0185
Kaladp0050s0161	AT3G13310	Kaladp0018s0045	AT2G20510	Kaladp0008s0217	AT2G46090		AT2G16365	Kaladp0020s0200
Kaladp0417s0007	AT2G43800	Kaladp0018s0060	AT2G20780	Kaladp0075s0056	AT2G46100		AT1G14687	Kaladp0039s0601
Kaladp0096s0138	AT5G04860	Kaladp0018s0068	AT2G20820	Kaladp0515s0015	AT2G46110		AT5G43690	Kaladp0053s0190
Kaladp0036s0279	AT5G19020	Kaladp0018s0076	AT2G20860	Kaladp0868s0009	AT2G46220		AT3G61340	Kaladp0081s0206
Kaladp0036s0278	AT2G23980	Kaladp0018s0090	AT2G21060	Kaladp0067s0219	AT2G46520		AT1G23810	Kaladp0039s0706
Kaladp0053s0023	AT3G55440	Kaladp0018s0104	AT2G21180	Kaladp0076s0179	AT2G46610		AT4G20420	Kaladp0031s0147
Kaladp0053s0022	AT4G24120	Kaladp0018s0106	AT2G21290	Kaladp0024s0385	AT2G46790		AT5G35900	Kaladp0011s1101
Kaladp0053s0539	AT1G34650	Kaladp0018s0125	AT2G21340	Kaladp0864s0006	AT2G46940		AT5G25415	Kaladp0102s0102
Kaladp0022s0007	AT5G41970	Kaladp0018s0134	AT2G21370	Kaladp0060s0486	AT2G46990		AT3G05360	Kaladp0011s1123
Kaladp0022s0006	AT4G25990	Kaladp0018s0146	AT2G21430	Kaladp0071s0012	AT2G47400		AT1G67020	Kaladp0011s1232
Kaladp0037s0069	AT3G55620	Kaladp0018s0158	AT2G21440	Kaladp0042s0107	AT2G47590		AT2G05850	Kaladp0029s0092
Kaladp0991s0001	AT1G26370	Kaladp0018s0172	AT2G21960	Kaladp0037s0296	AT2G47630		AT2G07732	Kaladp0005s0011
Kaladp0031s0116	AT5G57630	Kaladp0018s0176	AT2G22010	Kaladp0011s0229	AT2G47670		AT2G34440	Kaladp0064s0034
Kaladp0031s0119	AT1G22860	Kaladp0018s0178	AT2G22260	Kaladp0101s0067	AT2G47690		AT5G51400	Kaladp0039s0076
Kaladp0089s0062	AT5G06930	Kaladp0018s0190	AT2G22320	Kaladp0016s0081	AT2G47920		AT1G73090	Kaladp0058s0123
Kaladp0089s0061	AT5G54130	Kaladp0018s0202	AT2G22370	Kaladp0045s0259	AT2G48070		AT3G51890	Kaladp0092s0034
Kaladp0089s0065	AT5G46760	Kaladp0018s0210	AT2G22450	Kaladp0013s0006	AT2G48120		AT2G41100	Kaladp0601s0002
Kaladp0008s0487	AT1G19715	Kaladp0018s0221	AT2G22570	Kaladp0040s0252	AT3G01390		AT5G17820	Kaladp0081s0267
Kaladp0024s0903	AT1G19710	Kaladp0018s0225	AT2G22670	Kaladp0064s0020	AT3G01410		AT3G24982	Kaladp0046s0299
Kaladp0046s0101	AT1G53850	Kaladp0018s0250	AT2G22690	Kaladp0693s0001	AT3G01460		AT3G46070	Kaladp0020s0008
Kaladp0046s0109	AT3G13770	Kaladp0018s0256	AT2G22780	Kaladp0091s0175	AT3G01510		AT1G62530	Kaladp0012s0009
Kaladp0050s0348	AT1G01050	Kaladp0018s0258	AT2G23140	Kaladp0076s0094	AT3G01660		AT4G15975	Kaladp0086s0032
Kaladp0101s0051	AT2G48060	Kaladp0018s0265	AT2G23150	Kaladp0515s0054	AT3G01780		AT2G02540	Kaladp0024s0639
Kaladp0015s0185	AT1G62045	Kaladp0018s0276	AT2G23270	Kaladp0011s0884	AT3G02020		AT1G72900	Kaladp0101s0088
Kaladp0015s0180	AT2G47000	Kaladp0018s0279	AT2G23770	Kaladp0515s0022	AT3G02040		AT5G66660	Kaladp0002s0022
Kaladp0016s0232	AT3G16560	Kaladp0018s0286	AT2G23840	Kaladp0043s0243	AT3G02060		AT2G40900	Kaladp0042s0001
Kaladp0050s0343	AT3G08730	Kaladp0018s0288	AT2G23910	Kaladp1262s0009	AT3G02340		AT1G50190	Kaladp0048s0396
Kaladp0016s0230	AT1G09770	Kaladp0019s0017	AT2G23940	Kaladp0674s0046	AT3G02468		AT5G50270	Kaladp0032s0110
Kaladp0071s0469	AT5G53160	Kaladp0019s0021	AT2G24070	Kaladp0058s0251	AT3G02690		AT2G03580	Kaladp0015s0202
Kaladp0863s0035	AT4G11240	Kaladp0019s0044	AT2G24220	Kaladp0022s0219	AT3G02710		AT5G66670	Kaladp0040s0238
Kaladp0863s0031	AT3G26330	Kaladp0019s0052	AT2G24270	Kaladp0053s0466	AT3G02900		AT5G57570	Kaladp0011s0618
Kaladp0048s0718	AT4G12640	Kaladp0019s0062	AT2G24420	Kaladp0748s0040	AT3G03090		AT2G18660	Kaladp0040s0141
Kaladp0048s0716	AT1G77610	Kaladp0019s0067	AT2G24860	Kaladp0427s0015	AT3G03110		ATMG01050	Kaladp0995s0002
Kaladp0048s0713	AT4G03260	Kaladp0019s0072	AT2G24960	Kaladp0084s0056	AT3G03150		AT3G13030	Kaladp0091s0053
Kaladp0071s0161	AT3G47740	Kaladp0019s0090	AT2G25090	Kaladp0012s0071	AT3G03210		AT1G79370	Kaladp0024s0010
Kaladp0048s0710	AT1G17240	Kaladp0019s0098	AT2G25100	Kaladp0095s0097	AT3G03250		AT1G53070	Kaladp1077s0004
Kaladp0026s0115	AT5G17350	Kaladp0019s0116	AT2G25270	Kaladp0042s0328	AT3G03320		AT1G52670	Kaladp0071s0133
Kaladp0026s0111	AT2G33255	Kaladp0019s0125	AT2G25280	Kaladp0071s0333	AT3G03330		AT3G14020	Kaladp0058s0473
Kaladp0032s0138	AT1G55840	Kaladp0019s0142	AT2G25680	Kaladp0011s1164	AT3G03340		AT5G41450	Kaladp0057s0087
Kaladp0076s0149	AT3G26580	Kaladp0020s0006	AT2G25730	Kaladp0056s0143	AT3G03440		AT3G22040	Kaladp0457s0007
Kaladp0048s0905	AT3G14790	Kaladp0020s0009	AT2G25780	Kaladp0007s0068	AT3G03630		AT2G31050	Kaladp0040s0615
Kaladp0076s0147	AT4G32920	Kaladp0020s0010	AT2G25790	Kaladp0022s0148	AT3G03710		AT5G44420	Kaladp0889s0001
Kaladp0076s0146	AT2G02470	Kaladp0020s0014	AT2G25890	Kaladp0059s0029	AT3G04030		AT1G21120	Kaladp0042s0345
Kaladp0048s0908	AT5G48520	Kaladp0020s0019	AT2G25920	Kaladp0079s0040	AT3G04090		AT4G29570	Kaladp0022s0072
Kaladp0076s0144	AT3G15840	Kaladp0020s0030	AT2G26000	Kaladp0019s0016	AT3G04160		AT3G25020	Kaladp0039s0391
Kaladp0076s0140	AT3G05500	Kaladp0020s0031	AT2G26170	Kaladp0024s0513	AT3G04550		AT5G67160	Kaladp0068s0164
Kaladp0254s0005	AT5G41870	Kaladp0020s0080	AT2G26280	Kaladp0035s0006	AT3G04710		AT1G26680	Kaladp0096s0024
Kaladp0068s0352	AT1G31850	Kaladp0020s0082	AT2G26300	Kaladp0095s0838	AT3G04780		AT3G45560	Kaladp0037s0032
Kaladp0798s0002	AT3G53470	Kaladp0020s0124	AT2G26590	Kaladp0012s0055	AT3G04800		AT4G23510	Kaladp0046s0288
Kaladp0080s0009	AT5G20940	Kaladp0020s0132	AT2G26690	Kaladp0087s0094	AT3G04830		AT3G09130	Kaladp0055s0235
Kaladp0058s0272	AT1G10520	Kaladp0020s0135	AT2G26710	Kaladp0036s0081	AT3G04970		AT5G23080	Kaladp0026s0031
Kaladp0058s0277	AT3G20240	Kaladp0020s0139	AT2G26780	Kaladp0020s0213	AT3G05130		AT2G34080	Kaladp0808s0005
Kaladp0088s0086	AT4G13240	Kaladp0020s0193	AT2G26800	Kaladp0278s0023	AT3G05200		AT2G21830	Kaladp0092s0157
Kaladp0088s0081	AT1G75110	Kaladp0021s0004	AT2G26830	Kaladp0088s0089	AT3G05210		AT3G59680	Kaladp0070s0080
Kaladp0040s0622	AT3G01280	Kaladp0021s0008	AT2G26850	Kaladp0674s0040	AT3G05327		AT3G26390	Kaladp0011s0291
Kaladp0040s0629	AT1G09850	Kaladp0021s0021	AT2G26900	Kaladp0748s0019	AT3G06020		AT1G60040	Kaladp0195s0006
Kaladp0011s0649	AT5G55380	Kaladp0021s0036	AT2G26970	Kaladp0082s0063	AT3G06035		AT3G18990	Kaladp0020s0162
Kaladp0011s0318	AT3G06770	Kaladp0021s0039	AT2G27090	Kaladp0018s0294	AT3G06060		AT5G44870	Kaladp0040s0463
Kaladp0011s0315	AT5G08139	Kaladp0021s0040	AT2G27110	Kaladp0047s0070	AT3G06130		AT1G59930	Kaladp0082s0093
Kaladp0011s0316	AT1G53035	Kaladp0021s0041	AT2G27290	Kaladp0071s0324	AT3G06250		AT2G40440	Kaladp0082s0022
Kaladp0011s0311	AT1G29040	Kaladp0021s0051	AT2G27370	Kaladp1279s0005	AT3G06730		AT5G54010	Kaladp0024s0054
Kaladp0011s0310	AT3G05820	Kaladp0021s0068	AT2G27490	Kaladp0067s0098	AT3G06890		AT3G46770	Kaladp0071s0105
Kaladp0011s0312	AT4G39830	Kaladp0021s0076	AT2G27590	Kaladp0088s0097	AT3G06930		AT1G47310	Kaladp0748s0022
Kaladp0032s0392	AT3G61480	Kaladp0021s0083	AT2G27680	Kaladp0092s0183	AT3G06950		AT5G38960	Kaladp0058s0327
Kaladp0008s0520	AT1G62820	Kaladp0022s0006	AT2G27690	Kaladp0094s0042	AT3G07060		AT3G26040	Kaladp0039s0775
Kaladp0052s0011	AT5G55920	Kaladp0022s0033	AT2G27810	Kaladp0040s0259	AT3G07190		AT1G27590	Kaladp0008s0320
Kaladp0045s0458	AT2G37240	Kaladp0022s0073	AT2G27920	Kaladp0050s0046	AT3G07260		AT4G39190	Kaladp0082s0163
Kaladp0045s0101	AT1G78080	Kaladp0022s0081	AT2G28050	Kaladp0550s0002	AT3G07320		AT1G73300	Kaladp0427s0037
Kaladp1071s0014	AT5G22840	Kaladp0022s0088	AT2G28080	Kaladp0053s0188	AT3G07410		AT1G33940	Kaladp0442s0048
Kaladp1071s0016	AT1G74640	Kaladp0022s0089	AT2G28100	Kaladp0008s0614	AT3G07440		AT5G02330	Kaladp0053s0270
Kaladp0058s0183	AT2G42520	Kaladp0022s0098	AT2G28130	Kaladp0053s0422	AT3G07565		AT3G11480	Kaladp0093s0032
Kaladp0867s0042	AT3G06080	Kaladp0022s0104	AT2G28420	Kaladp0515s0187	AT3G07590		AT1G75940	Kaladp0921s0006
Kaladp0028s0033	AT5G56860	Kaladp0022s0111	AT2G28450	Kaladp0092s0188	AT3G07670		AT3G17230	Kaladp0091s0147
Kaladp0008s0038	AT5G23130	Kaladp0022s0123	AT2G28605	Kaladp0515s0005	AT3G07700		AT2G44380	Kaladp0076s0344
Kaladp0018s0259	AT5G15860	Kaladp0022s0125	AT2G28690	Kaladp0018s0058	AT3G07740		AT4G01740	Kaladp0048s0137
Kaladp0033s0062	AT4G10920	Kaladp0022s0132	AT2G28930	Kaladp0024s0628	AT3G07790		AT1G65310	Kaladp0020s0101
Kaladp0064s0091	AT1G04900	Kaladp0022s0133	AT2G29180	Kaladp0076s0167	AT3G07900		AT5G41440	Kaladp0036s0040
Kaladp0064s0096	AT2G33530	Kaladp0022s0143	AT2G29210	Kaladp0040s0521	AT3G07910		AT2G45900	Kaladp0018s0091
Kaladp0064s0094	AT2G38700	Kaladp0022s0160	AT2G29410	Kaladp0061s0072	AT3G08000		AT4G11170	Kaladp0006s0085
Kaladp0071s0373	AT3G28910	Kaladp0022s0169	AT2G29560	Kaladp0048s0076	AT3G08670		AT4G03170	Kaladp0039s0180
Kaladp0071s0374	AT5G38530	Kaladp0022s0175	AT2G29570	Kaladp0048s0640	AT3G08740		AT4G05620	Kaladp0979s0003
Kaladp0059s0104	AT4G01370	Kaladp0022s0177	AT2G29580	Kaladp0878s0023	AT3G08780		AT3G54430	Kaladp0008s0131
Kaladp0036s0043	AT1G05500	Kaladp0022s0188	AT2G29670	Kaladp0088s0115	AT3G08870		AT3G16550	Kaladp0102s0101
Kaladp0048s0478	AT1G15820	Kaladp0022s0192	AT2G29900	Kaladp0048s0455	AT3G08890		AT3G52690	Kaladp1038s0003
Kaladp0048s0479	AT3G26710	Kaladp0022s0202	AT2G29990	Kaladp0076s0068	AT3G08930		AT2G16870	Kaladp0101s0019
Kaladp0087s0104	AT2G31660	Kaladp0022s0218	AT2G30000	Kaladp0018s0166	AT3G08940		AT1G72830	Kaladp0055s0126
Kaladp0076s0332	AT5G64030	Kaladp0022s0243	AT2G30010	Kaladp0088s0054	AT3G08960		AT5G46900	Kaladp0006s0065
Kaladp0068s0169	AT5G66760	Kaladp0022s0247	AT2G30330	Kaladp0090s0084	AT3G08980		AT3G13760	Kaladp0039s0224
Kaladp0065s0003	AT5G66810	Kaladp0022s0248	AT2G30460	Kaladp0048s0142	AT3G09030		AT3G14490	Kaladp0031s0019
Kaladp0039s0325	AT4G30650	Kaladp0022s0253	AT2G30490	Kaladp0045s0136	AT3G09060		AT3G13228	Kaladp0008s0259
Kaladp0316s0002	AT1G77280	Kaladp0023s0013	AT2G30570	Kaladp0018s0272	AT3G09180		AT5G06040	Kaladp0020s0144
Kaladp0068s0298	AT5G49690	Kaladp0023s0023	AT2G30650	Kaladp0032s0368	AT3G09210		AT5G27350	Kaladp0515s0056
Kaladp0809s0139	AT2G27510	Kaladp0023s0027	AT2G30660	Kaladp0076s0287	AT3G09250		AT5G25860	Kaladp0011s0301
Kaladp0100s0116	AT4G23200	Kaladp0023s0032	AT2G30695	Kaladp0515s0189	AT3G09310		AT2G32050	Kaladp0010s0221
Kaladp0809s0133	AT1G68550	Kaladp0023s0039	AT2G30710	Kaladp0088s0041	AT3G09350		AT3G17010	Kaladp0008s0675
Kaladp0550s0074	AT5G66100	Kaladp0023s0053	AT2G30780	Kaladp0024s0888	AT3G09390		AT3G55670	Kaladp0098s0258
Kaladp0550s0073	AT3G04590	Kaladp0023s0065	AT2G31060	Kaladp0015s0156	AT3G09405		AT5G66620	Kaladp0032s0186
Kaladp0095s0581	AT3G51420	Kaladp0023s0099	AT2G31160	Kaladp0058s0106	AT3G09410		AT1G63750	Kaladp0011s0143
Kaladp0024s0525	AT5G63880	Kaladp0024s0016	AT2G31260	Kaladp0085s0055	AT3G09620		AT5G52750	Kaladp0054s0062
Kaladp0037s0214	AT2G44740	Kaladp0024s0018	AT2G31400	Kaladp0059s0308	AT3G09710		AT2G11010	Kaladp0053s0237
Kaladp0027s0031	AT3G58700	Kaladp0024s0019	AT2G31410	Kaladp0058s0649	AT3G09930		AT1G11440	Kaladp0073s0126
Kaladp0011s0121	AT2G41250	Kaladp0024s0021	AT2G31740	Kaladp1221s0042	AT3G10150		AT3G15690	Kaladp0515s0209
Kaladp0011s0124	AT2G32060	Kaladp0024s0039	AT2G31955	Kaladp0040s0029	AT3G10210		AT5G45490	Kaladp0076s0176
Kaladp0095s0631	AT1G48650	Kaladp0024s0041	AT2G31980	Kaladp0016s0047	AT3G10260		AT5G62800	Kaladp0024s0288
Kaladp0095s0634	AT3G25970	Kaladp0024s0064	AT2G32020	Kaladp0062s0023	AT3G10380		AT5G43030	Kaladp0011s1160
Kaladp0046s0317	AT5G52570	Kaladp0024s0077	AT2G32030	Kaladp0036s0244	AT3G10530		AT1G74290	Kaladp0734s0001
Kaladp0032s0097	AT4G33670	Kaladp0024s0084	AT2G32060	Kaladp0016s0210	AT3G10560		AT4G01720	Kaladp0047s0117
Kaladp0092s0138	AT5G01240	Kaladp0024s0104	AT2G32070	Kaladp0068s0046	AT3G10570		AT2G23180	Kaladp0059s0355
Kaladp0092s0134	AT1G54780	Kaladp0024s0105	AT2G32120	Kaladp0967s0014	AT3G10700		AT2G38870	Kaladp0262s0019
Kaladp0092s0131	AT5G61770	Kaladp0024s0108	AT2G32150	Kaladp0085s0145	AT3G10810		AT2G28580	Kaladp0395s0012
Kaladp0092s0132	AT2G26870	Kaladp0024s0111	AT2G32280	Kaladp0403s0008	AT3G10920		AT2G03980	Kaladp0076s0361
Kaladp0057s0103	AT1G29720	Kaladp0024s0113	AT2G32450	Kaladp0068s0069	AT3G10960		AT1G55430	Kaladp0095s0447
Kaladp0059s0248	AT3G24080	Kaladp0024s0139	AT2G32560	Kaladp0068s0250	AT3G10970		AT2G37440	Kaladp0131s0031
Kaladp0081s0391	AT3G63260	Kaladp0024s0171	AT2G32630	Kaladp0011s0872	AT3G11150		AT3G15950	Kaladp0075s0041
Kaladp0040s0015	AT1G30820	Kaladp0024s0178	AT2G32720	Kaladp0043s0183	AT3G11280		AT4G10370	Kaladp0674s0170
Kaladp0278s0040	AT2G11810	Kaladp0024s0189	AT2G32730	Kaladp0008s0310	AT3G11540		AT1G69660	Kaladp0076s0377
Kaladp0043s0132	AT1G07670	Kaladp0024s0190	AT2G32910	Kaladp0060s0320	AT3G11590		AT1G19470	Kaladp0073s0026
Kaladp0070s0123	AT3G21670	Kaladp0024s0195	AT2G32920	Kaladp0055s0234	AT3G11630		AT4G16090	Kaladp0011s0931
Kaladp0025s0006	AT1G31330	Kaladp0024s0211	AT2G32970	Kaladp0073s0095	AT3G11820		AT5G11400	Kaladp0047s0193
Kaladp0035s0056	AT5G44340	Kaladp0024s0238	AT2G33180	Kaladp0047s0252	AT3G12050		AT3G16470	Kaladp0034s0096
Kaladp0025s0003	AT1G79440	Kaladp0024s0241	AT2G33610	Kaladp0040s0291	AT3G12090		AT5G03930	Kaladp0032s0109
Kaladp0010s0112	AT3G18500	Kaladp0024s0244	AT2G33700	Kaladp0095s0848	AT3G12100		AT2G28560	Kaladp0064s0138
Kaladp0010s0113	AT1G07010	Kaladp0024s0252	AT2G34090	Kaladp0037s0369	AT3G12170		AT3G29430	Kaladp0824s0022
Kaladp0008s0735	AT2G42190	Kaladp0024s0258	AT2G34260	Kaladp0004s0001	AT3G12180		AT5G11530	Kaladp1129s0009
Kaladp0001s0009	AT5G65670	Kaladp0024s0261	AT2G34450	Kaladp0058s0014	AT3G12380		AT2G28460	Kaladp0011s0690
Kaladp0011s0875	AT2G33700	Kaladp0024s0262	AT2G34470	Kaladp0091s0011	AT3G12490		AT1G21120	Kaladp0050s0280
Kaladp0058s0515	AT3G01320	Kaladp0024s0263	AT2G34570	Kaladp0094s0098	AT3G12650		AT2G29880	Kaladp0039s0116
Kaladp0100s0070	AT2G25760	Kaladp0024s0264	AT2G34630	Kaladp1048s0001	AT3G12685		AT4G28395	Kaladp0515s0178
Kaladp0001s0147	AT5G62900	Kaladp0024s0291	AT2G34650	Kaladp0092s0105	AT3G12700		AT2G28355	Kaladp0079s0160
Kaladp0020s0022	AT2G16090	Kaladp0024s0293	AT2G34730	Kaladp0033s0320	AT3G12740		AT3G46810	Kaladp0012s0013
Kaladp0029s0066	AT4G38350	Kaladp0024s0303	AT2G34780	Kaladp0011s0360	AT3G12930		AT3G49450	Kaladp0095s0012
Kaladp0029s0062	AT2G42990	Kaladp0024s0305	AT2G34840	Kaladp0040s0004	AT3G13110		AT1G73130	Kaladp0761s0002
Kaladp0395s0020	AT4G14385	Kaladp0024s0321	AT2G35260	Kaladp0089s0068	AT3G13460		AT2G40580	Kaladp0011s1292
Kaladp0098s0226	AT2G05940	Kaladp0024s0332	AT2G35320	Kaladp0058s0531	AT3G13640		AT5G26260	Kaladp0043s0286
Kaladp0098s0227	AT4G35630	Kaladp0024s0368	AT2G35360	Kaladp0073s0105	AT3G13690		AT3G30370	Kaladp0674s0113
Kaladp0003s0127	AT4G35140	Kaladp0024s0372	AT2G35380	Kaladp0037s0014	AT3G13720		AT3G44480	Kaladp0040s0152
Kaladp0098s0225	AT4G24140	Kaladp0024s0373	AT2G35790	Kaladp0078s0015	AT3G13980		AT2G32890	Kaladp0098s0247
Kaladp0008s0191	AT2G16890	Kaladp0024s0374	AT2G35800	Kaladp0060s0283	AT3G14090		AT2G07673	Kaladp0011s1236
Kaladp0008s0193	AT5G58030	Kaladp0024s0379	AT2G35900	Kaladp0011s1124	AT3G14100		AT4G11590	Kaladp0020s0142
Kaladp0034s0009	AT1G75250	Kaladp0024s0388	AT2G36050	Kaladp0029s0101	AT3G14225		AT3G07730	Kaladp0078s0036
Kaladp0034s0001	AT5G28770	Kaladp0024s0405	AT2G36070	Kaladp0138s0001	AT3G14290		AT2G19040	Kaladp0055s0355
Kaladp0034s0002	AT3G55390	Kaladp0024s0410	AT2G36100	Kaladp0059s0013	AT3G14410		AT4G13235	Kaladp0008s0897
Kaladp0091s0042	AT5G57870	Kaladp0024s0412	AT2G36160	Kaladp0018s0162	AT3G14890		AT5G61605	Kaladp0053s0453
Kaladp0034s0006	AT3G26420	Kaladp0024s0416	AT2G36210	Kaladp0076s0261	AT3G15130		AT3G09870	Kaladp0050s0240
Kaladp1246s0001	AT4G26890	Kaladp0024s0418	AT2G36240	Kaladp0076s0419	AT3G15150		AT5G45230	Kaladp0060s0425
Kaladp0096s0116	AT3G07130	Kaladp0024s0433	AT2G36530	Kaladp0091s0030	AT3G15610		AT1G19200	Kaladp0099s0024
Kaladp0022s0021	AT1G22840	Kaladp0024s0437	AT2G36660	Kaladp0098s0016	AT3G16120		AT3G04420	Kaladp0071s0028
Kaladp0022s0023	AT2G16660	Kaladp0024s0441	AT2G36730	Kaladp0002s0045	AT3G16240		AT1G52040	Kaladp0878s0041
Kaladp0016s0384	AT1G15100	Kaladp0024s0448	AT2G36810	Kaladp0024s0870	AT3G16290		AT3G15740	Kaladp0039s0765
Kaladp0022s0026	AT1G76580	Kaladp0024s0449	AT2G36840	Kaladp0055s0172	AT3G16480		AT1G29180	Kaladp1275s0002
Kaladp0024s0660	AT2G37710	Kaladp0024s0452	AT2G36970	Kaladp0074s0008	AT3G16700		AT1G04380	Kaladp0055s0243
Kaladp0050s0109	AT3G45640	Kaladp0024s0461	AT2G37030	Kaladp0809s0037	AT3G16730		AT5G22690	Kaladp0019s0124
Kaladp0089s0082	AT3G05520	Kaladp0024s0468	AT2G37040	Kaladp0041s0009	AT3G16760		AT2G29500	Kaladp0011s0689
Kaladp0050s0104	AT1G53830	Kaladp0024s0469	AT2G37090	Kaladp0050s0079	AT3G16840		AT1G50320	Kaladp0062s0073
Kaladp0046s0129	AT5G15090	Kaladp0024s0470	AT2G37130	Kaladp0055s0444	AT3G16950		AT4G15270	Kaladp0024s0201
Kaladp0016s0219	AT4G31730	Kaladp0024s0472	AT2G37190	Kaladp0089s0134	AT3G17000		AT3G61720	Kaladp0048s0853
Kaladp0016s0210	AT5G27680	Kaladp0024s0476	AT2G37220	Kaladp0045s0456	AT3G17020		AT3G07600	Kaladp0034s0233
Kaladp0016s0214	AT2G35410	Kaladp0024s0490	AT2G37250	Kaladp0024s0400	AT3G17170		AT2G18320	Kaladp0011s1143
Kaladp0071s0147	AT1G01140	Kaladp0024s0500	AT2G37560	Kaladp0538s0009	AT3G17470		AT1G19630	Kaladp0031s0090
Kaladp0101s0002	AT4G20270	Kaladp0024s0515	AT2G37690	Kaladp0131s0003	AT3G17600		AT1G74170	Kaladp0080s0137
Kaladp0496s0008	AT3G57930	Kaladp0024s0516	AT2G37920	Kaladp0059s0071	AT3G17770		AT3G50570	Kaladp0101s0201
Kaladp0496s0001	AT5G49990	Kaladp0024s0537	AT2G38000	Kaladp0040s0155	AT3G17920		AT5G26960	Kaladp0095s0140
Kaladp0996s0001	AT3G03910	Kaladp0024s0541	AT2G38020	Kaladp0036s0025	AT3G17930		ATCG00670	Kaladp0051s0016
Kaladp0076s0167	AT3G60530	Kaladp0024s0559	AT2G38040	Kaladp0515s0151	AT3G17940		AT1G24210	Kaladp0029s0123
Kaladp0080s0020	AT3G07250	Kaladp0024s0565	AT2G38060	Kaladp0042s0388	AT3G18030		AT4G02200	Kaladp0008s0744
Kaladp0080s0024	AT5G47450	Kaladp0024s0574	AT2G38130	Kaladp0090s0030	AT3G18060		AT1G74010	Kaladp0048s0709
Kaladp0080s0026	AT3G62820	Kaladp0024s0589	AT2G38280	Kaladp0050s0254	AT3G18160		AT1G73220	Kaladp0093s0064
Kaladp0073s0048	AT3G04690	Kaladp0024s0602	AT2G38290	Kaladp0515s0105	AT3G18300		AT3G28870	Kaladp0101s0273
Kaladp0073s0042	AT3G26100	Kaladp0024s0612	AT2G38300	Kaladp0061s0020	AT3G18350		AT4G27170	Kaladp0086s0021
Kaladp0044s0005	AT2G23140	Kaladp0024s0614	AT2G38410	Kaladp0027s0020	AT3G18520		AT2G03170	Kaladp0005s0055
Kaladp0040s0608	AT3G49940	Kaladp0024s0635	AT2G38480	Kaladp0035s0007	AT3G18680		AT2G44460	Kaladp0071s0127
Kaladp0040s0607	AT3G51895	Kaladp0024s0652	AT2G38500	Kaladp0001s0026	AT3G18800		AT4G05470	Kaladp0039s0395
Kaladp0040s0353	AT5G02870	Kaladp0024s0656	AT2G38560	Kaladp0058s0162	AT3G18840		AT3G04200	Kaladp0037s0482
Kaladp0011s0666	AT1G63770	Kaladp0024s0658	AT2G38570	Kaladp0051s0084	AT3G18880		AT1G27550	Kaladp0020s0092
Kaladp0011s0661	AT5G64330	Kaladp0024s0680	AT2G38610	Kaladp0008s0255	AT3G18940		AT1G54310	Kaladp0056s0060
Kaladp0457s0002	AT4G26150	Kaladp0024s0691	AT2G38670	Kaladp0040s0307	AT3G19220		AT2G16270	Kaladp0049s0053
Kaladp0058s0213	AT3G47090	Kaladp0024s0693	AT2G38680	Kaladp0014s0032	AT3G19440		AT5G44630	Kaladp0074s0052
Kaladp0058s0212	AT3G26020	Kaladp0024s0704	AT2G38740	Kaladp0009s0061	AT3G19450		AT5G61260	Kaladp0034s0184
Kaladp1319s0034	AT3G09405	Kaladp0024s0706	AT2G38780	Kaladp0674s0163	AT3G19510		AT1G70040	Kaladp0076s0297
Kaladp0045s0476	AT3G09150	Kaladp0024s0713	AT2G38790	Kaladp0032s0367	AT3G19770		AT4G20990	Kaladp0016s0383
Kaladp0095s0326	AT1G26920	Kaladp0024s0723	AT2G38840	Kaladp0067s0280	AT3G19850		AT3G21760	Kaladp0039s0016
Kaladp0095s0327	AT4G26330	Kaladp0024s0741	AT2G38905	Kaladp0617s0003	AT3G20330		AT3G44080	Kaladp0095s0171
Kaladp0018s0019	AT2G02410	Kaladp0024s0742	AT2G39110	Kaladp0071s0172	AT3G20420		AT1G13600	Kaladp0027s0085
Kaladp0028s0012	AT1G31830	Kaladp0024s0751	AT2G39170	Kaladp0048s0883	AT3G20590		AT3G29750	Kaladp0020s0148
Kaladp0028s0017	AT4G12240	Kaladp0024s0752	AT2G39370	Kaladp0092s0042	AT3G20620		AT5G40170	Kaladp0375s0016
Kaladp0028s0014	AT2G46080	Kaladp0024s0763	AT2G39450	Kaladp0002s0043	AT3G20630		AT5G15190	Kaladp0059s0294
Kaladp0018s0274	AT4G37280	Kaladp0024s0771	AT2G39550	Kaladp0050s0238	AT3G20660		AT1G27130	Kaladp0071s0283
Kaladp0018s0277	AT1G05100	Kaladp0024s0781	AT2G39650	Kaladp0038s0078	AT3G20670		AT5G07690	Kaladp0008s0471
Kaladp0018s0271	AT1G70940	Kaladp0024s0793	AT2G39725	Kaladp0050s0188	AT3G20680		AT3G58540	Kaladp0087s0108
Kaladp0033s0042	AT2G18390	Kaladp0024s0802	AT2G39900	Kaladp0062s0080	AT3G20780		AT2G27570	Kaladp0039s0250
Kaladp0008s0506	AT1G73950	Kaladp0024s0810	AT2G39930	Kaladp0008s0563	AT3G20830		AT5G60090	Kaladp0024s0317
Kaladp0008s0055	AT2G32390	Kaladp0024s0812	AT2G39940	Kaladp0093s0067	AT3G21100		AT5G26630	Kaladp0071s0421
Kaladp0033s0047	AT3G30300	Kaladp0024s0813	AT2G39970	Kaladp0053s0477	AT3G21510		AT1G50560	Kaladp0095s0028
Kaladp0034s0214	AT5G44750	Kaladp0024s0817	AT2G40030	Kaladp0058s0534	AT3G21580		AT2G19360	Kaladp0095s0385
Kaladp0055s0379	AT1G16390	Kaladp0024s0826	AT2G40070	Kaladp0008s0262	AT3G21630		AT4G13090	Kaladp0011s0340
Kaladp0055s0377	AT3G42630	Kaladp0024s0851	AT2G40110	Kaladp0042s0043	AT3G22170		AT5G05110	Kaladp0011s1073
Kaladp0085s0102	AT1G30120	Kaladp0024s0865	AT2G40290	Kaladp1129s0038	AT3G22260		AT2G29440	Kaladp0008s0239
Kaladp0087s0123	AT5G65240	Kaladp0024s0866	AT2G40360	Kaladp0011s0090	AT3G22550		AT5G63720	Kaladp0008s0507
Kaladp0773s0003	AT4G28190	Kaladp0024s0879	AT2G40430	Kaladp0071s0438	AT3G22850		AT5G06650	Kaladp0039s0762
Kaladp0773s0005	AT1G51940	Kaladp0024s0892	AT2G40550	Kaladp0092s0038	AT3G22880		AT5G51190	Kaladp0028s0083
Kaladp0039s0340	AT3G52720	Kaladp0024s0904	AT2G40650	Kaladp0045s0081	AT3G22960		AT3G46390	Kaladp0033s0156
Kaladp0068s0102	AT5G62040	Kaladp0024s0916	AT2G40670	Kaladp0351s0025	AT3G23470		AT5G07220	Kaladp0039s0629
Kaladp0039s0347	AT1G69850	Kaladp0024s0925	AT2G40700	Kaladp0076s0393	AT3G23510		AT5G56370	Kaladp0086s0018
Kaladp0053s0186	AT2G25270	Kaladp0024s0933	AT2G40770	Kaladp0048s0674	AT3G23530		AT3G21850	Kaladp0092s0196
Kaladp0060s0343	AT2G01250	Kaladp0024s0939	AT2G40780	Kaladp0098s0044	AT3G23550		AT4G27050	Kaladp0049s0041
Kaladp0069s0084	AT4G34730	Kaladp0024s0943	AT2G40810	Kaladp0026s0168	AT3G23560		AT3G58330	Kaladp0082s0064
Kaladp0037s0451	AT3G12740	Kaladp0024s0950	AT2G40890	Kaladp0098s0183	AT3G23610		AT5G41860	Kaladp0040s0016
Kaladp0037s0181	AT2G38090	Kaladp0024s0967	AT2G40940	Kaladp0055s0359	AT3G23730		AT5G44580	Kaladp0418s0036
Kaladp0024s0722	AT5G04430	Kaladp0024s0980	AT2G41000	Kaladp0008s0469	AT3G23770		AT3G62170	Kaladp0061s0155
Kaladp0071s0313	AT5G09600	Kaladp0024s0984	AT2G41040	Kaladp0008s0235	AT3G23920		AT3G14820	Kaladp0026s0054
Kaladp0070s0038	AT5G07860	Kaladp0024s0990	AT2G41080	Kaladp0039s0398	AT3G24030		AT3G44210	Kaladp0066s0007
Kaladp0809s0110	AT5G36250	Kaladp0025s0001	AT2G41160	Kaladp0515s0126	AT3G24090		AT3G05950	Kaladp0068s0281
Kaladp0809s0111	AT1G04920	Kaladp0025s0020	AT2G41290	Kaladp0011s0798	AT3G24280		AT5G57670	Kaladp0079s0188
Kaladp0809s0114	AT4G00630	Kaladp0025s0027	AT2G41310	Kaladp0042s0323	AT3G24290		AT3G26670	Kaladp0076s0066
Kaladp0809s0115	AT1G15370	Kaladp0025s0040	AT2G41380	Kaladp0087s0121	AT3G24740		AT3G25280	Kaladp0081s0284
Kaladp0809s0118	AT5G09930	Kaladp0025s0043	AT2G41460	Kaladp0045s0189	AT3G24770		AT4G05260	Kaladp0024s0395
Kaladp0094s0087	AT4G32250	Kaladp0026s0009	AT2G41530	Kaladp0630s0046	AT3G24800		AT3G58200	Kaladp0015s0181
Kaladp0515s0182	AT5G18120	Kaladp0026s0017	AT2G41630	Kaladp0048s0522	AT3G24820		AT1G54970	Kaladp0018s0268
Kaladp0515s0180	AT3G55980	Kaladp0026s0058	AT2G41660	Kaladp0038s0105	AT3G25060		AT5G47340	Kaladp0033s0008
Kaladp0515s0189	AT5G66290	Kaladp0026s0059	AT2G41700	Kaladp1001s0006	AT3G25130		AT5G54050	Kaladp0031s0140
Kaladp0037s0237	AT1G24650	Kaladp0026s0060	AT2G41760	Kaladp0071s0369	AT3G25410		AT3G58230	Kaladp1304s0001
Kaladp0076s0318	AT1G14970	Kaladp0026s0068	AT2G41900	Kaladp0050s0085	AT3G25420		AT3G28950	Kaladp0809s0126
Kaladp0081s0009	AT1G04430	Kaladp0026s0071	AT2G41970	Kaladp0042s0290	AT3G25480		AT4G27190	Kaladp0024s0499
Kaladp0032s0077	AT1G22380	Kaladp0026s0081	AT2G42070	Kaladp0035s0076	AT3G25530		AT1G32375	Kaladp0099s0131
Kaladp0032s0078	AT1G17980	Kaladp0026s0113	AT2G42110	Kaladp0048s0454	AT3G25572		AT5G66610	Kaladp0070s0074
Kaladp0712s0004	AT3G03580	Kaladp0026s0126	AT2G42390	Kaladp0009s0078	AT3G25585		AT1G62680	Kaladp0442s0046
Kaladp0092s0115	AT3G15650	Kaladp0026s0132	AT2G42430	Kaladp0393s0003	AT3G25660		AT3G49150	Kaladp0033s0294
Kaladp0712s0001	AT4G09570	Kaladp0026s0140	AT2G42520	Kaladp0038s0070	AT3G25690		AT1G80970	Kaladp1129s0035
Kaladp0040s0032	AT3G59420	Kaladp0026s0142	AT2G42620	Kaladp0051s0093	AT3G25870		AT1G28610	Kaladp0092s0041
Kaladp0040s0033	AT2G32000	Kaladp0026s0165	AT2G42750	Kaladp0053s0452	AT3G26085		AT1G48800	Kaladp0060s0458
Kaladp0040s0030	AT5G05160	Kaladp0026s0171	AT2G42770	Kaladp0026s0015	AT3G26125		AT5G47380	Kaladp0094s0005
Kaladp0840s0017	AT3G25640	Kaladp0027s0014	AT2G42810	Kaladp0053s0536	AT3G26400		AT3G08810	Kaladp0076s0300
Kaladp0840s0019	AT4G23880	Kaladp0027s0027	AT2G42850	Kaladp0051s0054	AT3G27160		AT3G62300	Kaladp0053s0268
Kaladp0278s0022	AT5G25210	Kaladp0027s0028	AT2G42900	Kaladp0071s0152	AT3G27330		AT5G23800	Kaladp0040s0437
Kaladp0278s0023	AT1G01600	Kaladp0027s0029	AT2G42910	Kaladp0393s0012	AT3G27570		AT5G64870	Kaladp0083s0024
Kaladp0082s0023	AT2G20440	Kaladp0027s0039	AT2G43160	Kaladp0064s0130	AT3G27610		AT2G07777	Kaladp0025s0008
Kaladp0050s0289	AT3G01180	Kaladp0027s0056	AT2G43235	Kaladp0033s0030	AT3G27690		AT4G18630	Kaladp0015s0089
Kaladp0070s0101	AT2G47270	Kaladp0027s0069	AT2G43540	Kaladp0098s0209	AT3G27750		AT3G11390	Kaladp0018s0267
Kaladp0070s0100	AT4G17190	Kaladp0027s0078	AT2G43640	Kaladp0098s0113	AT3G27840		AT3G49070	Kaladp0095s0664
Kaladp0082s0029	AT1G17690	Kaladp0028s0026	AT2G43650	Kaladp0016s0096	AT3G27850		AT4G28940	Kaladp0058s0182
Kaladp0035s0075	AT3G08940	Kaladp0028s0037	AT2G43760	Kaladp0074s0012	AT3G27880		AT3G28280	Kaladp0039s0666
Kaladp0070s0107	AT4G22350	Kaladp0028s0050	AT2G43770	Kaladp0098s0161	AT3G27890		AT1G44224	Kaladp0016s0072
Kaladp0010s0134	AT1G64510	Kaladp0028s0070	AT2G43780	Kaladp0674s0068	AT3G27950		AT1G56610	Kaladp0031s0130
Kaladp0016s0119	AT5G51020	Kaladp0028s0072	AT2G43800	Kaladp0061s0176	AT3G28210		AT3G01450	Kaladp0008s0630
Kaladp0010s0131	AT3G24200	Kaladp0028s0075	AT2G43810	Kaladp0078s0006	AT3G28720		AT5G16830	Kaladp0095s0685
Kaladp0092s0233	AT1G63690	Kaladp0028s0089	AT2G43880	Kaladp0085s0114	AT3G28850		AT3G01470	Kaladp0021s0045
Kaladp0001s0022	AT4G02940	Kaladp0028s0094	AT2G43970	Kaladp0351s0024	AT3G29030		AT3G11060	Kaladp0043s0058
Kaladp0040s0297	AT2G40316	Kaladp0029s0001	AT2G43990	Kaladp0008s0121	AT3G29130		AT3G46480	Kaladp0060s0116
Kaladp0067s0018	AT5G07470	Kaladp0029s0023	AT2G44020	Kaladp0058s0655	AT3G29230		AT1G61730	Kaladp0011s0271
Kaladp0040s0290	AT5G42990	Kaladp0029s0025	AT2G44060	Kaladp0020s0177	AT3G29310		AT1G20680	Kaladp0008s0623
Kaladp0040s0291	AT5G12000	Kaladp0029s0028	AT2G44150	Kaladp0053s0655	AT3G29350		AT3G16430	Kaladp0058s0643
Kaladp0024s0842	AT5G16070	Kaladp0029s0032	AT2G44270	Kaladp0064s0095	AT3G29575		AT1G68510	Kaladp0019s0011
Kaladp0088s0123	AT1G04640	Kaladp0029s0047	AT2G44310	Kaladp0087s0157	AT3G30775		AT4G04540	Kaladp0011s0307
Kaladp0058s0536	AT1G07650	Kaladp0029s0054	AT2G44510	Kaladp0084s0080	AT3G33530		AT3G10990	Kaladp0476s0007
Kaladp0050s0284	AT1G20810	Kaladp0029s0055	AT2G44520	Kaladp0039s0633	AT3G42830		AT1G28640	Kaladp1006s0025
Kaladp0058s0533	AT5G35730	Kaladp0029s0071	AT2G44820	Kaladp0028s0020	AT3G43110		AT3G07710	Kaladp1112s0001
Kaladp0058s0021	AT3G53110	Kaladp0029s0078	AT2G44850	Kaladp0027s0035	AT3G43520		AT3G16870	Kaladp0067s0006
Kaladp0058s0024	AT5G08070	Kaladp0029s0085	AT2G44860	Kaladp0067s0078	AT3G43670		AT5G39910	Kaladp0039s0125
Kaladp0055s0143	AT4G04330	Kaladp0029s0087	AT2G44870	Kaladp0011s0585	AT3G44020		AT5G11000	Kaladp0091s0035
Kaladp0029s0047	AT4G00900	Kaladp0029s0149	AT2G44970	Kaladp0021s0079	AT3G44280		AT1G62030	Kaladp0055s0166
Kaladp0029s0042	AT2G13600	Kaladp0029s0150	AT2G44990	Kaladp0045s0317	AT3G44330		AT3G20120	Kaladp0101s0047
Kaladp0029s0049	AT1G21630	Kaladp0029s0159	AT2G45010	Kaladp0009s0025	AT3G44530		AT1G30140	Kaladp0911s0016
Kaladp0167s0014	AT5G57850	Kaladp0030s0011	AT2G45240	Kaladp0016s0225	AT3G44610		AT5G10130	Kaladp1222s0037
Kaladp0056s0151	AT2G30070	Kaladp0030s0012	AT2G45500	Kaladp0011s0721	AT3G44735		AT1G23510	Kaladp0496s0016
Kaladp0011s0509	AT1G19130	Kaladp0030s0018	AT2G45690	Kaladp1295s0029	AT3G44880		AT2G19360	Kaladp0048s0053
Kaladp0034s0025	AT5G15250	Kaladp0030s0023	AT2G45700	Kaladp0019s0096	AT3G44890		AT1G07690	Kaladp0674s0049
Kaladp0011s0854	AT3G04730	Kaladp0030s0029	AT2G45720	Kaladp0010s0002	AT3G45040		AT1G60380	Kaladp0053s0103
Kaladp0011s0855	AT2G20140	Kaladp0030s0046	AT2G45740	Kaladp0016s0220	AT3G45240		AT2G20380	Kaladp0042s0046
Kaladp0008s0310	AT3G29270	Kaladp0030s0069	AT2G45790	Kaladp0090s0035	AT3G45330		AT5G16550	Kaladp1047s0001
Kaladp0337s0004	AT3G52570	Kaladp0030s0072	AT2G45850	Kaladp0053s0023	AT3G45390		AT4G09090	Kaladp0607s0051
Kaladp0045s0317	AT3G49700	Kaladp0030s0073	AT2G45990	Kaladp0012s0108	AT3G45410		AT4G40090	Kaladp0018s0078
Kaladp0101s0161	AT1G31120	Kaladp0030s0074	AT2G46000	Kaladp0045s0253	AT3G45420		AT5G41540	Kaladp0515s0220
Kaladp0031s0151	AT4G35870	Kaladp0030s0081	AT2G46050	Kaladp0051s0051	AT3G45430		AT5G65550	Kaladp0042s0283
Kaladp0022s0046	AT2G48020	Kaladp0030s0092	AT2G46150	Kaladp0043s0164	AT3G45440		AT4G26080	Kaladp0050s0139
Kaladp0024s0392	AT3G63120	Kaladp0030s0099	AT2G46210	Kaladp0095s0190	AT3G45590		AT1G23910	Kaladp0024s0489
Kaladp0053s0479	AT1G15780	Kaladp0030s0103	AT2G46230	Kaladp0040s0100	AT3G45750		AT2G16810	Kaladp0048s0963
Kaladp0039s0588	AT1G32330	Kaladp0030s0105	AT2G46300	Kaladp0081s0350	AT3G45830		AT2G43220	Kaladp0101s0011
Kaladp0054s0033	AT5G63380	Kaladp0030s0125	AT2G46370	Kaladp0019s0019	AT3G46100		AT1G07610	Kaladp0060s0342
Kaladp0054s0030	AT3G26690	Kaladp0030s0148	AT2G46550	Kaladp0048s0394	AT3G46200		AT1G01840	Kaladp0535s0002
Kaladp0036s0158	AT5G41410	Kaladp0030s0149	AT2G46620	Kaladp0032s0124	AT3G46490		AT1G27820	Kaladp0024s0577
Kaladp0048s0535	AT1G61070	Kaladp0031s0025	AT2G46710	Kaladp0442s0009	AT3G46540		AT4G14390	Kaladp0011s0038
Kaladp0048s0534	AT4G00230	Kaladp0031s0026	AT2G46820	Kaladp0008s0082	AT3G46610		AT4G19220	Kaladp0016s0032
Kaladp0048s0533	AT5G46290	Kaladp0031s0035	AT2G46860	Kaladp0060s0121	AT3G46790		AT4G00955	Kaladp0011s0624
Kaladp0048s0281	AT1G33420	Kaladp0031s0050	AT2G47330	Kaladp0011s0613	AT3G46930		AT4G09130	Kaladp0037s0171
Kaladp0048s0539	AT5G35630	Kaladp0031s0059	AT2G47390	Kaladp0375s0007	AT3G47530		AT2G17740	Kaladp0067s0165
Kaladp0545s0003	AT1G72790	Kaladp0031s0062	AT2G47420	Kaladp0087s0168	AT3G47560		AT5G41550	Kaladp0098s0028
Kaladp0023s0101	AT5G51840	Kaladp0031s0066	AT2G47540	Kaladp0048s0234	AT3G47590		AT5G39720	Kaladp0073s0086
Kaladp0053s0065	AT2G23780	Kaladp0031s0080	AT2G47610	Kaladp0049s0039	AT3G47620		AT3G50610	Kaladp0011s0889
Kaladp0053s0064	AT1G78600	Kaladp0031s0110	AT2G47620	Kaladp0101s0055	AT3G47840		AT3G22050	Kaladp0071s0132
Kaladp0016s0276	AT4G32060	Kaladp0031s0111	AT2G47680	Kaladp0067s0021	AT3G48040		AT3G04960	Kaladp0087s0099
Kaladp0053s0063	AT1G19310	Kaladp0031s0113	AT2G47710	Kaladp0088s0092	AT3G48080		AT1G55380	Kaladp0062s0084
Kaladp0016s0274	AT1G14780	Kaladp0031s0120	AT2G47770	Kaladp0011s1295	AT3G48090		AT5G38400	Kaladp0011s1176
Kaladp0024s0978	AT5G10840	Kaladp0031s0127	AT2G47790	Kaladp1222s0049	AT3G48250		AT3G44570	Kaladp0867s0035
Kaladp0011s1062	AT1G17200	Kaladp0031s0136	AT2G47940	Kaladp0048s0036	AT3G48420		AT5G48480	Kaladp0039s0700
Kaladp0024s0975	AT1G48330	Kaladp0031s0143	AT2G47970	Kaladp0045s0199	AT3G48450		AT5G04390	Kaladp0058s0189
Kaladp0101s0024	AT1G48440	Kaladp0031s0162	AT2G47990	Kaladp1140s0001	AT3G48530		AT2G19850	Kaladp0110s0008
Kaladp0048s0755	AT1G80440	Kaladp0032s0028	AT2G48010	Kaladp0100s0101	AT3G48730		AT3G17180	Kaladp0030s0159
Kaladp0039s0481	AT4G16100	Kaladp0032s0030	AT2G48060	Kaladp0011s0494	AT3G48810		AT3G48970	Kaladp0095s0733
Kaladp0061s0012	AT4G26130	Kaladp0032s0040	AT2G48140	Kaladp0047s0172	AT3G48880		AT3G52460	Kaladp0102s0095
Kaladp0039s0485	AT4G36190	Kaladp0032s0044	AT3G01160	Kaladp0040s0161	AT3G48890		AT1G05720	Kaladp0559s0003
Kaladp0061s0018	AT2G22780	Kaladp0032s0046	AT3G01175	Kaladp0079s0051	AT3G49140		AT2G47040	Kaladp0098s0202
Kaladp0039s0488	AT2G40010	Kaladp0032s0049	AT3G01280	Kaladp0023s0024	AT3G49430		AT5G55780	Kaladp0042s0087
Kaladp0076s0102	AT5G20630	Kaladp0032s0065	AT3G01310	Kaladp0061s0005	AT3G49750		AT5G27050	Kaladp0011s0726
Kaladp0039s0628	AT5G61520	Kaladp0032s0079	AT3G01360	Kaladp1129s0051	AT3G50080		AT1G66500	Kaladp0095s0851
Kaladp0068s0315	AT4G27620	Kaladp0032s0090	AT3G01370	Kaladp0039s0354	AT3G50430		AT4G03450	Kaladp0037s0424
Kaladp0039s0626	AT1G12250	Kaladp0032s0095	AT3G01480	Kaladp0093s0026	AT3G50780		AT1G71390	Kaladp0050s0033
Kaladp0080s0041	AT5G56180	Kaladp0032s0118	AT3G01540	Kaladp0091s0057	AT3G50850		AT5G28420	Kaladp0048s0719
Kaladp0080s0045	AT1G26410	Kaladp0032s0142	AT3G01590	Kaladp0008s0171	AT3G50900		AT4G12960	Kaladp0036s0027
Kaladp0039s0620	AT1G31810	Kaladp0032s0168	AT3G01720	Kaladp0040s0356	AT3G50920		AT1G28230	Kaladp0085s0111
Kaladp0100s0122	AT2G03340	Kaladp0032s0180	AT3G01790	Kaladp0018s0277	AT3G51050		AT3G47295	Kaladp0072s0023
Kaladp0038s0019	AT5G20980	Kaladp0032s0181	AT3G01800	Kaladp0068s0091	AT3G51260		AT3G51920	Kaladp0278s0041
Kaladp0038s0018	AT1G16000	Kaladp0032s0185	AT3G01820	Kaladp0080s0124	AT3G51420		AT3G60420	Kaladp0095s0215
Kaladp0027s0066	AT1G23280	Kaladp0032s0195	AT3G01840	Kaladp0060s0043	AT3G51430		AT1G26770	Kaladp0005s0063
Kaladp0081s0219	AT1G02660	Kaladp0032s0196	AT3G01910	Kaladp0011s1279	AT3G51440		AT5G15910	Kaladp0067s0129
Kaladp0042s0274	AT3G15110	Kaladp0032s0202	AT3G01920	Kaladp0019s0123	AT3G51450		AT5G65310	Kaladp0442s0013
Kaladp0095s0775	AT1G54570	Kaladp0032s0217	AT3G01990	Kaladp0098s0216	AT3G51500		AT5G42030	Kaladp0042s0241
Kaladp0839s0003	AT1G51500	Kaladp0032s0220	AT3G02190	Kaladp0748s0007	AT3G51580		AT1G74370	Kaladp0011s0651
Kaladp0053s0031	AT2G30710	Kaladp0032s0227	AT3G02220	Kaladp0101s0287	AT3G51710		AT4G08930	Kaladp0674s0086
Kaladp0044s0024	AT2G34400	Kaladp0032s0242	AT3G02300	Kaladp0076s0298	AT3G51730		AT3G17998	Kaladp0039s0431
Kaladp0748s0035	AT4G29840	Kaladp0032s0256	AT3G02350	Kaladp0442s0016	AT3G51770		AT3G50750	Kaladp0078s0033
Kaladp0044s0029	AT4G34135	Kaladp0032s0264	AT3G02530	Kaladp0020s0127	AT3G51950		AT3G62560	Kaladp0047s0249
Kaladp0044s0028	AT3G01100	Kaladp0032s0268	AT3G02570	Kaladp0071s0200	AT3G51970		AT4G30450	Kaladp0084s0024
Kaladp0748s0038	AT3G06510	Kaladp0032s0327	AT3G02580	Kaladp0028s0042	AT3G52030		AT5G51390	Kaladp0039s0474
Kaladp0017s0006	AT1G69870	Kaladp0032s0334	AT3G02650	Kaladp0481s0005	AT3G52150		AT5G28430	Kaladp0383s0001
Kaladp0457s0025	AT2G28330	Kaladp0032s0335	AT3G02660	Kaladp0070s0033	AT3G52200		AT5G38140	Kaladp0079s0164
Kaladp0058s0235	AT1G70290	Kaladp0032s0336	AT3G02700	Kaladp0011s0866	AT3G52210		AT4G17245	Kaladp0024s0462
Kaladp0058s0234	AT3G12760	Kaladp0032s0345	AT3G02720	Kaladp0018s0107	AT3G52240		AT1G76300	Kaladp0048s0403
Kaladp0093s0050	AT4G14770	Kaladp0032s0373	AT3G02820	Kaladp0048s0590	AT3G52290		AT2G31070	Kaladp0076s0109
Kaladp0093s0051	AT1G10780	Kaladp0032s0375	AT3G02870	Kaladp0051s0090	AT3G52300		AT3G16220	Kaladp0042s0176
Kaladp1319s0012	AT3G17040	Kaladp0032s0381	AT3G02920	Kaladp0040s0700	AT3G52420		AT4G37553	Kaladp0011s0089
Kaladp1319s0013	AT3G17510	Kaladp0032s0384	AT3G03070	Kaladp0046s0340	AT3G52740		AT2G21185	Kaladp0018s0126
Kaladp1109s0012	AT2G44920	Kaladp0032s0403	AT3G03100	Kaladp0047s0207	AT3G53000		AT2G36792	Kaladp0427s0018
Kaladp0045s0419	AT2G31040	Kaladp0032s0410	AT3G03220	Kaladp0046s0089	AT3G53130		AT1G80040	Kaladp0089s0008
Kaladp0045s0418	AT3G56080	Kaladp0032s0413	AT3G03305	Kaladp0548s0003	AT3G53170		AT1G73655	Kaladp0008s0673
Kaladp0095s0302	AT2G40760	Kaladp0032s0426	AT3G03600	Kaladp0015s0047	AT3G53220		AT3G04770	Kaladp0047s0079
Kaladp0095s0300	AT4G35260	Kaladp0033s0018	AT3G03870	Kaladp0076s0080	AT3G53440		AT1G58150	Kaladp0008s0637
Kaladp0030s0088	AT2G26690	Kaladp0033s0029	AT3G03920	Kaladp1129s0032	AT3G53620		AT1G78200	Kaladp0674s0171
Kaladp0030s0085	AT2G18245	Kaladp0033s0042	AT3G03960	Kaladp0090s0059	AT3G53770		AT5G19221	Kaladp0666s0030
Kaladp0030s0080	AT2G28590	Kaladp0033s0049	AT3G03980	Kaladp0085s0012	AT3G53810		AT1G43290	Kaladp0058s0097
Kaladp0088s0061	AT2G28600	Kaladp0033s0050	AT3G04240	Kaladp0023s0072	AT3G53900		AT2G32690	Kaladp0060s0475
Kaladp0607s0013	AT3G44720	Kaladp0033s0066	AT3G04360	Kaladp0040s0547	AT3G53940		AT3G02140	Kaladp0040s0325
Kaladp0018s0294	AT4G26910	Kaladp0033s0069	AT3G04560	Kaladp0058s0630	AT3G53960		AT3G17998	Kaladp0060s0497
Kaladp0058s0491	AT1G18670	Kaladp0033s0074	AT3G04600	Kaladp0040s0127	AT3G54090		AT3G50808	Kaladp0071s0393
Kaladp0552s0002	AT4G18390	Kaladp0033s0080	AT3G04680	Kaladp0051s0102	AT3G54210		AT5G58650	Kaladp0095s0297
Kaladp0018s0299	AT4G30160	Kaladp0033s0082	AT3G04790	Kaladp0550s0042	AT3G54220		AT5G35490	Kaladp0068s0190
Kaladp0018s0298	AT1G61480	Kaladp0033s0087	AT3G04820	Kaladp0069s0104	AT3G54490		AT5G23460	Kaladp0042s0150
Kaladp0008s0070	AT4G14990	Kaladp0033s0095	AT3G04840	Kaladp0515s0050	AT3G54630		AT1G26960	Kaladp0016s0235
Kaladp0008s0077	AT3G19553	Kaladp0033s0133	AT3G05070	Kaladp0278s0040	AT3G54970		AT2G22770	Kaladp0045s0303
Kaladp1078s0003	AT3G62750	Kaladp0033s0138	AT3G05090	Kaladp0079s0042	AT3G55010		AT1G50760	Kaladp0043s0184
Kaladp1078s0002	AT5G52120	Kaladp0033s0179	AT3G05320	Kaladp0066s0031	AT3G55080		AT5G16540	Kaladp0088s0022
Kaladp0016s0049	AT4G36690	Kaladp0033s0190	AT3G05410	Kaladp0020s0145	AT3G55140		AT2G16260	Kaladp0093s0135
Kaladp0016s0047	AT5G08530	Kaladp0033s0234	AT3G05420	Kaladp0028s0013	AT3G55180		AT1G20910	Kaladp0079s0162
Kaladp0042s0246	AT5G54970	Kaladp0033s0268	AT3G05530	Kaladp0039s0450	AT3G55250		AT3G29140	Kaladp1142s0002
Kaladp0040s0072	AT4G24210	Kaladp0033s0270	AT3G05560	Kaladp0009s0044	AT3G55330		AT2G43018	Kaladp0043s0166
Kaladp0041s0038	AT1G48370	Kaladp0033s0282	AT3G05640	Kaladp0060s0423	AT3G55420		260379_at	Kaladp0003s0163
Kaladp0087s0172	AT5G19850	Kaladp0033s0292	AT3G05970	Kaladp0002s0081	AT3G55550		AT5G01200	Kaladp0001s0153
Kaladp0098s0059	AT5G19855	Kaladp0033s0301	AT3G06050	Kaladp0071s0087	AT3G55640		AT2G21310	Kaladp0096s0111
Kaladp0098s0055	AT4G01330	Kaladp0033s0305	AT3G06200	Kaladp0550s0067	AT3G55820		AT3G13965	Kaladp0059s0326
Kaladp0098s0051	AT2G44070	Kaladp0033s0309	AT3G06260	Kaladp0032s0037	AT3G55830		AT1G64105	Kaladp0095s0472
Kaladp0039s0363	AT4G18700	Kaladp0033s0311	AT3G06330	Kaladp0417s0010	AT3G55880		AT1G10060	Kaladp0995s0003
Kaladp0050s0244	AT2G19190	Kaladp0033s0325	AT3G06350	Kaladp0069s0027	AT3G55930		AT3G23690	Kaladp0093s0096
Kaladp0102s0114	AT2G15880	Kaladp0033s0327	AT3G06420	Kaladp0011s0548	AT3G56010		AT1G64270	Kaladp0090s0006
Kaladp0037s0432	AT5G67090	Kaladp0034s0033	AT3G06480	Kaladp0050s0111	AT3G56110		AT1G53650	Kaladp0872s0017
Kaladp0037s0433	AT5G64270	Kaladp0034s0035	AT3G06483	Kaladp0039s0538	AT3G56140		AT1G03040	Kaladp0032s0416
Kaladp0037s0436	AT1G18890	Kaladp0034s0044	AT3G06600	Kaladp0040s0535	AT3G56200		AT1G02470	Kaladp0032s0273
Kaladp0071s0335	AT4G36030	Kaladp0034s0061	AT3G06670	Kaladp0050s0161	AT3G56330		AT1G66900	Kaladp0075s0009
Kaladp0036s0085	AT3G46640	Kaladp0034s0065	AT3G06780	Kaladp0037s0172	AT3G56460		AT3G03180	Kaladp0011s0644
Kaladp0550s0039	AT5G25760	Kaladp0034s0072	AT3G06790	Kaladp0043s0001	AT3G56550		AT2G25900	Kaladp0048s0763
Kaladp0053s0308	AT1G09390	Kaladp0034s0074	AT3G06860	Kaladp0087s0008	AT3G56600		AT5G06330	Kaladp1239s0001
Kaladp0606s0015	AT1G03990	Kaladp0034s0092	AT3G06960	Kaladp0048s0828	AT3G56840		AT1G56270	Kaladp1036s0001
Kaladp0550s0032	AT5G61730	Kaladp0034s0098	AT3G07080	Kaladp0043s0161	AT3G56900		AT3G12820	Kaladp0048s0002
Kaladp0550s0033	AT2G35620	Kaladp0034s0100	AT3G07090	Kaladp0047s0128	AT3G57060		AT4G37295	Kaladp0096s0013
Kaladp0550s0034	AT1G01620	Kaladp0034s0102	AT3G07140	Kaladp0011s0349	AT3G57080		AT5G67600	Kaladp0093s0061
Kaladp0060s0495	AT4G27435	Kaladp0034s0113	AT3G07210	Kaladp0095s0539	AT3G57180		AT5G15440	Kaladp0081s0189
Kaladp0095s0278	AT3G51460	Kaladp0034s0131	AT3G07230	Kaladp0098s0019	AT3G57190		AT1G12960	Kaladp0081s0082
Kaladp0044s0058	AT3G57450	Kaladp0034s0133	AT3G07250	Kaladp0037s0119	AT3G57360		AT5G62540	Kaladp0080s0067
Kaladp0671s0018	AT1G76990	Kaladp0034s0134	AT3G07350	Kaladp0024s0409	AT3G57420		AT5G59040	Kaladp0423s0006
Kaladp0092s0178	AT3G05680	Kaladp0034s0152	AT3G07360	Kaladp0035s0049	AT3G57470		AT3G12370	Kaladp0089s0118
Kaladp0278s0009	AT2G17710	Kaladp0034s0156	AT3G07390	Kaladp0042s0051	AT3G57650		AT5G01880	Kaladp0101s0205
Kaladp0070s0163	AT5G56360	Kaladp0034s0159	AT3G07480	Kaladp0059s0048	AT3G57790		AT3G46030	Kaladp0055s0218
Kaladp0035s0014	AT2G03420	Kaladp0034s0193	AT3G07630	Kaladp0040s0273	AT3G57870		AT5G35680	Kaladp0098s0074
Kaladp0092s0217	AT2G33370	Kaladp0034s0222	AT3G07720	Kaladp0018s0311	AT3G57990		AT1G70880	Kaladp0093s0169
Kaladp0040s0246	AT1G09970	Kaladp0034s0226	AT3G07750	Kaladp0053s0382	AT3G58010		AT2G14640	Kaladp0617s0002
Kaladp0001s0048	AT1G79400	Kaladp0034s0227	AT3G07860	Kaladp0040s0444	AT3G58040		AT1G04070	Kaladp0266s0033
Kaladp0088s0106	AT5G01820	Kaladp0034s0239	AT3G07880	Kaladp0088s0085	AT3G58050		AT2G10450	Kaladp0095s0811
Kaladp0177s0004	AT5G51040	Kaladp0034s0240	AT3G07890	Kaladp0024s0406	AT3G58470		AT5G20470	Kaladp0093s0031
Kaladp0177s0005	AT3G04880	Kaladp0035s0001	AT3G07930	Kaladp0016s0341	AT3G58530		AT5G07152	Kaladp0152s0007
Kaladp0095s0168	AT2G27110	Kaladp0035s0017	AT3G07950	Kaladp0011s0455	AT3G58590		AT2G13720	Kaladp0076s0136
Kaladp0055s0164	AT2G02590	Kaladp0035s0027	AT3G08590	Kaladp0058s0127	AT3G58680		AT1G33450	Kaladp0040s0113
Kaladp0055s0163	AT1G26880	Kaladp0035s0039	AT3G08600	Kaladp0067s0237	AT3G58740		AT3G05220	Kaladp0977s0002
Kaladp0029s0020	AT1G57590	Kaladp0035s0040	AT3G08610	Kaladp0030s0050	AT3G58750		AT2G31700	Kaladp0607s0037
Kaladp0029s0023	AT1G52510	Kaladp0035s0047	AT3G08630	Kaladp0092s0040	AT3G58800		AFFX-r2-Bs-phe-M_at	Kaladp0084s0013
Kaladp0029s0025	AT5G65630	Kaladp0035s0052	AT3G08640	Kaladp0029s0065	AT3G59090		AT1G64330	Kaladp0058s0526
Kaladp0008s0013	AT2G33740	Kaladp0035s0059	AT3G08650	Kaladp0053s0185	AT3G59380		AT1G17510	Kaladp0674s0067
Kaladp1221s0032	AT4G12690	Kaladp0035s0060	AT3G08720	Kaladp0043s0180	AT3G59700		AT1G21520	Kaladp0070s0019
Kaladp0967s0014	AT1G80160	Kaladp0035s0063	AT3G08730	Kaladp0008s0805	AT3G59730		AT5G09470	Kaladp0055s0333
Kaladp0967s0015	AT4G26470	Kaladp0035s0066	AT3G08800	Kaladp0082s0206	AT3G59740		AT1G03420	Kaladp0001s0122
Kaladp0043s0173	AT5G26110	Kaladp0035s0068	AT3G08950	Kaladp0095s0098	AT3G59760		253744_s_at	Kaladp0045s0304
Kaladp0082s0006	AT3G53680	Kaladp0035s0087	AT3G09080	Kaladp0018s0180	AT3G59780		AT3G08620	Kaladp1071s0001
Kaladp0082s0002	AT3G06650	Kaladp0036s0008	AT3G09320	Kaladp0081s0250	AT3G59980		246100_at	Kaladp0095s0133
Kaladp0055s0299	AT3G54660	Kaladp0036s0013	AT3G09550	Kaladp0082s0182	AT3G60100		AT2G38350	Kaladp0001s0011
Kaladp0074s0025	AT5G50310	Kaladp0036s0035	AT3G09720	Kaladp0095s0558	AT3G60210		AT1G08340	Kaladp0045s0372
Kaladp0045s0088	AT3G52880	Kaladp0036s0039	AT3G09810	Kaladp0024s0977	AT3G60320		AT2G14030	Kaladp0317s0001
Kaladp0019s0038	AT5G58070	Kaladp0036s0041	AT3G09820	Kaladp0053s0287	AT3G60370		AT3G46830	Kaladp0045s0496
Kaladp0062s0086	AT1G74030	Kaladp0036s0052	AT3G09830	Kaladp0674s0061	AT3G60400		AT5G19170	Kaladp0011s0412
Kaladp0008s0330	AT3G12800	Kaladp0036s0068	AT3G09890	Kaladp0868s0010	AT3G60480		AT3G44410	Kaladp1169s0001
Kaladp0486s0007	AT5G62360	Kaladp0036s0071	AT3G10020	Kaladp0037s0234	AT3G60660		AT2G42930	Kaladp0025s0022
Kaladp0008s0336	AT2G30050	Kaladp0036s0072	AT3G10030	Kaladp0038s0074	AT3G60680		AT2G07280	Kaladp0027s0005
Kaladp0045s0334	AT1G41920	Kaladp0036s0086	AT3G10040	Kaladp0012s0092	AT3G60850		AT1G48690	Kaladp0087s0050
Kaladp0045s0331	AT4G34670	Kaladp0036s0094	AT3G10050	Kaladp1284s0002	AT3G61180		AT2G20270	Kaladp0068s0241
Kaladp0538s0014	AT5G04190	Kaladp0036s0099	AT3G10080	Kaladp0039s0164	AT3G61200		AT5G15830	Kaladp0095s0347
Kaladp0022s0062	AT4G15340	Kaladp0036s0100	AT3G10180	Kaladp0011s1248	AT3G61220		AT2G28755	Kaladp0262s0025
Kaladp0021s0092	AT4G35090	Kaladp0036s0107	AT3G10220	Kaladp0046s0200	AT3G61430		AT1G33660	Kaladp0065s0023
Kaladp0046s0165	AT1G65540	Kaladp0036s0113	AT3G10230	Kaladp0060s0254	AT3G61480		AT3G11200	Kaladp0809s0107
Kaladp0054s0011	AT3G59940	Kaladp0036s0118	AT3G10330	Kaladp0080s0117	AT3G61530		AT2G40970	Kaladp0081s0203
Kaladp0042s0085	AT4G20450	Kaladp0036s0137	AT3G10340	Kaladp0083s0039	AT3G61540		ATMG00840	Kaladp0048s0366
Kaladp0054s0016	AT2G28100	Kaladp0036s0138	AT3G10370	Kaladp0048s0954	AT3G61860		AT5G06000	Kaladp0057s0094
Kaladp0048s0510	AT1G73020	Kaladp0036s0139	AT3G10420	Kaladp0095s0372	AT3G61990		AT5G33390	Kaladp0053s0078
Kaladp0048s0515	AT5G04480	Kaladp0036s0142	AT3G10520	Kaladp0021s0049	AT3G62000		AT4G07840	Kaladp0073s0073
Kaladp0048s0517	AT4G11110	Kaladp0036s0153	AT3G10550	Kaladp0002s0091	AT3G62020		AT4G27654	Kaladp0032s0210
Kaladp0016s0259	AT3G48050	Kaladp0036s0154	AT3G10640	Kaladp0262s0030	AT3G62080		AT5G14330	Kaladp0090s0028
Kaladp0016s0256	AT5G23430	Kaladp0036s0174	AT3G10670	Kaladp0039s0055	AT3G62100		AT2G30960	Kaladp0081s0226
Kaladp0101s0049	AT1G11860	Kaladp0036s0191	AT3G10710	Kaladp0016s0036	AT3G62260		AT1G57550	Kaladp0041s0010
Kaladp0071s0109	AT4G20980	Kaladp0036s0193	AT3G10850	Kaladp0006s0072	AT3G62280		AT4G02230	Kaladp0058s0240
Kaladp0024s0916	AT5G14105	Kaladp0036s0194	AT3G10870	Kaladp0059s0267	AT3G62410		AT5G57785	Kaladp0058s0555
Kaladp0024s0914	AT1G05280	Kaladp0036s0195	AT3G10985	Kaladp0076s0332	AT3G62580		AT3G48620	Kaladp0033s0195
Kaladp0048s0777	AT2G23760	Kaladp0036s0204	AT3G11090	Kaladp0042s0008	AT3G62590		AT5G34770	Kaladp0095s0749
Kaladp0048s0773	AT1G78620	Kaladp0036s0214	AT3G11180	Kaladp0808s0062	AT3G62600		AT3G20900	Kaladp0042s0315
Kaladp0076s0293	AT4G23180	Kaladp0036s0223	AT3G11210	Kaladp0018s0273	AT3G62640		AT5G17830	Kaladp0039s0598
Kaladp0076s0290	AT1G47330	Kaladp0036s0224	AT3G11220	Kaladp0384s0003	AT3G62650		AT4G31450	Kaladp0081s0272
Kaladp0061s0070	AT4G15920	Kaladp0036s0237	AT3G11400	Kaladp0039s0625	AT3G62730		AT4G07810	Kaladp0766s0007
Kaladp0039s0017	AT5G67280	Kaladp0036s0254	AT3G11450	Kaladp0071s0457	AT3G62790		AT1G59970	Kaladp0062s0169
Kaladp0076s0128	AT1G32860	Kaladp0036s0256	AT3G11510	Kaladp0029s0131	AT3G62820		AT2G39460	Kaladp0059s0081
Kaladp0076s0125	AT2G18670	Kaladp0036s0259	AT3G11550	Kaladp0076s0088	AT3G62860		AT3G04000	Kaladp0442s0051
Kaladp0076s0126	AT5G19960	Kaladp0036s0273	AT3G11740	Kaladp0053s0332	AT3G63060		AT3G46150	Kaladp0060s0003
Kaladp0076s0120	AT1G22190	Kaladp0036s0274	AT3G11830	Kaladp0039s0044	AT3G63110		AT5G57840	Kaladp0045s0242
Kaladp0080s0066	AT3G60860	Kaladp0036s0277	AT3G11980	Kaladp0029s0117	AT3G63120		AT4G11890	Kaladp0911s0015
Kaladp0039s0603	AT4G02770	Kaladp0036s0283	AT3G12040	Kaladp0080s0119	AT3G63170		AT1G07500	Kaladp0517s0010
Kaladp0039s0606	AT1G62422	Kaladp0036s0291	AT3G12120	Kaladp0047s0051	AT3G63190		AT4G16980	Kaladp0030s0139
Kaladp0081s0357	AT5G40410	Kaladp0036s0295	AT3G12150	Kaladp0016s0401	AT3G63210		AT2G47380	Kaladp0014s0041
Kaladp0100s0107	AT1G67410	Kaladp0037s0003	AT3G12280	Kaladp0039s0039	AT3G63220		AT3G15600	Kaladp0011s0992
Kaladp0012s0119	AT1G09980	Kaladp0037s0016	AT3G12300	Kaladp0026s0090	AT3G63490		AT1G19830	Kaladp0060s0134
Kaladp0012s0113	AT3G27230	Kaladp0037s0020	AT3G12340	Kaladp0082s0014	AT4G00080		AT2G05630	Kaladp0026s0137
Kaladp0012s0111	AT4G02510	Kaladp0037s0021	AT3G12350	Kaladp0011s1308	AT4G00370		AT5G39700	Kaladp0003s0066
Kaladp0081s0270	AT1G06220	Kaladp0037s0024	AT3G12360	Kaladp0019s0127	AT4G00430		AT4G17505	Kaladp0081s0271
Kaladp0081s0277	AT5G59240	Kaladp0037s0025	AT3G12390	Kaladp0098s0091	AT4G00850		AT4G08220	Kaladp0010s0005
Kaladp0081s0275	AT2G25620	Kaladp0037s0033	AT3G12500	Kaladp0068s0352	AT4G00860		AT3G27270	Kaladp0001s0134
Kaladp0081s0279	AT1G09560	Kaladp0037s0040	AT3G12680	Kaladp0011s1250	AT4G01026		AT3G43460	Kaladp0057s0115
Kaladp0081s0278	AT5G65020	Kaladp0037s0045	AT3G12710	Kaladp0538s0004	AT4G01050		AT2G10840	Kaladp0040s0377
Kaladp0095s0757	AT5G61500	Kaladp0037s0049	AT3G12810	Kaladp0032s0047	AT4G01070		AT3G32220	Kaladp0039s0380
Kaladp0040s0311	AT5G64730	Kaladp0037s0055	AT3G12860	Kaladp0023s0055	AT4G01100		AT4G33020	Kaladp0053s0306
Kaladp0098s0218	AT2G32370	Kaladp0037s0062	AT3G13062	Kaladp0029s0158	AT4G01220		AT2G15870	Kaladp0011s1138
Kaladp0042s0163	AT5G42900	Kaladp0037s0077	AT3G13120	Kaladp0085s0108	AT4G01310		AT1G10980	Kaladp0076s0076
Kaladp0085s0134	AT3G57660	Kaladp0037s0094	AT3G13230	Kaladp0084s0063	AT4G01470		AT4G05510	Kaladp0039s0066
Kaladp0085s0137	AT3G60130	Kaladp0037s0100	AT3G13310	Kaladp0008s0191	AT4G01570		AT1G77870	Kaladp0029s0139
Kaladp0083s0080	AT1G13900	Kaladp0037s0113	AT3G13410	Kaladp0008s0533	AT4G01610		AT1G14490	Kaladp0064s0026
Kaladp0748s0015	AT4G21600	Kaladp0037s0114	AT3G13445	Kaladp0515s0121	AT4G01750		AT3G09480	Kaladp0011s0034
Kaladp0748s0011	AT2G02010	Kaladp0037s0120	AT3G13480	Kaladp0046s0206	AT4G01840		AT4G08730	Kaladp0515s0128
Kaladp0011s0953	AT3G18750	Kaladp0037s0129	AT3G13550	Kaladp0045s0238	AT4G01940		AT5G20290	Kaladp0266s0016
Kaladp0062s0141	AT2G29670	Kaladp0037s0137	AT3G13730	Kaladp0058s0280	AT4G02080		AT2G23740.3	Kaladp0015s0224
Kaladp0607s0032	AT3G10560	Kaladp0037s0143	AT3G14060	Kaladp0040s0032	AT4G02260		AT2G06220	Kaladp0040s0739
Kaladp0062s0149	AT5G16420	Kaladp0037s0161	AT3G14300	Kaladp0048s0023	AT4G02380		AT5G65480	Kaladp0049s0061
Kaladp0016s0065	AT3G14660	Kaladp0037s0174	AT3G14750	Kaladp0064s0086	AT4G02390		AT3G28170	Kaladp0070s0052
Kaladp0481s0005	AT3G17060	Kaladp0037s0189	AT3G14880	Kaladp0748s0005	AT4G02410		AT3G51360	Kaladp0011s0998
Kaladp0042s0269	AT3G02230	Kaladp0037s0191	AT3G14990	Kaladp0020s0086	AT4G02420		AT2G12300	Kaladp0040s0178
Kaladp0042s0268	AT5G03560	Kaladp0037s0209	AT3G15000	Kaladp0098s0174	AT4G02640		AT3G06760	Kaladp0050s0008
Kaladp0055s0330	AT1G52720	Kaladp0037s0212	AT3G15010	Kaladp0040s0028	AT4G02680		AT5G58787	Kaladp0076s0024
Kaladp0042s0267	AT3G28460	Kaladp0037s0213	AT3G15040	Kaladp0058s0469	AT4G02720		AT2G35075	Kaladp0083s0014
Kaladp0872s0027	AT2G29190	Kaladp0037s0216	AT3G15095	Kaladp0053s0033	AT4G02810		AT5G49080	Kaladp0098s0081
Kaladp0056s0058	AT4G39540	Kaladp0037s0218	AT3G15120	Kaladp0048s0865	AT4G02820		AT5G50450	Kaladp0033s0020
Kaladp0050s0088	AT5G15770	Kaladp0037s0229	AT3G15180	Kaladp0066s0016	AT4G02840		AT5G23650	Kaladp0318s0003
Kaladp0050s0085	AT5G24610	Kaladp0037s0236	AT3G15353	Kaladp0071s0252	AT4G02920		AT5G41340	Kaladp0043s0090
Kaladp1251s0003	AT2G24100	Kaladp0037s0238	AT3G15380	Kaladp0048s0964	AT4G02980		AT4G16980	Kaladp0043s0251
Kaladp0047s0192	AT1G01420	Kaladp0037s0259	AT3G15450	Kaladp0036s0001	AT4G02990		AT3G13280	Kaladp0496s0007
Kaladp1251s0001	AT5G60070	Kaladp0037s0275	AT3G15460	Kaladp0101s0009	AT4G03600		AT3G06750	Kaladp0003s0094
Kaladp0060s0049	AT4G08850	Kaladp0037s0283	AT3G15540	Kaladp0002s0059	AT4G03960		AT5G62400	Kaladp0091s0165
Kaladp1222s0028	AT4G35420	Kaladp0037s0288	AT3G15580	Kaladp0098s0039	AT4G04020		AT1G63040	Kaladp0011s0751
Kaladp1222s0027	AT1G01820	Kaladp0037s0295	AT3G15660	Kaladp0011s0352	AT4G04180		AT3G04605	Kaladp0011s0021
Kaladp0064s0039	AT1G08550	Kaladp0037s0298	AT3G15850	Kaladp0059s0111	AT4G04470		AT2G17730	Kaladp0017s0002
Kaladp0059s0308	AT1G72500	Kaladp0037s0301	AT3G15940	Kaladp0060s0060	AT4G04860		AT4G07780	Kaladp0095s0788
Kaladp0064s0030	AT2G45010	Kaladp0037s0304	AT3G15970	Kaladp0008s0332	AT4G05400		AT2G01840	Kaladp0044s0096
Kaladp0401s0002	AT5G36160	Kaladp0037s0305	AT3G16000	Kaladp0480s0004	AT4G07390		AT4G17140.3	Kaladp0015s0008
Kaladp0102s0136	AT4G10450	Kaladp0037s0309	AT3G16050	Kaladp0032s0056	AT4G07400		AT3G44420	Kaladp0010s0059
Kaladp0050s0268	AT2G44880	Kaladp0037s0310	AT3G16060	Kaladp0060s0406	AT4G08390		AT1G59910	Kaladp1002s0003
Kaladp0060s0302	AT1G19650	Kaladp0037s0317	AT3G16110	Kaladp0868s0032	AT4G08690		AT2G41090	Kaladp0011s1054
Kaladp0060s0307	AT2G47940	Kaladp0037s0323	AT3G16170	Kaladp0863s0020	AT4G08950		AT2G37950	Kaladp0030s0135
Kaladp0060s0309	AT2G19170	Kaladp0037s0334	AT3G16230	Kaladp0093s0142	AT4G09150		AT2G15380	Kaladp0056s0086
Kaladp0037s0416	AT5G25560	Kaladp0037s0336	AT3G16250	Kaladp0083s0032	AT4G09160		AT4G36560	Kaladp0011s0729
Kaladp0037s0141	AT5G27700	Kaladp0037s0357	AT3G16320	Kaladp0039s0332	AT4G09630		AT2G02350	Kaladp0050s0105
Kaladp0024s0762	AT3G08010	Kaladp0037s0358	AT3G16360	Kaladp0103s0009	AT4G10030		AT4G04010	Kaladp0062s0035
Kaladp0024s0767	AT5G67070	Kaladp0037s0359	AT3G16630	Kaladp0096s0049	AT4G10170		AT1G77570	Kaladp0076s0263
Kaladp0059s0163	AT3G49060	Kaladp0037s0362	AT3G16690	Kaladp0011s0054	AT4G10390		AT3G53800	Kaladp0748s0048
Kaladp0550s0012	AT4G31540	Kaladp0037s0372	AT3G16780	Kaladp0033s0022	AT4G10750		AT5G18760	Kaladp0062s0045
Kaladp0053s0327	AT2G22420	Kaladp0037s0376	AT3G16920	Kaladp0043s0100	AT4G11970		AT2G11240	Kaladp0010s0158
Kaladp0095s0568	AT1G59710	Kaladp0037s0377	AT3G17060	Kaladp0034s0003	AT4G12060		AT1G52550	Kaladp0010s0120
Kaladp0979s0009	AT2G25430	Kaladp0037s0389	AT3G17090	Kaladp0036s0082	AT4G12070		AT1G73490	Kaladp0024s0276
Kaladp0515s0145	AT2G47010	Kaladp0037s0400	AT3G17210	Kaladp0068s0205	AT4G12230		AT1G35900	Kaladp0010s0159
Kaladp0515s0142	AT3G08630	Kaladp0037s0406	AT3G17350	Kaladp0070s0050	AT4G12270		AT2G37140	Kaladp0055s0152
Kaladp0024s0584	AT2G17800	Kaladp0037s0413	AT3G17365	Kaladp0072s0057	AT4G12280		AT5G26640	Kaladp0031s0037
Kaladp0024s0585	AT3G59140	Kaladp0037s0436	AT3G17440	Kaladp0040s0583	AT4G12750		AT1G17145	Kaladp0095s0409
Kaladp0027s0027	AT3G09320	Kaladp0037s0447	AT3G17510	Kaladp0095s0762	AT4G12760		AT2G32490	Kaladp0463s0001
Kaladp0038s0054	AT1G69620	Kaladp0037s0455	AT3G17609	Kaladp0442s0028	AT4G12880		AT4G05370	Kaladp0011s0633
Kaladp0095s0694	AT1G77590	Kaladp0037s0456	AT3G17611	Kaladp0003s0111	AT4G12910		AT5G02840	Kaladp0538s0030
Kaladp0101s0180	AT5G60040	Kaladp0037s0478	AT3G17780	Kaladp0050s0135	AT4G12970		252722_at	Kaladp0912s0010
Kaladp0081s0046	AT3G24790	Kaladp0037s0490	AT3G17810	Kaladp0055s0540	AT4G13030		AT1G30750	Kaladp0102s0040
Kaladp0032s0033	AT5G47750	Kaladp0037s0521	AT3G17830	Kaladp0024s0508	AT4G13195		AT3G43020	Kaladp0671s0008
Kaladp0092s0159	AT3G59490	Kaladp0037s0522	AT3G17880	Kaladp0098s0092	AT4G13200		AT5G23640	Kaladp0048s0655
Kaladp0092s0153	AT2G23590	Kaladp0037s0531	AT3G17910	Kaladp0016s0196	AT4G13220		AT5G19510	Kaladp0067s0295
Kaladp0035s0032	AT5G39740	Kaladp0038s0001	AT3G17970	Kaladp0048s0947	AT4G13510		AT3G51632	Kaladp0076s0383
Kaladp0010s0179	AT3G62410	Kaladp0038s0017	AT3G18130	Kaladp0060s0198	AT4G13520		AT1G41930	Kaladp0043s0039
Kaladp0020s0143	AT2G27285	Kaladp0038s0027	AT3G18165	Kaladp0024s0762	AT4G13530		AT3G24250	Kaladp0033s0275
Kaladp0001s0065	AT5G01800	Kaladp0038s0029	AT3G18190	Kaladp0047s0264	AT4G13630		AT1G22720	Kaladp0015s0193
Kaladp0042s0019	AT3G14410	Kaladp0038s0042	AT3G18200	Kaladp0630s0037	AT4G13670		AT2G39160	Kaladp0026s0127
Kaladp0055s0105	AT1G28520	Kaladp0038s0089	AT3G18310	Kaladp0068s0023	AT4G13690		AT5G01732	Kaladp0515s0136
Kaladp0071s0352	AT3G09580	Kaladp0038s0092	AT3G18420	Kaladp0027s0037	AT4G13980		AT1G30150	Kaladp0091s0081
Kaladp0043s0194	AT2G03380	Kaladp0038s0134	AT3G18430	Kaladp0024s0426	AT4G14050		AT1G42420	Kaladp0844s0018
Kaladp0043s0195	AT4G32840	Kaladp0038s0141	AT3G18490	Kaladp0061s0048	AT4G14080		AT1G43200	Kaladp0008s0353
Kaladp0011s0720	AT2G31810	Kaladp0038s0144	AT3G18524	Kaladp0049s0025	AT4G14130		AT3G49162	Kaladp0058s0661
Kaladp0011s0721	AT2G36840	Kaladp0039s0011	AT3G18600	Kaladp0515s0088	AT4G14380		AT1G32870	Kaladp0058s0037
Kaladp0043s0193	AT1G31170	Kaladp0039s0034	AT3G18790	Kaladp0021s0095	AT4G14430		AT4G23070	Kaladp0018s0130
Kaladp0902s0017	AT1G72630	Kaladp0039s0056	AT3G18860	Kaladp0040s0717	AT4G14440		AT4G37610	Kaladp0011s0705
Kaladp0048s0101	AT5G45670	Kaladp0039s0074	AT3G18890	Kaladp0079s0028	AT4G14850		AT5G16980	Kaladp1222s0077
Kaladp0062s0193	AT4G28540	Kaladp0039s0079	AT3G19170	Kaladp0047s0157	AT4G14930		AT1G68725	Kaladp0095s0551
Kaladp0912s0008	AT2G14860	Kaladp0039s0096	AT3G19210	Kaladp0046s0240	AT4G14940		AT1G69970	Kaladp0011s1349
Kaladp0101s0234	AT2G06005	Kaladp0039s0102	AT3G19300	Kaladp0087s0112	AT4G14965		AT3G62050	Kaladp0045s0031
Kaladp0008s0687	AT1G80180	Kaladp0039s0126	AT3G19380	Kaladp0093s0010	AT4G15090		AT1G53970	Kaladp0011s1012
Kaladp0101s0235	AT4G37300	Kaladp0039s0131	AT3G19420	Kaladp0042s0273	AT4G15110		AT2G13160	Kaladp0048s0388
Kaladp0040s0436	AT4G37650	Kaladp0039s0136	AT3G19630	Kaladp0167s0005	AT4G15290		AT1G52880	Kaladp0058s0599
Kaladp0040s0435	AT1G07340	Kaladp0039s0188	AT3G19640	Kaladp0073s0096	AT4G15320		AT2G10370	Kaladp0550s0060
Kaladp0011s0894	AT5G07250	Kaladp0039s0212	AT3G19670	Kaladp0092s0201	AT4G15420		AT3G47330	Kaladp0074s0001
Kaladp0019s0016	AT5G52440	Kaladp0039s0213	AT3G19690	Kaladp0039s0578	AT4G15470		AT1G71030	Kaladp1077s0008
Kaladp0019s0013	AT4G04370	Kaladp0039s0217	AT3G19720	Kaladp0101s0289	AT4G15755		AT1G51430	Kaladp0001s0324
Kaladp0011s0549	AT3G06670	Kaladp0039s0219	AT3G19810	Kaladp0040s0017	AT4G15790		AT2G30380	Kaladp0039s0237
Kaladp0036s0067	AT4G35650	Kaladp0039s0266	AT3G19970	Kaladp0351s0027	AT4G15830		AT5G32400	Kaladp0048s0761
Kaladp0045s0355	AT3G10910	Kaladp0039s0278	AT3G19980	Kaladp0048s0576	AT4G15910		AT3G04510	Kaladp0053s0581
Kaladp0021s0079	AT1G66220	Kaladp0039s0279	AT3G19990	Kaladp0076s0400	AT4G15940		AFFX-LysX-M_at	Kaladp0072s0051
Kaladp0007s0099	AT5G37020	Kaladp0039s0280	AT3G20000	Kaladp0043s0212	AT4G15950		AT5G03400	Kaladp0011s0385
Kaladp0068s0343	AT5G50330	Kaladp0039s0282	AT3G20015	Kaladp0092s0152	AT4G16155		AT2G02670	Kaladp0083s0020
Kaladp0048s0578	AT2G43330	Kaladp0039s0284	AT3G20060	Kaladp0061s0156	AT4G16210		AT1G40150	Kaladp0050s0071
Kaladp0054s0076	AT5G13970	Kaladp0039s0286	AT3G20070	Kaladp0016s0104	AT4G16360		AT1G16510	Kaladp0076s0305
Kaladp0005s0044	AT2G32540	Kaladp0039s0295	AT3G20220	Kaladp0018s0097	AT4G16380		AT1G33130	Kaladp0262s0004
Kaladp0048s0572	AT5G19600	Kaladp0039s0304	AT3G20340	Kaladp0096s0069	AT4G16410		AT3G43100	Kaladp0041s0050
Kaladp0048s0576	AT2G30520	Kaladp0039s0311	AT3G20490	Kaladp1319s0031	AT4G16420		AT1G52830	Kaladp0058s0540
Kaladp0520s0020	AT4G13890	Kaladp0039s0336	AT3G20530	Kaladp0095s0323	AT4G16442		AT2G04440	Kaladp0476s0009
Kaladp0074s0027	AT4G34870	Kaladp0039s0340	AT3G20650	Kaladp0068s0165	AT4G16470		AFFX-r2-Bs-dap-5_at	Kaladp0318s0004
Kaladp0015s0107	AT1G20670	Kaladp0039s0353	AT3G20740	Kaladp0092s0232	AT4G16566		AT1G36120	Kaladp0050s0055
Kaladp0015s0108	AT5G13600	Kaladp0039s0359	AT3G20870	Kaladp0048s0899	AT4G16790		AT1G15830	Kaladp0053s0629
Kaladp1244s0001	AT4G38880	Kaladp0039s0382	AT3G20920	Kaladp0102s0118	AT4G16820		AT4G03070	Kaladp0442s0031
Kaladp0101s0061	AT2G38550	Kaladp0039s0387	AT3G20970	Kaladp0040s0087	AT4G16850		AT3G60490	Kaladp0009s0035
Kaladp0101s0062	AT1G01340	Kaladp0039s0396	AT3G21055	Kaladp0038s0093	AT4G17030		AT1G52090	Kaladp0008s0351
Kaladp0102s0090	AT4G15320	Kaladp0039s0432	AT3G21060	Kaladp0095s0752	AT4G17090		AT1G64628	Kaladp0083s0015
Kaladp0067s0211	AT1G53720	Kaladp0039s0433	AT3G21110	Kaladp0060s0062	AT4G17100		AT1G79500	Kaladp0351s0001
Kaladp0067s0214	AT2G28470	Kaladp0039s0443	AT3G21220	Kaladp0081s0376	AT4G17180		AT2G10970	Kaladp0048s0661
Kaladp0055s0484	AT3G43790	Kaladp0039s0447	AT3G21390	Kaladp0100s0097	AT4G17370		257539_at	Kaladp0039s0285
Kaladp0039s0192	AT2G18960	Kaladp0039s0449	AT3G21420	Kaladp0037s0115	AT4G17410		AT5G64800	Kaladp0071s0364
Kaladp0039s0197	AT4G20430	Kaladp0039s0457	AT3G21540	Kaladp0047s0153	AT4G17520		AT2G07812	Kaladp0076s0353
Kaladp0131s0009	AT1G72310	Kaladp0039s0462	AT3G21670	Kaladp0095s0163	AT4G17560		AT4G19620	Kaladp0071s0418
Kaladp0131s0005	AT1G64530	Kaladp0039s0471	AT3G21720	Kaladp0078s0018	AT4G17600		AT3G27410	Kaladp0011s0868
Kaladp0031s0084	AT1G01120	Kaladp0039s0514	AT3G21740	Kaladp0011s0534	AT4G17760		AT1G63170	Kaladp0043s0224
Kaladp0031s0081	AT5G67440	Kaladp0039s0515	AT3G21810	Kaladp0058s0257	AT4G17870		AT5G63590	Kaladp0098s0015
Kaladp0027s0023	AT3G22540	Kaladp0039s0523	AT3G21870	Kaladp0075s0028	AT4G17940		AT3G20270	Kaladp0011s0033
Kaladp0027s0020	AT3G44680	Kaladp0039s0537	AT3G22104	Kaladp0096s0048	AT4G18160		AT5G35070	Kaladp0427s0006
Kaladp0024s0938	AT3G11760	Kaladp0039s0550	AT3G22190	Kaladp0050s0322	AT4G18230		AT1G33460	Kaladp0035s0077
Kaladp0027s0029	AT2G39200	Kaladp0039s0563	AT3G22300	Kaladp0042s0167	AT4G18480		AT4G02690	Kaladp0035s0078
Kaladp0024s0240	AT3G22320	Kaladp0039s0568	AT3G22320	Kaladp0068s0125	AT4G18910		AT2G14570	Kaladp0538s0029
Kaladp0040s0157	AT1G68490	Kaladp0039s0569	AT3G22480	Kaladp0028s0080	AT4G18975		255987_s_at	Kaladp0045s0079
Kaladp0095s0734	AT5G66060	Kaladp0039s0573	AT3G22620	Kaladp1222s0023	AT4G19030		AT1G77830	Kaladp0037s0330
Kaladp1006s0019	AT3G48070	Kaladp0039s0583	AT3G22660	Kaladp0012s0017	AT4G19191		AT3G56260	Kaladp0734s0006
Kaladp1006s0016	AT5G24390	Kaladp0039s0584	AT3G22670	Kaladp0024s0056	AT4G19210		AT2G43150	Kaladp0168s0007
Kaladp0011s0394	AT1G80400	Kaladp0039s0586	AT3G22680	Kaladp0032s0322	AT4G19420		AT1G48290	Kaladp0008s0878
Kaladp0011s0390	AT5G60690	Kaladp0039s0605	AT3G22840	Kaladp0011s0339	AT4G19440		AT4G04000	Kaladp0955s0006
Kaladp0093s0010	AT3G04760	Kaladp0039s0606	AT3G22930	Kaladp0101s0295	AT4G19640		AT1G68160	Kaladp0101s0210
Kaladp0081s0259	AT2G17880	Kaladp0039s0613	AT3G23080	Kaladp0048s0428	AT4G19660		AT5G01610	Kaladp0080s0105
Kaladp0099s0023	AT3G13050	Kaladp0039s0628	AT3G23330	Kaladp0058s0112	AT4G19890		AT3G30360	Kaladp0046s0057
Kaladp0045s0181	AT1G80630	Kaladp0039s0635	AT3G23400	Kaladp0024s0177	AT4G19990		AT2G10850	Kaladp0039s0203
Kaladp0095s0342	AT4G33770	Kaladp0039s0648	AT3G23620	Kaladp0001s0009	AT4G20090		AT3G03170	Kaladp0032s0361
Kaladp0095s0344	AT2G19780	Kaladp0039s0654	AT3G23710	Kaladp0001s0023	AT4G20310		AT5G26020	Kaladp0027s0047
Kaladp0083s0065	AT2G37330	Kaladp0039s0672	AT3G23940	Kaladp0255s0003	AT4G20350		AT5G22270	Kaladp0011s0203
Kaladp0044s0061	AT2G35780	Kaladp0039s0673	AT3G23980	Kaladp0055s0319	AT4G21170		AT2G01240	Kaladp0401s0004
Kaladp0044s0060	AT5G03230	Kaladp0039s0676	AT3G24040	Kaladp0476s0015	AT4G21190		AT1G23650	Kaladp0839s0009
Kaladp0048s0899	AT2G25600	Kaladp0039s0682	AT3G24060	Kaladp0071s0030	AT4G21210		AT1G35570	Kaladp0995s0001
Kaladp0040s0337	AT3G09470	Kaladp0039s0703	AT3G24160	Kaladp0067s0309	AT4G21320		AT1G34545	Kaladp0024s0772
Kaladp0040s0336	AT4G17230	Kaladp0039s0711	AT3G24170	Kaladp0071s0462	AT4G21500		AT1G28030	Kaladp0053s0271
Kaladp0674s0155	AT1G55850	Kaladp0039s0713	AT3G24315	Kaladp0078s0007	AT4G21510		AT2G29920	Kaladp0007s0044
Kaladp0011s0975	AT3G59770	Kaladp0039s0720	AT3G24440	Kaladp0011s0113	AT4G21590		AT2G05370	Kaladp0040s0590
Kaladp0607s0057	AT5G26910	Kaladp0039s0730	AT3G24450	Kaladp0083s0018	AT4G21600		AT3G15300	Kaladp0472s0031
Kaladp0062s0125	AT4G26530	Kaladp0039s0733	AT3G24480	Kaladp0040s0704	AT4G21610		AT1G18540	Kaladp0024s0352
Kaladp0062s0128	AT4G25130	Kaladp0039s0737	AT3G24515	Kaladp0863s0019	AT4G21790		AT4G02490	Kaladp0091s0131
Kaladp0085s0119	AT3G14067	Kaladp0039s0753	AT3G24530	Kaladp0040s0008	AT4G21810		AT5G28760	Kaladp0047s0156
Kaladp0060s0127	AT1G71780	Kaladp0039s0773	AT3G24570	Kaladp0048s0300	AT4G22300		AT3G45000	Kaladp0011s0456
Kaladp0085s0114	AT4G13420	Kaladp0040s0022	AT3G24660	Kaladp0076s0149	AT4G22580		AT3G45360	Kaladp0047s0059
Kaladp0003s0046	AT1G69830	Kaladp0040s0024	AT3G24760	Kaladp0092s0076	AT4G23060		AT1G02340	Kaladp0030s0071
Kaladp0003s0047	AT1G07150	Kaladp0040s0025	AT3G25040	Kaladp0014s0018	AT4G23400		AT1G13070	Kaladp1208s0002
Kaladp0003s0043	AT1G78000	Kaladp0040s0035	AT3G25070	Kaladp0026s0105	AT4G23410		AT3G31340	Kaladp0059s0305
Kaladp0055s0317	AT5G59080	Kaladp0040s0042	AT3G25140	Kaladp0027s0002	AT4G23470		AT1G66030	Kaladp0036s0304
Kaladp0042s0203	AT5G16400	Kaladp0040s0045	AT3G25160	Kaladp0047s0143	AT4G23620		AT1G02490	Kaladp0059s0128
Kaladp0001s0316	AT1G74470	Kaladp0040s0062	AT3G25500	Kaladp0095s0086	AT4G23710		AT5G04650	Kaladp0101s0248
Kaladp0056s0070	AT2G13680	Kaladp0040s0070	AT3G25520	Kaladp0102s0123	AT4G23920		AT2G27380	Kaladp0674s0130
Kaladp0056s0079	AT5G58350	Kaladp0040s0078	AT3G25540	Kaladp0101s0180	AT4G23930		AT3G42350	Kaladp0088s0040
Kaladp0872s0009	AT3G53520	Kaladp0040s0097	AT3G25680	Kaladp0037s0532	AT4G23950		AT5G62130	Kaladp0098s0065
Kaladp0050s0067	AT1G36730	Kaladp0040s0099	AT3G25805	Kaladp0101s0262	AT4G23990		AT1G74560	Kaladp0016s0379
Kaladp0050s0069	AT5G57150	Kaladp0040s0112	AT3G25900	Kaladp0058s0346	AT4G24000		AT1G68380	Kaladp0045s0450
Kaladp0087s0183	AT1G68260	Kaladp0040s0144	AT3G25980	Kaladp0096s0019	AT4G24010		AT1G27640	Kaladp1038s0004
Kaladp1222s0041	AT1G60710	Kaladp0040s0147	AT3G26000	Kaladp0080s0031	AT4G24140		AT1G36095	Kaladp0048s0127
Kaladp1222s0045	AT5G13630	Kaladp0040s0158	AT3G26060	Kaladp0028s0021	AT4G24330		AT2G18115	Kaladp0095s0462
Kaladp0087s0188	AT2G39780	Kaladp0040s0173	AT3G26100	Kaladp0062s0136	AT4G24490		AT2G15940	Kaladp0008s0295
Kaladp0262s0030	AT5G49610	Kaladp0040s0174	AT3G26380	Kaladp1262s0001	AT4G24520		AT1G22270	Kaladp1156s0005
Kaladp0262s0031	AT3G16350	Kaladp0040s0217	AT3G26410	Kaladp0089s0115	AT4G24550		AT4G31260	Kaladp0061s0035
Kaladp0262s0033	AT2G45820	Kaladp0040s0221	AT3G26610	Kaladp0037s0520	AT4G24570		AT3G31320	Kaladp0095s0491
Kaladp0084s0084	AT4G23570	Kaladp0040s0255	AT3G26680	Kaladp0076s0193	AT4G24750		AT5G55420	Kaladp0063s0003
Kaladp0064s0019	AT3G22150	Kaladp0040s0295	AT3G26850	Kaladp0068s0118	AT4G24770		AT1G63390	Kaladp0046s0048
Kaladp0053s0697	AT3G45410	Kaladp0040s0299	AT3G26900	Kaladp0040s0021	AT4G24810		AT4G16880	Kaladp0039s0333
Kaladp0037s0169	AT5G27760	Kaladp0040s0344	AT3G26990	Kaladp0101s0022	AT4G24820		AT3G56090	Kaladp0024s0322
Kaladp0037s0163	AT2G24830	Kaladp0040s0349	AT3G27200	Kaladp0081s0282	AT4G24830		AT5G02680	Kaladp0101s0227
Kaladp0037s0160	AT3G46820	Kaladp0040s0369	AT3G27300	Kaladp0024s0198	AT4G25000		AT2G25510	Kaladp0001s0039
Kaladp0037s0161	AT5G56350	Kaladp0040s0382	AT3G27740	Kaladp0037s0501	AT4G25030		AT4G18070	Kaladp0011s0684
Kaladp0059s0185	AT4G22150	Kaladp0040s0386	AT3G27925	Kaladp0840s0040	AT4G25040		AT3G24680	Kaladp0031s0088
Kaladp0095s0509	AT1G76950	Kaladp0040s0388	AT3G27930	Kaladp0043s0181	AT4G25130		AT2G19340	Kaladp0168s0010
Kaladp0095s0505	AT3G24000	Kaladp0040s0395	AT3G28420	Kaladp0047s0241	AT4G25200		AT2G19200	Kaladp0266s0004
Kaladp0034s0003	AT2G14670	Kaladp0040s0416	AT3G28450	Kaladp0016s0079	AT4G25370		AT2G05580	Kaladp0019s0121
Kaladp0037s0298	AT1G08570	Kaladp0040s0425	AT3G28460	Kaladp0079s0092	AT4G25480		AT4G09560	Kaladp0039s0660
Kaladp0037s0292	AT1G49160	Kaladp0040s0426	AT3G28900	Kaladp0773s0005	AT4G25610		AT2G24160	Kaladp0008s0773
Kaladp0037s0293	AT5G65180	Kaladp0040s0429	AT3G28960	Kaladp0016s0127	AT4G26160		AT4G07430	Kaladp0039s0667
Kaladp0079s0144	AT2G36310	Kaladp0040s0434	AT3G29200	Kaladp0011s0793	AT4G26180		AT5G12990	Kaladp0037s0405
Kaladp0071s0170	AT1G50020	Kaladp0040s0441	AT3G29240	Kaladp0095s0559	AT4G26400		AT4G07460	Kaladp0036s0253
Kaladp0023s0080	AT2G26540	Kaladp0040s0443	AT3G29300	Kaladp0086s0006	AT4G26555		AT1G67760	Kaladp0092s0099
Kaladp0574s0002	AT4G26700	Kaladp0040s0458	AT3G33520	Kaladp0042s0268	AT4G26680		AT2G31110	Kaladp0070s0008
Kaladp0011s1362	AT1G64710	Kaladp0040s0460	AT3G42050	Kaladp0081s0147	AT4G26730		AT1G35880	Kaladp1192s0001
Kaladp0012s0096	AT5G40200	Kaladp0040s0462	AT3G42170	Kaladp0053s0475	AT4G26740		AT3G28190	Kaladp0071s0261
Kaladp0913s0004	AT1G50280	Kaladp0040s0469	AT3G43540	Kaladp0630s0077	AT4G26750		AT5G33380	Kaladp0084s0020
Kaladp0081s0061	AT1G07360	Kaladp0040s0471	AT3G43610	Kaladp0808s0003	AT4G26840		AT3G45270	Kaladp0101s0219
Kaladp0032s0014	AT1G23300	Kaladp0040s0472	AT3G43790	Kaladp0032s0298	AT4G27010		AT5G65040	Kaladp0011s0806
Kaladp0039s0271	AT3G01690	Kaladp0040s0477	AT3G44380	Kaladp0011s0582	AT4G27030		AT1G35860	Kaladp0064s0131
Kaladp0039s0272	AT1G76040	Kaladp0040s0481	AT3G44590	Kaladp0024s0694	AT4G27040		AT3G42820	Kaladp0064s0036
Kaladp0001s0084	AT1G09930	Kaladp0040s0486	AT3G44600	Kaladp0808s0063	AT4G27230		AT3G01730	Kaladp0010s0020
Kaladp0001s0089	AT5G08010	Kaladp0040s0489	AT3G45620	Kaladp0016s0288	AT4G27440		AT4G07600	Kaladp0067s0081
Kaladp0043s0207	AT1G72300	Kaladp0040s0497	AT3G45770	Kaladp0036s0263	AT4G27460		AT1G14760	Kaladp0002s0035
Kaladp0607s0056	AT1G53390	Kaladp0040s0500	AT3G45900	Kaladp0020s0073	AT4G27990		AT3G45110	Kaladp0043s0114
Kaladp0063s0012	AT4G31850	Kaladp0040s0505	AT3G46020	Kaladp0011s1330	AT4G28020		AT2G34100	Kaladp0053s0162
Kaladp0042s0076	AT1G07090	Kaladp0040s0507	AT3G46180	Kaladp0087s0190	AT4G28030		AT5G28440	Kaladp0538s0028
Kaladp0057s0097	AT2G35060	Kaladp0040s0509	AT3G46210	Kaladp0098s0200	AT4G28100		AT1G13910	Kaladp0674s0011
Kaladp0057s0098	AT5G02420	Kaladp0040s0520	AT3G46220	Kaladp0011s0982	AT4G28210		AT1G09180	Kaladp0053s0222
Kaladp0011s0703	AT2G04890	Kaladp0040s0522	AT3G46560	Kaladp0011s0408	AT4G28370		AT5G43480	Kaladp0047s0003
Kaladp1129s0018	AT4G05150	Kaladp0040s0528	AT3G46630	Kaladp0092s0178	AT4G28590		AT4G09480	Kaladp0043s0252
Kaladp0040s0458	AT5G15540	Kaladp0040s0529	AT3G46860	Kaladp0011s1079	AT4G28640		AT4G37050	Kaladp0024s0289
Kaladp0011s0561	AT1G11170	Kaladp0040s0538	AT3G46980	Kaladp0029s0013	AT4G28700		260980_at	Kaladp0006s0023
Kaladp0019s0074	AT1G20300	Kaladp0040s0551	AT3G47120	Kaladp0024s0583	AT4G28740		AT2G16830	Kaladp0095s0750
Kaladp0036s0161	AT1G74780	Kaladp0040s0563	AT3G47450	Kaladp0094s0062	AT4G29050		AT5G01070	Kaladp0011s0172
Kaladp0034s0191	AT1G20650	Kaladp0040s0567	AT3G47520	Kaladp0022s0117	AT4G29120		AT2G22000	Kaladp0062s0211
Kaladp0021s0059	AT2G16900	Kaladp0040s0570	AT3G47550	Kaladp0043s0029	AT4G29440		AT2G33480	Kaladp0061s0047
Kaladp0068s0369	AT1G01320	Kaladp0040s0573	AT3G47810	Kaladp0074s0056	AT4G29660		AT4G33666	Kaladp0045s0170
Kaladp0033s0217	AT5G53460	Kaladp0040s0574	AT3G48460	Kaladp0092s0087	AT4G29670		AT4G18580	Kaladp0065s0042
Kaladp0033s0211	AT3G26510	Kaladp0040s0578	AT3G48490	Kaladp0131s0016	AT4G29840		AT3G53460	Kaladp0008s0116
Kaladp0005s0066	AT4G20140	Kaladp0040s0580	AT3G48550	Kaladp0080s0046	AT4G29950		AT3G32920	Kaladp0055s0237
Kaladp0005s0067	AT4G13010	Kaladp0040s0593	AT3G49010	Kaladp0018s0293	AT4G30000		AT3G47080	Kaladp0069s0056
Kaladp0048s0551	AT5G54930	Kaladp0040s0594	AT3G49080	Kaladp0964s0019	AT4G30130		AT3G16800	Kaladp0840s0031
Kaladp0036s0308	AT5G04220	Kaladp0040s0604	AT3G49100	Kaladp0089s0077	AT4G30150		AT5G51610	Kaladp0068s0275
Kaladp0048s0553	AT3G63140	Kaladp0040s0614	AT3G49180	Kaladp0043s0209	AT4G30210		AT3G30260	Kaladp0061s0106
Kaladp0015s0121	AT2G39190	Kaladp0040s0617	AT3G49220	Kaladp0011s0073	AT4G30350		AT1G51300	Kaladp0064s0088
Kaladp0053s0594	AT5G15810	Kaladp0040s0618	AT3G49260	Kaladp0008s0390	AT4G30690		AT4G20490	Kaladp0009s0036
Kaladp0016s0294	AT3G02560	Kaladp0040s0630	AT3G49350	Kaladp0024s0378	AT4G30720		AT2G05640	Kaladp0007s0006
Kaladp0490s0013	AT5G09500	Kaladp0040s0644	AT3G49600	Kaladp0008s0215	AT4G30850		AT4G22440	Kaladp0053s0067
Kaladp0074s0049	AT3G26630	Kaladp0040s0669	AT3G49660	Kaladp0039s0503	AT4G31050		AT5G62340	Kaladp0071s0210
Kaladp0053s0598	AT5G18280	Kaladp0040s0671	AT3G49830	Kaladp0666s0016	AT4G31170		AT5G60100	Kaladp0048s0149
Kaladp0076s0256	AT5G63490	Kaladp0040s0672	AT3G49910	Kaladp0048s0891	AT4G31290		AT2G35570	Kaladp0766s0010
Kaladp0076s0255	AT2G39220	Kaladp0040s0680	AT3G49990	Kaladp0055s0048	AT4G31360		AT2G22080	Kaladp0042s0312
Kaladp0096s0005	AT2G36080	Kaladp0040s0683	AT3G50110	Kaladp0067s0305	AT4G31480		AT2G01760	Kaladp0021s0104
Kaladp0076s0259	AT4G16650	Kaladp0040s0685	AT3G50670	Kaladp0036s0048	AT4G31520		AT3G17890	Kaladp0067s0048
Kaladp0039s0463	AT4G14870	Kaladp0040s0688	AT3G50790	Kaladp0059s0199	AT4G31540		AT2G11190	Kaladp0970s0001
Kaladp0102s0074	AT2G21650	Kaladp0040s0693	AT3G50960	Kaladp0005s0045	AT4G31560		AT1G78360	Kaladp0099s0029
Kaladp0102s0072	AT4G23140	Kaladp0040s0697	AT3G51100	Kaladp0058s0160	AT4G31570		AT1G47520	Kaladp0011s1065
Kaladp0067s0271	AT4G11150	Kaladp0040s0706	AT3G51130	Kaladp0085s0092	AT4G31670		AT1G27285	Kaladp0022s0158
Kaladp0102s0079	AT1G67360	Kaladp0040s0714	AT3G51240	Kaladp0040s0635	AT4G31730		AT3G61010	Kaladp0070s0153
Kaladp0055s0467	AT4G27390	Kaladp0040s0716	AT3G51250	Kaladp0099s0064	AT4G31805		AT1G27610	Kaladp0045s0252
Kaladp0055s0464	AT4G16430	Kaladp0040s0722	AT3G51270	Kaladp0011s0540	AT4G31870		AT5G37330	Kaladp0041s0063
Kaladp0055s0463	AT1G75810	Kaladp0040s0747	AT3G51290	Kaladp0515s0018	AT4G32000		AT2G16690	Kaladp0021s0007
Kaladp0055s0461	AT3G27580	Kaladp0040s0752	AT3G51470	Kaladp0010s0101	AT4G32030		AT1G14090	Kaladp0076s0270
Kaladp0878s0044	AT3G03220	Kaladp0041s0024	AT3G51610	Kaladp0082s0095	AT4G32150		AT5G36660	Kaladp0082s0058
Kaladp0878s0045	AT5G17440	Kaladp0041s0038	AT3G51660	Kaladp0039s0717	AT4G32290		AT2G10740	Kaladp0016s0039
Kaladp0024s0486	AT1G58340	Kaladp0041s0048	AT3G51670	Kaladp0037s0153	AT4G32690		AT2G14890	Kaladp0072s0064
Kaladp0054s0053	AT2G20520	Kaladp0041s0049	AT3G51750	Kaladp0024s0069	AT4G32750		AT4G04230	Kaladp0278s0027
Kaladp0058s0633	AT1G44120	Kaladp0042s0012	AT3G51790	Kaladp0036s0279	AT4G32930		AT5G28880	Kaladp0577s0021
Kaladp0131s0026	AT2G22670	Kaladp0042s0014	AT3G51820	Kaladp0024s0045	AT4G33030		AT1G61340	Kaladp0024s0510
Kaladp0131s0024	AT3G46490	Kaladp0042s0020	AT3G51990	Kaladp0039s0502	AT4G33110		AT3G44500	Kaladp0517s0005
Kaladp0131s0025	AT3G45940	Kaladp0042s0062	AT3G52040	Kaladp0002s0058	AT4G33360		AT3G32900	Kaladp0048s0663
Kaladp0038s0075	AT2G36090	Kaladp0042s0063	AT3G52105	Kaladp0006s0115	AT4G33640		AT3G43510	Kaladp0076s0005
Kaladp0011s1087	AT1G54510	Kaladp0042s0067	AT3G52180	Kaladp0087s0022	AT4G33700		AT5G54720	Kaladp0439s0001
Kaladp0037s0332	AT5G01160	Kaladp0042s0075	AT3G52260	Kaladp0027s0083	AT4G33780		AT2G15650	Kaladp0011s1369
Kaladp0024s0260	AT4G33540	Kaladp0042s0076	AT3G52360	Kaladp0048s0485	AT4G33810		AT2G13940	Kaladp0033s0250
Kaladp0024s0265	AT2G46370	Kaladp0042s0091	AT3G52390	Kaladp0050s0016	AT4G33830		AT4G04130	Kaladp0278s0026
Kaladp0095s0716	AT1G53090	Kaladp0042s0095	AT3G52500	Kaladp0040s0342	AT4G34040		AT4G30460	Kaladp0033s0063
Kaladp0095s0713	AT3G57330	Kaladp0042s0117	AT3G52540	Kaladp0016s0219	AT4G34080		251618_at	Kaladp0071s0310
Kaladp0093s0039	AT4G26510	Kaladp0042s0140	AT3G52580	Kaladp0019s0094	AT4G34090		AT3G23460	Kaladp0634s0001
Kaladp0093s0030	AT1G27300	Kaladp0042s0146	AT3G52610	Kaladp0477s0002	AT4G34230		AT3G46760	Kaladp0040s0378
Kaladp0040s0137	AT4G07960	Kaladp0042s0171	AT3G52620	Kaladp0001s0185	AT4G34290		AT2G13665	Kaladp0095s0337
Kaladp0326s0002	AT5G55180	Kaladp0042s0177	AT3G52720	Kaladp0024s0350	AT4G34320		AT3G03950	Kaladp0809s0029
Kaladp0043s0010	AT3G06860	Kaladp0042s0184	AT3G52940	Kaladp0045s0392	AT4G34340		AT2G04380	Kaladp0067s0121
Kaladp0043s0013	AT3G10740	Kaladp0042s0195	AT3G53140	Kaladp0040s0275	AT4G34630		AT2G02190	Kaladp0007s0049
Kaladp0043s0012	AT1G71010	Kaladp0042s0215	AT3G53250	Kaladp0085s0099	AT4G34840		AT1G17190	Kaladp0034s0242
Kaladp0073s0014	AT2G02050	Kaladp0042s0221	AT3G53260	Kaladp0057s0130	AT4G35150		AT3G25740	Kaladp0022s0019
Kaladp0083s0048	AT2G31570	Kaladp0042s0240	AT3G53410	Kaladp0053s0407	AT4G35260		AT1G77390	Kaladp0071s0264
Kaladp0010s0037	AT4G38270	Kaladp0042s0242	AT3G53430	Kaladp0068s0092	AT4G35320		AT2G16840	Kaladp0191s0003
Kaladp0010s0036	AT2G33590	Kaladp0042s0246	AT3G53630	Kaladp0011s0246	AT4G35440		AT3G43840	Kaladp0060s0132
Kaladp0010s0030	AT3G17240	Kaladp0042s0247	AT3G53760	Kaladp0037s0407	AT4G35650		AT5G15060	Kaladp0574s0016
Kaladp0011s0914	AT4G10140	Kaladp0042s0252	AT3G53890	Kaladp0081s0071	AT4G35980		AT1G48980	Kaladp0351s0022
Kaladp0058s0431	AT1G26230	Kaladp0042s0253	AT3G53950	Kaladp0050s0299	AT4G35987		AT4G31960	Kaladp0520s0016
Kaladp0058s0382	AT3G16190	Kaladp0042s0254	AT3G53970	Kaladp0168s0012	AT4G36190		AT3G31390	Kaladp0489s0001
Kaladp0058s0385	AT5G52980	Kaladp0042s0258	AT3G53980	Kaladp0039s0095	AT4G36270		AT5G28270	Kaladp0561s0008
Kaladp0042s0196	AT1G71900	Kaladp0042s0287	AT3G53990	Kaladp0433s0005	AT4G36290		AT2G10465	Kaladp0034s0114
Kaladp0042s0199	AT1G10630	Kaladp0042s0337	AT3G54230	Kaladp0095s0384	AT4G36450		AT4G03050	Kaladp0068s0161
Kaladp0418s0021	AT5G66210	Kaladp0042s0348	AT3G54260	Kaladp0442s0052	AT4G36500		AT1G06380	Kaladp0061s0008
Kaladp0418s0024	AT2G45720	Kaladp0042s0351	AT3G54280	Kaladp0048s0493	AT4G36530		AT1G54260	Kaladp0034s0053
Kaladp0018s0187	AT1G15040	Kaladp0042s0356	AT3G54300	Kaladp0058s0341	AT4G36810		AT1G77200	Kaladp0845s0001
Kaladp0058s0653	AT5G50160	Kaladp0042s0357	AT3G54480	Kaladp0085s0019	AT4G36870		AT3G29570	Kaladp0809s0028
Kaladp0003s0022	AT2G29210	Kaladp0042s0364	AT3G54500	Kaladp0093s0003	AT4G37000		AT4G03610	Kaladp0029s0011
Kaladp0042s0228	AT1G14390	Kaladp0042s0383	AT3G54510	Kaladp0008s0354	AT4G37080		AT4G03890	Kaladp0011s0357
Kaladp0056s0018	AT5G04070	Kaladp0042s0386	AT3G54660	Kaladp0081s0397	AT4G37200		AT5G30470	Kaladp0038s0084
Kaladp0674s0173	AT5G40540	Kaladp0043s0007	AT3G54690	Kaladp0048s0976	AT4G37280		AT5G28070	Kaladp0543s0002
Kaladp0047s0154	AT5G16820	Kaladp0043s0011	AT3G54790	Kaladp0001s0036	AT4G37380		AT3G28550	Kaladp0027s0004
Kaladp0047s0155	AT5G19830	Kaladp0043s0014	AT3G54840	Kaladp0036s0320	AT4G37480		AT2G36040	Kaladp0024s0727
Kaladp0047s0152	AT5G27290	Kaladp0043s0019	AT3G55000	Kaladp0081s0208	AT4G37510		AT1G62210	Kaladp0082s0001
Kaladp0047s0159	AT4G31080	Kaladp0043s0084	AT3G55005	Kaladp0006s0064	AT4G37560		AT5G45940	Kaladp0033s0111
Kaladp0060s0085	AT4G31050	Kaladp0043s0102	AT3G55070	Kaladp0080s0005	AT4G37580		AT1G77340	Kaladp0054s0051
Kaladp0060s0084	AT5G11470	Kaladp0043s0109	AT3G55120	Kaladp0071s0311	AT4G37800		AT5G66000	Kaladp0773s0001
Kaladp0262s0014	AT2G34060	Kaladp0043s0111	AT3G55280	Kaladp0045s0161	AT4G37840		AT5G62120	Kaladp0913s0001
Kaladp0262s0010	AT4G36580	Kaladp0043s0113	AT3G55440	Kaladp0060s0140	AT4G38090		AT2G25200	Kaladp0348s0003
Kaladp0055s0055	AT3G45430	Kaladp0043s0121	AT3G55460	Kaladp0058s0263	AT4G38250		255389_at	Kaladp0048s0975
Kaladp0089s0129	AT3G32930	Kaladp0043s0123	AT3G55520	Kaladp0039s0330	AT4G38370		AT1G30250	Kaladp0012s0040
Kaladp0059s0347	AT4G15510	Kaladp0043s0130	AT3G55560	Kaladp0011s0987	AT4G38460		AT5G03030	Kaladp0053s0644
Kaladp0089s0120	AT4G35970	Kaladp0043s0135	AT3G55620	Kaladp0008s0040	AT4G38640		AT4G09880	Kaladp0068s0051
Kaladp0022s0123	AT1G79830	Kaladp0043s0137	AT3G55760	Kaladp0057s0010	AT4G38800		AT4G17580	Kaladp0051s0096
Kaladp0247s0002	AT4G31580	Kaladp0043s0147	AT3G55850	Kaladp0131s0014	AT4G39040		AT1G24735	Kaladp1305s0003
Kaladp0037s0102	AT3G61820	Kaladp0043s0160	AT3G55970	Kaladp0098s0211	AT4G39710		AT1G52390	Kaladp0100s0004
Kaladp0037s0083	AT5G63060	Kaladp0043s0165	AT3G56040	Kaladp0060s0024	AT4G39720		AT3G55190	Kaladp0015s0209
Kaladp0050s0046	AT5G67030	Kaladp0043s0205	AT3G56160	Kaladp1222s0079	AT4G39780		AT1G64620	Kaladp0011s0009
Kaladp0050s0047	AT2G01080	Kaladp0043s0220	AT3G56310	Kaladp0040s0407	AT4G39790		AT2G15120	Kaladp0073s0089
Kaladp0108s0012	AT2G44230	Kaladp0043s0242	AT3G56360	Kaladp0024s0150	AT4G39800		AT5G33240	Kaladp0053s0647
Kaladp0095s0524	AT2G18080	Kaladp0043s0248	AT3G56380	Kaladp0867s0029	AT4G39820		AT5G01940	Kaladp0520s0018
Kaladp0095s0529	AT2G19680	Kaladp0043s0250	AT3G56440	Kaladp0011s0920	AT4G40080		AT2G20720	Kaladp0039s0712
Kaladp0079s0125	AT1G22070	Kaladp0043s0253	AT3G56510	Kaladp0046s0108	AT5G01260		AT2G14160	Kaladp0081s0103
Kaladp0050s0225	AT5G39830	Kaladp0043s0255	AT3G56720	Kaladp0070s0091	AT5G01300		AT1G33240	Kaladp0630s0063
Kaladp0051s0081	AT5G39520	Kaladp0043s0258	AT3G56740	Kaladp0036s0243	AT5G01310		AT2G06130	Kaladp0018s0287
Kaladp0064s0015	AT3G51370	Kaladp0043s0288	AT3G56990	Kaladp0072s0066	AT5G01370		AT2G11120	Kaladp0069s0044
Kaladp0051s0089	AT1G14020	Kaladp0043s0295	AT3G57030	Kaladp0075s0038	AT5G01460		AT2G14460	Kaladp0092s0176
Kaladp0011s1346	AT3G02630	Kaladp0043s0297	AT3G57040	Kaladp0262s0008	AT5G01470		AT5G39760	Kaladp1319s0004
Kaladp0071s0287	AT4G19010	Kaladp0043s0306	AT3G57290	Kaladp0019s0039	AT5G01510		AT5G30420	Kaladp0840s0036
Kaladp0053s0369	AT2G43030	Kaladp0044s0022	AT3G57440	Kaladp0082s0006	AT5G01530		AT3G33064	Kaladp0779s0012
Kaladp0399s0001	AT2G24060	Kaladp0044s0024	AT3G57450	Kaladp0048s0679	AT5G01550		AT5G56070	Kaladp1321s0001
Kaladp0399s0003	AT2G02100	Kaladp0044s0028	AT3G57560	Kaladp0093s0078	AT5G01560		ATMG00630	Kaladp0045s0073
Kaladp0399s0006	AT1G71480	Kaladp0044s0055	AT3G57810	Kaladp0071s0336	AT5G01590		AT2G13930	Kaladp0049s0008
Kaladp0010s0204	AT3G50420	Kaladp0044s0077	AT3G58140	Kaladp0043s0141	AT5G01650		AT2G06330	Kaladp0076s0271
Kaladp0010s0209	AT3G57430	Kaladp0044s0080	AT3G58180	Kaladp0076s0369	AT5G01670		AT3G13061	Kaladp0048s0617
Kaladp0004s0023	AT5G48400	Kaladp0044s0101	AT3G58460	Kaladp0024s0362	AT5G01800		AT4G31700	Kaladp0053s0036
Kaladp0092s0191	AT1G55050	Kaladp0044s0107	AT3G58510	Kaladp0065s0032	AT5G01840		AT4G14810	Kaladp0055s0280
Kaladp0076s0069	AT3G53990	Kaladp0045s0010	AT3G58520	Kaladp0095s0659	AT5G01930		AT2G12240	Kaladp0050s0183
Kaladp0068s0095	AT3G56740	Kaladp0045s0013	AT3G58570	Kaladp0045s0540	AT5G01980		AT5G45770	Kaladp0011s0593
Kaladp0080s0128	AT5G45630	Kaladp0045s0018	AT3G58610	Kaladp0351s0014	AT5G02020		AFFX-r2-At-Actin-3_s_at	Kaladp0098s0156
Kaladp0068s0098	AT3G09720	Kaladp0045s0020	AT3G59030	Kaladp0878s0054	AT5G02250		AT2G43680	Kaladp0076s0174
Kaladp0630s0075	AT1G67640	Kaladp0045s0023	AT3G59290	Kaladp0045s0457	AT5G02380		AT4G37220	Kaladp0068s0111
Kaladp0520s0014	AT2G16070	Kaladp0045s0040	AT3G59400	Kaladp0022s0182	AT5G02560		AT3G29720	Kaladp0091s0180
Kaladp0043s0228	AT2G34660	Kaladp0045s0041	AT3G59420	Kaladp0060s0273	AT5G02850		AT4G30760	Kaladp0515s0060
Kaladp0094s0111	AT3G01810	Kaladp0045s0055	AT3G59470	Kaladp0051s0068	AT5G02940		AT2G14430	Kaladp0996s0011
Kaladp0040s0254	AT1G06430	Kaladp0045s0062	AT3G59810	Kaladp0416s0003	AT5G03040		AT3G19350	Kaladp0095s0678
Kaladp0094s0119	AT5G50375	Kaladp0045s0078	AT3G60220	Kaladp0048s0112	AT5G03420		AT2G15800	Kaladp0011s0308
Kaladp0042s0051	AT4G31870	Kaladp0045s0088	AT3G60360	Kaladp0060s0413	AT5G03440		AT4G15710	Kaladp0079s0068
Kaladp0422s0002	AT2G32500	Kaladp0045s0127	AT3G60720	Kaladp0016s0307	AT5G03450		AT3G02840	Kaladp0058s0025
Kaladp0422s0001	AT5G13390	Kaladp0045s0137	AT3G60770	Kaladp0081s0229	AT5G03455		AFFX-Athal-GAPDH_M_s_at	Kaladp0053s0394
Kaladp0422s0004	AT3G19490	Kaladp0045s0138	AT3G60800	Kaladp0024s0005	AT5G03490		AT2G12250	Kaladp0018s0063
Kaladp0809s0008	AT5G19130	Kaladp0045s0146	AT3G60810	Kaladp0093s0140	AT5G03610		246750_at	Kaladp0474s0001
Kaladp0809s0002	AT5G47770	Kaladp0045s0152	AT3G60830	Kaladp0022s0048	AT5G03910		AT5G21020	Kaladp0011s1368
Kaladp0070s0181	AT5G19640	Kaladp0045s0165	AT3G61310	Kaladp0039s0226	AT5G04000		AT3G53100	Kaladp0098s0128
Kaladp1129s0037	AT1G51805	Kaladp0045s0167	AT3G61440	Kaladp0055s0212	AT5G04250		AT4G07425	Kaladp0028s0100
Kaladp0032s0298	AT4G13850	Kaladp0045s0178	AT3G61580	Kaladp0043s0176	AT5G04280		AT3G55790	Kaladp0053s0032
Kaladp1129s0030	AT4G34610	Kaladp0045s0182	AT3G61590	Kaladp0864s0007	AT5G04610		AT3G42320	Kaladp0028s0007
Kaladp0070s0186	AT4G21180	Kaladp0045s0183	AT3G61920	Kaladp0010s0093	AT5G04630		AT4G03690	Kaladp0095s0295
Kaladp0070s0188	AT1G20630	Kaladp0045s0209	AT3G62010	Kaladp0005s0014	AT5G04660		AT3G14600	Kaladp0005s0057
Kaladp0032s0291	AT5G13640	Kaladp0045s0217	AT3G62120	Kaladp0091s0162	AT5G04750		AT5G10880	Kaladp0803s0001
Kaladp0040s0473	AT3G58160	Kaladp0045s0219	AT3G62330	Kaladp0011s0022	AT5G05130		AT5G36990	Kaladp0006s0002
Kaladp0058s0566	AT5G51170	Kaladp0045s0257	AT3G62390	Kaladp0055s0514	AT5G05230		AT1G56330	Kaladp0033s0036
Kaladp0095s0064	AT1G30440	Kaladp0045s0287	AT3G62550	Kaladp0172s0025	AT5G05350		AT5G44780	Kaladp0844s0001
Kaladp0095s0063	AT1G01300	Kaladp0045s0297	AT3G62630	Kaladp0099s0086	AT5G05480		AT5G02260	Kaladp0006s0003
Kaladp0011s0581	AT5G53440	Kaladp0045s0323	AT3G62870	Kaladp0024s0749	AT5G05760		AT2G24470	Kaladp0087s0101
Kaladp0019s0052	AT1G29240	Kaladp0045s0333	AT3G62880	Kaladp0024s0997	AT5G06120		AT1G69950	Kaladp0490s0019
Kaladp0009s0054	AT1G78210	Kaladp0045s0371	AT3G63000	Kaladp0095s0584	AT5G06210		AT4G00890	Kaladp0039s0149
Kaladp0045s0391	AT4G14580	Kaladp0045s0380	AT3G63130	Kaladp0011s0256	AT5G06265		AT2G06160	Kaladp0045s0223
Kaladp0033s0188	AT1G04820	Kaladp0045s0382	AT3G63390	Kaladp0044s0018	AT5G06290		AT3G02590	Kaladp0036s0030
Kaladp0033s0186	AT2G33670	Kaladp0045s0383	AT3G63400	Kaladp0055s0376	AT5G06400		AT5G38212	Kaladp0674s0118
Kaladp0008s0175	AT5G08290	Kaladp0045s0408	AT4G00100	Kaladp0053s0203	AT5G06440		AT5G02600	Kaladp0089s0022
Kaladp0138s0001	AT1G15250	Kaladp0045s0410	AT4G00310	Kaladp0046s0027	AT5G06460		AT3G60420	Kaladp0059s0329
Kaladp0808s0011	AT2G36530	Kaladp0045s0419	AT4G00330	Kaladp0057s0075	AT5G07450		AT1G72600	Kaladp0032s0398
Kaladp0030s0060	AT3G26618	Kaladp0045s0427	AT4G00350	Kaladp0059s0037	AT5G07470		AT4G21360	Kaladp0082s0026
Kaladp0033s0235	AT5G23670	Kaladp0045s0430	AT4G00755	Kaladp0058s0515	AT5G07840		AT5G35420	Kaladp0093s0006
Kaladp0033s0232	AT5G24020	Kaladp0045s0431	AT4G00800	Kaladp0053s0431	AT5G07900		AT3G57460	Kaladp0045s0271
Kaladp0651s0003	AT1G80780	Kaladp0045s0442	AT4G00895	Kaladp0011s0157	AT5G08010		AT1G69526	Kaladp0078s0038
Kaladp0005s0005	AT1G18485	Kaladp0045s0453	AT4G00910	Kaladp0018s0164	AT5G08030		AT5G27340	Kaladp1319s0005
Kaladp1001s0001	AT5G22500	Kaladp0045s0458	AT4G01040	Kaladp0071s0157	AT5G08170		AT1G73602	Kaladp0906s0003
Kaladp0005s0009	AT1G18480	Kaladp0045s0471	AT4G01130	Kaladp0071s0153	AT5G08270		AT3G25930	Kaladp0095s0132
Kaladp0074s0062	AT4G36910	Kaladp0045s0476	AT4G01410	Kaladp0011s0749	AT5G08300		AT3G05440	Kaladp0060s0133
Kaladp0074s0063	AT5G66530	Kaladp0045s0487	AT4G01660	Kaladp0067s0080	AT5G08350		AT1G43870	Kaladp0062s0175
Kaladp0015s0142	AT4G18160	Kaladp0045s0497	AT4G01690	Kaladp0018s0080	AT5G08400		AT3G29787	Kaladp0068s0284
Kaladp0074s0066	AT1G66340	Kaladp0045s0500	AT4G01790	Kaladp0020s0066	AT5G08420		AFFX-r2-Bs-phe-5_at	Kaladp0047s0223
Kaladp0015s0146	AT1G08650	Kaladp0045s0509	AT4G01870	Kaladp0089s0119	AT5G08490		AT3G45120	Kaladp0095s0371
Kaladp0087s0028	AT1G05150	Kaladp0045s0511	AT4G01897	Kaladp0172s0028	AT5G08500		AT5G08360	Kaladp0082s0100
Kaladp0055s0506	AT5G50970	Kaladp0045s0513	AT4G02010	Kaladp0022s0187	AT5G08510		AT2G09960	Kaladp0011s0209
Kaladp0060s0142	AT5G64970	Kaladp0045s0514	AT4G02070	Kaladp0069s0038	AT5G09320		AT4G05340	Kaladp0824s0032
Kaladp0060s0143	AT2G40090	Kaladp0045s0539	AT4G02090	Kaladp0053s0333	AT5G09600		AT4G09710	Kaladp0088s0033
Kaladp0076s0277	AT1G13700	Kaladp0045s0543	AT4G02210	Kaladp0095s0587	AT5G09650		AT5G38770	Kaladp0042s0369
Kaladp0039s0401	AT1G48110	Kaladp0046s0010	AT4G02220	Kaladp0033s0310	AT5G09690		AT4G09080	Kaladp0020s0170
Kaladp0102s0051	AT3G15260	Kaladp0046s0013	AT4G02270	Kaladp0039s0268	AT5G10170		AT3G45250	Kaladp0048s0041
Kaladp0102s0053	AT5G25880	Kaladp0046s0033	AT4G02400	Kaladp0158s0009	AT5G10300		AT1G62095	Kaladp0011s0175
Kaladp0055s0445	AT1G67340	Kaladp0046s0046	AT4G02450	Kaladp0048s0321	AT5G10730		AT5G26270	Kaladp0921s0013
Kaladp0008s0825	AT1G29160	Kaladp0046s0068	AT4G02620	Kaladp0046s0286	AT5G10820		AT4G26542	Kaladp0520s0012
Kaladp0024s0466	AT1G55910	Kaladp0046s0075	AT4G02730	Kaladp0020s0057	AT5G11020		AT1G51620	Kaladp0063s0031
Kaladp0844s0010	AT4G25240	Kaladp0046s0093	AT4G02930	Kaladp0006s0015	AT5G11150		257166_at	Kaladp0089s0073
Kaladp0090s0086	AT3G03860	Kaladp0046s0105	AT4G03120	Kaladp0076s0296	AT5G11270		AT2G20460	Kaladp0067s0296
Kaladp0131s0040	AT2G19470	Kaladp0046s0113	AT4G03180	Kaladp0059s0246	AT5G11460		AT3G62480	Kaladp0093s0015
Kaladp1201s0013	AT3G15190	Kaladp0046s0126	AT4G03240	Kaladp0058s0004	AT5G11490		AT5G04110	Kaladp0039s0750
Kaladp0038s0093	AT1G79660	Kaladp0046s0169	AT4G03260	Kaladp0060s0306	AT5G11600		AT4G39675	Kaladp0050s0176
Kaladp1201s0015	AT2G31010	Kaladp0046s0177	AT4G03400	Kaladp0050s0340	AT5G11710		AT1G08180	Kaladp0756s0004
Kaladp1201s0016	AT4G02710	Kaladp0046s0179	AT4G03510	Kaladp0965s0001	AT5G11870		246080_at	Kaladp0068s0163
Kaladp0024s0203	AT3G59730	Kaladp0046s0189	AT4G03560	Kaladp0032s0223	AT5G11910		AT3G18250	Kaladp0906s0005
Kaladp0172s0030	AT4G26570	Kaladp0046s0196	AT4G04190	Kaladp0011s1018	AT5G12020		AFFX-BioB-3_at	Kaladp0674s0119
Kaladp0172s0031	AT3G50650	Kaladp0046s0199	AT4G04850	Kaladp0070s0060	AT5G12030		AT2G41170	Kaladp0392s0002
Kaladp0094s0053	AT4G03400	Kaladp0046s0217	AT4G04955	Kaladp0084s0057	AT5G12330		AT2G05010	Kaladp0024s0127
Kaladp0046s0056	AT3G60190	Kaladp0046s0234	AT4G05000	Kaladp0119s0004	AT5G12370		AT4G01450	Kaladp0667s0001
Kaladp0098s0206	AT5G13090	Kaladp0046s0247	AT4G05070	Kaladp0014s0012	AT5G12440		AT4G16350	Kaladp0008s0252
Kaladp0080s0161	AT1G17420	Kaladp0046s0252	AT4G05160	Kaladp0036s0073	AT5G13090		AT3G44700	Kaladp0015s0199
Kaladp0099s0064	AT2G37220	Kaladp0046s0253	AT4G05230	Kaladp0024s0025	AT5G13120		AT2G16000	Kaladp0010s0083
Kaladp0610s0003	AT2G36290	Kaladp0046s0259	AT4G05450	Kaladp0010s0106	AT5G13180		AT1G04800	Kaladp0042s0250
Kaladp0022s0219	AT4G33905	Kaladp0046s0263	AT4G05460	Kaladp0648s0007	AT5G13190		AT2G38340	Kaladp0100s0005
Kaladp0040s0118	AT4G28240	Kaladp0046s0268	AT4G08170	Kaladp0098s0162	AT5G13200		AT3G61410	Kaladp0996s0012
Kaladp0061s0180	AT5G45790	Kaladp0046s0278	AT4G08280	Kaladp0045s0315	AT5G13280		AT2G05020	Kaladp0748s0032
Kaladp0043s0077	AT1G30040	Kaladp0046s0279	AT4G08320	Kaladp0095s0356	AT5G13310		AT1G26530	Kaladp0040s0628
Kaladp0002s0093	AT2G38290	Kaladp0046s0287	AT4G08330	Kaladp0084s0044	AT5G13650		AT1G12090	Kaladp0032s0231
Kaladp0026s0041	AT1G07110	Kaladp0046s0291	AT4G08370	Kaladp0048s0292	AT5G13700		AT2G46250	Kaladp0043s0045
Kaladp0023s0085	AT1G70210	Kaladp0046s0293	AT4G08790	Kaladp0023s0063	AT5G13800		AT4G22505	Kaladp0757s0002
Kaladp0010s0016	AT2G43250	Kaladp0046s0322	AT4G08920	Kaladp0020s0068	AT5G13900		AT3G48600	Kaladp0094s0088
Kaladp0048s0856	AT4G14440	Kaladp0046s0325	AT4G08980	Kaladp0039s0386	AT5G13970		AT5G36900	Kaladp0589s0002
Kaladp0006s0026	AT1G73740	Kaladp0046s0326	AT4G09010	Kaladp0008s0885	AT5G14100		AT4G26560	Kaladp0048s0618
Kaladp0955s0023	AT3G16175	Kaladp0046s0344	AT4G09020	Kaladp0011s0686	AT5G14150		AT2G48060.3	Kaladp0050s0057
Kaladp0418s0002	AT3G55920	Kaladp0047s0022	AT4G09040	Kaladp0098s0082	AT5G14250		AT5G46360	Kaladp1149s0001
Kaladp0418s0001	AT5G57110	Kaladp0047s0025	AT4G09320	Kaladp0018s0227	AT5G14320		AT3G29775	Kaladp0515s0035
Kaladp0039s0187	AT5G26230	Kaladp0047s0044	AT4G09650	Kaladp0029s0058	AT5G14450		AT4G03660	Kaladp0040s0317
Kaladp0045s0495	AT1G10610	Kaladp0047s0074	AT4G09980	Kaladp0091s0119	AT5G14540		AT4G04150	Kaladp0725s0002
Kaladp0003s0008	AT4G35480	Kaladp0047s0086	AT4G10040	Kaladp0065s0046	AT5G14660		AT2G36560	Kaladp0011s0774
Kaladp0003s0009	AT5G48250	Kaladp0047s0099	AT4G10050	Kaladp0038s0099	AT5G14850		AT3G43950	Kaladp0084s0006
Kaladp0003s0002	AT2G31510	Kaladp0047s0102	AT4G10070	Kaladp0023s0043	AT5G14860		AT3G29380	Kaladp0037s0126
Kaladp0003s0006	AT3G12320	Kaladp0047s0105	AT4G10100	Kaladp0010s0063	AT5G14890		AT1G64800	Kaladp0046s0078
Kaladp0056s0031	AT5G14260	Kaladp0047s0121	AT4G10260	Kaladp0011s1045	AT5G14930		AT3G43060	Kaladp0101s0107
Kaladp0011s0937	AT3G16310	Kaladp0047s0123	AT4G10310	Kaladp0252s0001	AT5G14950		AT1G24640	Kaladp0043s0065
Kaladp0011s0244	AT5G67370	Kaladp0047s0138	AT4G10330	Kaladp0010s0055	AT5G15350		AT1G17560	Kaladp0015s0210
Kaladp0084s0045	AT1G68590	Kaladp0047s0144	AT4G10620	Kaladp0018s0284	AT5G15880		AT2G32765	Kaladp0047s0017
Kaladp0084s0044	AT2G35230	Kaladp0047s0145	AT4G10760	Kaladp0048s0551	AT5G15948		AT5G40980	Kaladp0055s0098
Kaladp0045s0237	AT5G42540	Kaladp0047s0149	AT4G10790	Kaladp0049s0060	AT5G16010		AT5G51120	Kaladp0062s0184
Kaladp0011s0443	AT4G31070	Kaladp0047s0155	AT4G10890	Kaladp0094s0059	AT5G16460		AT4G24980	Kaladp0034s0070
Kaladp0089s0104	AT4G25870	Kaladp0047s0159	AT4G10925	Kaladp0086s0045	AT5G16620		ATMG00050	Kaladp0018s0181
Kaladp0011s0446	AT4G15090	Kaladp0047s0164	AT4G10930	Kaladp0033s0204	AT5G16660		AT1G09415	Kaladp0163s0001
Kaladp0024s0072	AT1G25580	Kaladp0047s0169	AT4G10940	Kaladp0085s0030	AT5G16710		ATMG00760	Kaladp0081s0347
Kaladp0024s0077	AT4G20330	Kaladp0047s0173	AT4G11060	Kaladp0038s0013	AT5G16780		AT1G35970	Kaladp0100s0006
Kaladp0086s0023	AT4G10340	Kaladp0047s0180	AT4G11120	Kaladp0418s0002	AT5G16950		AT1G17490	Kaladp0032s0064
Kaladp0050s0021	AT1G61150	Kaladp0047s0182	AT4G11270	Kaladp0024s0719	AT5G17010		AT5G63340	Kaladp0058s0435
Kaladp0050s0023	AT3G08650	Kaladp0047s0184	AT4G11420	Kaladp1129s0027	AT5G17020		AT2G14380	Kaladp1002s0002
Kaladp0086s0028	AT2G45960	Kaladp0047s0186	AT4G11440	Kaladp0016s0385	AT5G17240		AT5G49240	Kaladp0034s0052
Kaladp0515s0125	AT5G40300	Kaladp0047s0276	AT4G11570	Kaladp0040s0387	AT5G17310		AT4G04560	Kaladp0634s0002
Kaladp0515s0121	AT1G72160	Kaladp0048s0003	AT4G11600	Kaladp0607s0034	AT5G17440		AT3G32360	Kaladp0011s0382
Kaladp0048s0698	AT1G15930	Kaladp0048s0005	AT4G11640	Kaladp0022s0064	AT5G17460		AT1G18630	Kaladp0868s0022
Kaladp0011s1093	AT3G54500	Kaladp0048s0006	AT4G11790	Kaladp0266s0007	AT5G17530		AT3G15490	Kaladp0055s0474
Kaladp0016s0152	AT1G19940	Kaladp0048s0024	AT4G11800	Kaladp0733s0002	AT5G17570		AFFX-TrpnX-3_at	Kaladp0095s0528
Kaladp0079s0107	AT3G04550	Kaladp0048s0033	AT4G11820	Kaladp0067s0310	AT5G18240		AT3G20850	Kaladp0395s0006
Kaladp0053s0161	AT1G80640	Kaladp0048s0035	AT4G11960	Kaladp0192s0011	AT5G18290		AT1G41860	Kaladp0062s0177
Kaladp0011s1094	AT1G44446	Kaladp0048s0051	AT4G11980	Kaladp0515s0236	AT5G18475		AT1G66820	Kaladp0029s0173
Kaladp0024s0699	AT1G18010	Kaladp0048s0062	AT4G12110	Kaladp0034s0150	AT5G18660		AT4G09410	Kaladp0233s0002
Kaladp0011s1324	AT1G06720	Kaladp0048s0081	AT4G12130	Kaladp0055s0120	AT5G18830		263635_at	Kaladp0878s0029
Kaladp0012s0059	AT4G09000	Kaladp0048s0086	AT4G12590	Kaladp0042s0353	AT5G18960		AT5G34800	Kaladp0024s0720
Kaladp0048s0073	AT4G14170	Kaladp0048s0089	AT4G12690	Kaladp0018s0281	AT5G19040		AT5G48420	Kaladp0048s0121
Kaladp0036s0114	AT5G35370	Kaladp0048s0095	AT4G12740	Kaladp0076s0373	AT5G19090		AT1G44990	Kaladp0047s0213
Kaladp0039s0230	AT5G51300	Kaladp0048s0098	AT4G12790	Kaladp0064s0105	AT5G19200		AT2G15750	Kaladp0044s0084
Kaladp0039s0238	AT1G32150	Kaladp0048s0106	AT4G13010	Kaladp0033s0245	AT5G19250		AT3G60640	Kaladp0033s0258
Kaladp0630s0053	AT5G46790	Kaladp0048s0128	AT4G13150	Kaladp0008s0837	AT5G19260		AT1G54430	Kaladp0086s0027
Kaladp0630s0055	AT4G23820	Kaladp0048s0131	AT4G13180	Kaladp0067s0132	AT5G19280		AT3G42390	Kaladp0058s0461
Kaladp0630s0058	AT1G58420	Kaladp0048s0133	AT4G13340	Kaladp0074s0050	AT5G19820		AT4G03670	Kaladp0076s0321
Kaladp0073s0124	AT3G09520	Kaladp0048s0140	AT4G13550	Kaladp0061s0152	AT5G19890		AT4G16870	Kaladp0024s0618
Kaladp0094s0139	AT4G16370	Kaladp0048s0151	AT4G13780	Kaladp0442s0025	AT5G20050		AT5G27810	Kaladp0040s0135
Kaladp0094s0137	AT2G27190	Kaladp0048s0152	AT4G13830	Kaladp0058s0150	AT5G20150		AT4G08890	Kaladp0671s0026
Kaladp0043s0246	AT5G52390	Kaladp0048s0162	AT4G14210	Kaladp0039s0585	AT5G20570		AT3G42920	Kaladp0095s0449
Kaladp0057s0051	AT2G46610	Kaladp0048s0164	AT4G14385	Kaladp0032s0342	AT5G20590		AT3G29070	Kaladp0024s0269
Kaladp0057s0059	AT5G67190	Kaladp0048s0165	AT4G14420	Kaladp0076s0285	AT5G20790		AT3G29650	Kaladp0515s0153
Kaladp0011s0742	AT3G54890	Kaladp0048s0166	AT4G14480	Kaladp0061s0052	AT5G21040		AT2G36470	Kaladp0778s0008
Kaladp0011s0743	AT1G12110	Kaladp0048s0177	AT4G14500	Kaladp0039s0334	AT5G22340		AT3G07430	Kaladp0023s0104
Kaladp0082s0087	AT3G54540	Kaladp0048s0178	AT4G14640	Kaladp0020s0085	AT5G22460		AT4G04550	Kaladp0010s0104
Kaladp0048s0463	AT3G50520	Kaladp0048s0179	AT4G14690	Kaladp0040s0289	AT5G22760		AT5G41520	Kaladp0102s0149
Kaladp0011s0744	AT1G64860	Kaladp0048s0180	AT4G14750	Kaladp0040s0727	AT5G22940		AT1G78460	Kaladp0058s0107
Kaladp0095s0100	AT5G59700	Kaladp0048s0189	AT4G14970	Kaladp0108s0007	AT5G22950		AT4G04221	Kaladp0071s0348
Kaladp0059s0117	AT3G11600	Kaladp0048s0191	AT4G15010	Kaladp0040s0093	AT5G23090		AT2G23990	Kaladp0807s0005
Kaladp0093s0177	AT1G10370	Kaladp0048s0228	AT4G15093	Kaladp0824s0001	AT5G23250		AT5G35260	Kaladp0840s0033
Kaladp0093s0170	AT4G33080	Kaladp0048s0243	AT4G15140	Kaladp0024s0361	AT5G23350		AT4G08880	Kaladp0152s0002
Kaladp0040s0490	AT1G78010	Kaladp0048s0248	AT4G15180	Kaladp0059s0206	AT5G23390		AT4G04380	Kaladp0091s0079
Kaladp0095s0041	AT3G56760	Kaladp0048s0267	AT4G15240	Kaladp0409s0001	AT5G23630		AT3G43960	Kaladp0007s0001
Kaladp0031s0110	AT5G61370	Kaladp0048s0275	AT4G15520	Kaladp0024s0561	AT5G23710		AT3G30440	Kaladp0095s0687
Kaladp0058s0082	AT3G50910	Kaladp0048s0276	AT4G15530	Kaladp0344s0002	AT5G24230		AT2G10690	Kaladp0108s0009
Kaladp0058s0089	AT5G60160	Kaladp0048s0287	AT4G15770	Kaladp0059s0050	AT5G24260		AT3G24810	Kaladp0011s0264
Kaladp0926s0002	AT5G54440	Kaladp0048s0288	AT4G15820	Kaladp0036s0102	AT5G24340		AT5G20010	Kaladp0852s0001
Kaladp0008s0624	AT4G27900	Kaladp0048s0298	AT4G15850	Kaladp1279s0003	AT5G24350		AT2G37380	Kaladp0082s0117
Kaladp0008s0151	AT5G48020	Kaladp0048s0303	AT4G15920	Kaladp0079s0149	AT5G24460		AT1G15300	Kaladp0262s0023
Kaladp0020s0079	AT5G11800	Kaladp0048s0330	AT4G16146	Kaladp0103s0019	AT5G24470		AT4G00690	Kaladp0068s0015
Kaladp0020s0070	AT4G14615	Kaladp0048s0367	AT4G16160	Kaladp0045s0346	AT5G24490		AT5G35250	Kaladp0031s0172
Kaladp0021s0014	AT5G38470	Kaladp0048s0372	AT4G16180	Kaladp0061s0019	AT5G25070		AT3G42540	Kaladp0034s0051
Kaladp0059s0064	AT1G10840	Kaladp0048s0378	AT4G16190	Kaladp0053s0408	AT5G25080		AT1G46336	Kaladp0032s0055
Kaladp0059s0060	AT1G75430	Kaladp0048s0379	AT4G16280	Kaladp0011s1136	AT5G25210		AT5G11690	Kaladp0066s0042
Kaladp0049s0074	AT5G53420	Kaladp0048s0390	AT4G16310	Kaladp0011s0212	AT5G25530		AT2G45685	Kaladp0094s0002
Kaladp0007s0037	AT3G21270	Kaladp0048s0398	AT4G16440	Kaladp0021s0091	AT5G25810		AT2G28240	Kaladp0022s0199
Kaladp0007s0031	AT5G61800	Kaladp0048s0401	AT4G16444	Kaladp0011s0678	AT5G26220		AT1G04490	Kaladp1250s0001
Kaladp0015s0162	AT5G04910	Kaladp0048s0404	AT4G16450	Kaladp0018s0163	AT5G26830		AT3G22120	Kaladp0624s0001
Kaladp0074s0081	AT2G29580	Kaladp0048s0405	AT4G16515	Kaladp0087s0148	AT5G27110		AT3G22968	Kaladp0472s0002
Kaladp0060s0163	AT3G17780	Kaladp0048s0439	AT4G16630	Kaladp0053s0016	AT5G27330		252919_at	Kaladp0016s0123
Kaladp0060s0160	AT5G18570	Kaladp0048s0441	AT4G16710	Kaladp0011s0425	AT5G27395		AFFX-ThrX-5_at	Kaladp0628s0001
Kaladp0087s0009	AT3G44190	Kaladp0048s0442	AT4G16720	Kaladp0058s0074	AT5G27420		254738_at	Kaladp0018s0062
Kaladp0039s0425	AT3G44620	Kaladp0048s0448	AT4G17010	Kaladp0024s0944	AT5G27450		AT2G25640	Kaladp0039s0005
Kaladp0096s0042	AT4G34940	Kaladp0048s0471	AT4G17040	Kaladp0008s0666	AT5G27660		AT5G13850	Kaladp0057s0002
Kaladp0096s0045	AT1G42470	Kaladp0048s0481	AT4G17150	Kaladp0039s0646	AT5G27670		AT3G26520	Kaladp0098s0013
Kaladp0039s0423	AT5G14670	Kaladp0048s0500	AT4G17190	Kaladp0013s0009	AT5G27720		AT4G07800	Kaladp0037s0247
Kaladp0039s0422	AT4G30060	Kaladp0048s0528	AT4G17240	Kaladp0515s0097	AT5G27760		AT5G66250	Kaladp0049s0031
Kaladp0055s0422	AT1G24510	Kaladp0048s0532	AT4G17250	Kaladp0033s0319	AT5G27830		AT3G16750	Kaladp0630s0002
Kaladp0008s0842	AT2G26800	Kaladp0048s0533	AT4G17260	Kaladp0469s0001	AT5G28220		AT1G11210	Kaladp0099s0030
Kaladp0008s0846	AT1G02980	Kaladp0048s0541	AT4G17270	Kaladp0040s0417	AT5G28500		AT5G46710	Kaladp0167s0001
Kaladp0005s0028	AT1G61890	Kaladp0048s0543	AT4G17330	Kaladp0630s0036	AT5G28750		AT5G63580	Kaladp0096s0057
Kaladp0024s0445	AT2G13790	Kaladp0048s0559	AT4G17390	Kaladp0036s0047	AT5G28910		AT2G11370	Kaladp0024s0678
Kaladp0024s0444	AT5G42650	Kaladp0048s0560	AT4G17615	Kaladp0011s0499	AT5G30490		AT3G42590	Kaladp0488s0021
Kaladp0005s0022	AT1G33110	Kaladp0048s0569	AT4G17840	Kaladp0022s0092	AT5G32450		AT3G01202	Kaladp0042s0334
Kaladp0005s0027	AT5G08410	Kaladp0048s0582	AT4G18060	Kaladp0030s0150	AT5G32470		AT4G08970	Kaladp0095s0293
Kaladp0039s0688	AT1G05170	Kaladp0048s0591	AT4G18180	Kaladp0045s0499	AT5G35100		AT2G07738	Kaladp0101s0320
Kaladp0053s0444	AT5G40870	Kaladp0048s0608	AT4G18240	Kaladp0011s0837	AT5G35210		AT2G07730	Kaladp0016s0100
Kaladp0053s0441	AT1G60940	Kaladp0048s0624	AT4G18270	Kaladp0057s0104	AT5G35400		AT5G35270	Kaladp0630s0010
Kaladp0053s0440	AT5G50950	Kaladp0048s0625	AT4G18593	Kaladp0063s0012	AT5G35910		AT3G06870	Kaladp0040s0149
Kaladp0024s0995	AT3G22200	Kaladp0048s0635	AT4G18650	Kaladp0095s0228	AT5G36210		AT1G22300	Kaladp0068s0186
Kaladp0071s0182	AT1G63800	Kaladp0048s0648	AT4G18790	Kaladp0031s0042	AT5G36230		AT4G28150	Kaladp0039s0752
Kaladp0076s0219	AT3G27540	Kaladp0048s0654	AT4G19170	Kaladp0045s0409	AT5G37070		AT5G54230	Kaladp0007s0072
Kaladp0076s0218	AT5G17400	Kaladp0048s0658	AT4G19490	Kaladp0087s0164	AT5G37290		AT3G30816	Kaladp0201s0001
Kaladp0071s0186	AT1G02160	Kaladp0048s0670	AT4G19860	Kaladp0011s0018	AT5G37480		AT1G72580	Kaladp0042s0237
Kaladp0076s0213	AT1G19000	Kaladp0048s0680	AT4G20060	Kaladp0042s0041	AT5G37680		AT3G27070	Kaladp1176s0001
Kaladp0046s0030	AT5G14890	Kaladp0048s0691	AT4G20260	Kaladp0059s0215	AT5G38120		AT4G10990	Kaladp0033s0010
Kaladp0046s0034	AT4G08290	Kaladp0048s0699	AT4G20410	Kaladp0039s0385	AT5G38220		AT1G28375	Kaladp1213s0005
Kaladp0046s0038	AT3G15200	Kaladp0048s0707	AT4G20780	Kaladp0577s0026	AT5G38630		AT4G11200	Kaladp0033s0035
Kaladp0048s0486	AT1G51210	Kaladp0048s0718	AT4G20900	Kaladp0016s0204	AT5G38710		AT5G40970	Kaladp0008s0124
Kaladp0048s0480	AT5G01340	Kaladp0048s0720	AT4G20930	Kaladp0076s0290	AT5G39340		AT1G52610	Kaladp0065s0013
Kaladp1153s0004	AT1G01720	Kaladp0048s0737	AT4G20960	Kaladp0011s1082	AT5G39350		AT3G48580	Kaladp0278s0030
Kaladp1153s0002	AT4G29790	Kaladp0048s0738	AT4G20980	Kaladp0093s0008	AT5G39360		AT3G12730	Kaladp0072s0032
Kaladp0092s0012	AT5G60980	Kaladp0048s0739	AT4G21090	Kaladp0029s0129	AT5G39490		AT1G35140	Kaladp0050s0056
Kaladp0099s0042	AT5G61580	Kaladp0048s0747	AT4G21110	Kaladp0011s0685	AT5G39520		AT4G12380	Kaladp0834s0004
Kaladp0002s0074	AT1G79600	Kaladp0048s0760	AT4G21150	Kaladp0064s0158	AT5G39680		AT2G07670	Kaladp0039s0446
Kaladp0002s0075	AT4G27680	Kaladp0048s0764	AT4G21180	Kaladp0051s0011	AT5G39980		AT5G14560	Kaladp0418s0011
Kaladp0070s0064	AT5G39660	Kaladp0048s0771	AT4G21200	Kaladp0039s0199	AT5G40160		AT2G11490	Kaladp0071s0024
Kaladp0047s0081	AT4G22410	Kaladp0048s0785	AT4G21310	Kaladp0081s0351	AT5G40270		AT5G40180	Kaladp0044s0002
Kaladp0026s0067	AT1G78950	Kaladp0048s0787	AT4G21430	Kaladp0020s0176	AT5G40290		AT5G52240	Kaladp0057s0117
Kaladp0083s0008	AT3G50670	Kaladp0048s0812	AT4G21450	Kaladp0020s0107	AT5G40510		AT4G08130	Kaladp0012s0011
Kaladp0048s0873	AT3G21865	Kaladp0048s0822	AT4G21470	Kaladp0032s0116	AT5G40645		246974_at	Kaladp0058s0034
Kaladp0099s0039	AT1G71720	Kaladp0048s0824	AT4G21690	Kaladp0024s0605	AT5G40670		AFFX-BioB-M_at	Kaladp0003s0153
Kaladp0058s0476	AT4G12280	Kaladp0048s0826	AT4G21700	Kaladp0068s0328	AT5G40710		AT3G13370	Kaladp0891s0014
Kaladp0058s0474	AT3G49810	Kaladp0048s0844	AT4G21870	Kaladp0095s0346	AT5G40990		AT4G36510	Kaladp0008s0627
Kaladp0033s0085	AT4G02590	Kaladp0048s0846	AT4G22000	Kaladp0071s0291	AT5G41370		AT1G18860	Kaladp0073s0006
Kaladp0033s0084	AT5G66920	Kaladp0048s0859	AT4G22190	Kaladp0091s0020	AT5G41480		AT2G05470	Kaladp0053s0091
Kaladp0033s0087	AT3G53270	Kaladp0048s0880	AT4G22340	Kaladp0050s0086	AT5G41820		AT1G79880	Kaladp0024s0359
Kaladp0033s0082	AT5G16130	Kaladp0048s0882	AT4G22360	Kaladp0011s0895	AT5G41900		AT4G39320	Kaladp0054s0028
Kaladp0006s0005	AT1G12580	Kaladp0048s0887	AT4G22370	Kaladp0001s0315	AT5G42000		AT4G12600	Kaladp0051s0108
Kaladp0006s0004	AT3G58040	Kaladp0048s0906	AT4G22756	Kaladp0050s0007	AT5G42310		AFFX-Athal-Actin_M_at	Kaladp1201s0017
Kaladp0006s0006	AT5G26030	Kaladp0048s0918	AT4G22890	Kaladp0086s0008	AT5G42360		AT4G08800	Kaladp0011s0195
Kaladp1002s0007	AT5G22060	Kaladp0048s0925	AT4G22930	Kaladp0550s0028	AT5G42450		AT1G17545	Kaladp0055s0133
Kaladp0674s0136	AT5G65460	Kaladp0048s0927	AT4G23000	Kaladp0067s0158	AT5G42690		AT4G26070	Kaladp0024s0769
Kaladp0011s0260	AT2G29110	Kaladp0048s0955	AT4G23050	Kaladp0045s0128	AT5G42740		AT3G13360	Kaladp0008s0141
Kaladp0674s0139	AT1G06840	Kaladp0049s0034	AT4G23100	Kaladp0085s0120	AT5G43270		AT1G39190	Kaladp0156s0001
Kaladp1304s0013	AT5G06950	Kaladp0049s0036	AT4G24040	Kaladp0048s0183	AT5G43745		AT3G51400	Kaladp0071s0334
Kaladp0084s0063	AT3G61130	Kaladp0049s0066	AT4G24050	Kaladp0747s0016	AT5G43750		AT2G22340	Kaladp0049s0062
Kaladp0084s0065	AT1G23880	Kaladp0049s0072	AT4G24130	Kaladp0046s0327	AT5G43790		AT1G02830	Kaladp0076s0100
Kaladp0694s0001	AT3G12120	Kaladp0050s0026	AT4G24200	Kaladp0099s0084	AT5G43830		AT1G54700	Kaladp0032s0352
Kaladp0084s0067	AT5G26250	Kaladp0050s0027	AT4G24210	Kaladp0018s0108	AT5G43860		AT1G52840	Kaladp0535s0004
Kaladp0266s0009	AT5G08620	Kaladp0050s0048	AT4G24270	Kaladp0053s0320	AT5G43930		AT4G33730	Kaladp0011s0138
Kaladp0022s0168	AT3G06170	Kaladp0050s0058	AT4G24440	Kaladp0101s0039	AT5G44080		AT3G16160	Kaladp0043s0037
Kaladp0022s0160	AT4G18370	Kaladp0050s0060	AT4G24460	Kaladp0018s0025	AT5G44180		AT1G35183	Kaladp0011s0305
Kaladp0075s0036	AT5G19560	Kaladp0050s0064	AT4G24530	Kaladp0045s0218	AT5G44370		AT5G67180	Kaladp0033s0173
Kaladp0075s0034	AT4G01026	Kaladp0050s0066	AT4G24670	Kaladp0016s0177	AT5G44650		AT5G38310	Kaladp0055s0102
Kaladp0075s0033	AT3G60330	Kaladp0050s0068	AT4G24680	Kaladp0093s0092	AT5G44720		AT1G44830	Kaladp0008s0440
Kaladp0024s0058	AT1G15000	Kaladp0050s0074	AT4G24700	Kaladp0072s0061	AT5G44860		AT2G39560	Kaladp0558s0001
Kaladp0075s0038	AT2G17390	Kaladp0050s0075	AT4G24710	Kaladp0926s0017	AT5G45010		AT3G09680	Kaladp0496s0002
Kaladp0059s0034	AT5G03250	Kaladp0050s0122	AT4G24730	Kaladp0066s0049	AT5G45110		264950_at	Kaladp0067s0155
Kaladp0047s0110	AT2G38410	Kaladp0050s0125	AT4G24880	Kaladp0037s0496	AT5G45130		AT1G30795	Kaladp0048s0636
Kaladp0050s0009	AT5G53090	Kaladp0050s0130	AT4G25140	Kaladp0033s0100	AT5G45280		AT2G15600	Kaladp0045s0141
Kaladp0048s0674	AT3G26980	Kaladp0050s0145	AT4G25450	Kaladp1207s0001	AT5G45320		AT5G28170	Kaladp0043s0003
Kaladp0048s0675	AT4G14130	Kaladp0050s0149	AT4G25500	Kaladp0840s0006	AT5G45380		AT3G26110	Kaladp0060s0295
Kaladp0036s0286	AT4G34000	Kaladp0050s0156	AT4G25570	Kaladp0011s0433	AT5G45410		AT4G08340	Kaladp0045s0046
Kaladp0036s0283	AT4G33520	Kaladp0050s0165	AT4G25600	Kaladp0192s0047	AT5G45420		AT5G35190	Kaladp0048s0329
Kaladp0048s0712	AT4G15550	Kaladp0050s0167	AT4G25620	Kaladp0773s0009	AT5G45680		AT2G14470	Kaladp0045s0200
Kaladp0053s0635	AT4G19420	Kaladp0050s0178	AT4G25630	Kaladp0008s0004	AT5G45930		AT4G13120	Kaladp0842s0001
Kaladp0053s0141	AT1G05690	Kaladp0050s0179	AT4G25640	Kaladp0042s0197	AT5G46070		AT1G36910	Kaladp0024s0581
Kaladp0016s0135	AT3G63240	Kaladp0050s0180	AT4G25830	Kaladp1246s0011	AT5G46150		AT3G42690	Kaladp0577s0031
Kaladp0053s0633	AT2G15820	Kaladp0050s0181	AT4G26110	Kaladp0018s0280	AT5G46180		AT2G27750	Kaladp0093s0173
Kaladp0053s0149	AT3G50700	Kaladp0050s0191	AT4G26120	Kaladp0046s0228	AT5G46370		262466_at	Kaladp0076s0082
Kaladp0101s0108	AT2G21470	Kaladp0050s0199	AT4G26500	Kaladp0024s0494	AT5G46460		AT1G68420	Kaladp0042s0189
Kaladp0101s0103	AT1G61420	Kaladp0050s0206	AT4G26570	Kaladp0102s0115	AT5G46580		AT2G11550	Kaladp0008s0225
Kaladp0036s0137	AT1G74260	Kaladp0050s0222	AT4G26620	Kaladp0011s0050	AT5G46790		AT3G42680	Kaladp0536s0003
Kaladp0042s0372	AT5G47200	Kaladp0050s0223	AT4G26770	Kaladp0403s0003	AT5G47040		AT2G15190	Kaladp0034s0120
Kaladp0036s0139	AT1G72140	Kaladp0050s0224	AT4G26980	Kaladp0809s0058	AT5G47110		AT3G17140	Kaladp0064s0004
Kaladp0067s0196	AT5G11560	Kaladp0050s0227	AT4G27060	Kaladp0053s0003	AT5G47190		AT1G52020	Kaladp0278s0039
Kaladp0067s0194	AT3G61360	Kaladp0050s0236	AT4G27380	Kaladp0078s0016	AT5G47210		AT4G10240	Kaladp0091s0051
Kaladp0964s0020	AT1G50940	Kaladp0050s0256	AT4G27450	Kaladp0095s0611	AT5G47360		AT4G22020	Kaladp0070s0025
Kaladp0964s0021	AT3G26000	Kaladp0050s0276	AT4G27500	Kaladp0006s0089	AT5G47430		AT1G34660	Kaladp0002s0092
Kaladp0674s0160	AT2G24090	Kaladp0050s0288	AT4G27670	Kaladp0056s0091	AT5G47570		AT3G13430	Kaladp0219s0001
Kaladp0964s0028	AT5G14420	Kaladp0050s0311	AT4G27680	Kaladp0001s0300	AT5G47630		AT2G45315	Kaladp0016s0075
Kaladp0039s0213	AT4G36890	Kaladp0050s0332	AT4G27700	Kaladp0074s0060	AT5G47710		AT3G30396	Kaladp0053s0645
Kaladp0039s0740	AT5G17210	Kaladp0051s0008	AT4G27750	Kaladp0048s0422	AT5G47760		AT2G45780	Kaladp0058s0496
Kaladp0024s0539	AT2G33820	Kaladp0051s0022	AT4G27780	Kaladp0057s0021	AT5G47870		AT2G10490	Kaladp0008s0173
Kaladp0630s0039	AT1G72180	Kaladp0051s0025	AT4G27800	Kaladp0061s0053	AT5G47900		AT3G11230	Kaladp1008s0004
Kaladp0630s0038	AT1G32960	Kaladp0051s0026	AT4G27970	Kaladp0011s0296	AT5G47940		AT2G02210	Kaladp0878s0048
Kaladp0674s0166	AT1G78890	Kaladp0051s0061	AT4G28010	Kaladp0024s0828	AT5G48370		AT3G06360	Kaladp0048s0355
Kaladp1016s0011	AT2G27200	Kaladp0051s0062	AT4G28200	Kaladp0075s0036	AT5G48530		AT2G27375	Kaladp0040s0533
Kaladp0011s1308	AT4G23660	Kaladp0051s0069	AT4G28260	Kaladp0003s0012	AT5G48560		AT2G45710	Kaladp0055s0499
Kaladp0060s0296	AT1G03970	Kaladp0051s0070	AT4G28300	Kaladp0427s0013	AT5G48630		AT4G03290	Kaladp0063s0030
Kaladp0011s1303	AT1G32070	Kaladp0051s0071	AT4G28460	Kaladp0015s0114	AT5G48640		AT5G34895	Kaladp0076s0349
Kaladp0081s0156	AT2G46450	Kaladp0051s0079	AT4G28560	Kaladp0020s0058	AT5G48730		AT2G43930	Kaladp0095s0367
Kaladp0024s0147	AT3G51510	Kaladp0051s0080	AT4G28750	Kaladp0085s0047	AT5G48830		AT5G43840	Kaladp0863s0032
Kaladp0062s0113	AT4G27540	Kaladp0051s0081	AT4G28830	Kaladp0254s0006	AT5G49020		AT1G50530	Kaladp0868s0024
Kaladp0040s0706	AT4G16390	Kaladp0051s0097	AT4G28980	Kaladp0018s0217	AT5G49030		AT1G35100	Kaladp0011s0891
Kaladp0029s0087	AT4G26760	Kaladp0051s0098	AT4G29010	Kaladp0053s0658	AT5G49150		AT5G14900	Kaladp1178s0002
Kaladp0029s0088	AT1G09190	Kaladp0051s0105	AT4G29040	Kaladp0018s0275	AT5G49560		AT5G28860	Kaladp0082s0113
Kaladp0040s0709	AT1G09440	Kaladp0052s0011	AT4G29070	Kaladp0093s0145	AT5G49580		AT1G11690	Kaladp0099s0059
Kaladp0809s0044	AT1G17870	Kaladp0052s0015	AT4G29170	Kaladp0057s0044	AT5G49730		AT1G26260	Kaladp0508s0001
Kaladp0093s0153	AT1G67680	Kaladp0052s0025	AT4G29190	Kaladp0039s0230	AT5G49750		AT2G31860	Kaladp0024s0204
Kaladp0091s0073	AT3G20650	Kaladp0052s0028	AT4G29490	Kaladp0064s0154	AT5G49760		AT1G44060	Kaladp0042s0276
Kaladp0045s0029	AT4G37380	Kaladp0052s0029	AT4G29590	Kaladp0008s0407	AT5G49770		AT5G34820	Kaladp0022s0147
Kaladp0085s0052	AT2G34620	Kaladp0052s0031	AT4G29830	Kaladp0011s1042	AT5G49780		AT1G49150	Kaladp0050s0110
Kaladp0019s0094	AT1G64880	Kaladp0052s0032	AT4G29870	Kaladp0042s0365	AT5G49945		AT3G55720	Kaladp0550s0050
Kaladp0095s0020	AT5G62470	Kaladp0053s0001	AT4G29910	Kaladp0556s0001	AT5G49950		AT1G69572	Kaladp0037s0132
Kaladp0095s0025	AT5G58710	Kaladp0053s0009	AT4G30470	Kaladp0095s0582	AT5G50210		AT3G10880	Kaladp0019s0150
Kaladp0057s0079	AT3G23830	Kaladp0053s0011	AT4G30480	Kaladp0051s0101	AT5G50250		AT1G78090	Kaladp0043s0189
Kaladp0044s0107	AT4G33060	Kaladp0053s0018	AT4G30500	Kaladp0042s0060	AT5G50300		AT1G01240	Kaladp0095s0139
Kaladp0044s0104	AT3G06410	Kaladp0053s0034	AT4G30600	Kaladp0098s0103	AT5G50330		AT5G14840	Kaladp0024s0106
Kaladp0057s0075	AT1G74210	Kaladp0053s0035	AT4G30630	Kaladp0262s0022	AT5G50370		AT4G08050	Kaladp0046s0274
Kaladp0057s0073	AT4G23540	Kaladp0053s0044	AT4G30710	Kaladp0048s0632	AT5G50390		AT2G14630	Kaladp0018s0183
Kaladp0071s0201	AT5G59720	Kaladp0053s0060	AT4G30860	Kaladp0054s0042	AT5G50650		AT1G15580	Kaladp0095s0723
Kaladp0926s0027	AT3G14940	Kaladp0053s0069	AT4G30890	Kaladp0042s0234	AT5G50790		AT3G30846	Kaladp0024s0519
Kaladp0926s0023	AT5G09870	Kaladp0053s0071	AT4G30900	Kaladp0024s0820	AT5G50950		AT3G43390	Kaladp0107s0001
Kaladp1278s0001	AT3G13750	Kaladp0053s0075	AT4G31040	Kaladp0080s0030	AT5G50990		AT2G04066	Kaladp0026s0102
Kaladp0926s0021	AT3G61650	Kaladp0053s0097	AT4G31120	Kaladp0039s0234	AT5G51030		AT4G38300	Kaladp0517s0011
Kaladp0926s0028	AT5G03620	Kaladp0053s0126	AT4G31160	Kaladp0046s0143	AT5G51080		AT2G21230	Kaladp0203s0001
Kaladp0101s0144	AT3G12590	Kaladp0053s0131	AT4G31340	Kaladp0020s0049	AT5G51100		AT2G04770	Kaladp0674s0158
Kaladp0395s0039	AT3G53480	Kaladp0053s0150	AT4G31390	Kaladp0057s0114	AT5G51140		AT2G04980	Kaladp0093s0122
Kaladp0020s0055	AT2G29560	Kaladp0053s0152	AT4G31400	Kaladp0011s0432	AT5G51420		AT5G26140	Kaladp0001s0163
Kaladp0395s0033	AT5G15300	Kaladp0053s0160	AT4G31460	Kaladp0034s0027	AT5G51440		AT5G58180	Kaladp0807s0001
Kaladp0059s0048	AT1G80870	Kaladp0053s0166	AT4G31720	Kaladp0048s0704	AT5G51570		AT2G10090	Kaladp0063s0017
Kaladp0162s0002	AT2G31250	Kaladp0053s0170	AT4G31750	Kaladp0089s0046	AT5G51740		AT4G30680	Kaladp1203s0004
Kaladp0046s0329	AT3G55880	Kaladp0053s0206	AT4G31770	Kaladp0003s0164	AT5G51830		AT3G31460	Kaladp0024s0728
Kaladp0055s0096	AT3G02080	Kaladp0053s0212	AT4G31790	Kaladp0011s0942	AT5G51960		AT2G37830	Kaladp0082s0075
Kaladp0007s0010	AT5G57090	Kaladp0053s0239	AT4G31985	Kaladp0054s0046	AT5G52010		AT3G42190	Kaladp0068s0177
Kaladp0033s0279	AT4G18290	Kaladp0053s0243	AT4G32060	Kaladp0091s0006	AT5G52190		AT3G42570	Kaladp0053s0305
Kaladp0007s0017	AT1G08470	Kaladp0053s0244	AT4G32260	Kaladp0809s0015	AT5G52230		AT1G05040	Kaladp0039s0092
Kaladp0033s0270	AT4G15940	Kaladp0053s0265	AT4G32270	Kaladp0024s0012	AT5G52630		AT2G25990	Kaladp0029s0094
Kaladp0033s0271	AT3G57420	Kaladp0053s0283	AT4G32280	Kaladp0048s0851	AT5G52780		AT1G07190	Kaladp0049s0029
Kaladp0068s0353	AT2G16960	Kaladp0053s0284	AT4G32300	Kaladp0047s0081	AT5G52800		AT3G15440	Kaladp0048s0235
Kaladp0039s0117	AT4G20780	Kaladp0053s0308	AT4G32360	Kaladp0011s0823	AT5G52960		AT2G18440	Kaladp0906s0001
Kaladp0087s0064	AT2G18470	Kaladp0053s0330	AT4G32400	Kaladp0027s0068	AT5G53150		AT3G30510	Kaladp0476s0013
Kaladp0087s0069	AT2G44350	Kaladp0053s0339	AT4G32430	Kaladp0083s0013	AT5G53160		267105_at	Kaladp0058s0450
Kaladp0053s0289	AT5G28910	Kaladp0053s0343	AT4G32590	Kaladp0674s0028	AT5G53490		AT5G04560.3	Kaladp0515s0061
Kaladp0047s0258	AT3G02880	Kaladp0053s0390	AT4G32630	Kaladp0051s0036	AT5G53750		AT5G04850	Kaladp0095s0458
Kaladp0047s0257	AT1G22930	Kaladp0053s0406	AT4G32720	Kaladp0037s0454	AT5G53850		AT2G06700	Kaladp0040s0710
Kaladp0102s0019	AT4G18120	Kaladp0053s0418	AT4G32770	Kaladp0060s0125	AT5G53880		AT5G59662	Kaladp0016s0020
Kaladp0055s0401	AT3G19450	Kaladp0053s0424	AT4G32870	Kaladp0254s0005	AT5G53920		AT1G49015	Kaladp0056s0078
Kaladp0878s0021	AT2G35370	Kaladp0053s0435	AT4G32960	Kaladp0048s0437	AT5G54140		AT2G07490	Kaladp0042s0083
Kaladp0878s0025	AT5G40850	Kaladp0053s0450	AT4G33140	Kaladp0048s0484	AT5G54190		AT5G08210	Kaladp0083s0010
Kaladp0048s0248	AT1G08610	Kaladp0053s0451	AT4G33150	Kaladp0048s0641	AT5G54600		ATMG00140	Kaladp0082s0186
Kaladp0053s0463	AT3G29090	Kaladp0053s0471	AT4G33250	Kaladp0050s0225	AT5G54640		AT2G15440	Kaladp0055s0186
Kaladp0053s0464	AT1G19025	Kaladp0053s0478	AT4G33330	Kaladp0012s0064	AT5G54890		AT3G42980	Kaladp0054s0043
Kaladp0031s0005	AT3G43600	Kaladp0053s0481	AT4G33350	Kaladp0095s0631	AT5G54910		AT2G11150	Kaladp0101s0116
Kaladp0515s0087	AT5G10220	Kaladp0053s0511	AT4G33410	Kaladp0051s0048	AT5G54970		AT3G17720	Kaladp0045s0059
Kaladp0096s0061	AT5G10550	Kaladp0053s0530	AT4G33420	Kaladp0075s0019	AT5G55160		AT1G24575	Kaladp0095s0431
Kaladp0096s0066	AT1G03560	Kaladp0053s0535	AT4G33460	Kaladp0158s0006	AT5G55220		AT2G04820	Kaladp0515s0216
Kaladp0051s0107	AT2G35700	Kaladp0053s0557	AT4G33470	Kaladp0011s1347	AT5G55240		AT2G27710	Kaladp0024s0757
Kaladp0046s0010	AT1G67300	Kaladp0053s0563	AT4G33490	Kaladp0055s0154	AT5G55320		AT4G05060	Kaladp0102s0081
Kaladp0746s0003	AT4G22780	Kaladp0053s0574	AT4G33500	Kaladp0033s0098	AT5G55330		AT5G16050	Kaladp0060s0081
Kaladp0746s0006	AT5G67220	Kaladp0053s0595	AT4G33670	Kaladp0075s0065	AT5G55340		AT1G43715	Kaladp0088s0005
Kaladp0046s0015	AT2G44130	Kaladp0053s0614	AT4G33770	Kaladp0045s0288	AT5G55350		AT5G62110	Kaladp0395s0036
Kaladp0001s0326	AT1G63680	Kaladp0053s0624	AT4G33800	Kaladp0060s0156	AT5G55360		AT1G28327	Kaladp0048s0365
Kaladp1213s0007	AT1G64650	Kaladp0053s0642	AT4G33920	Kaladp0068s0139	AT5G55370		AT2G32310	Kaladp0033s0110
Kaladp0093s0095	AT2G47440	Kaladp0053s0651	AT4G34030	Kaladp0094s0113	AT5G55380		AT2G14420	Kaladp0356s0001
Kaladp0515s0237	AT4G25200	Kaladp0053s0660	AT4G34050	Kaladp0071s0183	AT5G55530		AT1G27960	Kaladp1001s0005
Kaladp0010s0054	AT5G47070	Kaladp0053s0663	AT4G34100	Kaladp0472s0012	AT5G55620		AT5G35480	Kaladp0095s0166
Kaladp0010s0051	AT4G03190	Kaladp0053s0685	AT4G34140	Kaladp0023s0070	AT5G55640		AT5G27170	Kaladp0038s0032
Kaladp0073s0061	AT1G79620	Kaladp0053s0695	AT4G34150	Kaladp0091s0128	AT5G55740		AT2G43570	Kaladp0011s1031
Kaladp0030s0045	AT1G51090	Kaladp0054s0010	AT4G34190	Kaladp0666s0022	AT5G55810		AT4G13900	Kaladp0007s0094
Kaladp0068s0247	AT5G20140	Kaladp0054s0011	AT4G34240	Kaladp0039s0065	AT5G56130		AT1G78320	Kaladp0232s0002
Kaladp0039s0006	AT1G16840	Kaladp0054s0016	AT4G34270	Kaladp0042s0217	AT5G56270		AT3G06000	Kaladp0024s0853
Kaladp0747s0022	AT3G15480	Kaladp0054s0022	AT4G34670	Kaladp0042s0371	AT5G56310		AT1G34080	Kaladp0019s0079
Kaladp0094s0073	AT3G47650	Kaladp0054s0024	AT4G34710	Kaladp0192s0023	AT5G56340		AT5G58540	Kaladp0047s0071
Kaladp0053s0099	AT5G51720	Kaladp0054s0027	AT4G34740	Kaladp0064s0144	AT5G56760		AT2G12210	Kaladp0535s0003
Kaladp0058s0454	AT3G24503	Kaladp0054s0037	AT4G34910	Kaladp0515s0059	AT5G56790		AT3G60570	Kaladp0034s0042
Kaladp0042s0179	AT4G29000	Kaladp0054s0040	AT4G34940	Kaladp0088s0032	AT5G57020		AT5G11360	Kaladp0067s0281
Kaladp0011s0465	AT4G19410	Kaladp0054s0052	AT4G34960	Kaladp0048s0715	AT5G57140		AT1G44935	Kaladp0197s0008
Kaladp0011s0464	AT3G47470	Kaladp0054s0072	AT4G35090	Kaladp0065s0048	AT5G57170		AT5G19100	Kaladp0170s0001
Kaladp0011s0463	AT5G45750	Kaladp0054s0075	AT4G35140	Kaladp0076s0324	AT5G57230		AT1G02620	Kaladp0024s0131
Kaladp0011s0206	AT4G22920	Kaladp0054s0079	AT4G35190	Kaladp0498s0002	AT5G57410		AT5G06630	Kaladp0038s0040
Kaladp0011s0205	AT2G46240	Kaladp0055s0061	AT4G35510	Kaladp0031s0034	AT5G57710		AT4G37010	Kaladp1239s0003
Kaladp0087s0191	AT4G37770	Kaladp0055s0087	AT4G35600	Kaladp0048s0349	AT5G58003		AT1G47465	Kaladp0036s0074
Kaladp0008s0477	AT1G23710	Kaladp0055s0124	AT4G35630	Kaladp0080s0085	AT5G58250		AT4G23970	Kaladp0471s0002
[truncated: 1,773 more rows]
