# Supplementary material for: Conservation and Diversification of Circadian Rhythmicity Between a Model Crassulacean Acid Metabolism Plant Kalanchoë fedtschenkoi and a Model C3 Photosynthesis Plant Arabidopsis thaliana
Source: Front Plant Sci. 2018 Nov 28;9:1757. doi: 10.3389/fpls.2018.01757 (PMC6279919; doi:10.3389/fpls.2018.01757)
Supplement: Supplementary file 7 [file Table_7.xlsx]

## Sheet: Sheet1
Supplementary Table 7. GO enrichment of Arabidopsis thaliana and Kalanchoë fedtschenkoi genes in each ortholog group type.
Species	Type	GOID	GOTerm	GOLevels	GOGroups	Nr. Genes	% Associated Genes	Term PValue	Term PValue Corrected with Bonferroni step down	Group PValue	Group PValue Corrected with Bonferroni step down	Associated Genes Found	All Associated Genes
Kalanchoe fedtschenkoi	1	GO:0005976	polysaccharide metabolic process	[4]	[Group05]	115	22.158	8.15819e-05	0.0136242	{Group05=1.5454678410560944E-7}	{Group05=7.727339205280472E-7}	[Kaladp0001s0016.1, Kaladp0001s0057.1, Kaladp0001s0207.1, Kaladp0002s0019.1, Kaladp0003s0158.1, Kaladp0007s0042.1, Kaladp0008s0430.1, Kaladp0008s0439.1, Kaladp0008s0520.1, Kaladp0008s0911.1, Kaladp0009s0026.1, Kaladp0009s0046.1, Kaladp0011s0052.1, Kaladp0011s0184.1, Kaladp0011s0279.1, Kaladp0011s0445.1, Kaladp0011s0549.1, Kaladp0011s0672.1, Kaladp0011s1076.1, Kaladp0011s1077.1, Kaladp0011s1107.1,…	[Kaladp0001s0016.1, Kaladp0001s0057.1, Kaladp0001s0207.1, Kaladp0001s0222.1, Kaladp0001s0247.1, Kaladp0001s0248.1, Kaladp0001s0252.1, Kaladp0002s0019.1, Kaladp0002s0044.1, Kaladp0003s0032.1, Kaladp0003s0051.1, Kaladp0003s0158.1, Kaladp0003s0159.1, Kaladp0006s0003.1, Kaladp0006s0040.1, Kaladp0006s0041.1, Kaladp0006s0099.1, Kaladp0007s0042.1, Kaladp0007s0059.1, Kaladp0007s0071.1, Kaladp0008s0059.1,…
Kalanchoe fedtschenkoi	1	GO:0006073	cellular glucan metabolic process	[5, 6]	[Group05]	85	26.1538	1.1024e-06	0.000200636	{Group05=1.5454678410560944E-7}	{Group05=7.727339205280472E-7}	[Kaladp0001s0016.1, Kaladp0001s0057.1, Kaladp0001s0207.1, Kaladp0003s0158.1, Kaladp0007s0042.1, Kaladp0008s0430.1, Kaladp0008s0439.1, Kaladp0008s0520.1, Kaladp0011s0052.1, Kaladp0011s0184.1, Kaladp0011s0279.1, Kaladp0011s0549.1, Kaladp0011s0672.1, Kaladp0011s1076.1, Kaladp0011s1077.1, Kaladp0011s1107.1, Kaladp0011s1124.1, Kaladp0015s0013.1, Kaladp0015s0180.1, Kaladp0018s0170.1, Kaladp0022s0062.1,…	[Kaladp0001s0016.1, Kaladp0001s0057.1, Kaladp0001s0207.1, Kaladp0001s0222.1, Kaladp0001s0247.1, Kaladp0001s0248.1, Kaladp0001s0252.1, Kaladp0002s0044.1, Kaladp0003s0158.1, Kaladp0003s0159.1, Kaladp0006s0003.1, Kaladp0006s0041.1, Kaladp0007s0042.1, Kaladp0007s0059.1, Kaladp0007s0071.1, Kaladp0008s0113.1, Kaladp0008s0161.1, Kaladp0008s0189.1, Kaladp0008s0234.1, Kaladp0008s0372.1, Kaladp0008s0430.1,…
Kalanchoe fedtschenkoi	1	GO:0006081	cellular aldehyde metabolic process	[3]	[Group08]	82	24.4048	2.803e-05	0.00482115	{Group08=4.2273740327796964E-13}	{Group08=4.2273740327796966E-12}	[Kaladp0001s0207.1, Kaladp0001s0257.1, Kaladp0001s0316.1, Kaladp0007s0012.1, Kaladp0008s0006.1, Kaladp0011s0344.1, Kaladp0011s0549.1, Kaladp0011s0649.1, Kaladp0011s0672.1, Kaladp0011s1354.1, Kaladp0012s0059.1, Kaladp0012s0096.1, Kaladp0015s0013.1, Kaladp0016s0214.1, Kaladp0018s0171.1, Kaladp0020s0011.1, Kaladp0022s0014.1, Kaladp0022s0172.1, Kaladp0023s0092.1, Kaladp0024s0169.1, Kaladp0024s0584.1,…	[Kaladp0001s0207.1, Kaladp0001s0213.1, Kaladp0001s0257.1, Kaladp0001s0316.1, Kaladp0001s0324.1, Kaladp0002s0121.1, Kaladp0006s0003.1, Kaladp0007s0012.1, Kaladp0008s0006.1, Kaladp0008s0134.1, Kaladp0008s0161.1, Kaladp0008s0608.1, Kaladp0008s0849.1, Kaladp0010s0099.1, Kaladp0010s0177.1, Kaladp0011s0209.1, Kaladp0011s0253.1, Kaladp0011s0344.1, Kaladp0011s0382.1, Kaladp0011s0475.1, Kaladp0011s0483.1,…
Kalanchoe fedtschenkoi	1	GO:0006082	organic acid metabolic process	[3]	[Group09]	335	22.2888	4.28341e-12	8.56682e-10	{Group09=2.2734268980855202E-10}	{Group09=1.8187415184684162E-9}	[Kaladp0001s0016.1, Kaladp0001s0099.1, Kaladp0001s0115.1, Kaladp0001s0207.1, Kaladp0001s0257.1, Kaladp0001s0316.1, Kaladp0001s0323.1, Kaladp0002s0084.1, Kaladp0002s0125.1, Kaladp0003s0006.1, Kaladp0003s0080.1, Kaladp0003s0154.1, Kaladp0007s0099.1, Kaladp0008s0006.1, Kaladp0008s0043.1, Kaladp0008s0070.1, Kaladp0008s0073.1, Kaladp0008s0102.1, Kaladp0008s0193.1, Kaladp0008s0567.1, Kaladp0008s0750.1,…	[Kaladp0001s0002.1, Kaladp0001s0016.1, Kaladp0001s0021.1, Kaladp0001s0054.1, Kaladp0001s0099.1, Kaladp0001s0115.1, Kaladp0001s0123.1, Kaladp0001s0130.1, Kaladp0001s0133.1, Kaladp0001s0135.1, Kaladp0001s0175.1, Kaladp0001s0207.1, Kaladp0001s0223.1, Kaladp0001s0230.1, Kaladp0001s0231.1, Kaladp0001s0257.1, Kaladp0001s0274.1, Kaladp0001s0305.1, Kaladp0001s0316.1, Kaladp0001s0323.1, Kaladp0001s0324.1,…
Kalanchoe fedtschenkoi	1	GO:0006090	pyruvate metabolic process	[7]	[Group03, Group07, Group08, Group09]	85	25.1479	5.96617e-06	0.00106198	{Group03=1.355573356133232E-11, Group07=1.3043035137155692E-7, Group08=4.2273740327796964E-13, Group09=2.2734268980855202E-10}	{Group03=1.2200160205199089E-10, Group07=7.825821082293415E-7, Group08=4.2273740327796966E-12, Group09=1.8187415184684162E-9}	[Kaladp0001s0257.1, Kaladp0001s0316.1, Kaladp0008s0750.1, Kaladp0010s0030.1, Kaladp0011s0276.1, Kaladp0011s0344.1, Kaladp0011s0549.1, Kaladp0011s0672.1, Kaladp0011s0720.1, Kaladp0011s1354.1, Kaladp0012s0096.1, Kaladp0015s0013.1, Kaladp0016s0214.1, Kaladp0018s0171.1, Kaladp0018s0220.1, Kaladp0022s0014.1, Kaladp0023s0092.1, Kaladp0024s0584.1, Kaladp0024s0685.1, Kaladp0024s0783.1, Kaladp0024s0978.1,…	[Kaladp0001s0054.1, Kaladp0001s0123.1, Kaladp0001s0223.1, Kaladp0001s0257.1, Kaladp0001s0305.1, Kaladp0001s0316.1, Kaladp0001s0324.1, Kaladp0002s0121.1, Kaladp0003s0052.1, Kaladp0006s0003.1, Kaladp0007s0038.1, Kaladp0008s0161.1, Kaladp0008s0490.1, Kaladp0008s0580.1, Kaladp0008s0750.1, Kaladp0010s0030.1, Kaladp0010s0099.1, Kaladp0010s0177.1, Kaladp0011s0093.1, Kaladp0011s0209.1, Kaladp0011s0253.1,…
Kalanchoe fedtschenkoi	1	GO:0006091	generation of precursor metabolites and energy	[3]	[Group03, Group08]	145	26.2681	1.36087e-10	2.66731e-08	{Group03=1.355573356133232E-11, Group08=4.2273740327796964E-13}	{Group03=1.2200160205199089E-10, Group08=4.2273740327796966E-12}	[Kaladp0001s0099.1, Kaladp0001s0207.1, Kaladp0001s0257.1, Kaladp0001s0316.1, Kaladp0003s0154.1, Kaladp0008s0102.1, Kaladp0008s0750.1, Kaladp0008s0846.1, Kaladp0010s0030.1, Kaladp0010s0180.1, Kaladp0011s0276.1, Kaladp0011s0279.1, Kaladp0011s0344.1, Kaladp0011s0389.1, Kaladp0011s0509.1, Kaladp0011s0549.1, Kaladp0011s0602.1, Kaladp0011s0672.1, Kaladp0011s0720.1, Kaladp0011s0875.1, Kaladp0011s0947.1,…	[Kaladp0001s0024.1, Kaladp0001s0054.1, Kaladp0001s0099.1, Kaladp0001s0123.1, Kaladp0001s0207.1, Kaladp0001s0223.1, Kaladp0001s0257.1, Kaladp0001s0305.1, Kaladp0001s0316.1, Kaladp0002s0056.1, Kaladp0003s0052.1, Kaladp0003s0154.1, Kaladp0004s0021.1, Kaladp0006s0120.1, Kaladp0006s0122.1, Kaladp0007s0038.1, Kaladp0008s0102.1, Kaladp0008s0103.1, Kaladp0008s0161.1, Kaladp0008s0341.1, Kaladp0008s0372.1,…
Kalanchoe fedtschenkoi	1	GO:0006464	cellular protein modification process	[5, 6]	[Group06]	506	19.4466	5.52089e-08	1.04345e-05	{Group06=2.3604927244380104E-6}	{Group06=9.441970897752042E-6}	[Kaladp0001s0077.1, Kaladp0001s0147.1, Kaladp0001s0207.1, Kaladp0001s0257.1, Kaladp0001s0280.1, Kaladp0001s0316.1, Kaladp0002s0019.1, Kaladp0002s0106.1, Kaladp0003s0080.1, Kaladp0003s0127.1, Kaladp0003s0150.1, Kaladp0005s0067.1, Kaladp0006s0004.1, Kaladp0006s0031.1, Kaladp0008s0094.1, Kaladp0008s0121.1, Kaladp0008s0175.1, Kaladp0008s0230.1, Kaladp0008s0271.1, Kaladp0008s0403.1, Kaladp0008s0487.1,…	[Kaladp0001s0049.1, Kaladp0001s0054.1, Kaladp0001s0067.1, Kaladp0001s0068.1, Kaladp0001s0077.1, Kaladp0001s0094.1, Kaladp0001s0102.1, Kaladp0001s0117.1, Kaladp0001s0119.1, Kaladp0001s0123.1, Kaladp0001s0138.1, Kaladp0001s0139.1, Kaladp0001s0140.1, Kaladp0001s0141.1, Kaladp0001s0142.1, Kaladp0001s0143.1, Kaladp0001s0144.1, Kaladp0001s0146.1, Kaladp0001s0147.1, Kaladp0001s0149.1, Kaladp0001s0150.1,…
Kalanchoe fedtschenkoi	1	GO:0006468	protein phosphorylation	[6, 7]	[Group06]	306	22.7003	4.40799e-12	8.7719e-10	{Group06=2.3604927244380104E-6}	{Group06=9.441970897752042E-6}	[Kaladp0001s0147.1, Kaladp0001s0207.1, Kaladp0001s0257.1, Kaladp0001s0280.1, Kaladp0002s0019.1, Kaladp0003s0080.1, Kaladp0003s0150.1, Kaladp0006s0004.1, Kaladp0006s0031.1, Kaladp0008s0094.1, Kaladp0008s0121.1, Kaladp0008s0230.1, Kaladp0008s0271.1, Kaladp0008s0403.1, Kaladp0008s0539.1, Kaladp0008s0541.1, Kaladp0008s0642.1, Kaladp0008s0749.1, Kaladp0008s0750.1, Kaladp0008s0825.1, Kaladp0010s0016.1,…	[Kaladp0001s0067.1, Kaladp0001s0068.1, Kaladp0001s0094.1, Kaladp0001s0102.1, Kaladp0001s0117.1, Kaladp0001s0119.1, Kaladp0001s0123.1, Kaladp0001s0138.1, Kaladp0001s0139.1, Kaladp0001s0140.1, Kaladp0001s0141.1, Kaladp0001s0142.1, Kaladp0001s0143.1, Kaladp0001s0144.1, Kaladp0001s0146.1, Kaladp0001s0147.1, Kaladp0001s0149.1, Kaladp0001s0150.1, Kaladp0001s0160.1, Kaladp0001s0199.1, Kaladp0001s0207.1,…
Kalanchoe fedtschenkoi	1	GO:0006629	lipid metabolic process	[3]	[Group09]	249	19.9519	3.65e-05	0.0062415	{Group09=2.2734268980855202E-10}	{Group09=1.8187415184684162E-9}	[Kaladp0001s0016.1, Kaladp0001s0038.1, Kaladp0001s0207.1, Kaladp0001s0257.1, Kaladp0001s0316.1, Kaladp0002s0106.1, Kaladp0002s0125.1, Kaladp0003s0006.1, Kaladp0003s0043.1, Kaladp0007s0043.1, Kaladp0008s0013.1, Kaladp0008s0043.1, Kaladp0008s0060.1, Kaladp0008s0061.1, Kaladp0008s0070.1, Kaladp0008s0073.1, Kaladp0008s0171.1, Kaladp0008s0187.1, Kaladp0008s0482.1, Kaladp0008s0786.1, Kaladp0008s0810.1,…	[Kaladp0001s0002.1, Kaladp0001s0016.1, Kaladp0001s0021.1, Kaladp0001s0032.1, Kaladp0001s0038.1, Kaladp0001s0043.1, Kaladp0001s0046.1, Kaladp0001s0061.1, Kaladp0001s0079.1, Kaladp0001s0082.1, Kaladp0001s0110.1, Kaladp0001s0113.1, Kaladp0001s0135.1, Kaladp0001s0207.1, Kaladp0001s0223.1, Kaladp0001s0241.1, Kaladp0001s0257.1, Kaladp0001s0274.1, Kaladp0001s0316.1, Kaladp0001s0324.1, Kaladp0002s0005.1,…
Kalanchoe fedtschenkoi	1	GO:0006631	fatty acid metabolic process	[4, 5, 7]	[Group09]	93	24.3455	9.31812e-06	0.00162135	{Group09=2.2734268980855202E-10}	{Group09=1.8187415184684162E-9}	[Kaladp0001s0016.1, Kaladp0001s0207.1, Kaladp0001s0257.1, Kaladp0008s0043.1, Kaladp0008s0070.1, Kaladp0008s0073.1, Kaladp0008s0786.1, Kaladp0011s0056.1, Kaladp0011s0310.1, Kaladp0011s0703.1, Kaladp0011s1167.1, Kaladp0015s0205.1, Kaladp0016s0146.1, Kaladp0016s0289.1, Kaladp0020s0055.1, Kaladp0020s0110.1, Kaladp0022s0012.1, Kaladp0022s0177.1, Kaladp0024s0445.1, Kaladp0024s0584.1, Kaladp0024s0818.1,…	[Kaladp0001s0002.1, Kaladp0001s0016.1, Kaladp0001s0021.1, Kaladp0001s0135.1, Kaladp0001s0207.1, Kaladp0001s0223.1, Kaladp0001s0257.1, Kaladp0001s0274.1, Kaladp0001s0324.1, Kaladp0002s0006.1, Kaladp0002s0121.1, Kaladp0003s0017.1, Kaladp0005s0040.1, Kaladp0007s0070.1, Kaladp0008s0043.1, Kaladp0008s0070.1, Kaladp0008s0073.1, Kaladp0008s0161.1, Kaladp0008s0296.1, Kaladp0008s0329.1, Kaladp0008s0786.1,…
Kalanchoe fedtschenkoi	1	GO:0006633	fatty acid biosynthetic process	[5, 6, 7, 8]	[Group09]	66	29.8643	1.07352e-07	1.99674e-05	{Group09=2.2734268980855202E-10}	{Group09=1.8187415184684162E-9}	[Kaladp0001s0207.1, Kaladp0001s0257.1, Kaladp0008s0043.1, Kaladp0008s0070.1, Kaladp0008s0786.1, Kaladp0011s0056.1, Kaladp0011s0310.1, Kaladp0011s0703.1, Kaladp0011s1167.1, Kaladp0015s0205.1, Kaladp0016s0146.1, Kaladp0016s0289.1, Kaladp0020s0110.1, Kaladp0022s0012.1, Kaladp0024s0445.1, Kaladp0024s0584.1, Kaladp0024s0818.1, Kaladp0025s0003.1, Kaladp0026s0025.1, Kaladp0027s0073.1, Kaladp0029s0057.1,…	[Kaladp0001s0002.1, Kaladp0001s0207.1, Kaladp0001s0257.1, Kaladp0001s0274.1, Kaladp0001s0324.1, Kaladp0002s0006.1, Kaladp0002s0121.1, Kaladp0003s0017.1, Kaladp0005s0040.1, Kaladp0007s0070.1, Kaladp0008s0043.1, Kaladp0008s0070.1, Kaladp0008s0161.1, Kaladp0008s0329.1, Kaladp0008s0786.1, Kaladp0010s0099.1, Kaladp0010s0108.1, Kaladp0010s0181.1, Kaladp0011s0056.1, Kaladp0011s0109.1, Kaladp0011s0209.1,…
Kalanchoe fedtschenkoi	1	GO:0006733	oxidoreduction coenzyme metabolic process	[5]	[Group07, Group08]	86	23.3062	0.000105643	0.0173254	{Group07=1.3043035137155692E-7, Group08=4.2273740327796964E-13}	{Group07=7.825821082293415E-7, Group08=4.2273740327796966E-12}	[Kaladp0001s0207.1, Kaladp0001s0257.1, Kaladp0001s0316.1, Kaladp0008s0750.1, Kaladp0010s0030.1, Kaladp0011s0056.1, Kaladp0011s0276.1, Kaladp0011s0344.1, Kaladp0011s0703.1, Kaladp0011s0720.1, Kaladp0011s1354.1, Kaladp0012s0059.1, Kaladp0018s0220.1, Kaladp0019s0024.1, Kaladp0020s0011.1, Kaladp0022s0014.1, Kaladp0023s0092.1, Kaladp0024s0169.1, Kaladp0024s0584.1, Kaladp0024s0685.1, Kaladp0024s0783.1,…	[Kaladp0001s0054.1, Kaladp0001s0123.1, Kaladp0001s0207.1, Kaladp0001s0223.1, Kaladp0001s0257.1, Kaladp0001s0305.1, Kaladp0001s0316.1, Kaladp0001s0324.1, Kaladp0003s0052.1, Kaladp0003s0170.1, Kaladp0007s0038.1, Kaladp0008s0161.1, Kaladp0008s0490.1, Kaladp0008s0580.1, Kaladp0008s0608.1, Kaladp0008s0750.1, Kaladp0008s0849.1, Kaladp0010s0030.1, Kaladp0011s0056.1, Kaladp0011s0093.1, Kaladp0011s0209.1,…
Kalanchoe fedtschenkoi	1	GO:0006778	porphyrin-containing compound metabolic process	[4, 5]	[Group07]	59	33.3333	6.3566e-09	1.22047e-06	{Group07=1.3043035137155692E-7}	{Group07=7.825821082293415E-7}	[Kaladp0001s0207.1, Kaladp0001s0257.1, Kaladp0011s0056.1, Kaladp0011s0549.1, Kaladp0011s0649.1, Kaladp0011s0672.1, Kaladp0012s0059.1, Kaladp0022s0014.1, Kaladp0024s0584.1, Kaladp0027s0073.1, Kaladp0030s0045.1, Kaladp0034s0158.1, Kaladp0037s0207.1, Kaladp0037s0392.1, Kaladp0039s0161.1, Kaladp0039s0441.1, Kaladp0039s0478.1, Kaladp0040s0297.1, Kaladp0040s0435.1, Kaladp0040s0441.1, Kaladp0040s0577.1,…	[Kaladp0001s0199.1, Kaladp0001s0207.1, Kaladp0001s0257.1, Kaladp0001s0324.1, Kaladp0002s0121.1, Kaladp0008s0049.1, Kaladp0008s0161.1, Kaladp0008s0608.1, Kaladp0008s0860.1, Kaladp0010s0099.1, Kaladp0011s0056.1, Kaladp0011s0209.1, Kaladp0011s0350.1, Kaladp0011s0523.1, Kaladp0011s0549.1, Kaladp0011s0563.1, Kaladp0011s0649.1, Kaladp0011s0672.1, Kaladp0011s1116.1, Kaladp0011s1341.1, Kaladp0012s0059.1,…
Kalanchoe fedtschenkoi	1	GO:0006790	sulfur compound metabolic process	[3]	[Group04]	113	22.332	6.67942e-05	0.0112214	{Group04=6.303500797485567E-10}	{Group04=4.4124505582398966E-9}	[Kaladp0001s0207.1, Kaladp0001s0257.1, Kaladp0001s0316.1, Kaladp0003s0006.1, Kaladp0003s0043.1, Kaladp0008s0567.1, Kaladp0010s0113.1, Kaladp0010s0131.1, Kaladp0011s0056.1, Kaladp0011s0431.1, Kaladp0011s0509.1, Kaladp0011s0720.1, Kaladp0011s0750.1, Kaladp0011s0849.1, Kaladp0011s0989.1, Kaladp0011s1354.1, Kaladp0015s0013.1, Kaladp0016s0230.1, Kaladp0016s0242.1, Kaladp0020s0079.1, Kaladp0020s0193.1,…	[Kaladp0001s0133.1, Kaladp0001s0207.1, Kaladp0001s0257.1, Kaladp0001s0316.1, Kaladp0001s0321.1, Kaladp0001s0324.1, Kaladp0002s0006.1, Kaladp0002s0054.1, Kaladp0003s0006.1, Kaladp0003s0043.1, Kaladp0005s0011.1, Kaladp0005s0070.1, Kaladp0007s0071.1, Kaladp0008s0005.1, Kaladp0008s0099.1, Kaladp0008s0161.1, Kaladp0008s0192.1, Kaladp0008s0201.1, Kaladp0008s0341.1, Kaladp0008s0425.1, Kaladp0008s0567.1,…
Kalanchoe fedtschenkoi	1	GO:0006793	phosphorus metabolic process	[3]	[Group06]	619	20.8769	6.65595e-16	1.3445e-13	{Group06=2.3604927244380104E-6}	{Group06=9.441970897752042E-6}	[Kaladp0001s0038.1, Kaladp0001s0147.1, Kaladp0001s0207.1, Kaladp0001s0257.1, Kaladp0001s0280.1, Kaladp0001s0316.1, Kaladp0002s0019.1, Kaladp0002s0106.1, Kaladp0002s0125.1, Kaladp0003s0010.1, Kaladp0003s0043.1, Kaladp0003s0080.1, Kaladp0003s0150.1, Kaladp0005s0009.1, Kaladp0006s0004.1, Kaladp0006s0031.1, Kaladp0007s0012.1, Kaladp0007s0074.1, Kaladp0008s0055.1, Kaladp0008s0060.1, Kaladp0008s0094.1,…	[Kaladp0001s0038.1, Kaladp0001s0049.1, Kaladp0001s0054.1, Kaladp0001s0061.1, Kaladp0001s0067.1, Kaladp0001s0068.1, Kaladp0001s0082.1, Kaladp0001s0086.1, Kaladp0001s0094.1, Kaladp0001s0095.1, Kaladp0001s0102.1, Kaladp0001s0117.1, Kaladp0001s0119.1, Kaladp0001s0123.1, Kaladp0001s0138.1, Kaladp0001s0139.1, Kaladp0001s0140.1, Kaladp0001s0141.1, Kaladp0001s0142.1, Kaladp0001s0143.1, Kaladp0001s0144.1,…
Kalanchoe fedtschenkoi	1	GO:0006796	phosphate-containing compound metabolic process	[4]	[Group06]	604	20.9069	1.28889e-15	2.59068e-13	{Group06=2.3604927244380104E-6}	{Group06=9.441970897752042E-6}	[Kaladp0001s0038.1, Kaladp0001s0147.1, Kaladp0001s0207.1, Kaladp0001s0257.1, Kaladp0001s0280.1, Kaladp0001s0316.1, Kaladp0002s0019.1, Kaladp0002s0106.1, Kaladp0002s0125.1, Kaladp0003s0010.1, Kaladp0003s0080.1, Kaladp0003s0150.1, Kaladp0005s0009.1, Kaladp0006s0004.1, Kaladp0006s0031.1, Kaladp0007s0012.1, Kaladp0007s0074.1, Kaladp0008s0055.1, Kaladp0008s0060.1, Kaladp0008s0094.1, Kaladp0008s0121.1,…	[Kaladp0001s0038.1, Kaladp0001s0049.1, Kaladp0001s0054.1, Kaladp0001s0061.1, Kaladp0001s0067.1, Kaladp0001s0068.1, Kaladp0001s0082.1, Kaladp0001s0086.1, Kaladp0001s0094.1, Kaladp0001s0095.1, Kaladp0001s0102.1, Kaladp0001s0117.1, Kaladp0001s0119.1, Kaladp0001s0123.1, Kaladp0001s0138.1, Kaladp0001s0139.1, Kaladp0001s0140.1, Kaladp0001s0141.1, Kaladp0001s0142.1, Kaladp0001s0143.1, Kaladp0001s0144.1,…
Kalanchoe fedtschenkoi	1	GO:0006810	transport	[3]	[Group00]	557	18.5605	5.98165e-06	0.00105875	{Group00=5.981652439574144E-6}	{Group00=1.7944957318722432E-5}	[Kaladp0001s0009.1, Kaladp0001s0016.1, Kaladp0001s0048.1, Kaladp0001s0207.1, Kaladp0001s0257.1, Kaladp0001s0278.1, Kaladp0002s0019.1, Kaladp0002s0060.1, Kaladp0002s0093.1, Kaladp0002s0125.1, Kaladp0003s0002.1, Kaladp0003s0006.1, Kaladp0003s0076.1, Kaladp0005s0067.1, Kaladp0006s0081.1, Kaladp0007s0008.1, Kaladp0008s0004.1, Kaladp0008s0087.1, Kaladp0008s0175.1, Kaladp0008s0204.1, Kaladp0008s0231.1,…	[Kaladp0001s0008.1, Kaladp0001s0009.1, Kaladp0001s0016.1, Kaladp0001s0045.1, Kaladp0001s0048.1, Kaladp0001s0054.1, Kaladp0001s0117.1, Kaladp0001s0123.1, Kaladp0001s0128.1, Kaladp0001s0153.1, Kaladp0001s0164.1, Kaladp0001s0165.1, Kaladp0001s0167.1, Kaladp0001s0181.1, Kaladp0001s0188.1, Kaladp0001s0207.1, Kaladp0001s0222.1, Kaladp0001s0229.1, Kaladp0001s0239.1, Kaladp0001s0240.1, Kaladp0001s0257.1,…
Kalanchoe fedtschenkoi	1	GO:0008610	lipid biosynthetic process	[4]	[Group09]	175	21.6049	6.22663e-06	0.00109589	{Group09=2.2734268980855202E-10}	{Group09=1.8187415184684162E-9}	[Kaladp0001s0207.1, Kaladp0001s0257.1, Kaladp0001s0316.1, Kaladp0002s0106.1, Kaladp0003s0006.1, Kaladp0003s0043.1, Kaladp0008s0013.1, Kaladp0008s0043.1, Kaladp0008s0061.1, Kaladp0008s0070.1, Kaladp0008s0187.1, Kaladp0008s0482.1, Kaladp0008s0786.1, Kaladp0008s0810.1, Kaladp0010s0131.1, Kaladp0011s0056.1, Kaladp0011s0310.1, Kaladp0011s0344.1, Kaladp0011s0549.1, Kaladp0011s0672.1, Kaladp0011s0703.1,…	[Kaladp0001s0002.1, Kaladp0001s0061.1, Kaladp0001s0079.1, Kaladp0001s0082.1, Kaladp0001s0207.1, Kaladp0001s0241.1, Kaladp0001s0257.1, Kaladp0001s0274.1, Kaladp0001s0316.1, Kaladp0001s0324.1, Kaladp0002s0005.1, Kaladp0002s0006.1, Kaladp0002s0077.1, Kaladp0002s0106.1, Kaladp0002s0121.1, Kaladp0003s0006.1, Kaladp0003s0017.1, Kaladp0003s0043.1, Kaladp0003s0142.1, Kaladp0005s0040.1, Kaladp0005s0070.1,…
Kalanchoe fedtschenkoi	1	GO:0008652	cellular amino acid biosynthetic process	[4, 5, 6, 7]	[Group04, Group09]	88	22.6804	0.000238232	0.0378789	{Group04=6.303500797485567E-10, Group09=2.2734268980855202E-10}	{Group04=4.4124505582398966E-9, Group09=1.8187415184684162E-9}	[Kaladp0001s0207.1, Kaladp0001s0257.1, Kaladp0001s0316.1, Kaladp0008s0193.1, Kaladp0008s0567.1, Kaladp0010s0131.1, Kaladp0011s0008.1, Kaladp0011s0056.1, Kaladp0011s0431.1, Kaladp0011s0433.1, Kaladp0011s0509.1, Kaladp0011s0720.1, Kaladp0011s0750.1, Kaladp0011s0849.1, Kaladp0011s0989.1, Kaladp0011s1354.1, Kaladp0015s0214.1, Kaladp0016s0265.1, Kaladp0018s0028.1, Kaladp0020s0023.1, Kaladp0022s0219.1,…	[Kaladp0001s0133.1, Kaladp0001s0175.1, Kaladp0001s0207.1, Kaladp0001s0230.1, Kaladp0001s0231.1, Kaladp0001s0257.1, Kaladp0001s0316.1, Kaladp0001s0324.1, Kaladp0002s0073.1, Kaladp0005s0070.1, Kaladp0008s0005.1, Kaladp0008s0099.1, Kaladp0008s0161.1, Kaladp0008s0192.1, Kaladp0008s0193.1, Kaladp0008s0341.1, Kaladp0008s0567.1, Kaladp0008s0580.1, Kaladp0008s0787.1, Kaladp0008s0831.1, Kaladp0008s0875.1,…
Kalanchoe fedtschenkoi	1	GO:0009069	serine family amino acid metabolic process	[5, 6, 8]	[Group04]	52	28.5714	9.51372e-06	0.00164587	{Group04=6.303500797485567E-10}	{Group04=4.4124505582398966E-9}	[Kaladp0001s0207.1, Kaladp0001s0257.1, Kaladp0001s0316.1, Kaladp0008s0567.1, Kaladp0010s0131.1, Kaladp0011s0056.1, Kaladp0011s0107.1, Kaladp0011s0431.1, Kaladp0011s0509.1, Kaladp0011s0720.1, Kaladp0011s1354.1, Kaladp0015s0214.1, Kaladp0018s0028.1, Kaladp0023s0080.1, Kaladp0024s0584.1, Kaladp0024s0585.1, Kaladp0026s0025.1, Kaladp0027s0073.1, Kaladp0034s0158.1, Kaladp0039s0478.1, Kaladp0039s0628.1,…	[Kaladp0001s0133.1, Kaladp0001s0207.1, Kaladp0001s0231.1, Kaladp0001s0257.1, Kaladp0001s0316.1, Kaladp0001s0324.1, Kaladp0008s0005.1, Kaladp0008s0099.1, Kaladp0008s0161.1, Kaladp0008s0341.1, Kaladp0008s0567.1, Kaladp0010s0052.1, Kaladp0010s0125.1, Kaladp0010s0131.1, Kaladp0011s0056.1, Kaladp0011s0107.1, Kaladp0011s0209.1, Kaladp0011s0360.1, Kaladp0011s0431.1, Kaladp0011s0509.1, Kaladp0011s0720.1,…
Kalanchoe fedtschenkoi	1	GO:0009250	glucan biosynthetic process	[6, 7]	[Group05]	54	25.4717	0.000197273	0.0315636	{Group05=1.5454678410560944E-7}	{Group05=7.727339205280472E-7}	[Kaladp0001s0207.1, Kaladp0007s0042.1, Kaladp0008s0430.1, Kaladp0011s0184.1, Kaladp0011s0279.1, Kaladp0011s1076.1, Kaladp0011s1077.1, Kaladp0011s1107.1, Kaladp0015s0013.1, Kaladp0015s0180.1, Kaladp0018s0170.1, Kaladp0022s0062.1, Kaladp0026s0025.1, Kaladp0031s0127.1, Kaladp0032s0265.1, Kaladp0037s0206.1, Kaladp0039s0057.1, Kaladp0040s0473.1, Kaladp0044s0061.1, Kaladp0045s0056.1, Kaladp0045s0449.1,…	[Kaladp0001s0207.1, Kaladp0001s0222.1, Kaladp0002s0044.1, Kaladp0006s0003.1, Kaladp0006s0041.1, Kaladp0007s0042.1, Kaladp0007s0071.1, Kaladp0008s0113.1, Kaladp0008s0161.1, Kaladp0008s0430.1, Kaladp0008s0772.1, Kaladp0008s0836.1, Kaladp0011s0016.1, Kaladp0011s0090.1, Kaladp0011s0182.1, Kaladp0011s0184.1, Kaladp0011s0279.1, Kaladp0011s0475.1, Kaladp0011s0523.1, Kaladp0011s0563.1, Kaladp0011s0575.1,…
Kalanchoe fedtschenkoi	1	GO:0009657	plastid organization	[4]	[Group01]	71	24.2321	0.000118371	0.0192944	{Group01=1.1837072690524535E-4}	{Group01=1.1837072690524535E-4}	[Kaladp0001s0207.1, Kaladp0001s0257.1, Kaladp0005s0067.1, Kaladp0008s0430.1, Kaladp0008s0478.1, Kaladp0010s0131.1, Kaladp0010s0204.1, Kaladp0011s0344.1, Kaladp0011s1107.1, Kaladp0012s0059.1, Kaladp0012s0096.1, Kaladp0015s0013.1, Kaladp0016s0242.1, Kaladp0020s0193.1, Kaladp0022s0014.1, Kaladp0022s0247.1, Kaladp0026s0025.1, Kaladp0027s0031.1, Kaladp0027s0073.1, Kaladp0029s0134.1, Kaladp0032s0288.1,…	[Kaladp0001s0207.1, Kaladp0001s0257.1, Kaladp0003s0169.1, Kaladp0005s0067.1, Kaladp0006s0003.1, Kaladp0007s0054.1, Kaladp0008s0143.1, Kaladp0008s0161.1, Kaladp0008s0341.1, Kaladp0008s0425.1, Kaladp0008s0430.1, Kaladp0008s0478.1, Kaladp0008s0598.1, Kaladp0008s0608.1, Kaladp0009s0078.1, Kaladp0010s0046.1, Kaladp0010s0103.1, Kaladp0010s0131.1, Kaladp0010s0204.1, Kaladp0011s0344.1, Kaladp0011s0382.1,…
Kalanchoe fedtschenkoi	1	GO:0015979	photosynthesis	[3]	[Group03]	95	26.7606	8.2364e-08	1.54021e-05	{Group03=1.355573356133232E-11}	{Group03=1.2200160205199089E-10}	[Kaladp0001s0207.1, Kaladp0001s0257.1, Kaladp0001s0316.1, Kaladp0008s0013.1, Kaladp0008s0846.1, Kaladp0010s0180.1, Kaladp0011s0344.1, Kaladp0011s0389.1, Kaladp0011s0431.1, Kaladp0011s0463.1, Kaladp0011s0509.1, Kaladp0011s0549.1, Kaladp0011s0672.1, Kaladp0011s0947.1, Kaladp0011s1094.1, Kaladp0011s1131.1, Kaladp0011s1141.1, Kaladp0012s0059.1, Kaladp0012s0096.1, Kaladp0016s0214.1, Kaladp0016s0352.1,…	[Kaladp0001s0024.1, Kaladp0001s0207.1, Kaladp0001s0257.1, Kaladp0001s0316.1, Kaladp0004s0021.1, Kaladp0006s0120.1, Kaladp0006s0122.1, Kaladp0006s0126.1, Kaladp0006s0128.1, Kaladp0008s0013.1, Kaladp0008s0161.1, Kaladp0008s0341.1, Kaladp0008s0469.1, Kaladp0008s0608.1, Kaladp0008s0686.1, Kaladp0008s0846.1, Kaladp0008s0860.1, Kaladp0010s0052.1, Kaladp0010s0099.1, Kaladp0010s0103.1, Kaladp0010s0180.1,…
Kalanchoe fedtschenkoi	1	GO:0016310	phosphorylation	[5]	[Group06]	403	21.289	1.98282e-11	3.92598e-09	{Group06=2.3604927244380104E-6}	{Group06=9.441970897752042E-6}	[Kaladp0001s0147.1, Kaladp0001s0207.1, Kaladp0001s0257.1, Kaladp0001s0280.1, Kaladp0002s0019.1, Kaladp0002s0125.1, Kaladp0003s0010.1, Kaladp0003s0080.1, Kaladp0003s0150.1, Kaladp0006s0004.1, Kaladp0006s0031.1, Kaladp0007s0074.1, Kaladp0008s0094.1, Kaladp0008s0121.1, Kaladp0008s0193.1, Kaladp0008s0230.1, Kaladp0008s0271.1, Kaladp0008s0403.1, Kaladp0008s0539.1, Kaladp0008s0541.1, Kaladp0008s0642.1,…	[Kaladp0001s0054.1, Kaladp0001s0067.1, Kaladp0001s0068.1, Kaladp0001s0086.1, Kaladp0001s0094.1, Kaladp0001s0095.1, Kaladp0001s0102.1, Kaladp0001s0117.1, Kaladp0001s0119.1, Kaladp0001s0123.1, Kaladp0001s0138.1, Kaladp0001s0139.1, Kaladp0001s0140.1, Kaladp0001s0141.1, Kaladp0001s0142.1, Kaladp0001s0143.1, Kaladp0001s0144.1, Kaladp0001s0146.1, Kaladp0001s0147.1, Kaladp0001s0149.1, Kaladp0001s0150.1,…
Kalanchoe fedtschenkoi	1	GO:0019682	glyceraldehyde-3-phosphate metabolic process	[4, 5]	[Group08]	65	25.4902	4.58421e-05	0.00774731	{Group08=4.2273740327796964E-13}	{Group08=4.2273740327796966E-12}	[Kaladp0001s0207.1, Kaladp0001s0257.1, Kaladp0001s0316.1, Kaladp0011s0344.1, Kaladp0011s0549.1, Kaladp0011s0672.1, Kaladp0011s1354.1, Kaladp0012s0059.1, Kaladp0012s0096.1, Kaladp0015s0013.1, Kaladp0016s0214.1, Kaladp0018s0171.1, Kaladp0020s0011.1, Kaladp0022s0014.1, Kaladp0024s0169.1, Kaladp0024s0584.1, Kaladp0026s0025.1, Kaladp0027s0031.1, Kaladp0027s0073.1, Kaladp0033s0090.1, Kaladp0033s0232.1,…	[Kaladp0001s0207.1, Kaladp0001s0257.1, Kaladp0001s0316.1, Kaladp0001s0324.1, Kaladp0002s0121.1, Kaladp0006s0003.1, Kaladp0008s0134.1, Kaladp0008s0161.1, Kaladp0008s0608.1, Kaladp0010s0099.1, Kaladp0010s0177.1, Kaladp0011s0209.1, Kaladp0011s0253.1, Kaladp0011s0344.1, Kaladp0011s0382.1, Kaladp0011s0475.1, Kaladp0011s0523.1, Kaladp0011s0549.1, Kaladp0011s0563.1, Kaladp0011s0672.1, Kaladp0011s0884.1,…
Kalanchoe fedtschenkoi	1	GO:0019684	photosynthesis, light reaction	[4]	[Group03]	74	30.3279	9.00218e-09	1.71942e-06	{Group03=1.355573356133232E-11}	{Group03=1.2200160205199089E-10}	[Kaladp0001s0207.1, Kaladp0001s0257.1, Kaladp0001s0316.1, Kaladp0008s0846.1, Kaladp0010s0180.1, Kaladp0011s0344.1, Kaladp0011s0389.1, Kaladp0011s0509.1, Kaladp0011s0549.1, Kaladp0011s0672.1, Kaladp0011s0947.1, Kaladp0011s1094.1, Kaladp0011s1131.1, Kaladp0012s0059.1, Kaladp0012s0096.1, Kaladp0016s0214.1, Kaladp0016s0352.1, Kaladp0022s0014.1, Kaladp0022s0190.1, Kaladp0026s0025.1, Kaladp0027s0031.1,…	[Kaladp0001s0024.1, Kaladp0001s0207.1, Kaladp0001s0257.1, Kaladp0001s0316.1, Kaladp0004s0021.1, Kaladp0006s0122.1, Kaladp0008s0161.1, Kaladp0008s0341.1, Kaladp0008s0608.1, Kaladp0008s0686.1, Kaladp0008s0846.1, Kaladp0010s0052.1, Kaladp0010s0099.1, Kaladp0010s0103.1, Kaladp0010s0180.1, Kaladp0011s0344.1, Kaladp0011s0350.1, Kaladp0011s0389.1, Kaladp0011s0475.1, Kaladp0011s0509.1, Kaladp0011s0523.1,…
Kalanchoe fedtschenkoi	1	GO:0019752	carboxylic acid metabolic process	[5]	[Group09]	316	21.7931	2.95557e-10	5.76336e-08	{Group09=2.2734268980855202E-10}	{Group09=1.8187415184684162E-9}	[Kaladp0001s0016.1, Kaladp0001s0099.1, Kaladp0001s0115.1, Kaladp0001s0207.1, Kaladp0001s0257.1, Kaladp0001s0316.1, Kaladp0001s0323.1, Kaladp0002s0084.1, Kaladp0002s0125.1, Kaladp0003s0080.1, Kaladp0003s0154.1, Kaladp0007s0099.1, Kaladp0008s0006.1, Kaladp0008s0043.1, Kaladp0008s0070.1, Kaladp0008s0073.1, Kaladp0008s0102.1, Kaladp0008s0193.1, Kaladp0008s0567.1, Kaladp0008s0750.1, Kaladp0008s0786.1,…	[Kaladp0001s0002.1, Kaladp0001s0016.1, Kaladp0001s0021.1, Kaladp0001s0054.1, Kaladp0001s0099.1, Kaladp0001s0115.1, Kaladp0001s0123.1, Kaladp0001s0130.1, Kaladp0001s0133.1, Kaladp0001s0135.1, Kaladp0001s0175.1, Kaladp0001s0207.1, Kaladp0001s0223.1, Kaladp0001s0230.1, Kaladp0001s0231.1, Kaladp0001s0257.1, Kaladp0001s0274.1, Kaladp0001s0305.1, Kaladp0001s0316.1, Kaladp0001s0323.1, Kaladp0001s0324.1,…
Kalanchoe fedtschenkoi	1	GO:0032787	monocarboxylic acid metabolic process	[6]	[Group08, Group09]	197	22.3103	1.52011e-07	2.79701e-05	{Group08=4.2273740327796964E-13, Group09=2.2734268980855202E-10}	{Group08=4.2273740327796966E-12, Group09=1.8187415184684162E-9}	[Kaladp0001s0016.1, Kaladp0001s0115.1, Kaladp0001s0207.1, Kaladp0001s0257.1, Kaladp0001s0316.1, Kaladp0002s0084.1, Kaladp0003s0080.1, Kaladp0008s0006.1, Kaladp0008s0043.1, Kaladp0008s0070.1, Kaladp0008s0073.1, Kaladp0008s0750.1, Kaladp0008s0786.1, Kaladp0010s0030.1, Kaladp0011s0056.1, Kaladp0011s0276.1, Kaladp0011s0310.1, Kaladp0011s0344.1, Kaladp0011s0549.1, Kaladp0011s0649.1, Kaladp0011s0672.1,…	[Kaladp0001s0002.1, Kaladp0001s0016.1, Kaladp0001s0021.1, Kaladp0001s0054.1, Kaladp0001s0115.1, Kaladp0001s0123.1, Kaladp0001s0135.1, Kaladp0001s0207.1, Kaladp0001s0223.1, Kaladp0001s0257.1, Kaladp0001s0274.1, Kaladp0001s0305.1, Kaladp0001s0316.1, Kaladp0001s0324.1, Kaladp0002s0006.1, Kaladp0002s0083.1, Kaladp0002s0084.1, Kaladp0002s0121.1, Kaladp0003s0017.1, Kaladp0003s0042.1, Kaladp0003s0052.1,…
Kalanchoe fedtschenkoi	1	GO:0033013	tetrapyrrole metabolic process	[4]	[Group07]	61	33.8889	1.71006e-09	3.31751e-07	{Group07=1.3043035137155692E-7}	{Group07=7.825821082293415E-7}	[Kaladp0001s0207.1, Kaladp0001s0257.1, Kaladp0001s0316.1, Kaladp0011s0056.1, Kaladp0011s0549.1, Kaladp0011s0649.1, Kaladp0011s0672.1, Kaladp0012s0059.1, Kaladp0022s0014.1, Kaladp0024s0584.1, Kaladp0027s0073.1, Kaladp0030s0045.1, Kaladp0034s0158.1, Kaladp0037s0207.1, Kaladp0037s0292.1, Kaladp0037s0392.1, Kaladp0039s0161.1, Kaladp0039s0441.1, Kaladp0039s0478.1, Kaladp0040s0297.1, Kaladp0040s0435.1,…	[Kaladp0001s0199.1, Kaladp0001s0207.1, Kaladp0001s0257.1, Kaladp0001s0316.1, Kaladp0001s0324.1, Kaladp0002s0121.1, Kaladp0008s0049.1, Kaladp0008s0161.1, Kaladp0008s0608.1, Kaladp0008s0860.1, Kaladp0010s0099.1, Kaladp0011s0056.1, Kaladp0011s0152.1, Kaladp0011s0209.1, Kaladp0011s0350.1, Kaladp0011s0523.1, Kaladp0011s0549.1, Kaladp0011s0563.1, Kaladp0011s0649.1, Kaladp0011s0672.1, Kaladp0011s1116.1,…
Kalanchoe fedtschenkoi	1	GO:0033014	tetrapyrrole biosynthetic process	[5]	[Group07]	51	40.4762	2.64537e-11	5.21137e-09	{Group07=1.3043035137155692E-7}	{Group07=7.825821082293415E-7}	[Kaladp0001s0207.1, Kaladp0001s0257.1, Kaladp0001s0316.1, Kaladp0011s0056.1, Kaladp0011s0549.1, Kaladp0011s0649.1, Kaladp0011s0672.1, Kaladp0012s0059.1, Kaladp0022s0014.1, Kaladp0024s0584.1, Kaladp0027s0073.1, Kaladp0030s0045.1, Kaladp0034s0158.1, Kaladp0037s0207.1, Kaladp0037s0292.1, Kaladp0037s0392.1, Kaladp0039s0161.1, Kaladp0039s0441.1, Kaladp0039s0478.1, Kaladp0040s0297.1, Kaladp0040s0441.1,…	[Kaladp0001s0207.1, Kaladp0001s0257.1, Kaladp0001s0316.1, Kaladp0002s0121.1, Kaladp0008s0049.1, Kaladp0008s0608.1, Kaladp0008s0860.1, Kaladp0010s0099.1, Kaladp0011s0056.1, Kaladp0011s0152.1, Kaladp0011s0350.1, Kaladp0011s0523.1, Kaladp0011s0549.1, Kaladp0011s0649.1, Kaladp0011s0672.1, Kaladp0011s1116.1, Kaladp0012s0059.1, Kaladp0015s0106.1, Kaladp0016s0183.1, Kaladp0016s0184.1, Kaladp0019s0017.1,…
Kalanchoe fedtschenkoi	1	GO:0034637	cellular carbohydrate biosynthetic process	[4, 5]	[Group05]	74	24.1042	0.000102882	0.0169756	{Group05=1.5454678410560944E-7}	{Group05=7.727339205280472E-7}	[Kaladp0001s0207.1, Kaladp0007s0042.1, Kaladp0008s0430.1, Kaladp0008s0520.1, Kaladp0009s0026.1, Kaladp0011s0184.1, Kaladp0011s0279.1, Kaladp0011s0363.1, Kaladp0011s1076.1, Kaladp0011s1077.1, Kaladp0011s1107.1, Kaladp0015s0013.1, Kaladp0015s0180.1, Kaladp0016s0047.1, Kaladp0018s0170.1, Kaladp0020s0021.1, Kaladp0022s0050.1, Kaladp0022s0062.1, Kaladp0026s0025.1, Kaladp0031s0127.1, Kaladp0031s0151.1,…	[Kaladp0001s0207.1, Kaladp0001s0222.1, Kaladp0002s0044.1, Kaladp0003s0032.1, Kaladp0006s0003.1, Kaladp0006s0041.1, Kaladp0006s0099.1, Kaladp0007s0042.1, Kaladp0007s0071.1, Kaladp0008s0019.1, Kaladp0008s0113.1, Kaladp0008s0149.1, Kaladp0008s0161.1, Kaladp0008s0430.1, Kaladp0008s0520.1, Kaladp0008s0756.1, Kaladp0008s0772.1, Kaladp0008s0836.1, Kaladp0009s0026.1, Kaladp0010s0009.1, Kaladp0011s0016.1,…
Kalanchoe fedtschenkoi	1	GO:0043412	macromolecule modification	[4]	[Group06]	548	19.2754	4.65671e-08	8.84775e-06	{Group06=2.3604927244380104E-6}	{Group06=9.441970897752042E-6}	[Kaladp0001s0077.1, Kaladp0001s0147.1, Kaladp0001s0207.1, Kaladp0001s0257.1, Kaladp0001s0280.1, Kaladp0001s0316.1, Kaladp0002s0019.1, Kaladp0002s0106.1, Kaladp0003s0080.1, Kaladp0003s0127.1, Kaladp0003s0150.1, Kaladp0005s0067.1, Kaladp0006s0004.1, Kaladp0006s0031.1, Kaladp0008s0094.1, Kaladp0008s0121.1, Kaladp0008s0175.1, Kaladp0008s0230.1, Kaladp0008s0271.1, Kaladp0008s0403.1, Kaladp0008s0487.1,…	[Kaladp0001s0049.1, Kaladp0001s0054.1, Kaladp0001s0067.1, Kaladp0001s0068.1, Kaladp0001s0077.1, Kaladp0001s0094.1, Kaladp0001s0102.1, Kaladp0001s0117.1, Kaladp0001s0119.1, Kaladp0001s0123.1, Kaladp0001s0138.1, Kaladp0001s0139.1, Kaladp0001s0140.1, Kaladp0001s0141.1, Kaladp0001s0142.1, Kaladp0001s0143.1, Kaladp0001s0144.1, Kaladp0001s0146.1, Kaladp0001s0147.1, Kaladp0001s0149.1, Kaladp0001s0150.1,…
Kalanchoe fedtschenkoi	1	GO:0044255	cellular lipid metabolic process	[3, 4]	[Group09]	212	20.8251	9.01979e-06	0.00157846	{Group09=2.2734268980855202E-10}	{Group09=1.8187415184684162E-9}	[Kaladp0001s0016.1, Kaladp0001s0038.1, Kaladp0001s0207.1, Kaladp0001s0257.1, Kaladp0001s0316.1, Kaladp0002s0106.1, Kaladp0002s0125.1, Kaladp0003s0006.1, Kaladp0007s0043.1, Kaladp0008s0013.1, Kaladp0008s0043.1, Kaladp0008s0060.1, Kaladp0008s0061.1, Kaladp0008s0070.1, Kaladp0008s0073.1, Kaladp0008s0187.1, Kaladp0008s0786.1, Kaladp0008s0810.1, Kaladp0010s0131.1, Kaladp0011s0056.1, Kaladp0011s0114.1,…	[Kaladp0001s0002.1, Kaladp0001s0016.1, Kaladp0001s0021.1, Kaladp0001s0038.1, Kaladp0001s0061.1, Kaladp0001s0082.1, Kaladp0001s0110.1, Kaladp0001s0135.1, Kaladp0001s0207.1, Kaladp0001s0223.1, Kaladp0001s0241.1, Kaladp0001s0257.1, Kaladp0001s0274.1, Kaladp0001s0316.1, Kaladp0001s0324.1, Kaladp0002s0005.1, Kaladp0002s0006.1, Kaladp0002s0077.1, Kaladp0002s0106.1, Kaladp0002s0121.1, Kaladp0002s0125.1,…
Kalanchoe fedtschenkoi	1	GO:0044262	cellular carbohydrate metabolic process	[3, 4]	[Group05]	132	24.3993	1.1627e-07	2.151e-05	{Group05=1.5454678410560944E-7}	{Group05=7.727339205280472E-7}	[Kaladp0001s0016.1, Kaladp0001s0057.1, Kaladp0001s0207.1, Kaladp0001s0257.1, Kaladp0003s0158.1, Kaladp0007s0042.1, Kaladp0008s0171.1, Kaladp0008s0187.1, Kaladp0008s0430.1, Kaladp0008s0439.1, Kaladp0008s0520.1, Kaladp0009s0026.1, Kaladp0011s0052.1, Kaladp0011s0184.1, Kaladp0011s0279.1, Kaladp0011s0363.1, Kaladp0011s0549.1, Kaladp0011s0672.1, Kaladp0011s1076.1, Kaladp0011s1077.1, Kaladp0011s1107.1,…	[Kaladp0001s0016.1, Kaladp0001s0057.1, Kaladp0001s0207.1, Kaladp0001s0222.1, Kaladp0001s0247.1, Kaladp0001s0248.1, Kaladp0001s0252.1, Kaladp0001s0257.1, Kaladp0001s0271.1, Kaladp0002s0044.1, Kaladp0003s0032.1, Kaladp0003s0158.1, Kaladp0003s0159.1, Kaladp0006s0003.1, Kaladp0006s0022.1, Kaladp0006s0041.1, Kaladp0006s0099.1, Kaladp0007s0042.1, Kaladp0007s0059.1, Kaladp0007s0071.1, Kaladp0008s0019.1,…
Kalanchoe fedtschenkoi	1	GO:0044264	cellular polysaccharide metabolic process	[4, 5]	[Group05]	90	22.9592	0.000130106	0.020947	{Group05=1.5454678410560944E-7}	{Group05=7.727339205280472E-7}	[Kaladp0001s0016.1, Kaladp0001s0057.1, Kaladp0001s0207.1, Kaladp0003s0158.1, Kaladp0007s0042.1, Kaladp0008s0430.1, Kaladp0008s0439.1, Kaladp0008s0520.1, Kaladp0009s0026.1, Kaladp0011s0052.1, Kaladp0011s0184.1, Kaladp0011s0279.1, Kaladp0011s0549.1, Kaladp0011s0672.1, Kaladp0011s1076.1, Kaladp0011s1077.1, Kaladp0011s1107.1, Kaladp0011s1124.1, Kaladp0015s0013.1, Kaladp0015s0180.1, Kaladp0016s0047.1,…	[Kaladp0001s0016.1, Kaladp0001s0057.1, Kaladp0001s0207.1, Kaladp0001s0222.1, Kaladp0001s0247.1, Kaladp0001s0248.1, Kaladp0001s0252.1, Kaladp0002s0044.1, Kaladp0003s0032.1, Kaladp0003s0158.1, Kaladp0003s0159.1, Kaladp0006s0003.1, Kaladp0006s0041.1, Kaladp0006s0099.1, Kaladp0007s0042.1, Kaladp0007s0059.1, Kaladp0007s0071.1, Kaladp0008s0113.1, Kaladp0008s0149.1, Kaladp0008s0161.1, Kaladp0008s0189.1,…
Kalanchoe fedtschenkoi	1	GO:0044272	sulfur compound biosynthetic process	[4]	[Group04]	87	25.6637	1.9306e-06	0.000349439	{Group04=6.303500797485567E-10}	{Group04=4.4124505582398966E-9}	[Kaladp0001s0207.1, Kaladp0001s0257.1, Kaladp0001s0316.1, Kaladp0003s0006.1, Kaladp0008s0567.1, Kaladp0010s0113.1, Kaladp0010s0131.1, Kaladp0011s0056.1, Kaladp0011s0431.1, Kaladp0011s0509.1, Kaladp0011s0720.1, Kaladp0011s0750.1, Kaladp0011s0849.1, Kaladp0011s0989.1, Kaladp0011s1354.1, Kaladp0016s0230.1, Kaladp0024s0584.1, Kaladp0024s0585.1, Kaladp0024s0914.1, Kaladp0024s0995.1, Kaladp0026s0025.1,…	[Kaladp0001s0133.1, Kaladp0001s0207.1, Kaladp0001s0257.1, Kaladp0001s0316.1, Kaladp0001s0324.1, Kaladp0002s0006.1, Kaladp0003s0006.1, Kaladp0005s0070.1, Kaladp0007s0071.1, Kaladp0008s0005.1, Kaladp0008s0099.1, Kaladp0008s0161.1, Kaladp0008s0192.1, Kaladp0008s0341.1, Kaladp0008s0567.1, Kaladp0008s0644.1, Kaladp0008s0849.1, Kaladp0008s0875.1, Kaladp0010s0052.1, Kaladp0010s0101.1, Kaladp0010s0113.1,…
Kalanchoe fedtschenkoi	1	GO:0044283	small molecule biosynthetic process	[3]	[Group04, Group09]	207	23.2063	2.64318e-09	5.10134e-07	{Group04=6.303500797485567E-10, Group09=2.2734268980855202E-10}	{Group04=4.4124505582398966E-9, Group09=1.8187415184684162E-9}	[Kaladp0001s0115.1, Kaladp0001s0207.1, Kaladp0001s0257.1, Kaladp0001s0316.1, Kaladp0002s0084.1, Kaladp0003s0080.1, Kaladp0007s0012.1, Kaladp0008s0043.1, Kaladp0008s0070.1, Kaladp0008s0193.1, Kaladp0008s0567.1, Kaladp0008s0786.1, Kaladp0009s0029.1, Kaladp0010s0113.1, Kaladp0010s0131.1, Kaladp0011s0008.1, Kaladp0011s0056.1, Kaladp0011s0310.1, Kaladp0011s0431.1, Kaladp0011s0433.1, Kaladp0011s0509.1,…	[Kaladp0001s0002.1, Kaladp0001s0054.1, Kaladp0001s0115.1, Kaladp0001s0133.1, Kaladp0001s0175.1, Kaladp0001s0207.1, Kaladp0001s0213.1, Kaladp0001s0223.1, Kaladp0001s0230.1, Kaladp0001s0231.1, Kaladp0001s0257.1, Kaladp0001s0274.1, Kaladp0001s0316.1, Kaladp0001s0324.1, Kaladp0001s0325.1, Kaladp0002s0006.1, Kaladp0002s0073.1, Kaladp0002s0083.1, Kaladp0002s0084.1, Kaladp0002s0121.1, Kaladp0003s0017.1,…
Kalanchoe fedtschenkoi	1	GO:0046394	carboxylic acid biosynthetic process	[5, 6]	[Group04, Group09]	168	23.2687	7.34939e-08	1.38169e-05	{Group04=6.303500797485567E-10, Group09=2.2734268980855202E-10}	{Group04=4.4124505582398966E-9, Group09=1.8187415184684162E-9}	[Kaladp0001s0115.1, Kaladp0001s0207.1, Kaladp0001s0257.1, Kaladp0001s0316.1, Kaladp0002s0084.1, Kaladp0003s0080.1, Kaladp0008s0043.1, Kaladp0008s0070.1, Kaladp0008s0193.1, Kaladp0008s0567.1, Kaladp0008s0786.1, Kaladp0010s0131.1, Kaladp0011s0008.1, Kaladp0011s0056.1, Kaladp0011s0310.1, Kaladp0011s0431.1, Kaladp0011s0433.1, Kaladp0011s0509.1, Kaladp0011s0549.1, Kaladp0011s0672.1, Kaladp0011s0703.1,…	[Kaladp0001s0002.1, Kaladp0001s0115.1, Kaladp0001s0133.1, Kaladp0001s0175.1, Kaladp0001s0207.1, Kaladp0001s0230.1, Kaladp0001s0231.1, Kaladp0001s0257.1, Kaladp0001s0274.1, Kaladp0001s0316.1, Kaladp0001s0324.1, Kaladp0002s0006.1, Kaladp0002s0073.1, Kaladp0002s0083.1, Kaladp0002s0084.1, Kaladp0002s0121.1, Kaladp0003s0017.1, Kaladp0003s0080.1, Kaladp0003s0142.1, Kaladp0005s0040.1, Kaladp0005s0070.1,…
Kalanchoe fedtschenkoi	1	GO:0051186	cofactor metabolic process	[3]	[Group07, Group08]	169	22.9308	1.88464e-07	3.4489e-05	{Group07=1.3043035137155692E-7, Group08=4.2273740327796964E-13}	{Group07=7.825821082293415E-7, Group08=4.2273740327796966E-12}	[Kaladp0001s0115.1, Kaladp0001s0207.1, Kaladp0001s0257.1, Kaladp0001s0316.1, Kaladp0003s0043.1, Kaladp0007s0012.1, Kaladp0008s0750.1, Kaladp0010s0030.1, Kaladp0011s0056.1, Kaladp0011s0107.1, Kaladp0011s0276.1, Kaladp0011s0344.1, Kaladp0011s0549.1, Kaladp0011s0649.1, Kaladp0011s0672.1, Kaladp0011s0703.1, Kaladp0011s0720.1, Kaladp0011s1354.1, Kaladp0012s0059.1, Kaladp0015s0013.1, Kaladp0016s0242.1,…	[Kaladp0001s0054.1, Kaladp0001s0082.1, Kaladp0001s0115.1, Kaladp0001s0123.1, Kaladp0001s0199.1, Kaladp0001s0207.1, Kaladp0001s0213.1, Kaladp0001s0223.1, Kaladp0001s0257.1, Kaladp0001s0305.1, Kaladp0001s0316.1, Kaladp0001s0321.1, Kaladp0001s0324.1, Kaladp0002s0006.1, Kaladp0002s0054.1, Kaladp0002s0121.1, Kaladp0003s0043.1, Kaladp0003s0052.1, Kaladp0003s0170.1, Kaladp0005s0011.1, Kaladp0006s0086.1,…
Kalanchoe fedtschenkoi	1	GO:0051188	cofactor biosynthetic process	[4]	[Group07]	86	25.4438	3.20376e-06	0.000573474	{Group07=1.3043035137155692E-7}	{Group07=7.825821082293415E-7}	[Kaladp0001s0115.1, Kaladp0001s0207.1, Kaladp0001s0257.1, Kaladp0001s0316.1, Kaladp0007s0012.1, Kaladp0011s0056.1, Kaladp0011s0549.1, Kaladp0011s0649.1, Kaladp0011s0672.1, Kaladp0011s0703.1, Kaladp0012s0059.1, Kaladp0015s0013.1, Kaladp0016s0242.1, Kaladp0019s0024.1, Kaladp0022s0014.1, Kaladp0023s0080.1, Kaladp0024s0584.1, Kaladp0027s0073.1, Kaladp0030s0045.1, Kaladp0030s0088.1, Kaladp0033s0211.1,…	[Kaladp0001s0115.1, Kaladp0001s0207.1, Kaladp0001s0213.1, Kaladp0001s0257.1, Kaladp0001s0316.1, Kaladp0001s0321.1, Kaladp0001s0324.1, Kaladp0002s0006.1, Kaladp0002s0054.1, Kaladp0002s0121.1, Kaladp0003s0170.1, Kaladp0005s0011.1, Kaladp0006s0086.1, Kaladp0007s0012.1, Kaladp0008s0049.1, Kaladp0008s0190.1, Kaladp0008s0341.1, Kaladp0008s0425.1, Kaladp0008s0598.1, Kaladp0008s0608.1, Kaladp0008s0849.1,…
Kalanchoe fedtschenkoi	1	GO:0055085	transmembrane transport	[4]	[Group02]	226	20.1606	4.31237e-05	0.00733104	{Group02=4.312374271817725E-5}	{Group02=8.62474854363545E-5}	[Kaladp0001s0016.1, Kaladp0003s0002.1, Kaladp0003s0006.1, Kaladp0003s0076.1, Kaladp0006s0081.1, Kaladp0008s0004.1, Kaladp0008s0204.1, Kaladp0008s0246.1, Kaladp0008s0414.1, Kaladp0009s0046.1, Kaladp0010s0002.1, Kaladp0010s0086.1, Kaladp0011s0048.1, Kaladp0011s0260.1, Kaladp0011s0318.1, Kaladp0011s0465.1, Kaladp0011s0686.1, Kaladp0011s0923.1, Kaladp0011s0989.1, Kaladp0011s1197.1, Kaladp0015s0034.1,…	[Kaladp0001s0016.1, Kaladp0001s0164.1, Kaladp0001s0188.1, Kaladp0001s0240.1, Kaladp0001s0268.1, Kaladp0001s0269.1, Kaladp0001s0311.1, Kaladp0001s0312.1, Kaladp0001s0322.1, Kaladp0002s0056.1, Kaladp0002s0064.1, Kaladp0002s0079.1, Kaladp0002s0080.1, Kaladp0002s0094.1, Kaladp0003s0002.1, Kaladp0003s0004.1, Kaladp0003s0006.1, Kaladp0003s0024.1, Kaladp0003s0051.1, Kaladp0003s0060.1, Kaladp0003s0076.1,…
Kalanchoe fedtschenkoi	1	GO:0072330	monocarboxylic acid biosynthetic process	[6, 7]	[Group09]	95	25.066	2.01236e-06	0.000362225	{Group09=2.2734268980855202E-10}	{Group09=1.8187415184684162E-9}	[Kaladp0001s0115.1, Kaladp0001s0207.1, Kaladp0001s0257.1, Kaladp0001s0316.1, Kaladp0002s0084.1, Kaladp0003s0080.1, Kaladp0008s0043.1, Kaladp0008s0070.1, Kaladp0008s0786.1, Kaladp0011s0056.1, Kaladp0011s0310.1, Kaladp0011s0549.1, Kaladp0011s0672.1, Kaladp0011s0703.1, Kaladp0011s0720.1, Kaladp0011s1167.1, Kaladp0015s0205.1, Kaladp0016s0146.1, Kaladp0016s0289.1, Kaladp0020s0023.1, Kaladp0020s0110.1,…	[Kaladp0001s0002.1, Kaladp0001s0115.1, Kaladp0001s0207.1, Kaladp0001s0257.1, Kaladp0001s0274.1, Kaladp0001s0316.1, Kaladp0001s0324.1, Kaladp0002s0006.1, Kaladp0002s0083.1, Kaladp0002s0084.1, Kaladp0002s0121.1, Kaladp0003s0017.1, Kaladp0003s0080.1, Kaladp0003s0142.1, Kaladp0005s0040.1, Kaladp0007s0070.1, Kaladp0008s0043.1, Kaladp0008s0070.1, Kaladp0008s0161.1, Kaladp0008s0329.1, Kaladp0008s0341.1,…
Kalanchoe fedtschenkoi	1	GO:0072524	pyridine-containing compound metabolic process	[4]	[Group07, Group08]	80	22.9226	0.000315539	0.0498552	{Group07=1.3043035137155692E-7, Group08=4.2273740327796964E-13}	{Group07=7.825821082293415E-7, Group08=4.2273740327796966E-12}	[Kaladp0001s0207.1, Kaladp0001s0257.1, Kaladp0001s0316.1, Kaladp0007s0012.1, Kaladp0008s0750.1, Kaladp0010s0030.1, Kaladp0011s0276.1, Kaladp0011s0344.1, Kaladp0011s0720.1, Kaladp0011s1354.1, Kaladp0012s0059.1, Kaladp0018s0220.1, Kaladp0019s0024.1, Kaladp0020s0011.1, Kaladp0022s0014.1, Kaladp0023s0092.1, Kaladp0024s0169.1, Kaladp0024s0685.1, Kaladp0024s0783.1, Kaladp0024s0978.1, Kaladp0026s0025.1,…	[Kaladp0001s0054.1, Kaladp0001s0123.1, Kaladp0001s0207.1, Kaladp0001s0213.1, Kaladp0001s0223.1, Kaladp0001s0257.1, Kaladp0001s0305.1, Kaladp0001s0316.1, Kaladp0003s0052.1, Kaladp0003s0170.1, Kaladp0007s0012.1, Kaladp0007s0038.1, Kaladp0008s0161.1, Kaladp0008s0490.1, Kaladp0008s0580.1, Kaladp0008s0608.1, Kaladp0008s0750.1, Kaladp0008s0849.1, Kaladp0010s0030.1, Kaladp0011s0093.1, Kaladp0011s0276.1,…
Kalanchoe fedtschenkoi	1	GO:1901135	carbohydrate derivative metabolic process	[3]	[Group08]	203	20.1189	0.000120256	0.0194815	{Group08=4.2273740327796964E-13}	{Group08=4.2273740327796966E-12}	[Kaladp0001s0151.1, Kaladp0001s0207.1, Kaladp0001s0257.1, Kaladp0001s0316.1, Kaladp0003s0006.1, Kaladp0003s0010.1, Kaladp0005s0009.1, Kaladp0008s0175.1, Kaladp0008s0187.1, Kaladp0008s0750.1, Kaladp0008s0816.1, Kaladp0008s0926.1, Kaladp0010s0030.1, Kaladp0010s0209.1, Kaladp0011s0238.1, Kaladp0011s0276.1, Kaladp0011s0344.1, Kaladp0011s0549.1, Kaladp0011s0672.1, Kaladp0011s0720.1, Kaladp0011s1350.1,…	[Kaladp0001s0054.1, Kaladp0001s0082.1, Kaladp0001s0095.1, Kaladp0001s0123.1, Kaladp0001s0151.1, Kaladp0001s0169.1, Kaladp0001s0196.1, Kaladp0001s0207.1, Kaladp0001s0223.1, Kaladp0001s0257.1, Kaladp0001s0287.1, Kaladp0001s0305.1, Kaladp0001s0316.1, Kaladp0001s0322.1, Kaladp0001s0324.1, Kaladp0002s0121.1, Kaladp0003s0006.1, Kaladp0003s0010.1, Kaladp0003s0024.1, Kaladp0003s0052.1, Kaladp0003s0156.1,…
Kalanchoe fedtschenkoi	1	GO:1901564	organonitrogen compound metabolic process	[3]	[Group06]	957	17.3842	9.03168e-05	0.0149926	{Group06=2.3604927244380104E-6}	{Group06=9.441970897752042E-6}	[Kaladp0001s0014.1, Kaladp0001s0022.1, Kaladp0001s0038.1, Kaladp0001s0077.1, Kaladp0001s0115.1, Kaladp0001s0147.1, Kaladp0001s0151.1, Kaladp0001s0207.1, Kaladp0001s0257.1, Kaladp0001s0280.1, Kaladp0001s0282.1, Kaladp0001s0316.1, Kaladp0001s0323.1, Kaladp0002s0019.1, Kaladp0002s0084.1, Kaladp0002s0106.1, Kaladp0002s0109.1, Kaladp0002s0125.1, Kaladp0003s0006.1, Kaladp0003s0010.1, Kaladp0003s0043.1,…	[Kaladp0001s0014.1, Kaladp0001s0015.1, Kaladp0001s0022.1, Kaladp0001s0038.1, Kaladp0001s0049.1, Kaladp0001s0054.1, Kaladp0001s0067.1, Kaladp0001s0068.1, Kaladp0001s0077.1, Kaladp0001s0082.1, Kaladp0001s0094.1, Kaladp0001s0095.1, Kaladp0001s0102.1, Kaladp0001s0104.1, Kaladp0001s0105.1, Kaladp0001s0106.1, Kaladp0001s0111.1, Kaladp0001s0115.1, Kaladp0001s0117.1, Kaladp0001s0119.1, Kaladp0001s0123.1,…
Arabidopsis thaliana	1	GO:0006082	organic acid metabolic process	[3]	[Group3]	190	25.572	1.07628e-07	8.72862e-05	{Group3=1.0843533232726982E-7}	{Group3=4.3374132930907927E-7}	[AT1G01090, AT1G01120, AT1G01600, AT1G07570, AT1G07720, AT1G08630, AT1G13440, AT1G13580, AT1G17420, AT1G18640, AT1G20780, AT1G24180, AT1G29410, AT1G29900, AT1G30040, AT1G30120, AT1G37130, AT1G49430, AT1G49820, AT1G52340, AT1G53310, AT1G54500, AT1G56430, AT1G59870, AT1G62800, AT1G64660, AT1G74030, AT1G74710, AT1G74960, AT1G77590, AT1G77760, AT1G79440, AT1G79750, AT2353, AT2G02010, AT2G02390, AT2G0…	[817907, AT1G01090, AT1G01120, AT1G01280, AT1G01480, AT1G01600, AT1G02400, AT1G02860, AT1G03000, AT1G03090, AT1G04010, AT1G04020, AT1G04220, AT1G04580, AT1G04710, AT1G05160, AT1G05560, AT1G05680, AT1G05800, AT1G05850, AT1G06080, AT1G06130, AT1G06290, AT1G06570, AT1G07240, AT1G07570, AT1G07640, AT1G07720, AT1G07780, AT1G08030, AT1G08090, AT1G08100, AT1G08250, AT1G08510, AT1G08630, AT1G08640, AT1G0…
Arabidopsis thaliana	1	GO:0006091	generation of precursor metabolites and energy	[3]	[Group6]	78	30.83	5.59828e-07	0.000451221	{Group6=1.561057403560834E-11}	{Group6=9.366344421365004E-11}	[AT1G01090, AT1G06430, AT1G08380, AT1G08500, AT1G13440, AT1G15820, AT1G22840, AT1G24180, AT1G27680, AT1G29910, AT1G30120, AT1G50250, AT1G53310, AT1G54500, AT1G64500, AT1G67740, AT1G68830, AT1G74030, AT1G76100, AT2G05070, AT2G05620, AT2G15820, AT2G17130, AT2G22780, AT2G27190, AT2G27510, AT2G32300, AT2G36530, AT2G40840, AT2G42790, AT2G44350, AT2G47940, AT3G03250, AT3G08010, AT3G08940, AT3G11670, AT…	[AT1G01090, AT1G01590, AT1G02910, AT1G03310, AT1G04580, AT1G05385, AT1G05610, AT1G06430, AT1G08380, AT1G08500, AT1G10710, AT1G10960, AT1G13440, AT1G15820, AT1G15980, AT1G17800, AT1G18730, AT1G19150, AT1G19920, AT1G20340, AT1G22840, AT1G24180, AT1G27680, AT1G29910, AT1G29920, AT1G29930, AT1G30120, AT1G34430, AT1G45474, AT1G47420, AT1G47840, AT1G48940, AT1G50250, AT1G50460, AT1G53310, AT1G54340, AT…
Arabidopsis thaliana	1	GO:0006468	protein phosphorylation	[6, 7]	[Group2]	160	31.0078	2.45859e-13	2.02342e-10	{Group2=6.010997308464771E-14}	{Group2=4.2076981159253397E-13}	[AT1G01140, AT1G01560, AT1G04440, AT1G04640, AT1G05100, AT1G07150, AT1G07570, AT1G08650, AT1G08680, AT1G09840, AT1G09970, AT1G10210, AT1G12580, AT1G12950, AT1G15950, AT1G18670, AT1G18890, AT1G19090, AT1G26150, AT1G30270, AT1G34210, AT1G48260, AT1G49160, AT1G49620, AT1G53090, AT1G53720, AT1G53730, AT1G54510, AT1G59580, AT1G60800, AT1G60940, AT1G65790, AT1G66150, AT1G66340, AT1G67840, AT1G68830, AT…	[837124, AT1G01140, AT1G01560, AT1G02970, AT1G03740, AT1G03780, AT1G04310, AT1G04440, AT1G04640, AT1G05100, AT1G06820, AT1G07150, AT1G07570, AT1G08650, AT1G08680, AT1G08720, AT1G09000, AT1G09020, AT1G09570, AT1G09840, AT1G09970, AT1G10210, AT1G10470, AT1G10940, AT1G11130, AT1G12580, AT1G12680, AT1G12950, AT1G12970, AT1G14000, AT1G14370, AT1G15950, AT1G16090, AT1G16110, AT1G16120, AT1G16130, AT1G1…
Arabidopsis thaliana	1	GO:0006629	lipid metabolic process	[3]	[Group3]	141	24.7803	3.14548e-05	0.024755	{Group3=1.0843533232726982E-7}	{Group3=4.3374132930907927E-7}	[AT1G01120, AT1G01600, AT1G04640, AT1G07720, AT1G11910, AT1G13580, AT1G17050, AT1G17420, AT1G20780, AT1G30040, AT1G30120, AT1G31800, AT1G32200, AT1G34260, AT1G43620, AT1G49430, AT1G52340, AT1G53990, AT1G54500, AT1G62430, AT1G71010, AT1G74960, AT1G77300, AT1G77590, AT1G78510, AT1G78960, AT1G79750, AT2353, AT2G01170, AT2G02500, AT2G04240, AT2G06050, AT2G11810, AT2G15090, AT2G15230, AT2G16280, AT2G1…	[817907, 828373, AT1G01020, AT1G01120, AT1G01280, AT1G01600, AT1G01610, AT1G02200, AT1G02390, AT1G02400, AT1G03000, AT1G04020, AT1G04220, AT1G04580, AT1G04640, AT1G04710, AT1G05160, AT1G05630, AT1G05800, AT1G06080, AT1G06290, AT1G06520, AT1G06800, AT1G06820, AT1G07230, AT1G07240, AT1G07420, AT1G07720, AT1G08510, AT1G08640, AT1G09430, AT1G10670, AT1G10830, AT1G11680, AT1G11755, AT1G11910, AT1G1274…
Arabidopsis thaliana	1	GO:0006793	phosphorus metabolic process	[3]	[Group2]	294	26.6304	6.011e-14	4.95907e-11	{Group2=6.010997308464771E-14}	{Group2=4.2076981159253397E-13}	[AT1G01090, AT1G01140, AT1G01290, AT1G01560, AT1G03430, AT1G04400, AT1G04440, AT1G04640, AT1G05100, AT1G07110, AT1G07150, AT1G07570, AT1G08650, AT1G08680, AT1G09530, AT1G09840, AT1G09970, AT1G10210, AT1G12580, AT1G12950, AT1G13440, AT1G14700, AT1G15950, AT1G17890, AT1G18640, AT1G18670, AT1G18890, AT1G19090, AT1G22840, AT1G23870, AT1G24180, AT1G26150, AT1G27450, AT1G29900, AT1G30120, AT1G30270, AT…	[837124, AT1G01090, AT1G01140, AT1G01220, AT1G01290, AT1G01560, AT1G01610, AT1G02390, AT1G02730, AT1G02880, AT1G02970, AT1G03430, AT1G03445, AT1G03740, AT1G03780, AT1G03930, AT1G04040, AT1G04310, AT1G04400, AT1G04440, AT1G04640, AT1G05100, AT1G05610, AT1G05630, AT1G06410, AT1G06520, AT1G06820, AT1G07110, AT1G07150, AT1G07230, AT1G07570, AT1G07630, AT1G07910, AT1G08420, AT1G08650, AT1G08680, AT1G0…
Arabidopsis thaliana	1	GO:0006796	phosphate-containing compound metabolic process	[4]	[Group2]	275	26.2405	3.21977e-12	2.64665e-09	{Group2=6.010997308464771E-14}	{Group2=4.2076981159253397E-13}	[AT1G01090, AT1G01140, AT1G01290, AT1G01560, AT1G03430, AT1G04400, AT1G04440, AT1G04640, AT1G05100, AT1G07110, AT1G07150, AT1G07570, AT1G08650, AT1G08680, AT1G09530, AT1G09840, AT1G09970, AT1G10210, AT1G12580, AT1G12950, AT1G13440, AT1G14700, AT1G15950, AT1G18640, AT1G18670, AT1G18890, AT1G19090, AT1G22840, AT1G23870, AT1G24180, AT1G26150, AT1G27450, AT1G29900, AT1G30120, AT1G30270, AT1G32200, AT…	[837124, AT1G01090, AT1G01140, AT1G01220, AT1G01290, AT1G01560, AT1G01610, AT1G02390, AT1G02730, AT1G02880, AT1G02970, AT1G03430, AT1G03445, AT1G03740, AT1G03780, AT1G03930, AT1G04040, AT1G04310, AT1G04400, AT1G04440, AT1G04640, AT1G05100, AT1G05610, AT1G05630, AT1G06410, AT1G06520, AT1G06820, AT1G07110, AT1G07150, AT1G07230, AT1G07570, AT1G07630, AT1G07910, AT1G08420, AT1G08650, AT1G08680, AT1G0…
Arabidopsis thaliana	1	GO:0006810	transport	[3]	[Group5]	277	23.3558	8.68308e-07	0.000698988	{Group5=8.683082784272029E-7}	{Group5=1.7366165568544059E-6}	[AT1G01140, AT1G01200, AT1G01340, AT1G01620, AT1G04440, AT1G07340, AT1G07670, AT1G09930, AT1G10540, AT1G11890, AT1G15520, AT1G15690, AT1G16010, AT1G16380, AT1G17050, AT1G20620, AT1G20630, AT1G22710, AT1G23020, AT1G23080, AT1G23090, AT1G24400, AT1G26670, AT1G27390, AT1G28010, AT1G28220, AT1G30270, AT1G34260, AT1G42540, AT1G42550, AT1G44446, AT1G47240, AT1G48370, AT1G51500, AT1G54115, AT1G55730, AT…	[3770557, 817907, 831614, 836167, AT1G01020, AT1G01040, AT1G01140, AT1G01200, AT1G01340, AT1G01580, AT1G01590, AT1G01620, AT1G01790, AT1G01980, AT1G02010, AT1G02130, AT1G02140, AT1G02280, AT1G02510, AT1G02690, AT1G02880, AT1G03000, AT1G03300, AT1G03380, AT1G03950, AT1G04120, AT1G04440, AT1G04450, AT1G04690, AT1G04710, AT1G04750, AT1G04760, AT1G05200, AT1G05300, AT1G05580, AT1G05760, AT1G05810, AT…
Arabidopsis thaliana	1	GO:0006811	ion transport	[4]	[Group5]	139	29.2632	9.54907e-10	7.83024e-07	{Group5=8.683082784272029E-7}	{Group5=1.7366165568544059E-6}	[AT1G01140, AT1G01340, AT1G07340, AT1G07670, AT1G15520, AT1G15690, AT1G16010, AT1G16380, AT1G20620, AT1G20630, AT1G23020, AT1G23090, AT1G24400, AT1G30270, AT1G42540, AT1G47240, AT1G54115, AT1G55730, AT1G55910, AT1G58200, AT1G59870, AT1G61800, AT1G63440, AT1G64170, AT1G64200, AT1G77210, AT1G77690, AT1G78000, AT1G78610, AT1G79400, AT1G80050, AT2G01170, AT2G18960, AT2G23150, AT2G23980, AT2G24520, AT…	[831614, AT1G01140, AT1G01340, AT1G01580, AT1G01590, AT1G01790, AT1G02280, AT1G02510, AT1G02880, AT1G04690, AT1G04710, AT1G05200, AT1G05300, AT1G05580, AT1G05940, AT1G06970, AT1G07340, AT1G07670, AT1G07810, AT1G08080, AT1G08090, AT1G08100, AT1G08150, AT1G08190, AT1G08430, AT1G08930, AT1G10010, AT1G10130, AT1G10970, AT1G11260, AT1G12480, AT1G12520, AT1G12940, AT1G14360, AT1G14660, AT1G15020, AT1G1…
Arabidopsis thaliana	1	GO:0006812	cation transport	[5]	[Group5]	95	29.8742	1.71464e-07	0.000138886	{Group5=8.683082784272029E-7}	{Group5=1.7366165568544059E-6}	[AT1G01140, AT1G01340, AT1G07340, AT1G07670, AT1G15520, AT1G15690, AT1G16010, AT1G16380, AT1G30270, AT1G42540, AT1G47240, AT1G54115, AT1G55730, AT1G55910, AT1G59870, AT1G63440, AT1G64170, AT1G64200, AT1G77210, AT1G79400, AT2G01170, AT2G18960, AT2G23150, AT2G23980, AT2G24520, AT2G25090, AT2G25600, AT2G29110, AT2G29120, AT2G29650, AT2G30070, AT2G31500, AT2G32390, AT2G32400, AT2G32540, AT2G35060, AT…	[831614, AT1G01140, AT1G01340, AT1G01790, AT1G02280, AT1G02510, AT1G02880, AT1G04690, AT1G04710, AT1G05200, AT1G05300, AT1G05580, AT1G06970, AT1G07340, AT1G07670, AT1G07810, AT1G08080, AT1G08150, AT1G08190, AT1G08930, AT1G10130, AT1G10970, AT1G11260, AT1G12520, AT1G14660, AT1G15020, AT1G15520, AT1G15690, AT1G15700, AT1G15960, AT1G15990, AT1G16010, AT1G16380, AT1G17260, AT1G19780, AT1G19910, AT1G2…
Arabidopsis thaliana	1	GO:0009266	response to temperature stimulus	[3]	[Group1]	98	27.762	4.36828e-06	0.00348152	{Group1=4.368277650719456E-6}	{Group1=4.368277650719456E-6}	[AT1G01120, AT1G01140, AT1G05690, AT1G07720, AT1G15950, AT1G17870, AT1G19090, AT1G20620, AT1G28520, AT1G32330, AT1G52340, AT1G56075.1, AT1G66340, AT1G74710, AT1G74960, AT1G76180, AT1G77000, AT1G77300, AT1G79440, AT1G80820, AT2G05070, AT2G16280, AT2G17870, AT2G18790, AT2G21660, AT2G22540, AT2G25930, AT2G26710, AT2G27020, AT2G27190, AT2G36530, AT2G39770, AT2G39810, AT2G41140, AT2G45660, AT2G46240, …	[AT1G01040, AT1G01060, AT1G01120, AT1G01140, AT1G01590, AT1G01860, AT1G05200, AT1G05690, AT1G05850, AT1G06820, AT1G07720, AT1G07890, AT1G09090, AT1G09340, AT1G10710, AT1G10760, AT1G11760, AT1G12060, AT1G12860, AT1G13080, AT1G14980, AT1G15950, AT1G16540, AT1G16970, AT1G17190, AT1G17870, AT1G18970, AT1G19090, AT1G20440, AT1G20450, AT1G20620, AT1G21760, AT1G22770, AT1G25450, AT1G27320, AT1G27730, AT…
Arabidopsis thaliana	1	GO:0009314	response to radiation	[3]	[Group6]	149	27.3897	3.22377e-08	2.62737e-05	{Group6=1.561057403560834E-11}	{Group6=9.366344421365004E-11}	[AT1G01120, AT1G02090, AT1G04400, AT1G06430, AT1G07090, AT1G07720, AT1G08650, AT1G08810, AT1G09530, AT1G14320, AT1G15820, AT1G17420, AT1G17870, AT1G20620, AT1G20630, AT1G25580, AT1G26910, AT1G28520, AT1G29410, AT1G29910, AT1G30040, AT1G37130, AT1G42550, AT1G44446, AT1G48410, AT1G50250, AT1G53090, AT1G61800, AT1G64860, AT1G67740, AT1G68050, AT1G68830, AT1G70940, AT1G73590, AT1G75100, AT1G76710, AT…	[827595, 835963, AT1G01060, AT1G01120, AT1G01470, AT1G02090, AT1G02340, AT1G02400, AT1G02580, AT1G04400, AT1G05880, AT1G06430, AT1G07090, AT1G07180, AT1G07530, AT1G07600, AT1G07720, AT1G07745, AT1G08260, AT1G08540, AT1G08650, AT1G08810, AT1G08830, AT1G09530, AT1G09570, AT1G10170, AT1G10470, AT1G10670, AT1G11400, AT1G11755, AT1G12370, AT1G12910, AT1G14280, AT1G14290, AT1G14320, AT1G14920, AT1G1555…
Arabidopsis thaliana	1	GO:0009409	response to cold	[3, 4]	[Group1]	76	30.6452	1.01523e-06	0.000815228	{Group1=4.368277650719456E-6}	{Group1=4.368277650719456E-6}	[AT1G01120, AT1G01140, AT1G05690, AT1G07720, AT1G15950, AT1G20620, AT1G28520, AT1G56075.1, AT1G74710, AT1G74960, AT1G76180, AT1G77300, AT1G80820, AT2G05070, AT2G16280, AT2G17870, AT2G18790, AT2G21660, AT2G25930, AT2G26710, AT2G27020, AT2G27190, AT2G36530, AT2G39810, AT2G45660, AT3G02870, AT3G04880, AT3G06510, AT3G08720, AT3G08730, AT3G16500, AT3G20740, AT3G22370, AT3G23000, AT3G26744, AT3G27690, …	[AT1G01040, AT1G01060, AT1G01120, AT1G01140, AT1G01590, AT1G01860, AT1G05200, AT1G05690, AT1G06820, AT1G07720, AT1G09340, AT1G10760, AT1G11760, AT1G12860, AT1G15950, AT1G16540, AT1G17190, AT1G18970, AT1G20440, AT1G20450, AT1G20620, AT1G21760, AT1G22770, AT1G25450, AT1G27320, AT1G27730, AT1G28520, AT1G29390, AT1G29395, AT1G31812, AT1G33410, AT1G42970, AT1G43890, AT1G45474, AT1G55920, AT1G56075.1, …
Arabidopsis thaliana	1	GO:0009416	response to light stimulus	[4]	[Group6]	146	28.023	8.94295e-09	7.31533e-06	{Group6=1.561057403560834E-11}	{Group6=9.366344421365004E-11}	[AT1G01120, AT1G02090, AT1G04400, AT1G06430, AT1G07090, AT1G07720, AT1G08650, AT1G08810, AT1G09530, AT1G14320, AT1G15820, AT1G17420, AT1G17870, AT1G20620, AT1G20630, AT1G26910, AT1G28520, AT1G29410, AT1G29910, AT1G30040, AT1G37130, AT1G42550, AT1G44446, AT1G48410, AT1G50250, AT1G53090, AT1G61800, AT1G64860, AT1G67740, AT1G68050, AT1G68830, AT1G70940, AT1G73590, AT1G75100, AT1G76710, AT1G77760, AT…	[827595, 835963, AT1G01060, AT1G01120, AT1G01470, AT1G02090, AT1G02340, AT1G02400, AT1G02580, AT1G04400, AT1G05880, AT1G06430, AT1G07090, AT1G07180, AT1G07530, AT1G07600, AT1G07720, AT1G08260, AT1G08540, AT1G08650, AT1G08810, AT1G08830, AT1G09530, AT1G09570, AT1G10170, AT1G10470, AT1G10670, AT1G11400, AT1G11755, AT1G12370, AT1G12910, AT1G14280, AT1G14290, AT1G14320, AT1G14920, AT1G15550, AT1G1582…
Arabidopsis thaliana	1	GO:0009637	response to blue light	[5]	[Group6]	25	40.9836	2.72379e-05	0.0214635	{Group6=1.561057403560834E-11}	{Group6=9.366344421365004E-11}	[AT1G04400, AT1G42550, AT1G53090, AT1G68050, AT1G75100, AT2G18790, AT2G30510, AT2G43010, AT2G46340, AT3G08940, AT3G27690, AT3G28860, AT3G45780, AT3G54890, AT3G59060, AT4G08920, AT4G10340, AT4G18390, AT5G01530, AT5G04190, AT5G24120, AT5G38150, AT5G57360, AT5G58380, AT5G64330]	[AT1G02340, AT1G04400, AT1G09570, AT1G14280, AT1G19150, AT1G22770, AT1G29920, AT1G42550, AT1G48270, AT1G53090, AT1G54160, AT1G66480, AT1G67070, AT1G68050, AT1G75100, AT2G02950, AT2G05100, AT2G18790, AT2G21150, AT2G26300, AT2G26890, AT2G27820, AT2G30510, AT2G34640, AT2G36890, AT2G36910, AT2G36990, AT2G40100, AT2G43010, AT2G46340, AT3G01470, AT3G02570, AT3G08940, AT3G21150, AT3G22840, AT3G27690, AT…
Arabidopsis thaliana	1	GO:0009639	response to red or far red light	[5]	[Group6]	53	30.6358	4.38042e-05	0.0343863	{Group6=1.561057403560834E-11}	{Group6=9.366344421365004E-11}	[AT1G02090, AT1G09530, AT1G28520, AT1G30040, AT1G48410, AT1G53090, AT1G64860, AT1G73590, AT1G78600, AT2353, AT2G05070, AT2G15230, AT2G18790, AT2G24790, AT2G25930, AT2G29090, AT2G32250, AT2G35940, AT2G37970, AT2G40080, AT2G43010, AT2G46340, AT2G46370, AT2G46790, AT3G02520, AT3G08010, AT3G08940, AT3G17040, AT3G18780, AT3G27690, AT3G28860, AT3G54890, AT3G59060, AT4G08920, AT4G10340, AT4G11110, AT4G1…	[AT1G02090, AT1G02340, AT1G02400, AT1G07530, AT1G08540, AT1G09530, AT1G09570, AT1G10470, AT1G14280, AT1G14290, AT1G14920, AT1G15550, AT1G18400, AT1G19150, AT1G20900, AT1G22280, AT1G22770, AT1G22920, AT1G26830, AT1G28520, AT1G29920, AT1G30040, AT1G32870, AT1G48410, AT1G52410, AT1G52520, AT1G52830, AT1G53090, AT1G59940, AT1G64860, AT1G68090, AT1G69530, AT1G69640, AT1G69935, AT1G70560, AT1G71230, AT…
Arabidopsis thaliana	1	GO:0009765	photosynthesis, light harvesting	[4, 5]	[Group6]	18	56.25	1.55369e-06	0.00124606	{Group6=1.561057403560834E-11}	{Group6=9.366344421365004E-11}	[AT1G06430, AT1G08380, AT1G15820, AT1G29910, AT1G50250, AT2G05070, AT2G47940, AT3G08940, AT3G27690, AT3G47470, AT3G54890, AT3G61470, AT4G10340, AT4G18370, AT5G01530, AT5G15250, AT5G39830, AT5G54270]	[AT1G06430, AT1G08380, AT1G15820, AT1G19150, AT1G29910, AT1G29920, AT1G29930, AT1G45474, AT1G50250, AT1G61520, AT2G05070, AT2G05100, AT2G21970, AT2G30950, AT2G40100, AT2G47940, AT3G02310, AT3G08940, AT3G27690, AT3G27925, AT3G47470, AT3G54890, AT3G61470, AT4G10340, AT4G18370, AT5G01500, AT5G01530, AT5G15250, AT5G39830, AT5G42270, AT5G49160, AT5G54270]
Arabidopsis thaliana	1	GO:0009768	photosynthesis, light harvesting in photosystem I	[5, 6]	[Group6]	12	63.1579	1.81717e-05	0.0143738	{Group6=1.561057403560834E-11}	{Group6=9.366344421365004E-11}	[AT1G08380, AT1G15820, AT1G29910, AT2G05070, AT3G08940, AT3G27690, AT3G47470, AT3G54890, AT3G61470, AT4G10340, AT5G01530, AT5G54270]	[AT1G08380, AT1G15820, AT1G19150, AT1G29910, AT1G29920, AT1G29930, AT1G45474, AT1G61520, AT2G05070, AT2G05100, AT2G40100, AT3G08940, AT3G27690, AT3G47470, AT3G54890, AT3G61470, AT4G10340, AT5G01530, AT5G54270]
Arabidopsis thaliana	1	GO:0010114	response to red light	[6]	[Group6]	23	42.5926	2.71308e-05	0.0214062	{Group6=1.561057403560834E-11}	{Group6=9.366344421365004E-11}	[AT1G30040, AT1G64860, AT2G05070, AT2G18790, AT2G24790, AT2G29090, AT2G40080, AT2G43010, AT2G46340, AT3G02520, AT3G08940, AT3G17040, AT3G18780, AT3G27690, AT3G54890, AT4G08920, AT4G10340, AT5G01530, AT5G09810, AT5G11260, AT5G24120, AT5G57360, AT5G67030]	[AT1G08540, AT1G09570, AT1G10470, AT1G15550, AT1G19150, AT1G22280, AT1G29920, AT1G30040, AT1G32870, AT1G59940, AT1G64860, AT1G69530, AT1G80340, AT2G02950, AT2G05070, AT2G05100, AT2G18790, AT2G20180, AT2G21150, AT2G24790, AT2G29090, AT2G34640, AT2G37678, AT2G39840, AT2G40080, AT2G40100, AT2G43010, AT2G46340, AT2G47700, AT3G02520, AT3G08940, AT3G17040, AT3G18780, AT3G22840, AT3G24220, AT3G27690, AT…
Arabidopsis thaliana	1	GO:0015672	monovalent inorganic cation transport	[6]	[Group5]	55	32.1637	6.54479e-06	0.00520311	{Group5=8.683082784272029E-7}	{Group5=1.7366165568544059E-6}	[AT1G01140, AT1G01340, AT1G07340, AT1G15690, AT1G16380, AT1G30270, AT1G54115, AT1G64170, AT1G64200, AT1G77210, AT1G79400, AT2G18960, AT2G23980, AT2G24520, AT2G25090, AT2G25600, AT2G29650, AT2G30070, AT2G31500, AT2G35060, AT2G43330, AT2G44750, AT2G46440, AT2G46450, AT3G01390, AT3G05030, AT3G19490, AT3G27170, AT3G43790, AT3G45780, AT3G54110, AT3G59360, AT3G60330, AT4G00630, AT4G02050, AT4G02510, AT…	[AT1G01140, AT1G01340, AT1G01790, AT1G02280, AT1G02510, AT1G02880, AT1G04690, AT1G04710, AT1G05580, AT1G06970, AT1G07340, AT1G08150, AT1G08930, AT1G11260, AT1G14660, AT1G15020, AT1G15690, AT1G15700, AT1G15990, AT1G16380, AT1G17260, AT1G19780, AT1G19910, AT1G20260, AT1G30220, AT1G30270, AT1G30450, AT1G35670, AT1G49810, AT1G50310, AT1G51190, AT1G54115, AT1G54370, AT1G64170, AT1G64200, AT1G75630, AT…
Arabidopsis thaliana	1	GO:0015979	photosynthesis	[3]	[Group6]	57	31.8436	6.30308e-06	0.00501725	{Group6=1.561057403560834E-11}	{Group6=9.366344421365004E-11}	[AT1G06430, AT1G08380, AT1G08520, AT1G15820, AT1G17050, AT1G29910, AT1G31330, AT1G50250, AT1G52230, AT1G53310, AT1G54500, AT1G61800, AT1G64860, AT1G67740, AT1G67840, AT1G68830, AT1G78510, AT2G05070, AT2G05620, AT2G15820, AT2G18790, AT2G27190, AT2G47940, AT3G02780, AT3G08010, AT3G08940, AT3G11670, AT3G14940, AT3G16500, AT3G27690, AT3G47470, AT3G50820, AT3G54890, AT3G56940, AT3G61470, AT3G62410, AT…	[AT1G01790, AT1G02910, AT1G03630, AT1G05385, AT1G06430, AT1G08380, AT1G08520, AT1G08540, AT1G11750, AT1G15820, AT1G15980, AT1G16410, AT1G16440, AT1G17050, AT1G18730, AT1G19150, AT1G27730, AT1G29910, AT1G29920, AT1G29930, AT1G30380, AT1G30510, AT1G31330, AT1G42970, AT1G44575, AT1G45474, AT1G50250, AT1G52230, AT1G53310, AT1G54130, AT1G54500, AT1G55370, AT1G55670, AT1G56650, AT1G58300, AT1G60600, AT…
Arabidopsis thaliana	1	GO:0015994	chlorophyll metabolic process	[5, 6]	[Group4]	29	43.2836	1.67845e-06	0.00134444	{Group4=6.863821313686952E-9}	{Group4=3.431910656843476E-8}	[AT1G08520, AT1G09940, AT1G20780, AT1G44446, AT1G58290, AT1G78600, AT2G20570, AT2G26540, AT2G31250, AT2G40490, AT2G41680, AT2G47450, AT3G01910, AT3G02780, AT3G14930, AT3G56940, AT3G59400, AT4G13250, AT4G15560, AT4G18480, AT4G26150, AT4G27440, AT5G04900, AT5G08280, AT5G13630, AT5G38520, AT5G44190, AT5G50920, AT5G56860]	[AT1G03630, AT1G08520, AT1G08540, AT1G09940, AT1G10670, AT1G19670, AT1G20780, AT1G27320, AT1G31480, AT1G44446, AT1G58290, AT1G63970, AT1G69740, AT1G69935, AT1G78600, AT2G20180, AT2G20570, AT2G20890, AT2G25180, AT2G26540, AT2G31250, AT2G40490, AT2G41680, AT2G42810, AT2G47450, AT3G01910, AT3G02780, AT3G04060, AT3G14110, AT3G14930, AT3G16857, AT3G19290, AT3G22840, AT3G44880, AT3G48730, AT3G51820, AT…
Arabidopsis thaliana	1	GO:0015995	chlorophyll biosynthetic process	[4, 6, 7]	[Group4]	25	53.1915	6.3948e-08	5.19897e-05	{Group4=6.863821313686952E-9}	{Group4=3.431910656843476E-8}	[AT1G08520, AT1G09940, AT1G20780, AT1G44446, AT1G58290, AT1G78600, AT2G20570, AT2G26540, AT2G31250, AT2G40490, AT2G41680, AT2G47450, AT3G02780, AT3G14930, AT3G56940, AT3G59400, AT4G15560, AT4G18480, AT4G26150, AT4G27440, AT5G08280, AT5G13630, AT5G44190, AT5G50920, AT5G56860]	[AT1G03630, AT1G08520, AT1G09940, AT1G10670, AT1G20780, AT1G44446, AT1G58290, AT1G63970, AT1G69740, AT1G69935, AT1G78600, AT2G20180, AT2G20570, AT2G25180, AT2G26540, AT2G31250, AT2G40490, AT2G41680, AT2G42810, AT2G47450, AT3G02780, AT3G14110, AT3G14930, AT3G16857, AT3G22840, AT3G48730, AT3G51820, AT3G56940, AT3G57180, AT3G59400, AT4G14690, AT4G15560, AT4G18480, AT4G25080, AT4G26150, AT4G27430, AT…
Arabidopsis thaliana	1	GO:0016310	phosphorylation	[5]	[Group2]	208	29.0503	7.62537e-14	6.2833e-11	{Group2=6.010997308464771E-14}	{Group2=4.2076981159253397E-13}	[AT1G01090, AT1G01140, AT1G01560, AT1G03430, AT1G04440, AT1G04640, AT1G05100, AT1G07110, AT1G07150, AT1G07570, AT1G08650, AT1G08680, AT1G09840, AT1G09970, AT1G10210, AT1G12580, AT1G12950, AT1G13440, AT1G15950, AT1G18670, AT1G18890, AT1G19090, AT1G22840, AT1G24180, AT1G26150, AT1G30120, AT1G30270, AT1G34210, AT1G34260, AT1G48260, AT1G49160, AT1G49620, AT1G49820, AT1G53090, AT1G53720, AT1G53730, AT…	[837124, AT1G01090, AT1G01140, AT1G01220, AT1G01560, AT1G02880, AT1G02970, AT1G03430, AT1G03740, AT1G03780, AT1G03930, AT1G04310, AT1G04440, AT1G04640, AT1G05100, AT1G05610, AT1G06820, AT1G07110, AT1G07150, AT1G07570, AT1G07910, AT1G08650, AT1G08680, AT1G08720, AT1G09000, AT1G09020, AT1G09570, AT1G09840, AT1G09970, AT1G10210, AT1G10470, AT1G10700, AT1G10710, AT1G10760, AT1G10940, AT1G11130, AT1G1…
Arabidopsis thaliana	1	GO:0018298	protein-chromophore linkage	[6, 7]	[Group6]	21	52.5	9.74176e-07	0.000783237	{Group6=1.561057403560834E-11}	{Group6=9.366344421365004E-11}	[AT1G04400, AT1G15820, AT1G29910, AT1G68050, AT2G05070, AT2G18790, AT2G18915, AT3G08940, AT3G27690, AT3G45780, AT3G47470, AT3G54890, AT3G61470, AT4G08920, AT4G10340, AT4G18130, AT5G01530, AT5G35840, AT5G54270, AT5G57360, AT5G63860]	[AT1G04400, AT1G09570, AT1G15820, AT1G19150, AT1G29910, AT1G29920, AT1G29930, AT1G45474, AT1G61520, AT1G68050, AT1G76900, AT2G05070, AT2G05100, AT2G18790, AT2G18915, AT2G40100, AT2G47590, AT3G08940, AT3G27690, AT3G45780, AT3G47470, AT3G54890, AT3G61470, AT4G08920, AT4G10340, AT4G16250, AT4G18130, AT4G24180, AT5G01530, AT5G35840, AT5G54270, AT5G57360, AT5G58140, AT5G63860, psaA, psaB, psbA, psbB, …
Arabidopsis thaliana	1	GO:0019684	photosynthesis, light reaction	[4]	[Group6]	33	37.5	1.43706e-05	0.0114103	{Group6=1.561057403560834E-11}	{Group6=9.366344421365004E-11}	[AT1G06430, AT1G08380, AT1G15820, AT1G29910, AT1G50250, AT1G54500, AT1G67740, AT1G68830, AT2G05070, AT2G05620, AT2G15820, AT2G27190, AT2G47940, AT3G08010, AT3G08940, AT3G11670, AT3G16500, AT3G27690, AT3G47470, AT3G50820, AT3G54890, AT3G61470, AT4G04640, AT4G10340, AT4G11960, AT4G18370, AT4G22890, AT4G33520, AT5G01530, AT5G15250, AT5G24120, AT5G39830, AT5G54270]	[AT1G02910, AT1G05385, AT1G06430, AT1G08380, AT1G15820, AT1G15980, AT1G18730, AT1G19150, AT1G29910, AT1G29920, AT1G29930, AT1G45474, AT1G50250, AT1G54500, AT1G55370, AT1G55670, AT1G56650, AT1G60600, AT1G61520, AT1G64770, AT1G67740, AT1G68830, AT1G73060, AT1G77510, AT1G79040, AT2G01180, AT2G01590, AT2G01918, AT2G05070, AT2G05100, AT2G05620, AT2G15820, AT2G20890, AT2G21970, AT2G27190, AT2G30570, AT…
Arabidopsis thaliana	1	GO:0019752	carboxylic acid metabolic process	[5]	[Group3]	177	26.6566	1.30191e-08	1.06236e-05	{Group3=1.0843533232726982E-7}	{Group3=4.3374132930907927E-7}	[AT1G01090, AT1G01120, AT1G01600, AT1G07570, AT1G07720, AT1G08630, AT1G13440, AT1G13580, AT1G17420, AT1G18640, AT1G20780, AT1G24180, AT1G29410, AT1G29900, AT1G30040, AT1G30120, AT1G49430, AT1G49820, AT1G52340, AT1G53310, AT1G54500, AT1G56430, AT1G62800, AT1G64660, AT1G74030, AT1G74710, AT1G74960, AT1G77590, AT1G79440, AT1G79750, AT2353, AT2G02010, AT2G02390, AT2G02500, AT2G04240, AT2G06050, AT2G1…	[817907, AT1G01090, AT1G01120, AT1G01280, AT1G01480, AT1G01600, AT1G02400, AT1G02860, AT1G03000, AT1G03090, AT1G04010, AT1G04020, AT1G04220, AT1G04580, AT1G04710, AT1G05160, AT1G05560, AT1G05680, AT1G05800, AT1G05850, AT1G06080, AT1G06130, AT1G06290, AT1G06570, AT1G07240, AT1G07570, AT1G07720, AT1G07780, AT1G08030, AT1G08250, AT1G08510, AT1G08630, AT1G08640, AT1G08980, AT1G09240, AT1G09430, AT1G0…
Arabidopsis thaliana	1	GO:0030001	metal ion transport	[6]	[Group5]	71	30.7359	2.04232e-06	0.00163181	{Group5=8.683082784272029E-7}	{Group5=1.7366165568544059E-6}	[AT1G01140, AT1G01340, AT1G07670, AT1G15520, AT1G16010, AT1G16380, AT1G30270, AT1G42540, AT1G47240, AT1G54115, AT1G55730, AT1G55910, AT1G59870, AT1G63440, AT1G64170, AT1G79400, AT2G23150, AT2G23980, AT2G25090, AT2G25600, AT2G29110, AT2G29120, AT2G29650, AT2G30070, AT2G31500, AT2G32390, AT2G32400, AT2G32540, AT2G35060, AT2G41560, AT2G44750, AT2G46440, AT2G46450, AT3G05030, AT3G07520, AT3G13320, AT…	[AT1G01140, AT1G01340, AT1G01790, AT1G02510, AT1G02880, AT1G04690, AT1G04710, AT1G05200, AT1G05300, AT1G05580, AT1G06970, AT1G07670, AT1G07810, AT1G08080, AT1G08150, AT1G08190, AT1G10130, AT1G10970, AT1G12520, AT1G14660, AT1G15020, AT1G15520, AT1G15960, AT1G15990, AT1G16010, AT1G16380, AT1G19780, AT1G27320, AT1G27770, AT1G29820, AT1G30270, AT1G30450, AT1G31260, AT1G35670, AT1G42540, AT1G47240, AT…
Arabidopsis thaliana	1	GO:0032787	monocarboxylic acid metabolic process	[6]	[Group3]	105	30.4348	1.27458e-08	1.04134e-05	{Group3=1.0843533232726982E-7}	{Group3=4.3374132930907927E-7}	[AT1G01090, AT1G01120, AT1G01600, AT1G07720, AT1G13440, AT1G13580, AT1G17420, AT1G20780, AT1G24180, AT1G30120, AT1G49430, AT1G52340, AT1G54500, AT1G74030, AT1G74710, AT1G74960, AT1G77590, AT1G79440, AT1G79750, AT2G02390, AT2G02500, AT2G04240, AT2G06050, AT2G11810, AT2G15090, AT2G15230, AT2G16280, AT2G18790, AT2G19900, AT2G22780, AT2G22810, AT2G23560, AT2G23580, AT2G23620, AT2G29090, AT2G33430, AT…	[817907, AT1G01090, AT1G01120, AT1G01280, AT1G01480, AT1G01600, AT1G02860, AT1G03000, AT1G04020, AT1G04220, AT1G04580, AT1G04710, AT1G05560, AT1G05800, AT1G05850, AT1G06080, AT1G06130, AT1G06290, AT1G07240, AT1G07720, AT1G08510, AT1G08640, AT1G08980, AT1G09430, AT1G10170, AT1G10670, AT1G11840, AT1G13280, AT1G13440, AT1G13580, AT1G16400, AT1G16410, AT1G16540, AT1G17420, AT1G18870, AT1G19440, AT1G1…
Arabidopsis thaliana	1	GO:0033013	tetrapyrrole metabolic process	[4]	[Group4]	34	40	1.99007e-06	0.00159206	{Group4=6.863821313686952E-9}	{Group4=3.431910656843476E-8}	[AT1G08520, AT1G09940, AT1G20780, AT1G44446, AT1G50170, AT1G58290, AT1G78600, AT2G20570, AT2G26540, AT2G31250, AT2G40490, AT2G41680, AT2G47450, AT3G01910, AT3G02780, AT3G09150, AT3G14930, AT3G56940, AT3G59400, AT4G13250, AT4G15560, AT4G18480, AT4G26150, AT4G27440, AT5G04900, AT5G08280, AT5G13630, AT5G26030, AT5G38520, AT5G40850, AT5G44190, AT5G50920, AT5G56090, AT5G56860]	[AT1G03630, AT1G08520, AT1G08540, AT1G09940, AT1G10670, AT1G19670, AT1G20780, AT1G27320, AT1G31480, AT1G44446, AT1G50170, AT1G58290, AT1G58300, AT1G63970, AT1G69720, AT1G69740, AT1G69935, AT1G78600, AT2G20180, AT2G20570, AT2G20890, AT2G25180, AT2G26540, AT2G26550, AT2G26670, AT2G30390, AT2G31250, AT2G36680, AT2G40490, AT2G41680, AT2G42810, AT2G44520, AT2G47450, AT2G47770, AT3G01910, AT3G02780, AT…
Arabidopsis thaliana	1	GO:0033014	tetrapyrrole biosynthetic process	[5]	[Group4]	30	48.3871	5.3211e-08	4.33138e-05	{Group4=6.863821313686952E-9}	{Group4=3.431910656843476E-8}	[AT1G08520, AT1G09940, AT1G20780, AT1G44446, AT1G50170, AT1G58290, AT1G78600, AT2G20570, AT2G26540, AT2G31250, AT2G40490, AT2G41680, AT2G47450, AT3G02780, AT3G09150, AT3G14930, AT3G56940, AT3G59400, AT4G15560, AT4G18480, AT4G26150, AT4G27440, AT5G08280, AT5G13630, AT5G26030, AT5G40850, AT5G44190, AT5G50920, AT5G56090, AT5G56860]	[AT1G03630, AT1G08520, AT1G09940, AT1G10670, AT1G20780, AT1G44446, AT1G50170, AT1G58290, AT1G63970, AT1G69740, AT1G69935, AT1G78600, AT2G20180, AT2G20570, AT2G25180, AT2G26540, AT2G26550, AT2G26670, AT2G30390, AT2G31250, AT2G36680, AT2G40490, AT2G41680, AT2G42810, AT2G44520, AT2G47450, AT3G02780, AT3G09150, AT3G14110, AT3G14930, AT3G16857, AT3G22840, AT3G48730, AT3G51820, AT3G53570, AT3G56940, AT…
Arabidopsis thaliana	1	GO:0034220	ion transmembrane transport	[5]	[Group5]	100	29.8507	8.39992e-08	6.82073e-05	{Group5=8.683082784272029E-7}	{Group5=1.7366165568544059E-6}	[AT1G01340, AT1G07670, AT1G15690, AT1G16010, AT1G16380, AT1G20620, AT1G20630, AT1G23090, AT1G30270, AT1G42540, AT1G47240, AT1G55730, AT1G55910, AT1G59870, AT1G63440, AT1G64170, AT1G64200, AT1G77690, AT1G78000, AT1G78610, AT1G79400, AT1G80050, AT2G01170, AT2G18960, AT2G23980, AT2G24520, AT2G25600, AT2G29110, AT2G29120, AT2G30070, AT2G31500, AT2G32390, AT2G32400, AT2G32540, AT2G34960, AT2G35060, AT…	[831614, AT1G01340, AT1G01790, AT1G02510, AT1G02880, AT1G04690, AT1G04710, AT1G05200, AT1G05300, AT1G05580, AT1G05940, AT1G06970, AT1G07670, AT1G07810, AT1G08080, AT1G08150, AT1G08430, AT1G10130, AT1G10970, AT1G12480, AT1G14360, AT1G14660, AT1G15460, AT1G15690, AT1G15700, AT1G15960, AT1G15990, AT1G16010, AT1G16380, AT1G17120, AT1G17260, AT1G19570, AT1G19780, AT1G19910, AT1G20260, AT1G20620, AT1G2…
Arabidopsis thaliana	1	GO:0044255	cellular lipid metabolic process	[3, 4]	[Group3]	115	26.0771	1.64933e-05	0.0130627	{Group3=1.0843533232726982E-7}	{Group3=4.3374132930907927E-7}	[AT1G01120, AT1G01600, AT1G07720, AT1G13580, AT1G17050, AT1G17420, AT1G20780, AT1G30040, AT1G30120, AT1G31800, AT1G32200, AT1G34260, AT1G43620, AT1G49430, AT1G52340, AT1G54500, AT1G62430, AT1G71010, AT1G74960, AT1G77300, AT1G77590, AT1G78510, AT1G78960, AT1G79750, AT2353, AT2G02500, AT2G04240, AT2G06050, AT2G11810, AT2G15090, AT2G15230, AT2G16280, AT2G18790, AT2G22240, AT2G22780, AT2G26870, AT2G2…	[817907, AT1G01020, AT1G01120, AT1G01280, AT1G01600, AT1G01610, AT1G02390, AT1G02400, AT1G03000, AT1G04020, AT1G04220, AT1G04580, AT1G04710, AT1G05160, AT1G05630, AT1G06080, AT1G06290, AT1G06520, AT1G06820, AT1G07230, AT1G07240, AT1G07420, AT1G07720, AT1G08510, AT1G08640, AT1G09430, AT1G10670, AT1G10830, AT1G11755, AT1G13560, AT1G13580, AT1G14290, AT1G15550, AT1G16410, AT1G16540, AT1G17050, AT1G1…
Arabidopsis thaliana	1	GO:0044283	small molecule biosynthetic process	[3]	[Group3]	116	26.0674	1.54203e-05	0.0122283	{Group3=1.0843533232726982E-7}	{Group3=4.3374132930907927E-7}	[AT1G01120, AT1G07570, AT1G07720, AT1G08630, AT1G13440, AT1G13580, AT1G17050, AT1G17420, AT1G18640, AT1G20780, AT1G29410, AT1G29900, AT1G30040, AT1G30120, AT1G49820, AT1G50170, AT1G52340, AT1G56430, AT1G64660, AT1G74710, AT1G74960, AT1G78510, AT1G79750, AT2353, AT2G04240, AT2G06050, AT2G15090, AT2G15230, AT2G16280, AT2G16370, AT2G22240, AT2G22810, AT2G22910, AT2G26540, AT2G29630, AT2G30920, AT2G3…	[AT1G01120, AT1G01280, AT1G01480, AT1G02400, AT1G02860, AT1G04010, AT1G04020, AT1G04220, AT1G04580, AT1G04710, AT1G05160, AT1G05800, AT1G06080, AT1G07570, AT1G07720, AT1G07780, AT1G08250, AT1G08510, AT1G08540, AT1G08630, AT1G08980, AT1G09240, AT1G09430, AT1G09795, AT1G10060, AT1G10070, AT1G10170, AT1G10670, AT1G10710, AT1G11755, AT1G11790, AT1G13280, AT1G13440, AT1G13580, AT1G14520, AT1G15360, AT…
Arabidopsis thaliana	1	GO:0046148	pigment biosynthetic process	[3]	[Group4]	44	37.6068	5.13631e-07	0.0004145	{Group4=6.863821313686952E-9}	{Group4=3.431910656843476E-8}	[AT1G08520, AT1G09940, AT1G20780, AT1G27450, AT1G31800, AT1G44446, AT1G50170, AT1G58290, AT1G78600, AT1G80050, AT2G16570, AT2G20570, AT2G26540, AT2G31250, AT2G40490, AT2G41680, AT2G47450, AT3G02780, AT3G11945, AT3G14930, AT3G56940, AT3G59400, AT4G01900, AT4G12440, AT4G15560, AT4G18480, AT4G25700, AT4G26150, AT4G27440, AT4G34135, AT4G34740, AT4G38880, AT5G08280, AT5G11160, AT5G13630, AT5G24530, AT…	[AT1G03630, AT1G06820, AT1G08520, AT1G09940, AT1G10670, AT1G12910, AT1G20780, AT1G27450, AT1G30530, AT1G31800, AT1G44446, AT1G50170, AT1G50480, AT1G56650, AT1G58290, AT1G63970, AT1G66370, AT1G66380, AT1G67080, AT1G69740, AT1G69935, AT1G71030, AT1G78570, AT1G78600, AT1G80050, AT2G02990, AT2G16060, AT2G16570, AT2G16720, AT2G20180, AT2G20570, AT2G25180, AT2G26170, AT2G26540, AT2G26670, AT2G28350, AT…
Arabidopsis thaliana	1	GO:0051186	cofactor metabolic process	[3]	[Group4]	84	33.3333	3.83028e-09	3.137e-06	{Group4=6.863821313686952E-9}	{Group4=3.431910656843476E-8}	[AT1G01090, AT1G01290, AT1G04400, AT1G08520, AT1G09940, AT1G13440, AT1G17050, AT1G20780, AT1G24180, AT1G30120, AT1G44446, AT1G50170, AT1G58290, AT1G74030, AT1G74710, AT1G78510, AT1G78600, AT2G15230, AT2G16370, AT2G20570, AT2G22570, AT2G26540, AT2G29630, AT2G30920, AT2G31250, AT2G36530, AT2G38040, AT2G38700, AT2G40490, AT2G41680, AT2G43360, AT2G44750, AT2G47450, AT3G01910, AT3G02780, AT3G06650, AT…	[AT1G01090, AT1G01290, AT1G02500, AT1G02880, AT1G03630, AT1G04400, AT1G08520, AT1G08540, AT1G09420, AT1G09430, AT1G09940, AT1G10670, AT1G13440, AT1G16410, AT1G16540, AT1G17050, AT1G18870, AT1G19670, AT1G20780, AT1G21640, AT1G22020, AT1G22940, AT1G23360, AT1G24180, AT1G27320, AT1G29810, AT1G30120, AT1G30520, AT1G31480, AT1G34430, AT1G36160, AT1G36180, AT1G36370, AT1G44446, AT1G47840, AT1G48605, AT…
Arabidopsis thaliana	1	GO:0051188	cofactor biosynthetic process	[4]	[Group4]	55	35.2564	2.48414e-07	0.000200967	{Group4=6.863821313686952E-9}	{Group4=3.431910656843476E-8}	[AT1G01090, AT1G01290, AT1G08520, AT1G09940, AT1G17050, AT1G20780, AT1G24180, AT1G44446, AT1G50170, AT1G58290, AT1G74710, AT1G78510, AT1G78600, AT2G15230, AT2G16370, AT2G20570, AT2G22570, AT2G26540, AT2G29630, AT2G30920, AT2G31250, AT2G38040, AT2G40490, AT2G41680, AT2G44750, AT2G47450, AT3G02780, AT3G06650, AT3G09150, AT3G11945, AT3G14930, AT3G16950, AT3G56940, AT3G59400, AT3G61530, AT4G15560, AT…	[AT1G01090, AT1G01290, AT1G02500, AT1G02880, AT1G03630, AT1G08520, AT1G08540, AT1G09430, AT1G09940, AT1G10670, AT1G16410, AT1G16540, AT1G17050, AT1G18870, AT1G20780, AT1G21640, AT1G22940, AT1G23360, AT1G24180, AT1G29810, AT1G30520, AT1G36160, AT1G36180, AT1G44446, AT1G48605, AT1G50170, AT1G50480, AT1G58290, AT1G59900, AT1G60440, AT1G60600, AT1G60810, AT1G63970, AT1G67810, AT1G69740, AT1G69935, AT…
Arabidopsis thaliana	1	GO:0055085	transmembrane transport	[4]	[Group5]	159	28.4946	4.77286e-10	3.91852e-07	{Group5=8.683082784272029E-7}	{Group5=1.7366165568544059E-6}	[AT1G01340, AT1G07340, AT1G07670, AT1G09930, AT1G10540, AT1G15520, AT1G15690, AT1G16010, AT1G16380, AT1G20620, AT1G20630, AT1G22710, AT1G23080, AT1G23090, AT1G24400, AT1G27390, AT1G28010, AT1G28220, AT1G30270, AT1G42540, AT1G44446, AT1G47240, AT1G48370, AT1G51500, AT1G54115, AT1G55730, AT1G55910, AT1G58200, AT1G59870, AT1G61800, AT1G63440, AT1G64170, AT1G64200, AT1G70940, AT1G71330, AT1G71880, AT…	[817907, 831614, 836167, AT1G01340, AT1G01790, AT1G02280, AT1G02510, AT1G02880, AT1G03000, AT1G04120, AT1G04690, AT1G04710, AT1G05200, AT1G05300, AT1G05580, AT1G05940, AT1G06950, AT1G06970, AT1G07290, AT1G07340, AT1G07670, AT1G07810, AT1G08080, AT1G08090, AT1G08100, AT1G08150, AT1G08190, AT1G08430, AT1G08920, AT1G08930, AT1G09860, AT1G09930, AT1G09960, AT1G10010, AT1G10130, AT1G10540, AT1G10680, …
Arabidopsis thaliana	1	GO:0098655	cation transmembrane transport	[6]	[Group5]	70	28.9256	2.426e-05	0.0191654	{Group5=8.683082784272029E-7}	{Group5=1.7366165568544059E-6}	[AT1G01340, AT1G07670, AT1G16010, AT1G16380, AT1G30270, AT1G42540, AT1G47240, AT1G55730, AT1G55910, AT1G59870, AT1G63440, AT1G64170, AT1G64200, AT1G79400, AT2G01170, AT2G18960, AT2G23980, AT2G24520, AT2G25600, AT2G29110, AT2G29120, AT2G30070, AT2G31500, AT2G32390, AT2G32400, AT2G32540, AT2G35060, AT2G38290, AT2G41560, AT2G44750, AT2G46440, AT2G46450, AT3G01390, AT3G05030, AT3G07520, AT3G13320, AT…	[AT1G01340, AT1G01790, AT1G02510, AT1G02880, AT1G04710, AT1G05200, AT1G05300, AT1G05580, AT1G06970, AT1G07670, AT1G07810, AT1G08080, AT1G08150, AT1G10130, AT1G10970, AT1G14660, AT1G15700, AT1G15960, AT1G15990, AT1G16010, AT1G16380, AT1G17260, AT1G19780, AT1G19910, AT1G20260, AT1G27770, AT1G29820, AT1G30270, AT1G30450, AT1G31260, AT1G35670, AT1G42540, AT1G47240, AT1G54370, AT1G55720, AT1G55730, AT…
Arabidopsis thaliana	1	GO:0098660	inorganic ion transmembrane transport	[6]	[Group5]	76	30.0395	2.36941e-06	0.00189079	{Group5=8.683082784272029E-7}	{Group5=1.7366165568544059E-6}	[AT1G01340, AT1G07670, AT1G16010, AT1G16380, AT1G23090, AT1G30270, AT1G42540, AT1G47240, AT1G55730, AT1G55910, AT1G59870, AT1G63440, AT1G64170, AT1G64200, AT1G78000, AT1G79400, AT1G80050, AT2G18960, AT2G23980, AT2G24520, AT2G25600, AT2G29110, AT2G29120, AT2G30070, AT2G31500, AT2G32390, AT2G32400, AT2G35060, AT2G41560, AT2G44750, AT2G46440, AT2G46450, AT3G01390, AT3G05030, AT3G07520, AT3G13320, AT…	[831614, AT1G01340, AT1G01790, AT1G02510, AT1G02880, AT1G04710, AT1G05200, AT1G05300, AT1G05580, AT1G06970, AT1G07670, AT1G07810, AT1G08080, AT1G08150, AT1G10130, AT1G10970, AT1G14660, AT1G15460, AT1G15700, AT1G15960, AT1G15990, AT1G16010, AT1G16380, AT1G17260, AT1G19780, AT1G19910, AT1G20260, AT1G22150, AT1G23090, AT1G27770, AT1G30270, AT1G30450, AT1G31260, AT1G35670, AT1G42540, AT1G47240, AT1G5…
Arabidopsis thaliana	1	GO:0098662	inorganic cation transmembrane transport	[7]	[Group5]	67	29.0043	3.28199e-05	0.0257965	{Group5=8.683082784272029E-7}	{Group5=1.7366165568544059E-6}	[AT1G01340, AT1G07670, AT1G16010, AT1G16380, AT1G30270, AT1G42540, AT1G47240, AT1G55730, AT1G55910, AT1G59870, AT1G63440, AT1G64170, AT1G64200, AT1G79400, AT2G18960, AT2G23980, AT2G24520, AT2G25600, AT2G29110, AT2G29120, AT2G30070, AT2G31500, AT2G32390, AT2G32400, AT2G35060, AT2G41560, AT2G44750, AT2G46440, AT2G46450, AT3G01390, AT3G05030, AT3G07520, AT3G13320, AT3G19640, AT3G27170, AT3G43790, AT…	[AT1G01340, AT1G01790, AT1G02510, AT1G02880, AT1G04710, AT1G05200, AT1G05300, AT1G05580, AT1G06970, AT1G07670, AT1G07810, AT1G08080, AT1G08150, AT1G10130, AT1G10970, AT1G14660, AT1G15700, AT1G15960, AT1G15990, AT1G16010, AT1G16380, AT1G17260, AT1G19780, AT1G19910, AT1G20260, AT1G27770, AT1G30270, AT1G30450, AT1G31260, AT1G35670, AT1G42540, AT1G47240, AT1G54370, AT1G55720, AT1G55730, AT1G55910, AT…
Arabidopsis thaliana	1	GO:1901564	organonitrogen compound metabolic process	[3]	[Group0]	531	21.5328	3.06276e-07	0.000247471	{Group0=3.0627551931086327E-7}	{Group0=9.188265579325898E-7}	[AT1G01090, AT1G01140, AT1G01290, AT1G01560, AT1G01650, AT1G01900, AT1G02090, AT1G02980, AT1G04270, AT1G04400, AT1G04440, AT1G04510, AT1G04640, AT1G04870, AT1G05100, AT1G05180, AT1G05690, AT1G06430, AT1G07150, AT1G07570, AT1G08520, AT1G08630, AT1G08650, AT1G08660, AT1G08680, AT1G09840, AT1G09850, AT1G09940, AT1G09970, AT1G10210, AT1G10360, AT1G10840, AT1G11910, AT1G12580, AT1G12820, AT1G12950, AT…	[817907, 831614, 832642, 837124, 837967, AT1G01020, AT1G01040, AT1G01090, AT1G01140, AT1G01290, AT1G01410, AT1G01480, AT1G01560, AT1G01650, AT1G01680, AT1G01900, AT1G02090, AT1G02140, AT1G02145, AT1G02170, AT1G02560, AT1G02580, AT1G02730, AT1G02860, AT1G02880, AT1G02920, AT1G02930, AT1G02940, AT1G02950, AT1G02970, AT1G02980, AT1G03090, AT1G03445, AT1G03630, AT1G03740, AT1G03770, AT1G03780, AT1G03…
Kalanchoe fedtschenkoi	2	GO:0000096	sulfur amino acid metabolic process	[4, 5, 7]	[Group22]	56	24.2424	7.08807e-06	0.00547199	{Group22=5.872999311906937E-22}	{Group22=1.3507898417385955E-20}	[Kaladp0001s0207.1, Kaladp0001s0257.1, Kaladp0008s0192.1, Kaladp0008s0341.1, Kaladp0011s1186.1, Kaladp0015s0036.1, Kaladp0015s0038.1, Kaladp0015s0080.1, Kaladp0016s0252.1, Kaladp0018s0178.1, Kaladp0021s0051.1, Kaladp0022s0111.1, Kaladp0030s0029.1, Kaladp0030s0099.1, Kaladp0036s0154.1, Kaladp0039s0628.1, Kaladp0039s0673.1, Kaladp0040s0395.1, Kaladp0040s0441.1, Kaladp0040s0481.1, Kaladp0042s0287.1,…	[Kaladp0001s0133.1, Kaladp0001s0207.1, Kaladp0001s0257.1, Kaladp0001s0316.1, Kaladp0001s0324.1, Kaladp0005s0070.1, Kaladp0008s0005.1, Kaladp0008s0099.1, Kaladp0008s0161.1, Kaladp0008s0192.1, Kaladp0008s0341.1, Kaladp0008s0567.1, Kaladp0008s0875.1, Kaladp0010s0052.1, Kaladp0010s0125.1, Kaladp0010s0131.1, Kaladp0011s0056.1, Kaladp0011s0179.1, Kaladp0011s0209.1, Kaladp0011s0233.1, Kaladp0011s0360.1,…
Kalanchoe fedtschenkoi	2	GO:0001510	RNA methylation	[4, 5, 6, 7, 8]	[Group11]	47	39.4958	1.46883e-12	1.23676e-09	{Group11=4.708730391457287E-8}	{Group11=5.179603430603015E-7}	[Kaladp0001s0049.1, Kaladp0002s0071.1, Kaladp0003s0129.1, Kaladp0008s0098.1, Kaladp0011s0418.1, Kaladp0011s0584.1, Kaladp0015s0190.1, Kaladp0015s0194.1, Kaladp0016s0106.1, Kaladp0022s0073.1, Kaladp0022s0247.1, Kaladp0024s0241.1, Kaladp0024s0777.1, Kaladp0026s0142.1, Kaladp0032s0168.1, Kaladp0036s0224.1, Kaladp0037s0009.1, Kaladp0039s0340.1, Kaladp0039s0737.1, Kaladp0043s0253.1, Kaladp0045s0410.1,…	[Kaladp0001s0049.1, Kaladp0002s0071.1, Kaladp0003s0037.1, Kaladp0003s0129.1, Kaladp0008s0098.1, Kaladp0008s0180.1, Kaladp0008s0829.1, Kaladp0010s0204.1, Kaladp0011s0418.1, Kaladp0011s0584.1, Kaladp0011s0717.1, Kaladp0011s0743.1, Kaladp0012s0044.1, Kaladp0015s0059.1, Kaladp0015s0149.1, Kaladp0015s0162.1, Kaladp0015s0183.1, Kaladp0015s0190.1, Kaladp0015s0194.1, Kaladp0016s0106.1, Kaladp0016s0193.1,…
Kalanchoe fedtschenkoi	2	GO:0001522	pseudouridine synthesis	[6, 7, 8]	[Group04]	13	43.3333	6.14448e-05	0.0451005	{Group04=6.144480749553264E-5}	{Group04=1.2288961499106528E-4}	[Kaladp0001s0049.1, Kaladp0002s0071.1, Kaladp0016s0106.1, Kaladp0019s0044.1, Kaladp0037s0209.1, Kaladp0057s0120.1, Kaladp0060s0118.1, Kaladp0068s0355.1, Kaladp0071s0437.1, Kaladp0094s0100.1, Kaladp0203s0002.1, Kaladp0515s0134.1, Kaladp0798s0001.1]	[Kaladp0001s0049.1, Kaladp0002s0071.1, Kaladp0003s0105.1, Kaladp0011s0325.1, Kaladp0016s0106.1, Kaladp0019s0044.1, Kaladp0022s0092.1, Kaladp0036s0056.1, Kaladp0037s0209.1, Kaladp0038s0119.1, Kaladp0042s0229.1, Kaladp0047s0167.1, Kaladp0057s0120.1, Kaladp0058s0210.1, Kaladp0060s0118.1, Kaladp0061s0054.1, Kaladp0068s0355.1, Kaladp0069s0093.1, Kaladp0071s0437.1, Kaladp0073s0107.1, Kaladp0075s0066.1,…
Kalanchoe fedtschenkoi	2	GO:0003006	developmental process involved in reproduction	[2, 3]	[Group14]	171	19.7005	1.2455e-07	9.96399e-05	{Group14=3.85277164959026E-9}	{Group14=6.164434639344416E-8}	[Kaladp0001s0016.1, Kaladp0001s0049.1, Kaladp0001s0165.1, Kaladp0001s0230.1, Kaladp0001s0312.1, Kaladp0002s0106.1, Kaladp0003s0108.1, Kaladp0007s0028.1, Kaladp0007s0097.1, Kaladp0008s0317.1, Kaladp0008s0341.1, Kaladp0008s0825.1, Kaladp0010s0035.1, Kaladp0011s0145.1, Kaladp0011s0724.1, Kaladp0011s1172.1, Kaladp0012s0023.1, Kaladp0012s0061.1, Kaladp0012s0094.1, Kaladp0016s0106.1, Kaladp0016s0182.1,…	[Kaladp0001s0016.1, Kaladp0001s0049.1, Kaladp0001s0080.1, Kaladp0001s0162.1, Kaladp0001s0165.1, Kaladp0001s0230.1, Kaladp0001s0312.1, Kaladp0002s0019.1, Kaladp0002s0044.1, Kaladp0002s0106.1, Kaladp0003s0045.1, Kaladp0003s0054.1, Kaladp0003s0067.1, Kaladp0003s0108.1, Kaladp0003s0158.1, Kaladp0004s0002.1, Kaladp0004s0017.1, Kaladp0005s0045.1, Kaladp0005s0056.1, Kaladp0006s0076.1, Kaladp0006s0086.1,…
Kalanchoe fedtschenkoi	2	GO:0006081	cellular aldehyde metabolic process	[3]	[Group21, Group22]	82	24.4048	4.28436e-08	3.45748e-05	{Group21=6.634810931268096E-20, Group22=5.872999311906937E-22}	{Group21=1.459658404878981E-18, Group22=1.3507898417385955E-20}	[Kaladp0001s0207.1, Kaladp0001s0257.1, Kaladp0008s0608.1, Kaladp0011s0475.1, Kaladp0011s0563.1, Kaladp0012s0096.1, Kaladp0015s0036.1, Kaladp0015s0038.1, Kaladp0016s0252.1, Kaladp0018s0178.1, Kaladp0019s0017.1, Kaladp0022s0111.1, Kaladp0024s0238.1, Kaladp0024s0602.1, Kaladp0030s0029.1, Kaladp0030s0099.1, Kaladp0031s0059.1, Kaladp0036s0154.1, Kaladp0036s0291.1, Kaladp0037s0094.1, Kaladp0037s0114.1,…	[Kaladp0001s0207.1, Kaladp0001s0213.1, Kaladp0001s0257.1, Kaladp0001s0316.1, Kaladp0001s0324.1, Kaladp0002s0121.1, Kaladp0006s0003.1, Kaladp0007s0012.1, Kaladp0008s0006.1, Kaladp0008s0134.1, Kaladp0008s0161.1, Kaladp0008s0608.1, Kaladp0008s0849.1, Kaladp0010s0099.1, Kaladp0010s0177.1, Kaladp0011s0209.1, Kaladp0011s0253.1, Kaladp0011s0344.1, Kaladp0011s0382.1, Kaladp0011s0475.1, Kaladp0011s0483.1,…
Kalanchoe fedtschenkoi	2	GO:0006090	pyruvate metabolic process	[7]	[Group21, Group22]	81	23.9645	1.1938e-07	9.56237e-05	{Group21=6.634810931268096E-20, Group22=5.872999311906937E-22}	{Group21=1.459658404878981E-18, Group22=1.3507898417385955E-20}	[Kaladp0001s0257.1, Kaladp0003s0052.1, Kaladp0007s0038.1, Kaladp0011s0093.1, Kaladp0011s0418.1, Kaladp0011s0475.1, Kaladp0011s0563.1, Kaladp0011s1040.1, Kaladp0011s1105.1, Kaladp0012s0096.1, Kaladp0013s0007.1, Kaladp0015s0036.1, Kaladp0015s0038.1, Kaladp0016s0252.1, Kaladp0018s0060.1, Kaladp0018s0178.1, Kaladp0019s0017.1, Kaladp0022s0111.1, Kaladp0024s0238.1, Kaladp0024s0658.1, Kaladp0030s0029.1,…	[Kaladp0001s0054.1, Kaladp0001s0123.1, Kaladp0001s0223.1, Kaladp0001s0257.1, Kaladp0001s0305.1, Kaladp0001s0316.1, Kaladp0001s0324.1, Kaladp0002s0121.1, Kaladp0003s0052.1, Kaladp0006s0003.1, Kaladp0007s0038.1, Kaladp0008s0161.1, Kaladp0008s0490.1, Kaladp0008s0580.1, Kaladp0008s0750.1, Kaladp0010s0030.1, Kaladp0010s0099.1, Kaladp0010s0177.1, Kaladp0011s0093.1, Kaladp0011s0209.1, Kaladp0011s0253.1,…
Kalanchoe fedtschenkoi	2	GO:0006094	gluconeogenesis	[6, 7]	[Group07]	27	29.3478	5.52992e-05	0.0407002	{Group07=3.0958011539806075E-5}	{Group07=1.238320461592243E-4}	[Kaladp0007s0038.1, Kaladp0011s0093.1, Kaladp0011s1105.1, Kaladp0024s0241.1, Kaladp0030s0029.1, Kaladp0030s0105.1, Kaladp0039s0353.1, Kaladp0039s0628.1, Kaladp0040s0477.1, Kaladp0042s0364.1, Kaladp0045s0165.1, Kaladp0047s0145.1, Kaladp0048s0003.1, Kaladp0057s0015.1, Kaladp0057s0073.1, Kaladp0059s0105.1, Kaladp0068s0278.1, Kaladp0092s0166.1, Kaladp0093s0013.1, Kaladp0094s0099.1, Kaladp0108s0012.1,…	[Kaladp0001s0054.1, Kaladp0001s0223.1, Kaladp0007s0038.1, Kaladp0011s0093.1, Kaladp0011s0702.1, Kaladp0011s1105.1, Kaladp0015s0059.1, Kaladp0015s0187.1, Kaladp0019s0079.1, Kaladp0022s0070.1, Kaladp0023s0088.1, Kaladp0023s0092.1, Kaladp0024s0241.1, Kaladp0024s0757.1, Kaladp0026s0117.1, Kaladp0028s0004.1, Kaladp0030s0029.1, Kaladp0030s0105.1, Kaladp0032s0350.1, Kaladp0032s0422.1, Kaladp0033s0188.1,…
Kalanchoe fedtschenkoi	2	GO:0006098	pentose-phosphate shunt	[5, 6, 8, 9, 10, 11]	[Group18, Group21]	44	32.8358	7.45091e-09	6.10975e-06	{Group18=5.115484681224918E-9, Group21=6.634810931268096E-20}	{Group18=7.673227021837376E-8, Group21=1.459658404878981E-18}	[Kaladp0001s0207.1, Kaladp0001s0257.1, Kaladp0008s0608.1, Kaladp0011s0475.1, Kaladp0011s0563.1, Kaladp0018s0178.1, Kaladp0019s0017.1, Kaladp0022s0111.1, Kaladp0024s0238.1, Kaladp0024s0602.1, Kaladp0036s0154.1, Kaladp0037s0283.1, Kaladp0039s0628.1, Kaladp0039s0673.1, Kaladp0040s0472.1, Kaladp0042s0287.1, Kaladp0043s0130.1, Kaladp0043s0258.1, Kaladp0048s0243.1, Kaladp0050s0165.1, Kaladp0050s0227.1,…	[Kaladp0001s0207.1, Kaladp0001s0257.1, Kaladp0001s0316.1, Kaladp0008s0161.1, Kaladp0008s0608.1, Kaladp0011s0344.1, Kaladp0011s0382.1, Kaladp0011s0475.1, Kaladp0011s0523.1, Kaladp0011s0563.1, Kaladp0011s0884.1, Kaladp0011s0948.1, Kaladp0012s0055.1, Kaladp0012s0059.1, Kaladp0012s0105.1, Kaladp0016s0056.1, Kaladp0017s0009.1, Kaladp0018s0178.1, Kaladp0018s0218.1, Kaladp0019s0017.1, Kaladp0020s0011.1,…
Kalanchoe fedtschenkoi	2	GO:0006139	nucleobase-containing compound metabolic process	[3, 4]	[Group20]	622	17.0738	2.30756e-12	1.94066e-09	{Group20=1.5885243163751416E-19}	{Group20=3.3359010643877974E-18}	[Kaladp0001s0003.1, Kaladp0001s0015.1, Kaladp0001s0021.1, Kaladp0001s0049.1, Kaladp0001s0109.1, Kaladp0001s0151.1, Kaladp0001s0165.1, Kaladp0001s0171.1, Kaladp0001s0207.1, Kaladp0001s0210.1, Kaladp0001s0257.1, Kaladp0001s0317.1, Kaladp0002s0071.1, Kaladp0003s0039.1, Kaladp0003s0052.1, Kaladp0003s0108.1, Kaladp0003s0129.1, Kaladp0007s0038.1, Kaladp0007s0097.1, Kaladp0008s0098.1, Kaladp0008s0133.1,…	[Kaladp0001s0003.1, Kaladp0001s0015.1, Kaladp0001s0021.1, Kaladp0001s0035.1, Kaladp0001s0049.1, Kaladp0001s0050.1, Kaladp0001s0054.1, Kaladp0001s0060.1, Kaladp0001s0082.1, Kaladp0001s0095.1, Kaladp0001s0103.1, Kaladp0001s0109.1, Kaladp0001s0117.1, Kaladp0001s0123.1, Kaladp0001s0135.1, Kaladp0001s0151.1, Kaladp0001s0165.1, Kaladp0001s0171.1, Kaladp0001s0172.1, Kaladp0001s0173.1, Kaladp0001s0180.1,…
Kalanchoe fedtschenkoi	2	GO:0006396	RNA processing	[5, 6, 7]	[Group13, Group16, Group20]	161	23.3672	5.95287e-13	5.01827e-10	{Group13=5.9528749042956E-13, Group16=7.752093095761874E-7, Group20=1.5885243163751416E-19}	{Group13=1.0715174827732081E-11, Group16=6.976883786185686E-6, Group20=3.3359010643877974E-18}	[Kaladp0001s0015.1, Kaladp0001s0049.1, Kaladp0001s0171.1, Kaladp0001s0210.1, Kaladp0001s0257.1, Kaladp0001s0317.1, Kaladp0002s0071.1, Kaladp0003s0108.1, Kaladp0003s0129.1, Kaladp0008s0192.1, Kaladp0008s0341.1, Kaladp0008s0608.1, Kaladp0008s0826.1, Kaladp0008s0917.1, Kaladp0011s0572.1, Kaladp0011s0603.1, Kaladp0011s0612.1, Kaladp0011s0843.1, Kaladp0011s1186.1, Kaladp0012s0094.1, Kaladp0015s0080.1,…	[Kaladp0001s0015.1, Kaladp0001s0049.1, Kaladp0001s0171.1, Kaladp0001s0210.1, Kaladp0001s0257.1, Kaladp0001s0316.1, Kaladp0001s0317.1, Kaladp0001s0330.1, Kaladp0002s0046.1, Kaladp0002s0071.1, Kaladp0003s0045.1, Kaladp0003s0102.1, Kaladp0003s0108.1, Kaladp0003s0129.1, Kaladp0005s0045.1, Kaladp0005s0056.1, Kaladp0005s0070.1, Kaladp0006s0012.1, Kaladp0006s0015.1, Kaladp0006s0039.1, Kaladp0007s0010.1,…
Kalanchoe fedtschenkoi	2	GO:0006397	mRNA processing	[6, 7, 8]	[Group13]	40	25.4777	4.21518e-05	0.0314874	{Group13=5.9528749042956E-13}	{Group13=1.0715174827732081E-11}	[Kaladp0011s0603.1, Kaladp0011s0612.1, Kaladp0024s0614.1, Kaladp0027s0056.1, Kaladp0032s0168.1, Kaladp0033s0049.1, Kaladp0035s0068.1, Kaladp0036s0274.1, Kaladp0039s0340.1, Kaladp0039s0737.1, Kaladp0039s0773.1, Kaladp0040s0486.1, Kaladp0040s0680.1, Kaladp0043s0123.1, Kaladp0050s0064.1, Kaladp0053s0060.1, Kaladp0053s0451.1, Kaladp0053s0471.1, Kaladp0055s0321.1, Kaladp0058s0139.1, Kaladp0059s0252.1,…	[Kaladp0003s0102.1, Kaladp0006s0039.1, Kaladp0007s0010.1, Kaladp0008s0486.1, Kaladp0008s0604.1, Kaladp0008s0791.1, Kaladp0008s0901.1, Kaladp0010s0179.1, Kaladp0011s0063.1, Kaladp0011s0213.1, Kaladp0011s0217.1, Kaladp0011s0603.1, Kaladp0011s0612.1, Kaladp0011s1088.1, Kaladp0011s1194.1, Kaladp0012s0075.1, Kaladp0012s0076.1, Kaladp0015s0014.1, Kaladp0015s0119.1, Kaladp0016s0072.1, Kaladp0024s0001.1,…
Kalanchoe fedtschenkoi	2	GO:0006412	translation	[5, 6, 7]	[Group20]	160	19.3705	9.4844e-07	0.000749268	{Group20=1.5885243163751416E-19}	{Group20=3.3359010643877974E-18}	[Kaladp0001s0015.1, Kaladp0001s0094.1, Kaladp0001s0171.1, Kaladp0001s0202.1, Kaladp0001s0207.1, Kaladp0003s0151.1, Kaladp0005s0010.1, Kaladp0005s0029.1, Kaladp0008s0583.1, Kaladp0008s0716.1, Kaladp0008s0887.1, Kaladp0009s0047.1, Kaladp0009s0048.1, Kaladp0010s0062.1, Kaladp0011s0014.1, Kaladp0011s0177.1, Kaladp0011s0187.1, Kaladp0011s0188.1, Kaladp0011s0282.1, Kaladp0011s0418.1, Kaladp0011s0601.1,…	[Kaladp0001s0015.1, Kaladp0001s0094.1, Kaladp0001s0111.1, Kaladp0001s0129.1, Kaladp0001s0131.1, Kaladp0001s0171.1, Kaladp0001s0202.1, Kaladp0001s0207.1, Kaladp0001s0282.1, Kaladp0001s0323.1, Kaladp0002s0109.1, Kaladp0002s0113.1, Kaladp0002s0131.1, Kaladp0003s0026.1, Kaladp0003s0151.1, Kaladp0003s0162.1, Kaladp0004s0003.1, Kaladp0004s0010.1, Kaladp0004s0028.1, Kaladp0004s0040.1, Kaladp0005s0007.1,…
Kalanchoe fedtschenkoi	2	GO:0006518	peptide metabolic process	[4, 5]	[Group20]	168	19.467	3.61321e-07	0.000286889	{Group20=1.5885243163751416E-19}	{Group20=3.3359010643877974E-18}	[Kaladp0001s0015.1, Kaladp0001s0094.1, Kaladp0001s0171.1, Kaladp0001s0202.1, Kaladp0001s0207.1, Kaladp0003s0151.1, Kaladp0005s0010.1, Kaladp0005s0029.1, Kaladp0008s0583.1, Kaladp0008s0716.1, Kaladp0008s0887.1, Kaladp0009s0047.1, Kaladp0009s0048.1, Kaladp0010s0062.1, Kaladp0011s0014.1, Kaladp0011s0177.1, Kaladp0011s0187.1, Kaladp0011s0188.1, Kaladp0011s0282.1, Kaladp0011s0418.1, Kaladp0011s0601.1,…	[Kaladp0001s0015.1, Kaladp0001s0094.1, Kaladp0001s0111.1, Kaladp0001s0129.1, Kaladp0001s0131.1, Kaladp0001s0167.1, Kaladp0001s0171.1, Kaladp0001s0202.1, Kaladp0001s0207.1, Kaladp0001s0282.1, Kaladp0001s0323.1, Kaladp0002s0109.1, Kaladp0002s0113.1, Kaladp0002s0131.1, Kaladp0003s0026.1, Kaladp0003s0151.1, Kaladp0003s0162.1, Kaladp0004s0003.1, Kaladp0004s0010.1, Kaladp0004s0028.1, Kaladp0004s0040.1,…
Kalanchoe fedtschenkoi	2	GO:0006520	cellular amino acid metabolic process	[3, 4, 6]	[Group22]	126	19.6262	7.14154e-06	0.00550613	{Group22=5.872999311906937E-22}	{Group22=1.3507898417385955E-20}	[Kaladp0001s0175.1, Kaladp0001s0207.1, Kaladp0001s0230.1, Kaladp0001s0257.1, Kaladp0002s0083.1, Kaladp0002s0084.1, Kaladp0003s0051.1, Kaladp0008s0192.1, Kaladp0008s0341.1, Kaladp0008s0417.1, Kaladp0011s0836.1, Kaladp0011s1105.1, Kaladp0011s1186.1, Kaladp0015s0036.1, Kaladp0015s0038.1, Kaladp0015s0080.1, Kaladp0016s0252.1, Kaladp0016s0367.1, Kaladp0017s0037.1, Kaladp0018s0178.1, Kaladp0021s0051.1,…	[Kaladp0001s0133.1, Kaladp0001s0175.1, Kaladp0001s0207.1, Kaladp0001s0230.1, Kaladp0001s0231.1, Kaladp0001s0257.1, Kaladp0001s0316.1, Kaladp0001s0323.1, Kaladp0001s0324.1, Kaladp0002s0073.1, Kaladp0002s0083.1, Kaladp0002s0084.1, Kaladp0002s0125.1, Kaladp0003s0051.1, Kaladp0005s0070.1, Kaladp0006s0077.1, Kaladp0007s0099.1, Kaladp0008s0005.1, Kaladp0008s0006.1, Kaladp0008s0099.1, Kaladp0008s0161.1,…
Kalanchoe fedtschenkoi	2	GO:0006546	glycine catabolic process	[7, 8, 9, 10]	[Group18, Group21, Group22]	17	41.4634	9.4962e-06	0.00729308	{Group18=5.115484681224918E-9, Group21=6.634810931268096E-20, Group22=5.872999311906937E-22}	{Group18=7.673227021837376E-8, Group21=1.459658404878981E-18, Group22=1.3507898417385955E-20}	[Kaladp0001s0207.1, Kaladp0001s0257.1, Kaladp0015s0036.1, Kaladp0015s0038.1, Kaladp0016s0252.1, Kaladp0018s0178.1, Kaladp0022s0111.1, Kaladp0030s0099.1, Kaladp0039s0673.1, Kaladp0042s0287.1, Kaladp0043s0258.1, Kaladp0064s0140.1, Kaladp0084s0102.1, Kaladp0095s0325.1, Kaladp0098s0175.1, Kaladp0099s0144.1, Kaladp1077s0006.1]	[Kaladp0001s0207.1, Kaladp0001s0257.1, Kaladp0001s0324.1, Kaladp0010s0131.1, Kaladp0011s0056.1, Kaladp0011s0209.1, Kaladp0011s1147.1, Kaladp0015s0036.1, Kaladp0015s0038.1, Kaladp0016s0252.1, Kaladp0018s0178.1, Kaladp0022s0111.1, Kaladp0024s0202.1, Kaladp0024s0584.1, Kaladp0030s0099.1, Kaladp0034s0158.1, Kaladp0039s0673.1, Kaladp0039s0723.1, Kaladp0040s0343.1, Kaladp0042s0287.1, Kaladp0043s0258.1,…
Kalanchoe fedtschenkoi	2	GO:0006605	protein targeting	[5, 6, 7, 8, 9]	[Group19, Group22]	96	24.3655	3.32531e-09	2.74005e-06	{Group19=2.128481167017985E-8, Group22=5.872999311906937E-22}	{Group19=2.979873633825179E-7, Group22=1.3507898417385955E-20}	[Kaladp0001s0016.1, Kaladp0001s0207.1, Kaladp0001s0239.1, Kaladp0001s0257.1, Kaladp0004s0008.1, Kaladp0008s0098.1, Kaladp0008s0175.1, Kaladp0008s0357.1, Kaladp0008s0525.1, Kaladp0011s0249.1, Kaladp0011s0386.1, Kaladp0012s0023.1, Kaladp0015s0036.1, Kaladp0015s0038.1, Kaladp0015s0170.1, Kaladp0016s0118.1, Kaladp0016s0252.1, Kaladp0016s0348.1, Kaladp0018s0178.1, Kaladp0019s0017.1, Kaladp0020s0193.1,…	[Kaladp0001s0009.1, Kaladp0001s0016.1, Kaladp0001s0045.1, Kaladp0001s0117.1, Kaladp0001s0164.1, Kaladp0001s0167.1, Kaladp0001s0207.1, Kaladp0001s0239.1, Kaladp0001s0257.1, Kaladp0001s0296.1, Kaladp0003s0136.1, Kaladp0004s0008.1, Kaladp0008s0098.1, Kaladp0008s0175.1, Kaladp0008s0357.1, Kaladp0008s0389.1, Kaladp0008s0467.1, Kaladp0008s0487.1, Kaladp0008s0525.1, Kaladp0008s0647.1, Kaladp0008s0674.1,…
Kalanchoe fedtschenkoi	2	GO:0006606	protein import into nucleus	[5, 6, 7, 8, 9]	[Group19]	25	34.7222	4.05034e-06	0.00315926	{Group19=2.128481167017985E-8}	{Group19=2.979873633825179E-7}	[Kaladp0007s0097.1, Kaladp0011s0584.1, Kaladp0012s0058.1, Kaladp0024s0777.1, Kaladp0037s0009.1, Kaladp0039s0286.1, Kaladp0039s0654.1, Kaladp0040s0158.1, Kaladp0040s0425.1, Kaladp0042s0364.1, Kaladp0048s0248.1, Kaladp0050s0181.1, Kaladp0054s0019.1, Kaladp0056s0114.1, Kaladp0059s0315.1, Kaladp0060s0008.1, Kaladp0060s0440.1, Kaladp0084s0037.1, Kaladp0084s0055.1, Kaladp0087s0185.1, Kaladp0088s0062.1,…	[Kaladp0001s0296.1, Kaladp0001s0330.1, Kaladp0007s0097.1, Kaladp0011s0584.1, Kaladp0012s0058.1, Kaladp0012s0064.1, Kaladp0016s0148.1, Kaladp0020s0142.1, Kaladp0022s0211.1, Kaladp0024s0777.1, Kaladp0031s0008.1, Kaladp0032s0254.1, Kaladp0033s0084.1, Kaladp0034s0190.1, Kaladp0036s0102.1, Kaladp0036s0166.1, Kaladp0037s0009.1, Kaladp0037s0089.1, Kaladp0039s0286.1, Kaladp0039s0654.1, Kaladp0040s0158.1,…
Kalanchoe fedtschenkoi	2	GO:0006612	protein targeting to membrane	[5, 6, 7, 8, 9, 10]	[Group19, Group22]	39	28.0576	4.63373e-06	0.00360504	{Group19=2.128481167017985E-8, Group22=5.872999311906937E-22}	{Group19=2.979873633825179E-7, Group22=1.3507898417385955E-20}	[Kaladp0001s0207.1, Kaladp0001s0239.1, Kaladp0001s0257.1, Kaladp0004s0008.1, Kaladp0008s0525.1, Kaladp0011s0249.1, Kaladp0011s0386.1, Kaladp0015s0036.1, Kaladp0015s0038.1, Kaladp0016s0252.1, Kaladp0016s0348.1, Kaladp0018s0178.1, Kaladp0019s0017.1, Kaladp0022s0098.1, Kaladp0022s0111.1, Kaladp0023s0027.1, Kaladp0024s0980.1, Kaladp0026s0068.1, Kaladp0029s0047.1, Kaladp0030s0099.1, Kaladp0032s0185.1,…	[Kaladp0001s0117.1, Kaladp0001s0207.1, Kaladp0001s0239.1, Kaladp0001s0257.1, Kaladp0004s0008.1, Kaladp0008s0525.1, Kaladp0011s0243.1, Kaladp0011s0249.1, Kaladp0011s0345.1, Kaladp0011s0386.1, Kaladp0011s0649.1, Kaladp0011s0846.1, Kaladp0012s0090.1, Kaladp0015s0036.1, Kaladp0015s0038.1, Kaladp0015s0144.1, Kaladp0016s0086.1, Kaladp0016s0252.1, Kaladp0016s0348.1, Kaladp0018s0157.1, Kaladp0018s0178.1,…
Kalanchoe fedtschenkoi	2	GO:0006626	protein targeting to mitochondrion	[5, 6, 7, 8, 9, 10]	[Group12, Group19]	23	33.8235	1.59501e-05	0.0120742	{Group12=4.960378913897237E-10, Group19=2.128481167017985E-8}	{Group12=8.432644153625303E-9, Group19=2.979873633825179E-7}	[Kaladp0008s0098.1, Kaladp0012s0023.1, Kaladp0016s0118.1, Kaladp0016s0348.1, Kaladp0020s0193.1, Kaladp0024s0777.1, Kaladp0029s0054.1, Kaladp0035s0068.1, Kaladp0038s0092.1, Kaladp0039s0737.1, Kaladp0053s0018.1, Kaladp0053s0206.1, Kaladp0053s0471.1, Kaladp0054s0019.1, Kaladp0058s0302.1, Kaladp0062s0198.1, Kaladp0085s0015.1, Kaladp0095s0164.1, Kaladp0131s0009.1, Kaladp0172s0036.1, Kaladp0472s0016.1,…	[Kaladp0001s0296.1, Kaladp0008s0098.1, Kaladp0011s0318.1, Kaladp0011s0537.1, Kaladp0012s0023.1, Kaladp0016s0118.1, Kaladp0016s0348.1, Kaladp0018s0029.1, Kaladp0020s0111.1, Kaladp0020s0193.1, Kaladp0024s0777.1, Kaladp0029s0054.1, Kaladp0032s0048.1, Kaladp0032s0360.1, Kaladp0033s0084.1, Kaladp0035s0068.1, Kaladp0036s0248.1, Kaladp0037s0089.1, Kaladp0037s0202.1, Kaladp0037s0507.1, Kaladp0038s0092.1,…
Kalanchoe fedtschenkoi	2	GO:0006631	fatty acid metabolic process	[4, 5, 7]	[Group22]	79	20.6806	6.03889e-05	0.0443858	{Group22=5.872999311906937E-22}	{Group22=1.3507898417385955E-20}	[Kaladp0001s0016.1, Kaladp0001s0021.1, Kaladp0001s0207.1, Kaladp0001s0257.1, Kaladp0001s0274.1, Kaladp0011s0109.1, Kaladp0011s0573.1, Kaladp0011s0703.1, Kaladp0013s0015.1, Kaladp0015s0036.1, Kaladp0015s0038.1, Kaladp0015s0170.1, Kaladp0016s0011.1, Kaladp0016s0120.1, Kaladp0016s0146.1, Kaladp0016s0252.1, Kaladp0018s0178.1, Kaladp0018s0279.1, Kaladp0019s0017.1, Kaladp0022s0111.1, Kaladp0022s0177.1,…	[Kaladp0001s0002.1, Kaladp0001s0016.1, Kaladp0001s0021.1, Kaladp0001s0135.1, Kaladp0001s0207.1, Kaladp0001s0223.1, Kaladp0001s0257.1, Kaladp0001s0274.1, Kaladp0001s0324.1, Kaladp0002s0006.1, Kaladp0002s0121.1, Kaladp0003s0017.1, Kaladp0005s0040.1, Kaladp0007s0070.1, Kaladp0008s0043.1, Kaladp0008s0070.1, Kaladp0008s0073.1, Kaladp0008s0161.1, Kaladp0008s0296.1, Kaladp0008s0329.1, Kaladp0008s0786.1,…
Kalanchoe fedtschenkoi	2	GO:0006636	unsaturated fatty acid biosynthetic process	[6, 7, 8, 9]	[Group18, Group21, Group22]	20	39.2157	4.41942e-06	0.00344273	{Group18=5.115484681224918E-9, Group21=6.634810931268096E-20, Group22=5.872999311906937E-22}	{Group18=7.673227021837376E-8, Group21=1.459658404878981E-18, Group22=1.3507898417385955E-20}	[Kaladp0001s0207.1, Kaladp0001s0257.1, Kaladp0015s0036.1, Kaladp0015s0038.1, Kaladp0016s0252.1, Kaladp0018s0178.1, Kaladp0019s0017.1, Kaladp0022s0111.1, Kaladp0030s0099.1, Kaladp0039s0673.1, Kaladp0042s0287.1, Kaladp0043s0258.1, Kaladp0050s0165.1, Kaladp0064s0140.1, Kaladp0084s0102.1, Kaladp0095s0325.1, Kaladp0098s0175.1, Kaladp0099s0144.1, Kaladp0621s0001.1, Kaladp1077s0006.1]	[Kaladp0001s0207.1, Kaladp0001s0257.1, Kaladp0001s0324.1, Kaladp0002s0121.1, Kaladp0008s0161.1, Kaladp0010s0099.1, Kaladp0011s0056.1, Kaladp0011s0209.1, Kaladp0015s0036.1, Kaladp0015s0038.1, Kaladp0016s0252.1, Kaladp0016s0289.1, Kaladp0018s0178.1, Kaladp0019s0017.1, Kaladp0022s0111.1, Kaladp0024s0202.1, Kaladp0024s0584.1, Kaladp0026s0025.1, Kaladp0027s0073.1, Kaladp0029s0151.1, Kaladp0030s0099.1,…
Kalanchoe fedtschenkoi	2	GO:0006725	cellular aromatic compound metabolic process	[3]	[Group20]	687	16.9588	3.26312e-13	2.75734e-10	{Group20=1.5885243163751416E-19}	{Group20=3.3359010643877974E-18}	[Kaladp0001s0003.1, Kaladp0001s0015.1, Kaladp0001s0021.1, Kaladp0001s0049.1, Kaladp0001s0109.1, Kaladp0001s0151.1, Kaladp0001s0165.1, Kaladp0001s0171.1, Kaladp0001s0175.1, Kaladp0001s0199.1, Kaladp0001s0207.1, Kaladp0001s0210.1, Kaladp0001s0230.1, Kaladp0001s0257.1, Kaladp0001s0317.1, Kaladp0002s0071.1, Kaladp0002s0083.1, Kaladp0002s0084.1, Kaladp0003s0039.1, Kaladp0003s0051.1, Kaladp0003s0052.1,…	[Kaladp0001s0003.1, Kaladp0001s0015.1, Kaladp0001s0021.1, Kaladp0001s0035.1, Kaladp0001s0049.1, Kaladp0001s0050.1, Kaladp0001s0054.1, Kaladp0001s0060.1, Kaladp0001s0082.1, Kaladp0001s0093.1, Kaladp0001s0095.1, Kaladp0001s0103.1, Kaladp0001s0109.1, Kaladp0001s0117.1, Kaladp0001s0123.1, Kaladp0001s0135.1, Kaladp0001s0151.1, Kaladp0001s0165.1, Kaladp0001s0171.1, Kaladp0001s0172.1, Kaladp0001s0173.1,…
Kalanchoe fedtschenkoi	2	GO:0006732	coenzyme metabolic process	[4]	[Group21, Group22]	118	22.2222	1.80789e-08	1.46801e-05	{Group21=6.634810931268096E-20, Group22=5.872999311906937E-22}	{Group21=1.459658404878981E-18, Group22=1.3507898417385955E-20}	[Kaladp0001s0207.1, Kaladp0001s0257.1, Kaladp0003s0052.1, Kaladp0007s0038.1, Kaladp0008s0190.1, Kaladp0008s0608.1, Kaladp0011s0093.1, Kaladp0011s0418.1, Kaladp0011s0475.1, Kaladp0011s0563.1, Kaladp0011s0703.1, Kaladp0011s1040.1, Kaladp0011s1105.1, Kaladp0011s1242.1, Kaladp0013s0007.1, Kaladp0015s0036.1, Kaladp0015s0038.1, Kaladp0016s0252.1, Kaladp0018s0060.1, Kaladp0018s0178.1, Kaladp0019s0017.1,…	[Kaladp0001s0054.1, Kaladp0001s0082.1, Kaladp0001s0115.1, Kaladp0001s0123.1, Kaladp0001s0207.1, Kaladp0001s0213.1, Kaladp0001s0223.1, Kaladp0001s0257.1, Kaladp0001s0305.1, Kaladp0001s0316.1, Kaladp0001s0324.1, Kaladp0002s0006.1, Kaladp0003s0043.1, Kaladp0003s0052.1, Kaladp0003s0170.1, Kaladp0006s0086.1, Kaladp0007s0012.1, Kaladp0007s0038.1, Kaladp0008s0161.1, Kaladp0008s0190.1, Kaladp0008s0201.1,…
Kalanchoe fedtschenkoi	2	GO:0006733	oxidoreduction coenzyme metabolic process	[5]	[Group21, Group22]	99	26.8293	5.70164e-12	4.78938e-09	{Group21=6.634810931268096E-20, Group22=5.872999311906937E-22}	{Group21=1.459658404878981E-18, Group22=1.3507898417385955E-20}	[Kaladp0001s0207.1, Kaladp0001s0257.1, Kaladp0003s0052.1, Kaladp0007s0038.1, Kaladp0008s0608.1, Kaladp0011s0093.1, Kaladp0011s0418.1, Kaladp0011s0475.1, Kaladp0011s0563.1, Kaladp0011s0703.1, Kaladp0011s1040.1, Kaladp0011s1105.1, Kaladp0013s0007.1, Kaladp0015s0036.1, Kaladp0015s0038.1, Kaladp0016s0252.1, Kaladp0018s0060.1, Kaladp0018s0178.1, Kaladp0019s0017.1, Kaladp0022s0111.1, Kaladp0024s0238.1,…	[Kaladp0001s0054.1, Kaladp0001s0123.1, Kaladp0001s0207.1, Kaladp0001s0223.1, Kaladp0001s0257.1, Kaladp0001s0305.1, Kaladp0001s0316.1, Kaladp0001s0324.1, Kaladp0003s0052.1, Kaladp0003s0170.1, Kaladp0007s0038.1, Kaladp0008s0161.1, Kaladp0008s0490.1, Kaladp0008s0580.1, Kaladp0008s0608.1, Kaladp0008s0750.1, Kaladp0008s0849.1, Kaladp0010s0030.1, Kaladp0011s0056.1, Kaladp0011s0093.1, Kaladp0011s0209.1,…
Kalanchoe fedtschenkoi	2	GO:0006739	NADP metabolic process	[7, 8, 9, 10]	[Group18, Group21]	48	33.1034	1.15584e-09	9.5819e-07	{Group18=5.115484681224918E-9, Group21=6.634810931268096E-20}	{Group18=7.673227021837376E-8, Group21=1.459658404878981E-18}	[Kaladp0001s0207.1, Kaladp0001s0257.1, Kaladp0008s0608.1, Kaladp0011s0475.1, Kaladp0011s0563.1, Kaladp0018s0178.1, Kaladp0019s0017.1, Kaladp0022s0111.1, Kaladp0024s0238.1, Kaladp0024s0602.1, Kaladp0036s0154.1, Kaladp0037s0283.1, Kaladp0039s0628.1, Kaladp0039s0673.1, Kaladp0040s0472.1, Kaladp0042s0287.1, Kaladp0043s0130.1, Kaladp0043s0258.1, Kaladp0045s0543.1, Kaladp0048s0243.1, Kaladp0050s0165.1,…	[Kaladp0001s0207.1, Kaladp0001s0257.1, Kaladp0001s0316.1, Kaladp0008s0161.1, Kaladp0008s0608.1, Kaladp0008s0849.1, Kaladp0011s0344.1, Kaladp0011s0382.1, Kaladp0011s0475.1, Kaladp0011s0523.1, Kaladp0011s0563.1, Kaladp0011s0723.1, Kaladp0011s0884.1, Kaladp0011s0948.1, Kaladp0011s1294.1, Kaladp0012s0055.1, Kaladp0012s0059.1, Kaladp0012s0105.1, Kaladp0016s0056.1, Kaladp0017s0009.1, Kaladp0018s0178.1,…
Kalanchoe fedtschenkoi	2	GO:0006766	vitamin metabolic process	[3]	[Group18, Group22]	33	37.5	1.42139e-08	1.15843e-05	{Group18=5.115484681224918E-9, Group22=5.872999311906937E-22}	{Group18=7.673227021837376E-8, Group22=1.3507898417385955E-20}	[Kaladp0001s0207.1, Kaladp0001s0257.1, Kaladp0008s0644.1, Kaladp0010s0080.1, Kaladp0015s0036.1, Kaladp0015s0038.1, Kaladp0016s0252.1, Kaladp0018s0178.1, Kaladp0022s0111.1, Kaladp0030s0099.1, Kaladp0032s0090.1, Kaladp0039s0673.1, Kaladp0040s0295.1, Kaladp0040s0441.1, Kaladp0042s0287.1, Kaladp0043s0258.1, Kaladp0047s0086.1, Kaladp0047s0105.1, Kaladp0058s0095.1, Kaladp0058s0096.1, Kaladp0058s0645.1,…	[Kaladp0001s0115.1, Kaladp0001s0207.1, Kaladp0001s0213.1, Kaladp0001s0257.1, Kaladp0001s0324.1, Kaladp0007s0012.1, Kaladp0008s0644.1, Kaladp0008s0849.1, Kaladp0009s0031.1, Kaladp0010s0080.1, Kaladp0010s0113.1, Kaladp0011s0056.1, Kaladp0011s0209.1, Kaladp0011s0483.1, Kaladp0011s1294.1, Kaladp0015s0036.1, Kaladp0015s0038.1, Kaladp0016s0252.1, Kaladp0018s0038.1, Kaladp0018s0178.1, Kaladp0022s0111.1,…
Kalanchoe fedtschenkoi	2	GO:0006790	sulfur compound metabolic process	[3]	[Group17, Group21, Group22]	116	22.9249	3.71925e-09	3.05722e-06	{Group17=4.7852336340302596E-15, Group21=6.634810931268096E-20, Group22=5.872999311906937E-22}	{Group17=9.091943904657493E-14, Group21=1.459658404878981E-18, Group22=1.3507898417385955E-20}	[Kaladp0001s0207.1, Kaladp0001s0257.1, Kaladp0007s0071.1, Kaladp0008s0192.1, Kaladp0008s0341.1, Kaladp0008s0644.1, Kaladp0010s0073.1, Kaladp0011s0475.1, Kaladp0011s0563.1, Kaladp0011s0575.1, Kaladp0011s1186.1, Kaladp0012s0023.1, Kaladp0015s0036.1, Kaladp0015s0038.1, Kaladp0015s0080.1, Kaladp0016s0252.1, Kaladp0018s0134.1, Kaladp0018s0178.1, Kaladp0020s0193.1, Kaladp0021s0051.1, Kaladp0022s0111.1,…	[Kaladp0001s0133.1, Kaladp0001s0207.1, Kaladp0001s0257.1, Kaladp0001s0316.1, Kaladp0001s0321.1, Kaladp0001s0324.1, Kaladp0002s0006.1, Kaladp0002s0054.1, Kaladp0003s0006.1, Kaladp0003s0043.1, Kaladp0005s0011.1, Kaladp0005s0070.1, Kaladp0007s0071.1, Kaladp0008s0005.1, Kaladp0008s0099.1, Kaladp0008s0161.1, Kaladp0008s0192.1, Kaladp0008s0201.1, Kaladp0008s0341.1, Kaladp0008s0425.1, Kaladp0008s0567.1,…
Kalanchoe fedtschenkoi	2	GO:0006839	mitochondrial transport	[4, 5]	[Group12]	26	31.3253	2.16991e-05	0.0163394	{Group12=4.960378913897237E-10}	{Group12=8.432644153625303E-9}	[Kaladp0008s0098.1, Kaladp0011s1040.1, Kaladp0012s0023.1, Kaladp0016s0118.1, Kaladp0016s0348.1, Kaladp0020s0193.1, Kaladp0024s0777.1, Kaladp0029s0054.1, Kaladp0035s0068.1, Kaladp0038s0092.1, Kaladp0039s0737.1, Kaladp0048s0500.1, Kaladp0053s0018.1, Kaladp0053s0206.1, Kaladp0053s0471.1, Kaladp0054s0019.1, Kaladp0058s0302.1, Kaladp0062s0198.1, Kaladp0085s0015.1, Kaladp0095s0164.1, Kaladp0131s0009.1,…	[Kaladp0001s0296.1, Kaladp0003s0025.1, Kaladp0008s0098.1, Kaladp0011s0318.1, Kaladp0011s0537.1, Kaladp0011s1040.1, Kaladp0012s0023.1, Kaladp0016s0118.1, Kaladp0016s0348.1, Kaladp0018s0029.1, Kaladp0018s0112.1, Kaladp0020s0111.1, Kaladp0020s0193.1, Kaladp0024s0511.1, Kaladp0024s0777.1, Kaladp0029s0054.1, Kaladp0031s0015.1, Kaladp0032s0048.1, Kaladp0032s0360.1, Kaladp0033s0084.1, Kaladp0035s0068.1,…
Kalanchoe fedtschenkoi	2	GO:0006886	intracellular protein transport	[4, 5, 6, 7, 8]	[Group19]	146	19.5973	1.46056e-06	0.00115092	{Group19=2.128481167017985E-8}	{Group19=2.979873633825179E-7}	[Kaladp0001s0016.1, Kaladp0001s0207.1, Kaladp0001s0239.1, Kaladp0001s0257.1, Kaladp0004s0008.1, Kaladp0007s0008.1, Kaladp0007s0097.1, Kaladp0008s0098.1, Kaladp0008s0175.1, Kaladp0008s0357.1, Kaladp0008s0525.1, Kaladp0011s0249.1, Kaladp0011s0386.1, Kaladp0011s0584.1, Kaladp0011s0945.1, Kaladp0012s0023.1, Kaladp0012s0058.1, Kaladp0015s0036.1, Kaladp0015s0038.1, Kaladp0015s0170.1, Kaladp0016s0118.1,…	[Kaladp0001s0009.1, Kaladp0001s0016.1, Kaladp0001s0045.1, Kaladp0001s0117.1, Kaladp0001s0123.1, Kaladp0001s0164.1, Kaladp0001s0167.1, Kaladp0001s0207.1, Kaladp0001s0239.1, Kaladp0001s0257.1, Kaladp0001s0296.1, Kaladp0001s0330.1, Kaladp0002s0012.1, Kaladp0002s0052.1, Kaladp0002s0125.1, Kaladp0002s0126.1, Kaladp0003s0136.1, Kaladp0004s0008.1, Kaladp0007s0008.1, Kaladp0007s0069.1, Kaladp0007s0097.1,…
Kalanchoe fedtschenkoi	2	GO:0006996	organelle organization	[3]	[Group05]	261	18.4322	3.35004e-08	2.71353e-05	{Group05=3.350035561723708E-8}	{Group05=4.35504623024082E-7}	[Kaladp0001s0016.1, Kaladp0001s0049.1, Kaladp0001s0165.1, Kaladp0001s0171.1, Kaladp0001s0207.1, Kaladp0001s0257.1, Kaladp0002s0095.1, Kaladp0003s0052.1, Kaladp0003s0108.1, Kaladp0007s0028.1, Kaladp0007s0038.1, Kaladp0007s0054.1, Kaladp0007s0097.1, Kaladp0008s0098.1, Kaladp0008s0133.1, Kaladp0008s0317.1, Kaladp0008s0341.1, Kaladp0008s0357.1, Kaladp0008s0608.1, Kaladp0010s0199.1, Kaladp0011s0418.1,…	[Kaladp0001s0016.1, Kaladp0001s0045.1, Kaladp0001s0049.1, Kaladp0001s0054.1, Kaladp0001s0123.1, Kaladp0001s0131.1, Kaladp0001s0164.1, Kaladp0001s0165.1, Kaladp0001s0171.1, Kaladp0001s0207.1, Kaladp0001s0222.1, Kaladp0001s0257.1, Kaladp0001s0296.1, Kaladp0001s0319.1, Kaladp0002s0019.1, Kaladp0002s0049.1, Kaladp0002s0095.1, Kaladp0002s0107.1, Kaladp0003s0052.1, Kaladp0003s0108.1, Kaladp0003s0140.1,…
Kalanchoe fedtschenkoi	2	GO:0007031	peroxisome organization	[4]	[Group06]	25	32.0513	2.00254e-05	0.0150991	{Group06=2.0025387287738113E-5}	{Group06=1.0012693643869056E-4}	[Kaladp0001s0016.1, Kaladp0015s0170.1, Kaladp0016s0120.1, Kaladp0016s0142.1, Kaladp0016s0146.1, Kaladp0018s0279.1, Kaladp0022s0111.1, Kaladp0029s0087.1, Kaladp0033s0301.1, Kaladp0037s0305.1, Kaladp0040s0158.1, Kaladp0040s0593.1, Kaladp0058s0164.1, Kaladp0062s0196.1, Kaladp0074s0073.1, Kaladp0076s0170.1, Kaladp0076s0186.1, Kaladp0082s0023.1, Kaladp0088s0062.1, Kaladp0093s0034.1, Kaladp0093s0043.1,…	[Kaladp0001s0016.1, Kaladp0001s0164.1, Kaladp0008s0809.1, Kaladp0011s1341.1, Kaladp0015s0145.1, Kaladp0015s0170.1, Kaladp0016s0120.1, Kaladp0016s0142.1, Kaladp0016s0146.1, Kaladp0018s0279.1, Kaladp0020s0173.1, Kaladp0022s0111.1, Kaladp0024s0218.1, Kaladp0024s0281.1, Kaladp0024s0884.1, Kaladp0024s0897.1, Kaladp0027s0016.1, Kaladp0029s0087.1, Kaladp0031s0149.1, Kaladp0033s0301.1, Kaladp0037s0245.1,…
Kalanchoe fedtschenkoi	2	GO:0007275	multicellular organism development	[2, 3]	[Group14]	282	18.3236	1.55514e-08	1.26589e-05	{Group14=3.85277164959026E-9}	{Group14=6.164434639344416E-8}	[Kaladp0001s0016.1, Kaladp0001s0049.1, Kaladp0001s0165.1, Kaladp0001s0230.1, Kaladp0001s0257.1, Kaladp0001s0312.1, Kaladp0003s0051.1, Kaladp0003s0108.1, Kaladp0007s0028.1, Kaladp0007s0097.1, Kaladp0008s0104.1, Kaladp0008s0133.1, Kaladp0008s0317.1, Kaladp0008s0341.1, Kaladp0008s0695.1, Kaladp0008s0790.1, Kaladp0008s0825.1, Kaladp0008s0869.1, Kaladp0010s0035.1, Kaladp0011s0010.1, Kaladp0011s0145.1,…	[Kaladp0001s0016.1, Kaladp0001s0049.1, Kaladp0001s0080.1, Kaladp0001s0123.1, Kaladp0001s0162.1, Kaladp0001s0165.1, Kaladp0001s0188.1, Kaladp0001s0230.1, Kaladp0001s0231.1, Kaladp0001s0257.1, Kaladp0001s0312.1, Kaladp0001s0316.1, Kaladp0001s0324.1, Kaladp0002s0019.1, Kaladp0002s0044.1, Kaladp0002s0085.1, Kaladp0002s0121.1, Kaladp0003s0045.1, Kaladp0003s0051.1, Kaladp0003s0054.1, Kaladp0003s0067.1,…
Kalanchoe fedtschenkoi	2	GO:0008104	protein localization	[3]	[Group19]	171	18.8119	2.65003e-06	0.00207232	{Group19=2.128481167017985E-8}	{Group19=2.979873633825179E-7}	[Kaladp0001s0016.1, Kaladp0001s0207.1, Kaladp0001s0239.1, Kaladp0001s0257.1, Kaladp0004s0008.1, Kaladp0006s0066.1, Kaladp0007s0008.1, Kaladp0007s0097.1, Kaladp0008s0098.1, Kaladp0008s0175.1, Kaladp0008s0357.1, Kaladp0008s0525.1, Kaladp0008s0695.1, Kaladp0008s0757.1, Kaladp0010s0025.1, Kaladp0011s0249.1, Kaladp0011s0386.1, Kaladp0011s0584.1, Kaladp0011s0668.1, Kaladp0011s0945.1, Kaladp0012s0023.1,…	[Kaladp0001s0009.1, Kaladp0001s0016.1, Kaladp0001s0045.1, Kaladp0001s0048.1, Kaladp0001s0054.1, Kaladp0001s0117.1, Kaladp0001s0123.1, Kaladp0001s0164.1, Kaladp0001s0167.1, Kaladp0001s0207.1, Kaladp0001s0239.1, Kaladp0001s0240.1, Kaladp0001s0257.1, Kaladp0001s0266.1, Kaladp0001s0296.1, Kaladp0001s0330.1, Kaladp0002s0012.1, Kaladp0002s0052.1, Kaladp0002s0125.1, Kaladp0002s0126.1, Kaladp0003s0093.1,…
Kalanchoe fedtschenkoi	2	GO:0008380	RNA splicing	[6, 7, 8]	[Group13, Group16]	52	25.7426	2.32834e-06	0.00182542	{Group13=5.9528749042956E-13, Group16=7.752093095761874E-7}	{Group13=1.0715174827732081E-11, Group16=6.976883786185686E-6}	[Kaladp0001s0015.1, Kaladp0001s0171.1, Kaladp0008s0192.1, Kaladp0008s0917.1, Kaladp0011s0572.1, Kaladp0011s0843.1, Kaladp0011s1186.1, Kaladp0015s0080.1, Kaladp0027s0007.1, Kaladp0029s0150.1, Kaladp0035s0068.1, Kaladp0035s0087.1, Kaladp0036s0274.1, Kaladp0039s0737.1, Kaladp0039s0773.1, Kaladp0040s0395.1, Kaladp0040s0481.1, Kaladp0040s0680.1, Kaladp0042s0351.1, Kaladp0043s0123.1, Kaladp0046s0151.1,…	[Kaladp0001s0015.1, Kaladp0001s0171.1, Kaladp0002s0046.1, Kaladp0003s0045.1, Kaladp0005s0070.1, Kaladp0007s0010.1, Kaladp0008s0192.1, Kaladp0008s0486.1, Kaladp0008s0604.1, Kaladp0008s0697.1, Kaladp0008s0791.1, Kaladp0008s0917.1, Kaladp0010s0179.1, Kaladp0011s0179.1, Kaladp0011s0213.1, Kaladp0011s0217.1, Kaladp0011s0572.1, Kaladp0011s0843.1, Kaladp0011s0989.1, Kaladp0011s1186.1, Kaladp0011s1194.1,…
Kalanchoe fedtschenkoi	2	GO:0009071	serine family amino acid catabolic process	[6, 7, 8, 9]	[Group10, Group18, Group21, Group22]	19	44.186	8.84767e-07	0.000699851	{Group10=4.442522176349122E-6, Group18=5.115484681224918E-9, Group21=6.634810931268096E-20, Group22=5.872999311906937E-22}	{Group10=3.1097655234443855E-5, Group18=7.673227021837376E-8, Group21=1.459658404878981E-18, Group22=1.3507898417385955E-20}	[Kaladp0001s0207.1, Kaladp0001s0257.1, Kaladp0015s0036.1, Kaladp0015s0038.1, Kaladp0016s0252.1, Kaladp0018s0178.1, Kaladp0022s0111.1, Kaladp0030s0029.1, Kaladp0030s0099.1, Kaladp0039s0673.1, Kaladp0042s0287.1, Kaladp0043s0258.1, Kaladp0064s0140.1, Kaladp0084s0102.1, Kaladp0095s0325.1, Kaladp0098s0175.1, Kaladp0099s0144.1, Kaladp1077s0006.1, Kaladp1319s0010.1]	[Kaladp0001s0207.1, Kaladp0001s0257.1, Kaladp0001s0324.1, Kaladp0010s0131.1, Kaladp0011s0056.1, Kaladp0011s0209.1, Kaladp0011s1147.1, Kaladp0015s0036.1, Kaladp0015s0038.1, Kaladp0016s0252.1, Kaladp0018s0178.1, Kaladp0022s0111.1, Kaladp0024s0202.1, Kaladp0024s0584.1, Kaladp0030s0029.1, Kaladp0030s0099.1, Kaladp0034s0158.1, Kaladp0039s0673.1, Kaladp0039s0723.1, Kaladp0040s0343.1, Kaladp0042s0287.1,…
Kalanchoe fedtschenkoi	2	GO:0009072	aromatic amino acid family metabolic process	[4, 5, 7]	[Group22]	44	25.8824	1.16799e-05	0.00892347	{Group22=5.872999311906937E-22}	{Group22=1.3507898417385955E-20}	[Kaladp0001s0175.1, Kaladp0001s0207.1, Kaladp0001s0230.1, Kaladp0001s0257.1, Kaladp0002s0083.1, Kaladp0002s0084.1, Kaladp0003s0051.1, Kaladp0008s0341.1, Kaladp0008s0417.1, Kaladp0015s0036.1, Kaladp0015s0038.1, Kaladp0016s0252.1, Kaladp0018s0178.1, Kaladp0022s0111.1, Kaladp0024s0388.1, Kaladp0024s0866.1, Kaladp0030s0072.1, Kaladp0030s0099.1, Kaladp0037s0283.1, Kaladp0039s0673.1, Kaladp0042s0287.1,…	[Kaladp0001s0175.1, Kaladp0001s0207.1, Kaladp0001s0230.1, Kaladp0001s0257.1, Kaladp0001s0316.1, Kaladp0001s0324.1, Kaladp0002s0083.1, Kaladp0002s0084.1, Kaladp0003s0051.1, Kaladp0008s0297.1, Kaladp0008s0341.1, Kaladp0008s0417.1, Kaladp0010s0129.1, Kaladp0011s0008.1, Kaladp0011s0056.1, Kaladp0011s0209.1, Kaladp0011s0872.1, Kaladp0011s1341.1, Kaladp0012s0009.1, Kaladp0012s0026.1, Kaladp0012s0027.1,…
Kalanchoe fedtschenkoi	2	GO:0009106	lipoate metabolic process	[4, 5, 6, 8]	[Group18, Group21, Group22]	18	46.1538	7.76926e-07	0.000615325	{Group18=5.115484681224918E-9, Group21=6.634810931268096E-20, Group22=5.872999311906937E-22}	{Group18=7.673227021837376E-8, Group21=1.459658404878981E-18, Group22=1.3507898417385955E-20}	[Kaladp0001s0207.1, Kaladp0001s0257.1, Kaladp0015s0036.1, Kaladp0015s0038.1, Kaladp0016s0252.1, Kaladp0018s0178.1, Kaladp0022s0111.1, Kaladp0030s0099.1, Kaladp0037s0259.1, Kaladp0039s0673.1, Kaladp0042s0287.1, Kaladp0043s0258.1, Kaladp0064s0140.1, Kaladp0084s0102.1, Kaladp0095s0325.1, Kaladp0098s0175.1, Kaladp0099s0144.1, Kaladp1077s0006.1]	[Kaladp0001s0207.1, Kaladp0001s0257.1, Kaladp0001s0324.1, Kaladp0002s0006.1, Kaladp0011s0056.1, Kaladp0011s0209.1, Kaladp0015s0036.1, Kaladp0015s0038.1, Kaladp0016s0252.1, Kaladp0018s0178.1, Kaladp0022s0111.1, Kaladp0024s0202.1, Kaladp0024s0584.1, Kaladp0027s0082.1, Kaladp0030s0099.1, Kaladp0034s0158.1, Kaladp0036s0067.1, Kaladp0037s0259.1, Kaladp0039s0673.1, Kaladp0042s0287.1, Kaladp0043s0258.1,…
Kalanchoe fedtschenkoi	2	GO:0009117	nucleotide metabolic process	[5, 6, 7]	[Group21]	166	25.3823	9.14634e-17	7.82012e-14	{Group21=6.634810931268096E-20}	{Group21=1.459658404878981E-18}	[Kaladp0001s0049.1, Kaladp0001s0207.1, Kaladp0001s0257.1, Kaladp0002s0071.1, Kaladp0003s0052.1, Kaladp0007s0038.1, Kaladp0008s0608.1, Kaladp0008s0926.1, Kaladp0009s0020.1, Kaladp0011s0093.1, Kaladp0011s0418.1, Kaladp0011s0475.1, Kaladp0011s0553.1, Kaladp0011s0563.1, Kaladp0011s0612.1, Kaladp0011s1040.1, Kaladp0011s1105.1, Kaladp0011s1353.1, Kaladp0013s0007.1, Kaladp0015s0036.1, Kaladp0015s0038.1,…	[Kaladp0001s0049.1, Kaladp0001s0054.1, Kaladp0001s0082.1, Kaladp0001s0095.1, Kaladp0001s0123.1, Kaladp0001s0196.1, Kaladp0001s0207.1, Kaladp0001s0223.1, Kaladp0001s0257.1, Kaladp0001s0305.1, Kaladp0001s0316.1, Kaladp0001s0322.1, Kaladp0001s0324.1, Kaladp0002s0071.1, Kaladp0003s0010.1, Kaladp0003s0052.1, Kaladp0003s0156.1, Kaladp0003s0170.1, Kaladp0004s0001.1, Kaladp0004s0021.1, Kaladp0004s0028.1,…
Kalanchoe fedtschenkoi	2	GO:0009165	nucleotide biosynthetic process	[6, 7, 8]	[Group15, Group21]	70	27.5591	2.13006e-09	1.7573e-06	{Group15=5.980828095870835E-18, Group21=6.634810931268096E-20}	{Group15=1.196165619174167E-16, Group21=1.459658404878981E-18}	[Kaladp0001s0049.1, Kaladp0002s0071.1, Kaladp0008s0926.1, Kaladp0009s0020.1, Kaladp0011s0553.1, Kaladp0011s0612.1, Kaladp0011s1105.1, Kaladp0011s1353.1, Kaladp0016s0106.1, Kaladp0016s0175.1, Kaladp0024s0084.1, Kaladp0024s0241.1, Kaladp0024s0645.1, Kaladp0024s0865.1, Kaladp0026s0142.1, Kaladp0029s0047.1, Kaladp0030s0105.1, Kaladp0032s0044.1, Kaladp0032s0195.1, Kaladp0032s0264.1, Kaladp0035s0039.1,…	[Kaladp0001s0049.1, Kaladp0001s0095.1, Kaladp0001s0196.1, Kaladp0001s0322.1, Kaladp0002s0071.1, Kaladp0003s0010.1, Kaladp0003s0170.1, Kaladp0004s0001.1, Kaladp0004s0028.1, Kaladp0005s0009.1, Kaladp0006s0116.1, Kaladp0008s0055.1, Kaladp0008s0304.1, Kaladp0008s0888.1, Kaladp0008s0894.1, Kaladp0008s0926.1, Kaladp0009s0020.1, Kaladp0010s0126.1, Kaladp0011s0022.1, Kaladp0011s0041.1, Kaladp0011s0553.1,…
Kalanchoe fedtschenkoi	2	GO:0009259	ribonucleotide metabolic process	[5, 6, 7, 8]	[Group15, Group21]	83	20.5955	4.62918e-05	0.0343948	{Group15=5.980828095870835E-18, Group21=6.634810931268096E-20}	{Group15=1.196165619174167E-16, Group21=1.459658404878981E-18}	[Kaladp0003s0052.1, Kaladp0007s0038.1, Kaladp0008s0926.1, Kaladp0009s0020.1, Kaladp0011s0093.1, Kaladp0011s0418.1, Kaladp0011s0553.1, Kaladp0011s0612.1, Kaladp0011s1040.1, Kaladp0011s1105.1, Kaladp0011s1353.1, Kaladp0013s0007.1, Kaladp0016s0175.1, Kaladp0018s0060.1, Kaladp0024s0084.1, Kaladp0024s0241.1, Kaladp0024s0645.1, Kaladp0024s0658.1, Kaladp0024s0865.1, Kaladp0026s0142.1, Kaladp0030s0029.1,…	[Kaladp0001s0054.1, Kaladp0001s0082.1, Kaladp0001s0095.1, Kaladp0001s0123.1, Kaladp0001s0196.1, Kaladp0001s0223.1, Kaladp0001s0305.1, Kaladp0001s0322.1, Kaladp0003s0010.1, Kaladp0003s0052.1, Kaladp0003s0156.1, Kaladp0004s0001.1, Kaladp0004s0028.1, Kaladp0005s0009.1, Kaladp0006s0116.1, Kaladp0007s0038.1, Kaladp0008s0304.1, Kaladp0008s0377.1, Kaladp0008s0378.1, Kaladp0008s0490.1, Kaladp0008s0580.1,…
Kalanchoe fedtschenkoi	2	GO:0009314	response to radiation	[3]	[Group08]	94	19.9575	5.32801e-05	0.0393207	{Group08=5.328010115568651E-5}	{Group08=1.5984030346705952E-4}	[Kaladp0001s0016.1, Kaladp0001s0207.1, Kaladp0001s0230.1, Kaladp0001s0257.1, Kaladp0001s0312.1, Kaladp0003s0051.1, Kaladp0003s0108.1, Kaladp0003s0142.1, Kaladp0007s0097.1, Kaladp0008s0608.1, Kaladp0008s0825.1, Kaladp0011s0612.1, Kaladp0011s0680.1, Kaladp0011s1116.1, Kaladp0013s0012.1, Kaladp0015s0027.1, Kaladp0016s0344.1, Kaladp0022s0104.1, Kaladp0022s0111.1, Kaladp0022s0123.1, Kaladp0024s0241.1,…	[Kaladp0001s0010.1, Kaladp0001s0016.1, Kaladp0001s0054.1, Kaladp0001s0169.1, Kaladp0001s0204.1, Kaladp0001s0207.1, Kaladp0001s0230.1, Kaladp0001s0257.1, Kaladp0001s0308.1, Kaladp0001s0312.1, Kaladp0001s0324.1, Kaladp0002s0019.1, Kaladp0003s0051.1, Kaladp0003s0108.1, Kaladp0003s0142.1, Kaladp0005s0056.1, Kaladp0007s0023.1, Kaladp0007s0057.1, Kaladp0007s0097.1, Kaladp0008s0006.1, Kaladp0008s0050.1,…
Kalanchoe fedtschenkoi	2	GO:0009416	response to light stimulus	[4]	[Group08]	92	20.6742	1.57136e-05	0.0119109	{Group08=5.328010115568651E-5}	{Group08=1.5984030346705952E-4}	[Kaladp0001s0016.1, Kaladp0001s0207.1, Kaladp0001s0230.1, Kaladp0001s0257.1, Kaladp0001s0312.1, Kaladp0003s0051.1, Kaladp0003s0108.1, Kaladp0003s0142.1, Kaladp0008s0608.1, Kaladp0008s0825.1, Kaladp0011s0612.1, Kaladp0011s0680.1, Kaladp0011s1116.1, Kaladp0013s0012.1, Kaladp0015s0027.1, Kaladp0016s0344.1, Kaladp0022s0104.1, Kaladp0022s0111.1, Kaladp0022s0123.1, Kaladp0024s0241.1, Kaladp0024s0865.1,…	[Kaladp0001s0010.1, Kaladp0001s0016.1, Kaladp0001s0054.1, Kaladp0001s0169.1, Kaladp0001s0204.1, Kaladp0001s0207.1, Kaladp0001s0230.1, Kaladp0001s0257.1, Kaladp0001s0312.1, Kaladp0001s0324.1, Kaladp0002s0019.1, Kaladp0003s0051.1, Kaladp0003s0108.1, Kaladp0003s0142.1, Kaladp0007s0023.1, Kaladp0007s0057.1, Kaladp0008s0006.1, Kaladp0008s0050.1, Kaladp0008s0161.1, Kaladp0008s0487.1, Kaladp0008s0522.1,…
Kalanchoe fedtschenkoi	2	GO:0009451	RNA modification	[5, 6, 7]	[Group11]	67	28.7554	6.82325e-10	5.6633e-07	{Group11=4.708730391457287E-8}	{Group11=5.179603430603015E-7}	[Kaladp0001s0049.1, Kaladp0002s0071.1, Kaladp0003s0108.1, Kaladp0003s0129.1, Kaladp0008s0098.1, Kaladp0011s0418.1, Kaladp0011s0563.1, Kaladp0011s0584.1, Kaladp0015s0190.1, Kaladp0015s0194.1, Kaladp0016s0106.1, Kaladp0019s0044.1, Kaladp0022s0073.1, Kaladp0022s0247.1, Kaladp0024s0241.1, Kaladp0024s0777.1, Kaladp0026s0142.1, Kaladp0028s0089.1, Kaladp0032s0168.1, Kaladp0036s0224.1, Kaladp0037s0009.1,…	[Kaladp0001s0049.1, Kaladp0001s0265.1, Kaladp0002s0071.1, Kaladp0002s0121.1, Kaladp0003s0037.1, Kaladp0003s0105.1, Kaladp0003s0108.1, Kaladp0003s0129.1, Kaladp0006s0003.1, Kaladp0008s0098.1, Kaladp0008s0118.1, Kaladp0008s0180.1, Kaladp0008s0207.1, Kaladp0008s0829.1, Kaladp0010s0004.1, Kaladp0010s0204.1, Kaladp0011s0244.1, Kaladp0011s0325.1, Kaladp0011s0394.1, Kaladp0011s0418.1, Kaladp0011s0563.1,…
Kalanchoe fedtschenkoi	2	GO:0009694	jasmonic acid metabolic process	[7]	[Group22]	40	51.282	1.72032e-15	1.46743e-12	{Group22=5.872999311906937E-22}	{Group22=1.3507898417385955E-20}	[Kaladp0001s0207.1, Kaladp0001s0257.1, Kaladp0011s0109.1, Kaladp0015s0036.1, Kaladp0015s0038.1, Kaladp0016s0252.1, Kaladp0018s0178.1, Kaladp0019s0021.1, Kaladp0022s0111.1, Kaladp0022s0160.1, Kaladp0022s0177.1, Kaladp0024s0039.1, Kaladp0024s0980.1, Kaladp0030s0099.1, Kaladp0032s0335.1, Kaladp0033s0292.1, Kaladp0037s0413.1, Kaladp0039s0673.1, Kaladp0040s0574.1, Kaladp0042s0287.1, Kaladp0043s0258.1,…	[Kaladp0001s0207.1, Kaladp0001s0257.1, Kaladp0001s0324.1, Kaladp0003s0042.1, Kaladp0011s0056.1, Kaladp0011s0109.1, Kaladp0011s0209.1, Kaladp0015s0036.1, Kaladp0015s0038.1, Kaladp0016s0174.1, Kaladp0016s0252.1, Kaladp0018s0178.1, Kaladp0019s0021.1, Kaladp0022s0111.1, Kaladp0022s0160.1, Kaladp0022s0177.1, Kaladp0024s0039.1, Kaladp0024s0202.1, Kaladp0024s0584.1, Kaladp0024s0980.1, Kaladp0029s0134.1,…
Kalanchoe fedtschenkoi	2	GO:0009695	jasmonic acid biosynthetic process	[7, 8]	[Group22]	34	50	5.81086e-13	4.90436e-10	{Group22=5.872999311906937E-22}	{Group22=1.3507898417385955E-20}	[Kaladp0001s0207.1, Kaladp0001s0257.1, Kaladp0015s0036.1, Kaladp0015s0038.1, Kaladp0016s0252.1, Kaladp0018s0178.1, Kaladp0022s0111.1, Kaladp0022s0177.1, Kaladp0024s0039.1, Kaladp0024s0980.1, Kaladp0030s0099.1, Kaladp0032s0335.1, Kaladp0037s0413.1, Kaladp0039s0673.1, Kaladp0040s0574.1, Kaladp0042s0287.1, Kaladp0043s0258.1, Kaladp0046s0113.1, Kaladp0053s0283.1, Kaladp0064s0140.1, Kaladp0071s0285.1,…	[Kaladp0001s0207.1, Kaladp0001s0257.1, Kaladp0001s0324.1, Kaladp0011s0056.1, Kaladp0011s0209.1, Kaladp0015s0036.1, Kaladp0015s0038.1, Kaladp0016s0174.1, Kaladp0016s0252.1, Kaladp0018s0178.1, Kaladp0022s0111.1, Kaladp0022s0177.1, Kaladp0024s0039.1, Kaladp0024s0202.1, Kaladp0024s0584.1, Kaladp0024s0980.1, Kaladp0029s0134.1, Kaladp0030s0099.1, Kaladp0031s0032.1, Kaladp0032s0288.1, Kaladp0032s0335.1,…
Kalanchoe fedtschenkoi	2	GO:0009699	phenylpropanoid biosynthetic process	[4, 5]	[Group09, Group17]	22	32.3529	5.27146e-05	0.0390615	{Group09=3.940343487300445E-8, Group17=4.7852336340302596E-15}	{Group09=4.7284121847605344E-7, Group17=9.091943904657493E-14}	[Kaladp0002s0083.1, Kaladp0002s0084.1, Kaladp0008s0417.1, Kaladp0008s0693.1, Kaladp0011s0700.1, Kaladp0015s0208.1, Kaladp0018s0068.1, Kaladp0024s0388.1, Kaladp0037s0376.1, Kaladp0047s0038.1, Kaladp0048s0243.1, Kaladp0058s0598.1, Kaladp0059s0172.1, Kaladp0081s0034.1, Kaladp0081s0076.1, Kaladp0095s0570.1, Kaladp0102s0065.1, Kaladp0102s0148.1, Kaladp0492s0001.1, Kaladp0515s0125.1, Kaladp1310s0006.1,…	[Kaladp0002s0083.1, Kaladp0002s0084.1, Kaladp0003s0115.1, Kaladp0005s0018.1, Kaladp0007s0076.1, Kaladp0008s0417.1, Kaladp0008s0693.1, Kaladp0011s0700.1, Kaladp0011s0898.1, Kaladp0015s0208.1, Kaladp0016s0071.1, Kaladp0016s0298.1, Kaladp0018s0068.1, Kaladp0018s0073.1, Kaladp0021s0042.1, Kaladp0022s0012.1, Kaladp0024s0370.1, Kaladp0024s0388.1, Kaladp0024s0927.1, Kaladp0025s0047.1, Kaladp0031s0116.1,…
Kalanchoe fedtschenkoi	2	GO:0009753	response to jasmonic acid	[4, 5]	[Group22]	34	29.3103	6.57996e-06	0.00508631	{Group22=5.872999311906937E-22}	{Group22=1.3507898417385955E-20}	[Kaladp0001s0207.1, Kaladp0001s0257.1, Kaladp0008s0003.1, Kaladp0011s0109.1, Kaladp0015s0036.1, Kaladp0015s0038.1, Kaladp0016s0252.1, Kaladp0018s0178.1, Kaladp0019s0017.1, Kaladp0019s0021.1, Kaladp0022s0111.1, Kaladp0022s0160.1, Kaladp0024s0980.1, Kaladp0030s0099.1, Kaladp0032s0185.1, Kaladp0032s0335.1, Kaladp0033s0292.1, Kaladp0037s0413.1, Kaladp0040s0574.1, Kaladp0040s0617.1, Kaladp0042s0287.1,…	[Kaladp0001s0117.1, Kaladp0001s0207.1, Kaladp0001s0257.1, Kaladp0002s0030.1, Kaladp0003s0042.1, Kaladp0008s0003.1, Kaladp0008s0138.1, Kaladp0011s0109.1, Kaladp0012s0090.1, Kaladp0015s0036.1, Kaladp0015s0038.1, Kaladp0016s0252.1, Kaladp0018s0157.1, Kaladp0018s0178.1, Kaladp0019s0017.1, Kaladp0019s0021.1, Kaladp0021s0095.1, Kaladp0022s0111.1, Kaladp0022s0160.1, Kaladp0024s0013.1, Kaladp0024s0134.1,…
Kalanchoe fedtschenkoi	2	GO:0009791	post-embryonic development	[2, 3, 4]	[Group14]	185	20.1087	7.5727e-09	6.20204e-06	{Group14=3.85277164959026E-9}	{Group14=6.164434639344416E-8}	[Kaladp0001s0016.1, Kaladp0001s0049.1, Kaladp0001s0165.1, Kaladp0001s0230.1, Kaladp0001s0257.1, Kaladp0001s0312.1, Kaladp0003s0108.1, Kaladp0007s0028.1, Kaladp0008s0317.1, Kaladp0008s0341.1, Kaladp0008s0825.1, Kaladp0010s0035.1, Kaladp0011s0145.1, Kaladp0011s0612.1, Kaladp0011s0724.1, Kaladp0011s0907.1, Kaladp0011s1067.1, Kaladp0011s1172.1, Kaladp0012s0023.1, Kaladp0012s0058.1, Kaladp0012s0061.1,…	[Kaladp0001s0016.1, Kaladp0001s0049.1, Kaladp0001s0080.1, Kaladp0001s0162.1, Kaladp0001s0165.1, Kaladp0001s0188.1, Kaladp0001s0230.1, Kaladp0001s0257.1, Kaladp0001s0312.1, Kaladp0002s0019.1, Kaladp0002s0121.1, Kaladp0003s0045.1, Kaladp0003s0054.1, Kaladp0003s0067.1, Kaladp0003s0108.1, Kaladp0003s0158.1, Kaladp0004s0002.1, Kaladp0004s0017.1, Kaladp0006s0037.1, Kaladp0006s0076.1, Kaladp0006s0086.1,…
Kalanchoe fedtschenkoi	2	GO:0009800	cinnamic acid biosynthetic process	[5, 6, 7, 8]	[Group09]	6	85.7143	3.75648e-05	0.0281736	{Group09=3.940343487300445E-8}	{Group09=4.7284121847605344E-7}	[Kaladp0002s0083.1, Kaladp0002s0084.1, Kaladp0008s0417.1, Kaladp0058s0598.1, Kaladp0059s0172.1, Kaladp0515s0125.1]	[Kaladp0002s0083.1, Kaladp0002s0084.1, Kaladp0008s0417.1, Kaladp0058s0598.1, Kaladp0059s0168.1, Kaladp0059s0172.1, Kaladp0515s0125.1]
Kalanchoe fedtschenkoi	2	GO:0010467	gene expression	[4]	[Group20]	509	16.3666	2.53087e-07	0.00020171	{Group20=1.5885243163751416E-19}	{Group20=3.3359010643877974E-18}	[Kaladp0001s0015.1, Kaladp0001s0021.1, Kaladp0001s0049.1, Kaladp0001s0094.1, Kaladp0001s0109.1, Kaladp0001s0171.1, Kaladp0001s0202.1, Kaladp0001s0207.1, Kaladp0001s0210.1, Kaladp0001s0257.1, Kaladp0001s0317.1, Kaladp0002s0071.1, Kaladp0003s0108.1, Kaladp0003s0129.1, Kaladp0003s0151.1, Kaladp0005s0010.1, Kaladp0005s0029.1, Kaladp0007s0097.1, Kaladp0008s0133.1, Kaladp0008s0192.1, Kaladp0008s0267.1,…	[Kaladp0001s0015.1, Kaladp0001s0021.1, Kaladp0001s0049.1, Kaladp0001s0050.1, Kaladp0001s0060.1, Kaladp0001s0094.1, Kaladp0001s0103.1, Kaladp0001s0109.1, Kaladp0001s0111.1, Kaladp0001s0117.1, Kaladp0001s0129.1, Kaladp0001s0131.1, Kaladp0001s0135.1, Kaladp0001s0167.1, Kaladp0001s0171.1, Kaladp0001s0172.1, Kaladp0001s0173.1, Kaladp0001s0180.1, Kaladp0001s0202.1, Kaladp0001s0207.1, Kaladp0001s0210.1,…
Kalanchoe fedtschenkoi	2	GO:0015031	protein transport	[4, 5, 6, 7]	[Group19]	159	18.4669	1.72458e-05	0.0130206	{Group19=2.128481167017985E-8}	{Group19=2.979873633825179E-7}	[Kaladp0001s0016.1, Kaladp0001s0207.1, Kaladp0001s0239.1, Kaladp0001s0257.1, Kaladp0004s0008.1, Kaladp0006s0066.1, Kaladp0007s0008.1, Kaladp0007s0097.1, Kaladp0008s0098.1, Kaladp0008s0175.1, Kaladp0008s0357.1, Kaladp0008s0525.1, Kaladp0008s0757.1, Kaladp0010s0025.1, Kaladp0011s0249.1, Kaladp0011s0386.1, Kaladp0011s0584.1, Kaladp0011s0668.1, Kaladp0011s0945.1, Kaladp0012s0023.1, Kaladp0012s0058.1,…	[Kaladp0001s0009.1, Kaladp0001s0016.1, Kaladp0001s0045.1, Kaladp0001s0048.1, Kaladp0001s0054.1, Kaladp0001s0117.1, Kaladp0001s0123.1, Kaladp0001s0164.1, Kaladp0001s0167.1, Kaladp0001s0207.1, Kaladp0001s0239.1, Kaladp0001s0240.1, Kaladp0001s0257.1, Kaladp0001s0266.1, Kaladp0001s0296.1, Kaladp0001s0330.1, Kaladp0002s0012.1, Kaladp0002s0052.1, Kaladp0002s0125.1, Kaladp0002s0126.1, Kaladp0003s0093.1,…
Kalanchoe fedtschenkoi	2	GO:0015833	peptide transport	[5, 6]	[Group19]	167	18.3718	1.42594e-05	0.0108514	{Group19=2.128481167017985E-8}	{Group19=2.979873633825179E-7}	[Kaladp0001s0016.1, Kaladp0001s0207.1, Kaladp0001s0239.1, Kaladp0001s0257.1, Kaladp0004s0008.1, Kaladp0006s0066.1, Kaladp0007s0008.1, Kaladp0007s0097.1, Kaladp0008s0098.1, Kaladp0008s0175.1, Kaladp0008s0357.1, Kaladp0008s0525.1, Kaladp0008s0757.1, Kaladp0010s0025.1, Kaladp0011s0249.1, Kaladp0011s0386.1, Kaladp0011s0584.1, Kaladp0011s0668.1, Kaladp0011s0945.1, Kaladp0012s0023.1, Kaladp0012s0058.1,…	[Kaladp0001s0009.1, Kaladp0001s0016.1, Kaladp0001s0045.1, Kaladp0001s0048.1, Kaladp0001s0054.1, Kaladp0001s0117.1, Kaladp0001s0123.1, Kaladp0001s0164.1, Kaladp0001s0167.1, Kaladp0001s0207.1, Kaladp0001s0239.1, Kaladp0001s0240.1, Kaladp0001s0257.1, Kaladp0001s0266.1, Kaladp0001s0296.1, Kaladp0001s0330.1, Kaladp0002s0012.1, Kaladp0002s0052.1, Kaladp0002s0125.1, Kaladp0002s0126.1, Kaladp0003s0050.1,…
Kalanchoe fedtschenkoi	2	GO:0015994	chlorophyll metabolic process	[5, 6]	[Group18, Group21, Group22]	38	26.9504	1.6859e-05	0.0127454	{Group18=5.115484681224918E-9, Group21=6.634810931268096E-20, Group22=5.872999311906937E-22}	{Group18=7.673227021837376E-8, Group21=1.459658404878981E-18, Group22=1.3507898417385955E-20}	[Kaladp0001s0199.1, Kaladp0001s0207.1, Kaladp0001s0257.1, Kaladp0008s0608.1, Kaladp0011s0563.1, Kaladp0011s1116.1, Kaladp0015s0082.1, Kaladp0019s0017.1, Kaladp0020s0080.1, Kaladp0022s0111.1, Kaladp0030s0099.1, Kaladp0039s0673.1, Kaladp0040s0441.1, Kaladp0040s0472.1, Kaladp0043s0258.1, Kaladp0050s0165.1, Kaladp0051s0069.1, Kaladp0058s0095.1, Kaladp0058s0096.1, Kaladp0058s0310.1, Kaladp0064s0139.1,…	[Kaladp0001s0199.1, Kaladp0001s0207.1, Kaladp0001s0257.1, Kaladp0001s0324.1, Kaladp0002s0121.1, Kaladp0008s0161.1, Kaladp0008s0608.1, Kaladp0008s0860.1, Kaladp0010s0099.1, Kaladp0011s0056.1, Kaladp0011s0209.1, Kaladp0011s0523.1, Kaladp0011s0549.1, Kaladp0011s0563.1, Kaladp0011s0672.1, Kaladp0011s1116.1, Kaladp0011s1341.1, Kaladp0012s0059.1, Kaladp0015s0082.1, Kaladp0016s0224.1, Kaladp0019s0017.1,…
Kalanchoe fedtschenkoi	2	GO:0016070	RNA metabolic process	[4, 5, 6]	[Group16, Group20]	411	16.105	2.60687e-05	0.0196036	{Group16=7.752093095761874E-7, Group20=1.5885243163751416E-19}	{Group16=6.976883786185686E-6, Group20=3.3359010643877974E-18}	[Kaladp0001s0015.1, Kaladp0001s0021.1, Kaladp0001s0049.1, Kaladp0001s0109.1, Kaladp0001s0165.1, Kaladp0001s0171.1, Kaladp0001s0207.1, Kaladp0001s0210.1, Kaladp0001s0257.1, Kaladp0001s0317.1, Kaladp0002s0071.1, Kaladp0003s0108.1, Kaladp0003s0129.1, Kaladp0007s0097.1, Kaladp0008s0098.1, Kaladp0008s0133.1, Kaladp0008s0192.1, Kaladp0008s0267.1, Kaladp0008s0341.1, Kaladp0008s0352.1, Kaladp0008s0608.1,…	[Kaladp0001s0015.1, Kaladp0001s0021.1, Kaladp0001s0035.1, Kaladp0001s0049.1, Kaladp0001s0050.1, Kaladp0001s0060.1, Kaladp0001s0103.1, Kaladp0001s0109.1, Kaladp0001s0117.1, Kaladp0001s0135.1, Kaladp0001s0165.1, Kaladp0001s0171.1, Kaladp0001s0172.1, Kaladp0001s0173.1, Kaladp0001s0180.1, Kaladp0001s0207.1, Kaladp0001s0210.1, Kaladp0001s0214.1, Kaladp0001s0216.1, Kaladp0001s0257.1, Kaladp0001s0264.1,…
Kalanchoe fedtschenkoi	2	GO:0016072	rRNA metabolic process	[6, 7, 8]	[Group16]	50	23.6967	4.07559e-05	0.0304854	{Group16=7.752093095761874E-7}	{Group16=6.976883786185686E-6}	[Kaladp0001s0049.1, Kaladp0001s0257.1, Kaladp0001s0317.1, Kaladp0003s0129.1, Kaladp0008s0341.1, Kaladp0008s0608.1, Kaladp0012s0094.1, Kaladp0016s0106.1, Kaladp0019s0017.1, Kaladp0022s0111.1, Kaladp0022s0247.1, Kaladp0024s0238.1, Kaladp0024s0777.1, Kaladp0024s0950.1, Kaladp0035s0060.1, Kaladp0037s0033.1, Kaladp0039s0136.1, Kaladp0039s0286.1, Kaladp0040s0580.1, Kaladp0043s0123.1, Kaladp0047s0074.1,…	[Kaladp0001s0049.1, Kaladp0001s0257.1, Kaladp0001s0316.1, Kaladp0001s0317.1, Kaladp0001s0330.1, Kaladp0003s0045.1, Kaladp0003s0129.1, Kaladp0008s0161.1, Kaladp0008s0341.1, Kaladp0008s0608.1, Kaladp0010s0103.1, Kaladp0010s0187.1, Kaladp0010s0204.1, Kaladp0011s0344.1, Kaladp0011s0382.1, Kaladp0011s0523.1, Kaladp0011s0548.1, Kaladp0011s0549.1, Kaladp0011s0672.1, Kaladp0011s0866.1, Kaladp0012s0059.1,…
Kalanchoe fedtschenkoi	2	GO:0019216	regulation of lipid metabolic process	[4, 5]	[Group22]	15	40.5405	4.35727e-05	0.0325052	{Group22=5.872999311906937E-22}	{Group22=1.3507898417385955E-20}	[Kaladp0001s0207.1, Kaladp0001s0257.1, Kaladp0022s0111.1, Kaladp0030s0099.1, Kaladp0032s0220.1, Kaladp0036s0223.1, Kaladp0043s0258.1, Kaladp0053s0283.1, Kaladp0071s0458.1, Kaladp0076s0415.1, Kaladp0098s0175.1, Kaladp0099s0144.1, Kaladp0102s0080.1, Kaladp0499s0003.1, Kaladp1304s0010.1]	[Kaladp0001s0207.1, Kaladp0001s0257.1, Kaladp0001s0324.1, Kaladp0008s0161.1, Kaladp0011s0056.1, Kaladp0011s0209.1, Kaladp0020s0023.1, Kaladp0022s0111.1, Kaladp0024s0150.1, Kaladp0024s0584.1, Kaladp0030s0099.1, Kaladp0032s0220.1, Kaladp0034s0158.1, Kaladp0036s0223.1, Kaladp0036s0285.1, Kaladp0037s0341.1, Kaladp0039s0478.1, Kaladp0039s0491.1, Kaladp0040s0751.1, Kaladp0043s0258.1, Kaladp0045s0331.1,…
Kalanchoe fedtschenkoi	2	GO:0019637	organophosphate metabolic process	[3, 4]	[Group21]	228	21.673	4.35645e-14	3.70299e-11	{Group21=6.634810931268096E-20}	{Group21=1.459658404878981E-18}	[Kaladp0001s0049.1, Kaladp0001s0207.1, Kaladp0001s0257.1, Kaladp0002s0071.1, Kaladp0003s0052.1, Kaladp0007s0038.1, Kaladp0008s0190.1, Kaladp0008s0608.1, Kaladp0008s0926.1, Kaladp0009s0020.1, Kaladp0010s0073.1, Kaladp0010s0160.1, Kaladp0011s0093.1, Kaladp0011s0418.1, Kaladp0011s0475.1, Kaladp0011s0553.1, Kaladp0011s0563.1, Kaladp0011s0612.1, Kaladp0011s1040.1, Kaladp0011s1105.1, Kaladp0011s1353.1,…	[Kaladp0001s0038.1, Kaladp0001s0049.1, Kaladp0001s0054.1, Kaladp0001s0061.1, Kaladp0001s0082.1, Kaladp0001s0095.1, Kaladp0001s0123.1, Kaladp0001s0196.1, Kaladp0001s0207.1, Kaladp0001s0213.1, Kaladp0001s0223.1, Kaladp0001s0257.1, Kaladp0001s0305.1, Kaladp0001s0316.1, Kaladp0001s0322.1, Kaladp0001s0324.1, Kaladp0002s0005.1, Kaladp0002s0071.1, Kaladp0002s0077.1, Kaladp0002s0121.1, Kaladp0002s0125.1,…
Kalanchoe fedtschenkoi	2	GO:0019682	glyceraldehyde-3-phosphate metabolic process	[4, 5]	[Group18, Group21, Group22]	64	25.098	4.45025e-07	0.000352905	{Group18=5.115484681224918E-9, Group21=6.634810931268096E-20, Group22=5.872999311906937E-22}	{Group18=7.673227021837376E-8, Group21=1.459658404878981E-18, Group22=1.3507898417385955E-20}	[Kaladp0001s0207.1, Kaladp0001s0257.1, Kaladp0008s0608.1, Kaladp0011s0475.1, Kaladp0011s0563.1, Kaladp0012s0096.1, Kaladp0015s0036.1, Kaladp0015s0038.1, Kaladp0016s0252.1, Kaladp0018s0178.1, Kaladp0019s0017.1, Kaladp0022s0111.1, Kaladp0024s0238.1, Kaladp0024s0602.1, Kaladp0030s0029.1, Kaladp0030s0099.1, Kaladp0036s0154.1, Kaladp0037s0218.1, Kaladp0037s0283.1, Kaladp0039s0628.1, Kaladp0039s0673.1,…	[Kaladp0001s0207.1, Kaladp0001s0257.1, Kaladp0001s0316.1, Kaladp0001s0324.1, Kaladp0002s0121.1, Kaladp0006s0003.1, Kaladp0008s0134.1, Kaladp0008s0161.1, Kaladp0008s0608.1, Kaladp0010s0099.1, Kaladp0010s0177.1, Kaladp0011s0209.1, Kaladp0011s0253.1, Kaladp0011s0344.1, Kaladp0011s0382.1, Kaladp0011s0475.1, Kaladp0011s0523.1, Kaladp0011s0549.1, Kaladp0011s0563.1, Kaladp0011s0672.1, Kaladp0011s0884.1,…
Kalanchoe fedtschenkoi	2	GO:0019693	ribose phosphate metabolic process	[4, 5]	[Group21]	123	23.1638	6.33148e-10	5.26146e-07	{Group21=6.634810931268096E-20}	{Group21=1.459658404878981E-18}	[Kaladp0001s0207.1, Kaladp0001s0257.1, Kaladp0003s0052.1, Kaladp0007s0038.1, Kaladp0008s0608.1, Kaladp0008s0926.1, Kaladp0009s0020.1, Kaladp0011s0093.1, Kaladp0011s0418.1, Kaladp0011s0475.1, Kaladp0011s0553.1, Kaladp0011s0563.1, Kaladp0011s0612.1, Kaladp0011s1040.1, Kaladp0011s1105.1, Kaladp0011s1353.1, Kaladp0013s0007.1, Kaladp0016s0175.1, Kaladp0018s0060.1, Kaladp0018s0178.1, Kaladp0019s0017.1,…	[Kaladp0001s0054.1, Kaladp0001s0082.1, Kaladp0001s0095.1, Kaladp0001s0123.1, Kaladp0001s0196.1, Kaladp0001s0207.1, Kaladp0001s0223.1, Kaladp0001s0257.1, Kaladp0001s0305.1, Kaladp0001s0316.1, Kaladp0001s0322.1, Kaladp0003s0010.1, Kaladp0003s0052.1, Kaladp0003s0156.1, Kaladp0004s0001.1, Kaladp0004s0021.1, Kaladp0004s0028.1, Kaladp0005s0009.1, Kaladp0006s0116.1, Kaladp0007s0038.1, Kaladp0008s0161.1,…
Kalanchoe fedtschenkoi	2	GO:0019752	carboxylic acid metabolic process	[5]	[Group22]	284	19.5862	9.88401e-12	8.2828e-09	{Group22=5.872999311906937E-22}	{Group22=1.3507898417385955E-20}	[Kaladp0001s0016.1, Kaladp0001s0021.1, Kaladp0001s0175.1, Kaladp0001s0207.1, Kaladp0001s0230.1, Kaladp0001s0257.1, Kaladp0001s0274.1, Kaladp0002s0083.1, Kaladp0002s0084.1, Kaladp0003s0051.1, Kaladp0003s0052.1, Kaladp0003s0142.1, Kaladp0007s0038.1, Kaladp0008s0192.1, Kaladp0008s0341.1, Kaladp0008s0417.1, Kaladp0008s0644.1, Kaladp0009s0076.1, Kaladp0011s0093.1, Kaladp0011s0109.1, Kaladp0011s0418.1,…	[Kaladp0001s0002.1, Kaladp0001s0016.1, Kaladp0001s0021.1, Kaladp0001s0054.1, Kaladp0001s0099.1, Kaladp0001s0115.1, Kaladp0001s0123.1, Kaladp0001s0130.1, Kaladp0001s0133.1, Kaladp0001s0135.1, Kaladp0001s0175.1, Kaladp0001s0207.1, Kaladp0001s0223.1, Kaladp0001s0230.1, Kaladp0001s0231.1, Kaladp0001s0257.1, Kaladp0001s0274.1, Kaladp0001s0305.1, Kaladp0001s0316.1, Kaladp0001s0323.1, Kaladp0001s0324.1,…
Kalanchoe fedtschenkoi	2	GO:0019760	glucosinolate metabolic process	[4, 5, 6, 7]	[Group17, Group22]	32	35.9551	7.48648e-08	6.01913e-05	{Group17=4.7852336340302596E-15, Group22=5.872999311906937E-22}	{Group17=9.091943904657493E-14, Group22=1.3507898417385955E-20}	[Kaladp0001s0207.1, Kaladp0007s0071.1, Kaladp0008s0341.1, Kaladp0011s0475.1, Kaladp0011s0563.1, Kaladp0011s0575.1, Kaladp0030s0029.1, Kaladp0030s0099.1, Kaladp0031s0127.1, Kaladp0039s0569.1, Kaladp0039s0673.1, Kaladp0043s0258.1, Kaladp0053s0535.1, Kaladp0058s0527.1, Kaladp0061s0056.1, Kaladp0063s0038.1, Kaladp0076s0026.1, Kaladp0076s0154.1, Kaladp0081s0034.1, Kaladp0098s0175.1, Kaladp0167s0010.1,…	[Kaladp0001s0207.1, Kaladp0003s0006.1, Kaladp0007s0071.1, Kaladp0008s0341.1, Kaladp0008s0849.1, Kaladp0010s0125.1, Kaladp0011s0360.1, Kaladp0011s0475.1, Kaladp0011s0563.1, Kaladp0011s0575.1, Kaladp0011s0720.1, Kaladp0011s0884.1, Kaladp0011s1294.1, Kaladp0016s0029.1, Kaladp0016s0230.1, Kaladp0018s0188.1, Kaladp0024s0355.1, Kaladp0024s0914.1, Kaladp0026s0025.1, Kaladp0027s0073.1, Kaladp0030s0029.1,…
Kalanchoe fedtschenkoi	2	GO:0019761	glucosinolate biosynthetic process	[5, 6, 7, 8]	[Group17, Group22]	26	32.5	1.03977e-05	0.00796462	{Group17=4.7852336340302596E-15, Group22=5.872999311906937E-22}	{Group17=9.091943904657493E-14, Group22=1.3507898417385955E-20}	[Kaladp0007s0071.1, Kaladp0008s0341.1, Kaladp0011s0475.1, Kaladp0011s0563.1, Kaladp0011s0575.1, Kaladp0030s0029.1, Kaladp0030s0099.1, Kaladp0031s0127.1, Kaladp0039s0569.1, Kaladp0039s0673.1, Kaladp0053s0535.1, Kaladp0061s0056.1, Kaladp0063s0038.1, Kaladp0076s0154.1, Kaladp0081s0034.1, Kaladp0167s0010.1, Kaladp0265s0001.1, Kaladp0279s0004.1, Kaladp0621s0001.1, Kaladp0623s0006.1, Kaladp0623s0008.1,…	[Kaladp0003s0006.1, Kaladp0007s0071.1, Kaladp0008s0341.1, Kaladp0008s0849.1, Kaladp0010s0125.1, Kaladp0011s0360.1, Kaladp0011s0475.1, Kaladp0011s0563.1, Kaladp0011s0575.1, Kaladp0011s0720.1, Kaladp0011s1294.1, Kaladp0016s0029.1, Kaladp0016s0230.1, Kaladp0018s0188.1, Kaladp0024s0355.1, Kaladp0024s0914.1, Kaladp0026s0025.1, Kaladp0027s0073.1, Kaladp0030s0029.1, Kaladp0030s0099.1, Kaladp0031s0127.1,…
Kalanchoe fedtschenkoi	2	GO:0022613	ribonucleoprotein complex biogenesis	[3]	[Group16]	78	25.9136	5.6003e-09	4.59785e-06	{Group16=7.752093095761874E-7}	{Group16=6.976883786185686E-6}	[Kaladp0001s0049.1, Kaladp0001s0257.1, Kaladp0001s0317.1, Kaladp0003s0129.1, Kaladp0008s0341.1, Kaladp0008s0608.1, Kaladp0008s0716.1, Kaladp0008s0864.1, Kaladp0010s0062.1, Kaladp0011s0418.1, Kaladp0011s1317.1, Kaladp0012s0094.1, Kaladp0016s0106.1, Kaladp0019s0017.1, Kaladp0022s0111.1, Kaladp0022s0247.1, Kaladp0024s0238.1, Kaladp0024s0713.1, Kaladp0024s0777.1, Kaladp0024s0950.1, Kaladp0035s0060.1,…	[Kaladp0001s0049.1, Kaladp0001s0131.1, Kaladp0001s0257.1, Kaladp0001s0316.1, Kaladp0001s0317.1, Kaladp0001s0330.1, Kaladp0003s0129.1, Kaladp0008s0161.1, Kaladp0008s0341.1, Kaladp0008s0367.1, Kaladp0008s0449.1, Kaladp0008s0450.1, Kaladp0008s0608.1, Kaladp0008s0716.1, Kaladp0008s0864.1, Kaladp0010s0062.1, Kaladp0010s0103.1, Kaladp0010s0156.1, Kaladp0010s0187.1, Kaladp0010s0204.1, Kaladp0011s0044.1,…
Kalanchoe fedtschenkoi	2	GO:0032787	monocarboxylic acid metabolic process	[6]	[Group21, Group22]	196	22.1971	3.03722e-13	2.56949e-10	{Group21=6.634810931268096E-20, Group22=5.872999311906937E-22}	{Group21=1.459658404878981E-18, Group22=1.3507898417385955E-20}	[Kaladp0001s0016.1, Kaladp0001s0021.1, Kaladp0001s0207.1, Kaladp0001s0257.1, Kaladp0001s0274.1, Kaladp0002s0083.1, Kaladp0002s0084.1, Kaladp0003s0052.1, Kaladp0003s0142.1, Kaladp0007s0038.1, Kaladp0008s0341.1, Kaladp0008s0417.1, Kaladp0008s0644.1, Kaladp0011s0093.1, Kaladp0011s0109.1, Kaladp0011s0418.1, Kaladp0011s0475.1, Kaladp0011s0563.1, Kaladp0011s0573.1, Kaladp0011s0703.1, Kaladp0011s0855.1,…	[Kaladp0001s0002.1, Kaladp0001s0016.1, Kaladp0001s0021.1, Kaladp0001s0054.1, Kaladp0001s0115.1, Kaladp0001s0123.1, Kaladp0001s0135.1, Kaladp0001s0207.1, Kaladp0001s0223.1, Kaladp0001s0257.1, Kaladp0001s0274.1, Kaladp0001s0305.1, Kaladp0001s0316.1, Kaladp0001s0324.1, Kaladp0002s0006.1, Kaladp0002s0083.1, Kaladp0002s0084.1, Kaladp0002s0121.1, Kaladp0003s0017.1, Kaladp0003s0042.1, Kaladp0003s0052.1,…
Kalanchoe fedtschenkoi	2	GO:0033365	protein localization to organelle	[5]	[Group19]	94	26.6289	3.08561e-11	2.57648e-08	{Group19=2.128481167017985E-8}	{Group19=2.979873633825179E-7}	[Kaladp0001s0016.1, Kaladp0004s0008.1, Kaladp0007s0097.1, Kaladp0008s0098.1, Kaladp0008s0175.1, Kaladp0008s0357.1, Kaladp0008s0757.1, Kaladp0010s0025.1, Kaladp0011s0249.1, Kaladp0011s0386.1, Kaladp0011s0584.1, Kaladp0012s0023.1, Kaladp0012s0058.1, Kaladp0015s0170.1, Kaladp0016s0118.1, Kaladp0016s0348.1, Kaladp0020s0193.1, Kaladp0024s0635.1, Kaladp0024s0777.1, Kaladp0029s0054.1, Kaladp0029s0087.1,…	[Kaladp0001s0016.1, Kaladp0001s0045.1, Kaladp0001s0164.1, Kaladp0001s0167.1, Kaladp0001s0296.1, Kaladp0001s0330.1, Kaladp0003s0136.1, Kaladp0004s0008.1, Kaladp0007s0097.1, Kaladp0008s0098.1, Kaladp0008s0175.1, Kaladp0008s0357.1, Kaladp0008s0389.1, Kaladp0008s0467.1, Kaladp0008s0487.1, Kaladp0008s0647.1, Kaladp0008s0674.1, Kaladp0008s0757.1, Kaladp0008s0809.1, Kaladp0010s0025.1, Kaladp0010s0111.1,…
Kalanchoe fedtschenkoi	2	GO:0034613	cellular protein localization	[4]	[Group19]	155	20.0258	1.73383e-07	0.000138533	{Group19=2.128481167017985E-8}	{Group19=2.979873633825179E-7}	[Kaladp0001s0016.1, Kaladp0001s0207.1, Kaladp0001s0239.1, Kaladp0001s0257.1, Kaladp0004s0008.1, Kaladp0007s0008.1, Kaladp0007s0097.1, Kaladp0008s0098.1, Kaladp0008s0175.1, Kaladp0008s0357.1, Kaladp0008s0525.1, Kaladp0008s0757.1, Kaladp0010s0025.1, Kaladp0011s0249.1, Kaladp0011s0386.1, Kaladp0011s0584.1, Kaladp0011s0945.1, Kaladp0012s0023.1, Kaladp0012s0058.1, Kaladp0015s0036.1, Kaladp0015s0038.1,…	[Kaladp0001s0009.1, Kaladp0001s0016.1, Kaladp0001s0045.1, Kaladp0001s0117.1, Kaladp0001s0123.1, Kaladp0001s0164.1, Kaladp0001s0167.1, Kaladp0001s0207.1, Kaladp0001s0239.1, Kaladp0001s0257.1, Kaladp0001s0296.1, Kaladp0001s0330.1, Kaladp0002s0012.1, Kaladp0002s0052.1, Kaladp0002s0125.1, Kaladp0002s0126.1, Kaladp0003s0136.1, Kaladp0004s0008.1, Kaladp0007s0008.1, Kaladp0007s0040.1, Kaladp0007s0047.1,…
Kalanchoe fedtschenkoi	2	GO:0034641	cellular nitrogen compound metabolic process	[3]	[Group20]	772	16.9782	2.38234e-15	2.02975e-12	{Group20=1.5885243163751416E-19}	{Group20=3.3359010643877974E-18}	[Kaladp0001s0003.1, Kaladp0001s0015.1, Kaladp0001s0021.1, Kaladp0001s0049.1, Kaladp0001s0094.1, Kaladp0001s0109.1, Kaladp0001s0151.1, Kaladp0001s0165.1, Kaladp0001s0171.1, Kaladp0001s0199.1, Kaladp0001s0202.1, Kaladp0001s0207.1, Kaladp0001s0210.1, Kaladp0001s0257.1, Kaladp0001s0317.1, Kaladp0002s0071.1, Kaladp0003s0039.1, Kaladp0003s0051.1, Kaladp0003s0052.1, Kaladp0003s0108.1, Kaladp0003s0129.1,…	[Kaladp0001s0003.1, Kaladp0001s0015.1, Kaladp0001s0021.1, Kaladp0001s0035.1, Kaladp0001s0049.1, Kaladp0001s0050.1, Kaladp0001s0054.1, Kaladp0001s0060.1, Kaladp0001s0082.1, Kaladp0001s0094.1, Kaladp0001s0095.1, Kaladp0001s0103.1, Kaladp0001s0106.1, Kaladp0001s0109.1, Kaladp0001s0111.1, Kaladp0001s0115.1, Kaladp0001s0117.1, Kaladp0001s0123.1, Kaladp0001s0129.1, Kaladp0001s0131.1, Kaladp0001s0133.1,…
Kalanchoe fedtschenkoi	2	GO:0034660	ncRNA metabolic process	[5, 6, 7]	[Group16]	85	21.4646	7.50408e-06	0.00577814	{Group16=7.752093095761874E-7}	{Group16=6.976883786185686E-6}	[Kaladp0001s0049.1, Kaladp0001s0257.1, Kaladp0001s0317.1, Kaladp0003s0108.1, Kaladp0003s0129.1, Kaladp0008s0341.1, Kaladp0008s0608.1, Kaladp0011s0836.1, Kaladp0011s0843.1, Kaladp0012s0061.1, Kaladp0012s0094.1, Kaladp0016s0106.1, Kaladp0017s0037.1, Kaladp0019s0017.1, Kaladp0022s0111.1, Kaladp0022s0247.1, Kaladp0024s0238.1, Kaladp0024s0777.1, Kaladp0024s0950.1, Kaladp0028s0089.1, Kaladp0030s0046.1,…	[Kaladp0001s0049.1, Kaladp0001s0257.1, Kaladp0001s0316.1, Kaladp0001s0317.1, Kaladp0001s0323.1, Kaladp0001s0330.1, Kaladp0003s0045.1, Kaladp0003s0108.1, Kaladp0003s0129.1, Kaladp0005s0045.1, Kaladp0006s0012.1, Kaladp0006s0077.1, Kaladp0007s0099.1, Kaladp0008s0161.1, Kaladp0008s0341.1, Kaladp0008s0533.1, Kaladp0008s0608.1, Kaladp0008s0666.1, Kaladp0010s0103.1, Kaladp0010s0187.1, Kaladp0010s0204.1,…
Kalanchoe fedtschenkoi	2	GO:0042180	cellular ketone metabolic process	[3]	[Group00]	36	29.7521	2.42832e-06	0.00190138	{Group00=2.4283232922069165E-6}	{Group00=1.9426586337655332E-5}	[Kaladp0001s0257.1, Kaladp0003s0051.1, Kaladp0011s0703.1, Kaladp0011s1242.1, Kaladp0022s0111.1, Kaladp0036s0291.1, Kaladp0037s0094.1, Kaladp0037s0114.1, Kaladp0037s0218.1, Kaladp0039s0569.1, Kaladp0040s0434.1, Kaladp0040s0644.1, Kaladp0048s0276.1, Kaladp0048s0582.1, Kaladp0050s0165.1, Kaladp0050s0223.1, Kaladp0053s0283.1, Kaladp0059s0084.1, Kaladp0059s0090.1, Kaladp0060s0119.1, Kaladp0061s0056.1,…	[Kaladp0001s0257.1, Kaladp0001s0316.1, Kaladp0003s0051.1, Kaladp0011s0233.1, Kaladp0011s0649.1, Kaladp0011s0703.1, Kaladp0011s1242.1, Kaladp0018s0025.1, Kaladp0018s0303.1, Kaladp0019s0005.1, Kaladp0020s0023.1, Kaladp0020s0079.1, Kaladp0021s0095.1, Kaladp0022s0111.1, Kaladp0022s0172.1, Kaladp0023s0092.1, Kaladp0024s0150.1, Kaladp0034s0052.1, Kaladp0036s0067.1, Kaladp0036s0285.1, Kaladp0036s0291.1,…
Kalanchoe fedtschenkoi	2	GO:0042254	ribosome biogenesis	[4]	[Group16]	69	25.5556	7.56829e-08	6.07733e-05	{Group16=7.752093095761874E-7}	{Group16=6.976883786185686E-6}	[Kaladp0001s0049.1, Kaladp0001s0257.1, Kaladp0001s0317.1, Kaladp0003s0129.1, Kaladp0008s0341.1, Kaladp0008s0608.1, Kaladp0008s0864.1, Kaladp0011s0418.1, Kaladp0011s1317.1, Kaladp0012s0094.1, Kaladp0016s0106.1, Kaladp0019s0017.1, Kaladp0022s0111.1, Kaladp0022s0247.1, Kaladp0024s0238.1, Kaladp0024s0713.1, Kaladp0024s0777.1, Kaladp0024s0950.1, Kaladp0035s0060.1, Kaladp0036s0274.1, Kaladp0037s0033.1,…	[Kaladp0001s0049.1, Kaladp0001s0131.1, Kaladp0001s0257.1, Kaladp0001s0316.1, Kaladp0001s0317.1, Kaladp0001s0330.1, Kaladp0003s0129.1, Kaladp0008s0161.1, Kaladp0008s0341.1, Kaladp0008s0367.1, Kaladp0008s0449.1, Kaladp0008s0450.1, Kaladp0008s0608.1, Kaladp0008s0864.1, Kaladp0010s0103.1, Kaladp0010s0156.1, Kaladp0010s0187.1, Kaladp0010s0204.1, Kaladp0011s0344.1, Kaladp0011s0382.1, Kaladp0011s0418.1,…
Kalanchoe fedtschenkoi	2	GO:0042743	hydrogen peroxide metabolic process	[4]	[Group10, Group22]	48	26.087	3.77758e-06	0.00295029	{Group10=4.442522176349122E-6, Group22=5.872999311906937E-22}	{Group10=3.1097655234443855E-5, Group22=1.3507898417385955E-20}	[Kaladp0001s0016.1, Kaladp0001s0207.1, Kaladp0001s0257.1, Kaladp0003s0142.1, Kaladp0008s0608.1, Kaladp0008s0808.1, Kaladp0011s0825.1, Kaladp0015s0036.1, Kaladp0015s0038.1, Kaladp0016s0252.1, Kaladp0018s0178.1, Kaladp0019s0017.1, Kaladp0022s0006.1, Kaladp0022s0111.1, Kaladp0022s0133.1, Kaladp0024s0111.1, Kaladp0024s0704.1, Kaladp0030s0029.1, Kaladp0030s0099.1, Kaladp0038s0104.1, Kaladp0040s0593.1,…	[Kaladp0001s0016.1, Kaladp0001s0117.1, Kaladp0001s0207.1, Kaladp0001s0257.1, Kaladp0002s0101.1, Kaladp0003s0087.1, Kaladp0003s0142.1, Kaladp0006s0014.1, Kaladp0008s0149.1, Kaladp0008s0302.1, Kaladp0008s0580.1, Kaladp0008s0608.1, Kaladp0008s0808.1, Kaladp0010s0125.1, Kaladp0010s0131.1, Kaladp0011s0449.1, Kaladp0011s0745.1, Kaladp0011s0825.1, Kaladp0011s1070.1, Kaladp0011s1110.1, Kaladp0011s1354.1,…
Kalanchoe fedtschenkoi	2	GO:0043043	peptide biosynthetic process	[5, 6]	[Group20]	164	19.5938	3.27133e-07	0.000260398	{Group20=1.5885243163751416E-19}	{Group20=3.3359010643877974E-18}	[Kaladp0001s0015.1, Kaladp0001s0094.1, Kaladp0001s0171.1, Kaladp0001s0202.1, Kaladp0001s0207.1, Kaladp0003s0151.1, Kaladp0005s0010.1, Kaladp0005s0029.1, Kaladp0008s0583.1, Kaladp0008s0716.1, Kaladp0008s0887.1, Kaladp0009s0047.1, Kaladp0009s0048.1, Kaladp0010s0062.1, Kaladp0011s0014.1, Kaladp0011s0177.1, Kaladp0011s0187.1, Kaladp0011s0188.1, Kaladp0011s0282.1, Kaladp0011s0418.1, Kaladp0011s0601.1,…	[Kaladp0001s0015.1, Kaladp0001s0094.1, Kaladp0001s0111.1, Kaladp0001s0129.1, Kaladp0001s0131.1, Kaladp0001s0171.1, Kaladp0001s0202.1, Kaladp0001s0207.1, Kaladp0001s0282.1, Kaladp0001s0323.1, Kaladp0002s0109.1, Kaladp0002s0113.1, Kaladp0002s0131.1, Kaladp0003s0026.1, Kaladp0003s0151.1, Kaladp0003s0162.1, Kaladp0004s0003.1, Kaladp0004s0010.1, Kaladp0004s0028.1, Kaladp0004s0040.1, Kaladp0005s0007.1,…
Kalanchoe fedtschenkoi	2	GO:0043414	macromolecule methylation	[3, 4, 5]	[Group11]	81	25.3125	9.10341e-09	7.44659e-06	{Group11=4.708730391457287E-8}	{Group11=5.179603430603015E-7}	[Kaladp0001s0049.1, Kaladp0002s0071.1, Kaladp0003s0108.1, Kaladp0003s0129.1, Kaladp0007s0028.1, Kaladp0007s0097.1, Kaladp0008s0098.1, Kaladp0008s0317.1, Kaladp0011s0418.1, Kaladp0011s0584.1, Kaladp0011s0612.1, Kaladp0011s0724.1, Kaladp0012s0058.1, Kaladp0015s0190.1, Kaladp0015s0194.1, Kaladp0016s0106.1, Kaladp0022s0073.1, Kaladp0022s0247.1, Kaladp0024s0241.1, Kaladp0024s0777.1, Kaladp0024s0918.1,…	[Kaladp0001s0049.1, Kaladp0002s0071.1, Kaladp0003s0037.1, Kaladp0003s0108.1, Kaladp0003s0127.1, Kaladp0003s0129.1, Kaladp0006s0037.1, Kaladp0007s0028.1, Kaladp0007s0097.1, Kaladp0008s0010.1, Kaladp0008s0098.1, Kaladp0008s0113.1, Kaladp0008s0165.1, Kaladp0008s0180.1, Kaladp0008s0317.1, Kaladp0008s0458.1, Kaladp0008s0829.1, Kaladp0010s0204.1, Kaladp0011s0067.1, Kaladp0011s0240.1, Kaladp0011s0418.1,…
Kalanchoe fedtschenkoi	2	GO:0043436	oxoacid metabolic process	[4]	[Group22]	300	19.9734	1.92948e-13	1.63427e-10	{Group22=5.872999311906937E-22}	{Group22=1.3507898417385955E-20}	[Kaladp0001s0016.1, Kaladp0001s0021.1, Kaladp0001s0175.1, Kaladp0001s0207.1, Kaladp0001s0230.1, Kaladp0001s0257.1, Kaladp0001s0274.1, Kaladp0002s0083.1, Kaladp0002s0084.1, Kaladp0003s0051.1, Kaladp0003s0052.1, Kaladp0003s0142.1, Kaladp0007s0038.1, Kaladp0007s0071.1, Kaladp0008s0192.1, Kaladp0008s0341.1, Kaladp0008s0417.1, Kaladp0008s0644.1, Kaladp0009s0076.1, Kaladp0011s0093.1, Kaladp0011s0109.1,…	[Kaladp0001s0002.1, Kaladp0001s0016.1, Kaladp0001s0021.1, Kaladp0001s0054.1, Kaladp0001s0099.1, Kaladp0001s0115.1, Kaladp0001s0123.1, Kaladp0001s0130.1, Kaladp0001s0133.1, Kaladp0001s0135.1, Kaladp0001s0175.1, Kaladp0001s0207.1, Kaladp0001s0223.1, Kaladp0001s0230.1, Kaladp0001s0231.1, Kaladp0001s0257.1, Kaladp0001s0274.1, Kaladp0001s0305.1, Kaladp0001s0316.1, Kaladp0001s0323.1, Kaladp0001s0324.1,…
Kalanchoe fedtschenkoi	2	GO:0043603	cellular amide metabolic process	[4]	[Group20]	174	18.5304	5.56205e-06	0.00431615	{Group20=1.5885243163751416E-19}	{Group20=3.3359010643877974E-18}	[Kaladp0001s0015.1, Kaladp0001s0094.1, Kaladp0001s0171.1, Kaladp0001s0202.1, Kaladp0001s0207.1, Kaladp0003s0151.1, Kaladp0005s0010.1, Kaladp0005s0029.1, Kaladp0008s0583.1, Kaladp0008s0644.1, Kaladp0008s0716.1, Kaladp0008s0723.1, Kaladp0008s0887.1, Kaladp0009s0047.1, Kaladp0009s0048.1, Kaladp0010s0062.1, Kaladp0011s0014.1, Kaladp0011s0177.1, Kaladp0011s0187.1, Kaladp0011s0188.1, Kaladp0011s0282.1,…	[Kaladp0001s0015.1, Kaladp0001s0094.1, Kaladp0001s0111.1, Kaladp0001s0115.1, Kaladp0001s0129.1, Kaladp0001s0131.1, Kaladp0001s0167.1, Kaladp0001s0171.1, Kaladp0001s0202.1, Kaladp0001s0207.1, Kaladp0001s0282.1, Kaladp0001s0323.1, Kaladp0002s0109.1, Kaladp0002s0113.1, Kaladp0002s0131.1, Kaladp0003s0026.1, Kaladp0003s0151.1, Kaladp0003s0162.1, Kaladp0004s0003.1, Kaladp0004s0010.1, Kaladp0004s0028.1,…
Kalanchoe fedtschenkoi	2	GO:0043604	amide biosynthetic process	[5]	[Group20]	166	19.0805	1.54863e-06	0.00121877	{Group20=1.5885243163751416E-19}	{Group20=3.3359010643877974E-18}	[Kaladp0001s0015.1, Kaladp0001s0094.1, Kaladp0001s0171.1, Kaladp0001s0202.1, Kaladp0001s0207.1, Kaladp0003s0151.1, Kaladp0005s0010.1, Kaladp0005s0029.1, Kaladp0008s0583.1, Kaladp0008s0644.1, Kaladp0008s0716.1, Kaladp0008s0887.1, Kaladp0009s0047.1, Kaladp0009s0048.1, Kaladp0010s0062.1, Kaladp0011s0014.1, Kaladp0011s0177.1, Kaladp0011s0187.1, Kaladp0011s0188.1, Kaladp0011s0282.1, Kaladp0011s0418.1,…	[Kaladp0001s0015.1, Kaladp0001s0094.1, Kaladp0001s0111.1, Kaladp0001s0115.1, Kaladp0001s0129.1, Kaladp0001s0131.1, Kaladp0001s0171.1, Kaladp0001s0202.1, Kaladp0001s0207.1, Kaladp0001s0282.1, Kaladp0001s0323.1, Kaladp0002s0109.1, Kaladp0002s0113.1, Kaladp0002s0131.1, Kaladp0003s0026.1, Kaladp0003s0151.1, Kaladp0003s0162.1, Kaladp0004s0003.1, Kaladp0004s0010.1, Kaladp0004s0028.1, Kaladp0004s0040.1,…
Kalanchoe fedtschenkoi	2	GO:0044248	cellular catabolic process	[3]	[Group22]	193	19.7746	1.3594e-08	1.11063e-05	{Group22=5.872999311906937E-22}	{Group22=1.3507898417385955E-20}	[Kaladp0001s0016.1, Kaladp0001s0021.1, Kaladp0001s0057.1, Kaladp0001s0199.1, Kaladp0001s0207.1, Kaladp0001s0257.1, Kaladp0002s0001.1, Kaladp0002s0083.1, Kaladp0002s0084.1, Kaladp0003s0039.1, Kaladp0003s0142.1, Kaladp0007s0038.1, Kaladp0007s0059.1, Kaladp0008s0232.1, Kaladp0008s0341.1, Kaladp0008s0417.1, Kaladp0008s0608.1, Kaladp0008s0723.1, Kaladp0008s0757.1, Kaladp0008s0808.1, Kaladp0009s0076.1,…	[Kaladp0001s0016.1, Kaladp0001s0021.1, Kaladp0001s0057.1, Kaladp0001s0061.1, Kaladp0001s0093.1, Kaladp0001s0123.1, Kaladp0001s0135.1, Kaladp0001s0186.1, Kaladp0001s0199.1, Kaladp0001s0207.1, Kaladp0001s0223.1, Kaladp0001s0257.1, Kaladp0001s0305.1, Kaladp0001s0324.1, Kaladp0002s0001.1, Kaladp0002s0046.1, Kaladp0002s0083.1, Kaladp0002s0084.1, Kaladp0002s0101.1, Kaladp0002s0107.1, Kaladp0003s0028.1,…
Kalanchoe fedtschenkoi	2	GO:0044249	cellular biosynthetic process	[3]	[Group20]	765	16.3601	2.36113e-11	1.9739e-08	{Group20=1.5885243163751416E-19}	{Group20=3.3359010643877974E-18}	[Kaladp0001s0003.1, Kaladp0001s0015.1, Kaladp0001s0021.1, Kaladp0001s0049.1, Kaladp0001s0094.1, Kaladp0001s0109.1, Kaladp0001s0151.1, Kaladp0001s0171.1, Kaladp0001s0175.1, Kaladp0001s0202.1, Kaladp0001s0207.1, Kaladp0001s0230.1, Kaladp0001s0257.1, Kaladp0001s0274.1, Kaladp0002s0071.1, Kaladp0002s0083.1, Kaladp0002s0084.1, Kaladp0002s0106.1, Kaladp0003s0039.1, Kaladp0003s0108.1, Kaladp0003s0142.1,…	[Kaladp0001s0002.1, Kaladp0001s0003.1, Kaladp0001s0015.1, Kaladp0001s0021.1, Kaladp0001s0049.1, Kaladp0001s0050.1, Kaladp0001s0054.1, Kaladp0001s0060.1, Kaladp0001s0061.1, Kaladp0001s0082.1, Kaladp0001s0094.1, Kaladp0001s0095.1, Kaladp0001s0103.1, Kaladp0001s0106.1, Kaladp0001s0109.1, Kaladp0001s0111.1, Kaladp0001s0115.1, Kaladp0001s0117.1, Kaladp0001s0129.1, Kaladp0001s0131.1, Kaladp0001s0133.1,…
Kalanchoe fedtschenkoi	2	GO:0044271	cellular nitrogen compound biosynthetic process	[4]	[Group20]	480	15.931	1.45203e-05	0.0110354	{Group20=1.5885243163751416E-19}	{Group20=3.3359010643877974E-18}	[Kaladp0001s0015.1, Kaladp0001s0021.1, Kaladp0001s0049.1, Kaladp0001s0094.1, Kaladp0001s0109.1, Kaladp0001s0151.1, Kaladp0001s0171.1, Kaladp0001s0202.1, Kaladp0001s0207.1, Kaladp0001s0257.1, Kaladp0002s0071.1, Kaladp0003s0108.1, Kaladp0003s0151.1, Kaladp0005s0010.1, Kaladp0005s0029.1, Kaladp0007s0097.1, Kaladp0008s0133.1, Kaladp0008s0267.1, Kaladp0008s0341.1, Kaladp0008s0352.1, Kaladp0008s0583.1,…	[Kaladp0001s0015.1, Kaladp0001s0021.1, Kaladp0001s0049.1, Kaladp0001s0050.1, Kaladp0001s0060.1, Kaladp0001s0094.1, Kaladp0001s0095.1, Kaladp0001s0103.1, Kaladp0001s0106.1, Kaladp0001s0109.1, Kaladp0001s0111.1, Kaladp0001s0115.1, Kaladp0001s0117.1, Kaladp0001s0129.1, Kaladp0001s0131.1, Kaladp0001s0135.1, Kaladp0001s0151.1, Kaladp0001s0171.1, Kaladp0001s0172.1, Kaladp0001s0173.1, Kaladp0001s0180.1,…
Kalanchoe fedtschenkoi	2	GO:0044272	sulfur compound biosynthetic process	[4]	[Group17, Group21, Group22]	84	24.7788	1.40139e-08	1.14353e-05	{Group17=4.7852336340302596E-15, Group21=6.634810931268096E-20, Group22=5.872999311906937E-22}	{Group17=9.091943904657493E-14, Group21=1.459658404878981E-18, Group22=1.3507898417385955E-20}	[Kaladp0001s0207.1, Kaladp0001s0257.1, Kaladp0007s0071.1, Kaladp0008s0192.1, Kaladp0008s0341.1, Kaladp0008s0644.1, Kaladp0011s0475.1, Kaladp0011s0563.1, Kaladp0011s0575.1, Kaladp0011s1186.1, Kaladp0015s0036.1, Kaladp0015s0038.1, Kaladp0015s0080.1, Kaladp0016s0252.1, Kaladp0018s0178.1, Kaladp0021s0051.1, Kaladp0022s0111.1, Kaladp0024s0658.1, Kaladp0030s0029.1, Kaladp0030s0099.1, Kaladp0031s0127.1,…	[Kaladp0001s0133.1, Kaladp0001s0207.1, Kaladp0001s0257.1, Kaladp0001s0316.1, Kaladp0001s0324.1, Kaladp0002s0006.1, Kaladp0003s0006.1, Kaladp0005s0070.1, Kaladp0007s0071.1, Kaladp0008s0005.1, Kaladp0008s0099.1, Kaladp0008s0161.1, Kaladp0008s0192.1, Kaladp0008s0341.1, Kaladp0008s0567.1, Kaladp0008s0644.1, Kaladp0008s0849.1, Kaladp0008s0875.1, Kaladp0010s0052.1, Kaladp0010s0101.1, Kaladp0010s0113.1,…
Kalanchoe fedtschenkoi	2	GO:0044282	small molecule catabolic process	[3]	[Group22]	89	25.2125	2.09277e-09	1.72863e-06	{Group22=5.872999311906937E-22}	{Group22=1.3507898417385955E-20}	[Kaladp0001s0016.1, Kaladp0001s0021.1, Kaladp0001s0207.1, Kaladp0001s0257.1, Kaladp0002s0083.1, Kaladp0002s0084.1, Kaladp0008s0341.1, Kaladp0008s0417.1, Kaladp0009s0076.1, Kaladp0015s0036.1, Kaladp0015s0038.1, Kaladp0015s0170.1, Kaladp0016s0120.1, Kaladp0016s0252.1, Kaladp0016s0367.1, Kaladp0018s0178.1, Kaladp0018s0279.1, Kaladp0022s0006.1, Kaladp0022s0111.1, Kaladp0024s0111.1, Kaladp0024s0866.1,…	[Kaladp0001s0016.1, Kaladp0001s0021.1, Kaladp0001s0135.1, Kaladp0001s0207.1, Kaladp0001s0223.1, Kaladp0001s0257.1, Kaladp0001s0324.1, Kaladp0002s0083.1, Kaladp0002s0084.1, Kaladp0003s0024.1, Kaladp0007s0042.1, Kaladp0008s0006.1, Kaladp0008s0341.1, Kaladp0008s0417.1, Kaladp0008s0809.1, Kaladp0009s0076.1, Kaladp0010s0131.1, Kaladp0011s0056.1, Kaladp0011s0209.1, Kaladp0011s0363.1, Kaladp0011s0536.1,…
Kalanchoe fedtschenkoi	2	GO:0044283	small molecule biosynthetic process	[3]	[Group22]	183	20.5157	1.86762e-09	1.54452e-06	{Group22=5.872999311906937E-22}	{Group22=1.3507898417385955E-20}	[Kaladp0001s0175.1, Kaladp0001s0207.1, Kaladp0001s0230.1, Kaladp0001s0257.1, Kaladp0001s0274.1, Kaladp0002s0083.1, Kaladp0002s0084.1, Kaladp0003s0142.1, Kaladp0007s0038.1, Kaladp0008s0192.1, Kaladp0008s0341.1, Kaladp0008s0417.1, Kaladp0008s0644.1, Kaladp0010s0080.1, Kaladp0011s0093.1, Kaladp0011s0109.1, Kaladp0011s0703.1, Kaladp0011s1105.1, Kaladp0011s1186.1, Kaladp0011s1242.1, Kaladp0015s0036.1,…	[Kaladp0001s0002.1, Kaladp0001s0054.1, Kaladp0001s0115.1, Kaladp0001s0133.1, Kaladp0001s0175.1, Kaladp0001s0207.1, Kaladp0001s0213.1, Kaladp0001s0223.1, Kaladp0001s0230.1, Kaladp0001s0231.1, Kaladp0001s0257.1, Kaladp0001s0274.1, Kaladp0001s0316.1, Kaladp0001s0324.1, Kaladp0001s0325.1, Kaladp0002s0006.1, Kaladp0002s0073.1, Kaladp0002s0083.1, Kaladp0002s0084.1, Kaladp0002s0121.1, Kaladp0003s0017.1,…
Kalanchoe fedtschenkoi	2	GO:0044550	secondary metabolite biosynthetic process	[3]	[Group09, Group17]	47	30.3226	3.94034e-08	3.1838e-05	{Group09=3.940343487300445E-8, Group17=4.7852336340302596E-15}	{Group09=4.7284121847605344E-7, Group17=9.091943904657493E-14}	[Kaladp0002s0083.1, Kaladp0002s0084.1, Kaladp0007s0071.1, Kaladp0008s0341.1, Kaladp0008s0417.1, Kaladp0008s0693.1, Kaladp0011s0475.1, Kaladp0011s0563.1, Kaladp0011s0575.1, Kaladp0011s0700.1, Kaladp0015s0208.1, Kaladp0018s0068.1, Kaladp0024s0388.1, Kaladp0030s0029.1, Kaladp0030s0099.1, Kaladp0031s0127.1, Kaladp0037s0376.1, Kaladp0039s0569.1, Kaladp0039s0673.1, Kaladp0047s0038.1, Kaladp0048s0243.1,…	[Kaladp0002s0083.1, Kaladp0002s0084.1, Kaladp0003s0006.1, Kaladp0003s0115.1, Kaladp0005s0018.1, Kaladp0007s0071.1, Kaladp0007s0076.1, Kaladp0008s0341.1, Kaladp0008s0417.1, Kaladp0008s0693.1, Kaladp0008s0849.1, Kaladp0010s0125.1, Kaladp0011s0360.1, Kaladp0011s0475.1, Kaladp0011s0563.1, Kaladp0011s0575.1, Kaladp0011s0700.1, Kaladp0011s0720.1, Kaladp0011s0898.1, Kaladp0011s1294.1, Kaladp0015s0208.1,…
Kalanchoe fedtschenkoi	2	GO:0045184	establishment of protein localization	[3, 4]	[Group19]	161	18.4633	1.54268e-05	0.011709	{Group19=2.128481167017985E-8}	{Group19=2.979873633825179E-7}	[Kaladp0001s0016.1, Kaladp0001s0207.1, Kaladp0001s0239.1, Kaladp0001s0257.1, Kaladp0004s0008.1, Kaladp0006s0066.1, Kaladp0007s0008.1, Kaladp0007s0097.1, Kaladp0008s0098.1, Kaladp0008s0175.1, Kaladp0008s0357.1, Kaladp0008s0525.1, Kaladp0008s0757.1, Kaladp0010s0025.1, Kaladp0011s0249.1, Kaladp0011s0386.1, Kaladp0011s0584.1, Kaladp0011s0668.1, Kaladp0011s0945.1, Kaladp0012s0023.1, Kaladp0012s0058.1,…	[Kaladp0001s0009.1, Kaladp0001s0016.1, Kaladp0001s0045.1, Kaladp0001s0048.1, Kaladp0001s0054.1, Kaladp0001s0117.1, Kaladp0001s0123.1, Kaladp0001s0164.1, Kaladp0001s0167.1, Kaladp0001s0207.1, Kaladp0001s0239.1, Kaladp0001s0240.1, Kaladp0001s0257.1, Kaladp0001s0266.1, Kaladp0001s0296.1, Kaladp0001s0330.1, Kaladp0002s0012.1, Kaladp0002s0052.1, Kaladp0002s0125.1, Kaladp0002s0126.1, Kaladp0003s0093.1,…
Kalanchoe fedtschenkoi	2	GO:0046364	monosaccharide biosynthetic process	[4, 5]	[Group07]	29	29.2929	3.0958e-05	0.0232495	{Group07=3.0958011539806075E-5}	{Group07=1.238320461592243E-4}	[Kaladp0007s0038.1, Kaladp0011s0093.1, Kaladp0011s1105.1, Kaladp0024s0241.1, Kaladp0030s0029.1, Kaladp0030s0105.1, Kaladp0039s0353.1, Kaladp0039s0628.1, Kaladp0040s0295.1, Kaladp0040s0477.1, Kaladp0042s0364.1, Kaladp0045s0165.1, Kaladp0047s0086.1, Kaladp0047s0145.1, Kaladp0048s0003.1, Kaladp0057s0015.1, Kaladp0057s0073.1, Kaladp0059s0105.1, Kaladp0068s0278.1, Kaladp0092s0166.1, Kaladp0093s0013.1,…	[Kaladp0001s0054.1, Kaladp0001s0223.1, Kaladp0007s0038.1, Kaladp0011s0093.1, Kaladp0011s0702.1, Kaladp0011s1105.1, Kaladp0015s0059.1, Kaladp0015s0187.1, Kaladp0019s0079.1, Kaladp0022s0070.1, Kaladp0023s0088.1, Kaladp0023s0092.1, Kaladp0024s0241.1, Kaladp0024s0757.1, Kaladp0026s0117.1, Kaladp0028s0004.1, Kaladp0030s0029.1, Kaladp0030s0105.1, Kaladp0032s0350.1, Kaladp0032s0422.1, Kaladp0033s0188.1,…
Kalanchoe fedtschenkoi	2	GO:0046394	carboxylic acid biosynthetic process	[5, 6]	[Group22]	138	19.1136	1.09433e-05	0.00837161	{Group22=5.872999311906937E-22}	{Group22=1.3507898417385955E-20}	[Kaladp0001s0175.1, Kaladp0001s0207.1, Kaladp0001s0230.1, Kaladp0001s0257.1, Kaladp0001s0274.1, Kaladp0002s0083.1, Kaladp0002s0084.1, Kaladp0003s0142.1, Kaladp0008s0192.1, Kaladp0008s0341.1, Kaladp0008s0417.1, Kaladp0008s0644.1, Kaladp0011s0109.1, Kaladp0011s0703.1, Kaladp0011s1105.1, Kaladp0011s1186.1, Kaladp0015s0036.1, Kaladp0015s0038.1, Kaladp0015s0080.1, Kaladp0016s0011.1, Kaladp0016s0146.1,…	[Kaladp0001s0002.1, Kaladp0001s0115.1, Kaladp0001s0133.1, Kaladp0001s0175.1, Kaladp0001s0207.1, Kaladp0001s0230.1, Kaladp0001s0231.1, Kaladp0001s0257.1, Kaladp0001s0274.1, Kaladp0001s0316.1, Kaladp0001s0324.1, Kaladp0002s0006.1, Kaladp0002s0073.1, Kaladp0002s0083.1, Kaladp0002s0084.1, Kaladp0002s0121.1, Kaladp0003s0017.1, Kaladp0003s0080.1, Kaladp0003s0142.1, Kaladp0005s0040.1, Kaladp0005s0070.1,…
Kalanchoe fedtschenkoi	2	GO:0046395	carboxylic acid catabolic process	[5, 6]	[Group22]	65	28.6344	1.4776e-09	1.22345e-06	{Group22=5.872999311906937E-22}	{Group22=1.3507898417385955E-20}	[Kaladp0001s0016.1, Kaladp0001s0021.1, Kaladp0001s0207.1, Kaladp0001s0257.1, Kaladp0002s0083.1, Kaladp0002s0084.1, Kaladp0008s0341.1, Kaladp0008s0417.1, Kaladp0009s0076.1, Kaladp0015s0036.1, Kaladp0015s0038.1, Kaladp0015s0170.1, Kaladp0016s0120.1, Kaladp0016s0252.1, Kaladp0016s0367.1, Kaladp0018s0178.1, Kaladp0018s0279.1, Kaladp0022s0006.1, Kaladp0022s0111.1, Kaladp0024s0866.1, Kaladp0024s0980.1,…	[Kaladp0001s0016.1, Kaladp0001s0021.1, Kaladp0001s0135.1, Kaladp0001s0207.1, Kaladp0001s0223.1, Kaladp0001s0257.1, Kaladp0001s0324.1, Kaladp0002s0083.1, Kaladp0002s0084.1, Kaladp0008s0006.1, Kaladp0008s0341.1, Kaladp0008s0417.1, Kaladp0008s0809.1, Kaladp0009s0076.1, Kaladp0010s0131.1, Kaladp0011s0056.1, Kaladp0011s0209.1, Kaladp0011s0536.1, Kaladp0011s1024.1, Kaladp0011s1147.1, Kaladp0011s1341.1,…
Kalanchoe fedtschenkoi	2	GO:0046483	heterocycle metabolic process	[3]	[Group20]	673	17.0682	1.67465e-13	1.4201e-10	{Group20=1.5885243163751416E-19}	{Group20=3.3359010643877974E-18}	[Kaladp0001s0003.1, Kaladp0001s0015.1, Kaladp0001s0021.1, Kaladp0001s0049.1, Kaladp0001s0109.1, Kaladp0001s0151.1, Kaladp0001s0165.1, Kaladp0001s0171.1, Kaladp0001s0199.1, Kaladp0001s0207.1, Kaladp0001s0210.1, Kaladp0001s0257.1, Kaladp0001s0317.1, Kaladp0002s0071.1, Kaladp0003s0039.1, Kaladp0003s0051.1, Kaladp0003s0052.1, Kaladp0003s0108.1, Kaladp0003s0129.1, Kaladp0007s0038.1, Kaladp0007s0097.1,…	[Kaladp0001s0003.1, Kaladp0001s0015.1, Kaladp0001s0021.1, Kaladp0001s0035.1, Kaladp0001s0049.1, Kaladp0001s0050.1, Kaladp0001s0054.1, Kaladp0001s0060.1, Kaladp0001s0082.1, Kaladp0001s0095.1, Kaladp0001s0103.1, Kaladp0001s0109.1, Kaladp0001s0117.1, Kaladp0001s0123.1, Kaladp0001s0135.1, Kaladp0001s0151.1, Kaladp0001s0165.1, Kaladp0001s0171.1, Kaladp0001s0172.1, Kaladp0001s0173.1, Kaladp0001s0180.1,…
Kalanchoe fedtschenkoi	2	GO:0046496	nicotinamide nucleotide metabolic process	[6, 7, 8, 9]	[Group21]	91	26.7647	4.74605e-11	3.95821e-08	{Group21=6.634810931268096E-20}	{Group21=1.459658404878981E-18}	[Kaladp0001s0207.1, Kaladp0001s0257.1, Kaladp0003s0052.1, Kaladp0007s0038.1, Kaladp0008s0608.1, Kaladp0011s0093.1, Kaladp0011s0418.1, Kaladp0011s0475.1, Kaladp0011s0563.1, Kaladp0011s1040.1, Kaladp0011s1105.1, Kaladp0013s0007.1, Kaladp0018s0060.1, Kaladp0018s0178.1, Kaladp0019s0017.1, Kaladp0022s0111.1, Kaladp0024s0238.1, Kaladp0024s0602.1, Kaladp0024s0658.1, Kaladp0030s0029.1, Kaladp0030s0105.1,…	[Kaladp0001s0054.1, Kaladp0001s0123.1, Kaladp0001s0207.1, Kaladp0001s0223.1, Kaladp0001s0257.1, Kaladp0001s0305.1, Kaladp0001s0316.1, Kaladp0003s0052.1, Kaladp0003s0170.1, Kaladp0007s0038.1, Kaladp0008s0161.1, Kaladp0008s0490.1, Kaladp0008s0580.1, Kaladp0008s0608.1, Kaladp0008s0750.1, Kaladp0008s0849.1, Kaladp0010s0030.1, Kaladp0011s0093.1, Kaladp0011s0276.1, Kaladp0011s0344.1, Kaladp0011s0382.1,…
Kalanchoe fedtschenkoi	2	GO:0046907	intracellular transport	[3, 4]	[Group19]	170	19.7674	1.07282e-07	8.60402e-05	{Group19=2.128481167017985E-8}	{Group19=2.979873633825179E-7}	[Kaladp0001s0016.1, Kaladp0001s0207.1, Kaladp0001s0239.1, Kaladp0001s0257.1, Kaladp0004s0008.1, Kaladp0007s0008.1, Kaladp0007s0097.1, Kaladp0008s0098.1, Kaladp0008s0175.1, Kaladp0008s0357.1, Kaladp0008s0525.1, Kaladp0008s0790.1, Kaladp0011s0249.1, Kaladp0011s0386.1, Kaladp0011s0584.1, Kaladp0011s0945.1, Kaladp0011s1040.1, Kaladp0012s0023.1, Kaladp0012s0058.1, Kaladp0013s0012.1, Kaladp0015s0036.1,…	[Kaladp0001s0009.1, Kaladp0001s0016.1, Kaladp0001s0045.1, Kaladp0001s0117.1, Kaladp0001s0123.1, Kaladp0001s0164.1, Kaladp0001s0167.1, Kaladp0001s0207.1, Kaladp0001s0239.1, Kaladp0001s0257.1, Kaladp0001s0296.1, Kaladp0001s0330.1, Kaladp0002s0012.1, Kaladp0002s0052.1, Kaladp0002s0125.1, Kaladp0002s0126.1, Kaladp0003s0025.1, Kaladp0003s0136.1, Kaladp0004s0008.1, Kaladp0007s0008.1, Kaladp0007s0069.1,…
Kalanchoe fedtschenkoi	2	GO:0048193	Golgi vesicle transport	[5]	[Group02]	55	24.4444	6.56013e-06	0.00507754	{Group02=6.560131670481538E-6}	{Group02=3.936079002288923E-5}	[Kaladp0001s0165.1, Kaladp0002s0060.1, Kaladp0002s0095.1, Kaladp0008s0790.1, Kaladp0011s0182.1, Kaladp0011s0249.1, Kaladp0011s1133.1, Kaladp0015s0190.1, Kaladp0015s0194.1, Kaladp0016s0348.1, Kaladp0022s0073.1, Kaladp0027s0014.1, Kaladp0029s0047.1, Kaladp0029s0078.1, Kaladp0031s0110.1, Kaladp0032s0044.1, Kaladp0032s0264.1, Kaladp0033s0301.1, Kaladp0034s0098.1, Kaladp0037s0024.1, Kaladp0037s0113.1,…	[Kaladp0001s0164.1, Kaladp0001s0165.1, Kaladp0001s0222.1, Kaladp0001s0292.1, Kaladp0002s0060.1, Kaladp0002s0095.1, Kaladp0003s0120.1, Kaladp0008s0154.1, Kaladp0008s0229.1, Kaladp0008s0647.1, Kaladp0008s0674.1, Kaladp0008s0790.1, Kaladp0011s0080.1, Kaladp0011s0090.1, Kaladp0011s0135.1, Kaladp0011s0182.1, Kaladp0011s0243.1, Kaladp0011s0249.1, Kaladp0011s0464.1, Kaladp0011s0562.1, Kaladp0011s1024.1,…
Kalanchoe fedtschenkoi	2	GO:0048608	reproductive structure development	[3, 4, 5, 6]	[Group14]	142	19.6133	1.94612e-06	0.00152965	{Group14=3.85277164959026E-9}	{Group14=6.164434639344416E-8}	[Kaladp0001s0016.1, Kaladp0001s0049.1, Kaladp0001s0165.1, Kaladp0001s0230.1, Kaladp0001s0312.1, Kaladp0007s0028.1, Kaladp0008s0317.1, Kaladp0008s0341.1, Kaladp0008s0825.1, Kaladp0010s0035.1, Kaladp0011s0145.1, Kaladp0011s0724.1, Kaladp0011s1172.1, Kaladp0012s0023.1, Kaladp0012s0061.1, Kaladp0016s0106.1, Kaladp0016s0182.1, Kaladp0018s0125.1, Kaladp0018s0134.1, Kaladp0020s0193.1, Kaladp0020s0216.1,…	[Kaladp0001s0016.1, Kaladp0001s0049.1, Kaladp0001s0080.1, Kaladp0001s0162.1, Kaladp0001s0165.1, Kaladp0001s0230.1, Kaladp0001s0312.1, Kaladp0002s0019.1, Kaladp0003s0045.1, Kaladp0003s0054.1, Kaladp0003s0067.1, Kaladp0003s0158.1, Kaladp0004s0002.1, Kaladp0004s0017.1, Kaladp0006s0076.1, Kaladp0006s0086.1, Kaladp0007s0023.1, Kaladp0007s0028.1, Kaladp0007s0037.1, Kaladp0007s0057.1, Kaladp0007s0088.1,…
Kalanchoe fedtschenkoi	2	GO:0048731	system development	[3, 4]	[Group14]	209	18.2056	2.18347e-06	0.00171402	{Group14=3.85277164959026E-9}	{Group14=6.164434639344416E-8}	[Kaladp0001s0016.1, Kaladp0001s0049.1, Kaladp0001s0165.1, Kaladp0001s0230.1, Kaladp0001s0257.1, Kaladp0001s0312.1, Kaladp0003s0051.1, Kaladp0007s0028.1, Kaladp0008s0133.1, Kaladp0008s0317.1, Kaladp0008s0341.1, Kaladp0008s0790.1, Kaladp0008s0825.1, Kaladp0010s0035.1, Kaladp0011s0010.1, Kaladp0011s0145.1, Kaladp0011s0724.1, Kaladp0011s0843.1, Kaladp0011s1172.1, Kaladp0011s1346.1, Kaladp0012s0023.1,…	[Kaladp0001s0016.1, Kaladp0001s0049.1, Kaladp0001s0080.1, Kaladp0001s0123.1, Kaladp0001s0162.1, Kaladp0001s0165.1, Kaladp0001s0188.1, Kaladp0001s0230.1, Kaladp0001s0257.1, Kaladp0001s0312.1, Kaladp0001s0316.1, Kaladp0001s0324.1, Kaladp0002s0019.1, Kaladp0002s0085.1, Kaladp0002s0121.1, Kaladp0003s0045.1, Kaladp0003s0051.1, Kaladp0003s0054.1, Kaladp0003s0067.1, Kaladp0003s0158.1, Kaladp0004s0002.1,…
Kalanchoe fedtschenkoi	2	GO:0051186	cofactor metabolic process	[3]	[Group21, Group22]	156	21.1669	3.41592e-09	2.8113e-06	{Group21=6.634810931268096E-20, Group22=5.872999311906937E-22}	{Group21=1.459658404878981E-18, Group22=1.3507898417385955E-20}	[Kaladp0001s0199.1, Kaladp0001s0207.1, Kaladp0001s0257.1, Kaladp0003s0052.1, Kaladp0007s0038.1, Kaladp0008s0190.1, Kaladp0008s0341.1, Kaladp0008s0608.1, Kaladp0008s0644.1, Kaladp0011s0093.1, Kaladp0011s0418.1, Kaladp0011s0475.1, Kaladp0011s0563.1, Kaladp0011s0703.1, Kaladp0011s1040.1, Kaladp0011s1105.1, Kaladp0011s1116.1, Kaladp0011s1242.1, Kaladp0013s0007.1, Kaladp0015s0036.1, Kaladp0015s0038.1,…	[Kaladp0001s0054.1, Kaladp0001s0082.1, Kaladp0001s0115.1, Kaladp0001s0123.1, Kaladp0001s0199.1, Kaladp0001s0207.1, Kaladp0001s0213.1, Kaladp0001s0223.1, Kaladp0001s0257.1, Kaladp0001s0305.1, Kaladp0001s0316.1, Kaladp0001s0321.1, Kaladp0001s0324.1, Kaladp0002s0006.1, Kaladp0002s0054.1, Kaladp0002s0121.1, Kaladp0003s0043.1, Kaladp0003s0052.1, Kaladp0003s0170.1, Kaladp0005s0011.1, Kaladp0006s0086.1,…
Kalanchoe fedtschenkoi	2	GO:0051188	cofactor biosynthetic process	[4]	[Group18, Group21, Group22]	72	21.3018	4.71792e-05	0.035007	{Group18=5.115484681224918E-9, Group21=6.634810931268096E-20, Group22=5.872999311906937E-22}	{Group18=7.673227021837376E-8, Group21=1.459658404878981E-18, Group22=1.3507898417385955E-20}	[Kaladp0001s0207.1, Kaladp0001s0257.1, Kaladp0008s0190.1, Kaladp0008s0341.1, Kaladp0008s0608.1, Kaladp0011s0703.1, Kaladp0011s1116.1, Kaladp0011s1242.1, Kaladp0015s0036.1, Kaladp0015s0038.1, Kaladp0016s0184.1, Kaladp0016s0252.1, Kaladp0018s0134.1, Kaladp0018s0178.1, Kaladp0019s0017.1, Kaladp0020s0080.1, Kaladp0022s0111.1, Kaladp0024s0658.1, Kaladp0030s0099.1, Kaladp0031s0143.1, Kaladp0032s0217.1,…	[Kaladp0001s0115.1, Kaladp0001s0207.1, Kaladp0001s0213.1, Kaladp0001s0257.1, Kaladp0001s0316.1, Kaladp0001s0321.1, Kaladp0001s0324.1, Kaladp0002s0006.1, Kaladp0002s0054.1, Kaladp0002s0121.1, Kaladp0003s0170.1, Kaladp0005s0011.1, Kaladp0006s0086.1, Kaladp0007s0012.1, Kaladp0008s0049.1, Kaladp0008s0190.1, Kaladp0008s0341.1, Kaladp0008s0425.1, Kaladp0008s0598.1, Kaladp0008s0608.1, Kaladp0008s0849.1,…
Kalanchoe fedtschenkoi	2	GO:0051649	establishment of localization in cell	[3]	[Group19]	181	19.6526	6.25119e-08	5.0322e-05	{Group19=2.128481167017985E-8}	{Group19=2.979873633825179E-7}	[Kaladp0001s0016.1, Kaladp0001s0207.1, Kaladp0001s0239.1, Kaladp0001s0257.1, Kaladp0004s0008.1, Kaladp0007s0008.1, Kaladp0007s0097.1, Kaladp0008s0098.1, Kaladp0008s0175.1, Kaladp0008s0341.1, Kaladp0008s0357.1, Kaladp0008s0525.1, Kaladp0008s0608.1, Kaladp0008s0790.1, Kaladp0011s0249.1, Kaladp0011s0386.1, Kaladp0011s0584.1, Kaladp0011s0945.1, Kaladp0011s1040.1, Kaladp0012s0023.1, Kaladp0012s0058.1,…	[Kaladp0001s0009.1, Kaladp0001s0016.1, Kaladp0001s0045.1, Kaladp0001s0117.1, Kaladp0001s0123.1, Kaladp0001s0164.1, Kaladp0001s0167.1, Kaladp0001s0207.1, Kaladp0001s0239.1, Kaladp0001s0257.1, Kaladp0001s0296.1, Kaladp0001s0330.1, Kaladp0002s0012.1, Kaladp0002s0052.1, Kaladp0002s0125.1, Kaladp0002s0126.1, Kaladp0003s0025.1, Kaladp0003s0136.1, Kaladp0004s0008.1, Kaladp0007s0008.1, Kaladp0007s0069.1,…
Kalanchoe fedtschenkoi	2	GO:0055086	nucleobase-containing small molecule metabolic process	[3, 4, 5]	[Group21]	182	25.6338	8.94795e-19	7.65945e-16	{Group21=6.634810931268096E-20}	{Group21=1.459658404878981E-18}	[Kaladp0001s0049.1, Kaladp0001s0151.1, Kaladp0001s0207.1, Kaladp0001s0257.1, Kaladp0002s0071.1, Kaladp0003s0052.1, Kaladp0007s0038.1, Kaladp0008s0608.1, Kaladp0008s0723.1, Kaladp0008s0926.1, Kaladp0009s0020.1, Kaladp0011s0093.1, Kaladp0011s0418.1, Kaladp0011s0475.1, Kaladp0011s0553.1, Kaladp0011s0563.1, Kaladp0011s0612.1, Kaladp0011s0826.1, Kaladp0011s1040.1, Kaladp0011s1105.1, Kaladp0011s1353.1,…	[Kaladp0001s0049.1, Kaladp0001s0054.1, Kaladp0001s0082.1, Kaladp0001s0095.1, Kaladp0001s0123.1, Kaladp0001s0151.1, Kaladp0001s0196.1, Kaladp0001s0207.1, Kaladp0001s0223.1, Kaladp0001s0257.1, Kaladp0001s0305.1, Kaladp0001s0316.1, Kaladp0001s0322.1, Kaladp0001s0324.1, Kaladp0002s0071.1, Kaladp0003s0010.1, Kaladp0003s0052.1, Kaladp0003s0156.1, Kaladp0003s0170.1, Kaladp0004s0001.1, Kaladp0004s0021.1,…
Kalanchoe fedtschenkoi	2	GO:0070727	cellular macromolecule localization	[3]	[Group19]	160	20.3304	3.88467e-08	3.1427e-05	{Group19=2.128481167017985E-8}	{Group19=2.979873633825179E-7}	[Kaladp0001s0016.1, Kaladp0001s0207.1, Kaladp0001s0239.1, Kaladp0001s0257.1, Kaladp0004s0008.1, Kaladp0007s0008.1, Kaladp0007s0097.1, Kaladp0008s0098.1, Kaladp0008s0175.1, Kaladp0008s0357.1, Kaladp0008s0525.1, Kaladp0008s0757.1, Kaladp0010s0025.1, Kaladp0011s0249.1, Kaladp0011s0386.1, Kaladp0011s0584.1, Kaladp0011s0945.1, Kaladp0012s0023.1, Kaladp0012s0058.1, Kaladp0015s0036.1, Kaladp0015s0038.1,…	[Kaladp0001s0009.1, Kaladp0001s0016.1, Kaladp0001s0045.1, Kaladp0001s0117.1, Kaladp0001s0123.1, Kaladp0001s0164.1, Kaladp0001s0167.1, Kaladp0001s0207.1, Kaladp0001s0239.1, Kaladp0001s0257.1, Kaladp0001s0296.1, Kaladp0001s0330.1, Kaladp0002s0012.1, Kaladp0002s0044.1, Kaladp0002s0052.1, Kaladp0002s0125.1, Kaladp0002s0126.1, Kaladp0003s0136.1, Kaladp0004s0008.1, Kaladp0007s0008.1, Kaladp0007s0040.1,…
Kalanchoe fedtschenkoi	2	GO:0070972	protein localization to endoplasmic reticulum	[6]	[Group03]	15	39.4737	6.3041e-05	0.046209	{Group03=6.304095135898992E-5}	{Group03=6.304095135898992E-5}	[Kaladp0004s0008.1, Kaladp0008s0757.1, Kaladp0010s0025.1, Kaladp0011s0249.1, Kaladp0011s0386.1, Kaladp0034s0239.1, Kaladp0037s0024.1, Kaladp0039s0682.1, Kaladp0040s0529.1, Kaladp0045s0127.1, Kaladp0048s0559.1, Kaladp0058s0261.1, Kaladp0061s0107.1, Kaladp0098s0231.1, Kaladp0552s0002.1]	[Kaladp0001s0167.1, Kaladp0004s0008.1, Kaladp0008s0757.1, Kaladp0010s0025.1, Kaladp0011s0249.1, Kaladp0011s0345.1, Kaladp0011s0386.1, Kaladp0015s0144.1, Kaladp0022s0251.1, Kaladp0022s0252.1, Kaladp0026s0173.1, Kaladp0027s0013.1, Kaladp0032s0222.1, Kaladp0032s0226.1, Kaladp0032s0442.1, Kaladp0034s0239.1, Kaladp0035s0043.1, Kaladp0037s0024.1, Kaladp0039s0682.1, Kaladp0040s0529.1, Kaladp0045s0127.1,…
Kalanchoe fedtschenkoi	2	GO:0071705	nitrogen compound transport	[4]	[Group19]	198	17.5688	4.00919e-05	0.0300288	{Group19=2.128481167017985E-8}	{Group19=2.979873633825179E-7}	[Kaladp0001s0016.1, Kaladp0001s0207.1, Kaladp0001s0239.1, Kaladp0001s0257.1, Kaladp0004s0008.1, Kaladp0006s0066.1, Kaladp0007s0008.1, Kaladp0007s0097.1, Kaladp0008s0098.1, Kaladp0008s0175.1, Kaladp0008s0357.1, Kaladp0008s0525.1, Kaladp0008s0595.1, Kaladp0008s0757.1, Kaladp0008s0790.1, Kaladp0010s0025.1, Kaladp0011s0249.1, Kaladp0011s0386.1, Kaladp0011s0584.1, Kaladp0011s0668.1, Kaladp0011s0945.1,…	[Kaladp0001s0008.1, Kaladp0001s0009.1, Kaladp0001s0016.1, Kaladp0001s0045.1, Kaladp0001s0048.1, Kaladp0001s0054.1, Kaladp0001s0117.1, Kaladp0001s0123.1, Kaladp0001s0164.1, Kaladp0001s0167.1, Kaladp0001s0188.1, Kaladp0001s0207.1, Kaladp0001s0239.1, Kaladp0001s0240.1, Kaladp0001s0257.1, Kaladp0001s0266.1, Kaladp0001s0296.1, Kaladp0001s0318.1, Kaladp0001s0330.1, Kaladp0002s0012.1, Kaladp0002s0052.1,…
Kalanchoe fedtschenkoi	2	GO:0072330	monocarboxylic acid biosynthetic process	[6, 7]	[Group22]	79	20.8443	4.56304e-05	0.0339946	{Group22=5.872999311906937E-22}	{Group22=1.3507898417385955E-20}	[Kaladp0001s0207.1, Kaladp0001s0257.1, Kaladp0001s0274.1, Kaladp0002s0083.1, Kaladp0002s0084.1, Kaladp0003s0142.1, Kaladp0008s0341.1, Kaladp0008s0417.1, Kaladp0008s0644.1, Kaladp0011s0109.1, Kaladp0011s0703.1, Kaladp0015s0036.1, Kaladp0015s0038.1, Kaladp0016s0011.1, Kaladp0016s0146.1, Kaladp0016s0252.1, Kaladp0018s0178.1, Kaladp0019s0017.1, Kaladp0022s0111.1, Kaladp0022s0177.1, Kaladp0024s0039.1,…	[Kaladp0001s0002.1, Kaladp0001s0115.1, Kaladp0001s0207.1, Kaladp0001s0257.1, Kaladp0001s0274.1, Kaladp0001s0316.1, Kaladp0001s0324.1, Kaladp0002s0006.1, Kaladp0002s0083.1, Kaladp0002s0084.1, Kaladp0002s0121.1, Kaladp0003s0017.1, Kaladp0003s0080.1, Kaladp0003s0142.1, Kaladp0005s0040.1, Kaladp0007s0070.1, Kaladp0008s0043.1, Kaladp0008s0070.1, Kaladp0008s0161.1, Kaladp0008s0329.1, Kaladp0008s0341.1,…
Kalanchoe fedtschenkoi	2	GO:0072521	purine-containing compound metabolic process	[4]	[Group21]	88	22.1662	1.30861e-06	0.00103249	{Group21=6.634810931268096E-20}	{Group21=1.459658404878981E-18}	[Kaladp0001s0151.1, Kaladp0002s0071.1, Kaladp0003s0052.1, Kaladp0007s0038.1, Kaladp0008s0723.1, Kaladp0008s0926.1, Kaladp0011s0093.1, Kaladp0011s0418.1, Kaladp0011s0553.1, Kaladp0011s0826.1, Kaladp0011s1040.1, Kaladp0011s1105.1, Kaladp0011s1353.1, Kaladp0013s0007.1, Kaladp0016s0175.1, Kaladp0018s0060.1, Kaladp0018s0210.1, Kaladp0024s0658.1, Kaladp0026s0142.1, Kaladp0027s0039.1, Kaladp0030s0029.1,…	[Kaladp0001s0054.1, Kaladp0001s0082.1, Kaladp0001s0123.1, Kaladp0001s0151.1, Kaladp0001s0196.1, Kaladp0001s0223.1, Kaladp0001s0305.1, Kaladp0001s0322.1, Kaladp0002s0071.1, Kaladp0003s0010.1, Kaladp0003s0052.1, Kaladp0003s0156.1, Kaladp0005s0009.1, Kaladp0006s0016.1, Kaladp0006s0116.1, Kaladp0007s0038.1, Kaladp0008s0304.1, Kaladp0008s0377.1, Kaladp0008s0378.1, Kaladp0008s0490.1, Kaladp0008s0580.1,…
Kalanchoe fedtschenkoi	2	GO:0072522	purine-containing compound biosynthetic process	[5]	[Group21]	38	27.7372	8.19261e-06	0.00630012	{Group21=6.634810931268096E-20}	{Group21=1.459658404878981E-18}	[Kaladp0001s0151.1, Kaladp0002s0071.1, Kaladp0008s0926.1, Kaladp0011s0553.1, Kaladp0011s0826.1, Kaladp0011s1105.1, Kaladp0011s1353.1, Kaladp0016s0175.1, Kaladp0018s0210.1, Kaladp0026s0142.1, Kaladp0027s0039.1, Kaladp0032s0195.1, Kaladp0040s0477.1, Kaladp0043s0253.1, Kaladp0048s0288.1, Kaladp0050s0181.1, Kaladp0056s0075.1, Kaladp0058s0043.1, Kaladp0058s0191.1, Kaladp0081s0165.1, Kaladp0082s0106.1,…	[Kaladp0001s0151.1, Kaladp0001s0196.1, Kaladp0001s0322.1, Kaladp0002s0071.1, Kaladp0003s0010.1, Kaladp0005s0009.1, Kaladp0006s0016.1, Kaladp0006s0116.1, Kaladp0008s0304.1, Kaladp0008s0888.1, Kaladp0008s0894.1, Kaladp0008s0926.1, Kaladp0010s0126.1, Kaladp0011s0553.1, Kaladp0011s0826.1, Kaladp0011s1025.1, Kaladp0011s1105.1, Kaladp0011s1353.1, Kaladp0015s0030.1, Kaladp0016s0175.1, Kaladp0016s0244.1,…
Kalanchoe fedtschenkoi	2	GO:0072524	pyridine-containing compound metabolic process	[4]	[Group21]	92	26.361	9.03641e-11	7.52733e-08	{Group21=6.634810931268096E-20}	{Group21=1.459658404878981E-18}	[Kaladp0001s0207.1, Kaladp0001s0257.1, Kaladp0003s0052.1, Kaladp0007s0038.1, Kaladp0008s0608.1, Kaladp0011s0093.1, Kaladp0011s0418.1, Kaladp0011s0475.1, Kaladp0011s0563.1, Kaladp0011s1040.1, Kaladp0011s1105.1, Kaladp0013s0007.1, Kaladp0018s0060.1, Kaladp0018s0178.1, Kaladp0019s0017.1, Kaladp0022s0111.1, Kaladp0024s0238.1, Kaladp0024s0602.1, Kaladp0024s0658.1, Kaladp0030s0029.1, Kaladp0030s0105.1,…	[Kaladp0001s0054.1, Kaladp0001s0123.1, Kaladp0001s0207.1, Kaladp0001s0213.1, Kaladp0001s0223.1, Kaladp0001s0257.1, Kaladp0001s0305.1, Kaladp0001s0316.1, Kaladp0003s0052.1, Kaladp0003s0170.1, Kaladp0007s0012.1, Kaladp0007s0038.1, Kaladp0008s0161.1, Kaladp0008s0490.1, Kaladp0008s0580.1, Kaladp0008s0608.1, Kaladp0008s0750.1, Kaladp0008s0849.1, Kaladp0010s0030.1, Kaladp0011s0093.1, Kaladp0011s0276.1,…
Kalanchoe fedtschenkoi	2	GO:0072593	reactive oxygen species metabolic process	[3]	[Group10]	54	24.7706	5.22661e-06	0.00406108	{Group10=4.442522176349122E-6}	{Group10=3.1097655234443855E-5}	[Kaladp0001s0016.1, Kaladp0001s0207.1, Kaladp0001s0257.1, Kaladp0003s0142.1, Kaladp0008s0608.1, Kaladp0008s0808.1, Kaladp0011s0825.1, Kaladp0015s0036.1, Kaladp0015s0038.1, Kaladp0016s0252.1, Kaladp0018s0178.1, Kaladp0019s0017.1, Kaladp0022s0006.1, Kaladp0022s0111.1, Kaladp0022s0133.1, Kaladp0024s0111.1, Kaladp0024s0704.1, Kaladp0030s0029.1, Kaladp0030s0099.1, Kaladp0038s0104.1, Kaladp0039s0396.1,…	[Kaladp0001s0016.1, Kaladp0001s0117.1, Kaladp0001s0207.1, Kaladp0001s0257.1, Kaladp0002s0049.1, Kaladp0002s0101.1, Kaladp0003s0087.1, Kaladp0003s0142.1, Kaladp0005s0073.1, Kaladp0006s0014.1, Kaladp0008s0006.1, Kaladp0008s0149.1, Kaladp0008s0302.1, Kaladp0008s0580.1, Kaladp0008s0608.1, Kaladp0008s0808.1, Kaladp0010s0125.1, Kaladp0010s0131.1, Kaladp0011s0013.1, Kaladp0011s0296.1, Kaladp0011s0449.1,…
Kalanchoe fedtschenkoi	2	GO:0072594	establishment of protein localization to organelle	[4, 5, 6]	[Group12, Group19]	87	26.0479	5.62574e-10	4.68062e-07	{Group12=4.960378913897237E-10, Group19=2.128481167017985E-8}	{Group12=8.432644153625303E-9, Group19=2.979873633825179E-7}	[Kaladp0001s0016.1, Kaladp0004s0008.1, Kaladp0007s0097.1, Kaladp0008s0098.1, Kaladp0008s0175.1, Kaladp0008s0357.1, Kaladp0011s0249.1, Kaladp0011s0386.1, Kaladp0011s0584.1, Kaladp0012s0023.1, Kaladp0012s0058.1, Kaladp0015s0170.1, Kaladp0016s0118.1, Kaladp0016s0348.1, Kaladp0020s0193.1, Kaladp0024s0635.1, Kaladp0024s0777.1, Kaladp0029s0054.1, Kaladp0029s0087.1, Kaladp0033s0301.1, Kaladp0034s0239.1,…	[Kaladp0001s0016.1, Kaladp0001s0045.1, Kaladp0001s0164.1, Kaladp0001s0167.1, Kaladp0001s0296.1, Kaladp0001s0330.1, Kaladp0003s0136.1, Kaladp0004s0008.1, Kaladp0007s0097.1, Kaladp0008s0098.1, Kaladp0008s0175.1, Kaladp0008s0357.1, Kaladp0008s0389.1, Kaladp0008s0467.1, Kaladp0008s0487.1, Kaladp0008s0647.1, Kaladp0008s0674.1, Kaladp0008s0809.1, Kaladp0010s0111.1, Kaladp0010s0204.1, Kaladp0011s0249.1,…
Kalanchoe fedtschenkoi	2	GO:0080135	regulation of cellular response to stress	[3, 4, 5]	[Group19, Group22]	32	27.5862	4.62458e-05	0.0344069	{Group19=2.128481167017985E-8, Group22=5.872999311906937E-22}	{Group19=2.979873633825179E-7, Group22=1.3507898417385955E-20}	[Kaladp0001s0207.1, Kaladp0001s0239.1, Kaladp0001s0257.1, Kaladp0008s0525.1, Kaladp0011s0648.1, Kaladp0015s0036.1, Kaladp0015s0038.1, Kaladp0016s0252.1, Kaladp0016s0348.1, Kaladp0018s0178.1, Kaladp0019s0017.1, Kaladp0022s0098.1, Kaladp0022s0111.1, Kaladp0023s0027.1, Kaladp0024s0472.1, Kaladp0024s0980.1, Kaladp0026s0068.1, Kaladp0029s0047.1, Kaladp0030s0099.1, Kaladp0032s0185.1, Kaladp0032s0264.1,…	[Kaladp0001s0117.1, Kaladp0001s0207.1, Kaladp0001s0239.1, Kaladp0001s0257.1, Kaladp0008s0402.1, Kaladp0008s0525.1, Kaladp0011s0243.1, Kaladp0011s0648.1, Kaladp0011s0649.1, Kaladp0011s0846.1, Kaladp0012s0090.1, Kaladp0015s0036.1, Kaladp0015s0038.1, Kaladp0016s0086.1, Kaladp0016s0252.1, Kaladp0016s0348.1, Kaladp0018s0157.1, Kaladp0018s0178.1, Kaladp0019s0017.1, Kaladp0020s0049.1, Kaladp0020s0052.1,…
Kalanchoe fedtschenkoi	2	GO:0090150	establishment of protein localization to membrane	[4, 5, 6]	[Group19, Group22]	41	26.4516	1.30491e-05	0.00995644	{Group19=2.128481167017985E-8, Group22=5.872999311906937E-22}	{Group19=2.979873633825179E-7, Group22=1.3507898417385955E-20}	[Kaladp0001s0207.1, Kaladp0001s0239.1, Kaladp0001s0257.1, Kaladp0004s0008.1, Kaladp0008s0525.1, Kaladp0011s0249.1, Kaladp0011s0386.1, Kaladp0015s0036.1, Kaladp0015s0038.1, Kaladp0016s0252.1, Kaladp0016s0348.1, Kaladp0018s0178.1, Kaladp0019s0017.1, Kaladp0022s0098.1, Kaladp0022s0111.1, Kaladp0023s0027.1, Kaladp0024s0980.1, Kaladp0026s0068.1, Kaladp0029s0047.1, Kaladp0030s0099.1, Kaladp0032s0185.1,…	[Kaladp0001s0117.1, Kaladp0001s0207.1, Kaladp0001s0239.1, Kaladp0001s0257.1, Kaladp0004s0008.1, Kaladp0007s0040.1, Kaladp0007s0047.1, Kaladp0007s0048.1, Kaladp0008s0084.1, Kaladp0008s0525.1, Kaladp0011s0243.1, Kaladp0011s0249.1, Kaladp0011s0345.1, Kaladp0011s0386.1, Kaladp0011s0649.1, Kaladp0011s0846.1, Kaladp0012s0090.1, Kaladp0015s0036.1, Kaladp0015s0038.1, Kaladp0015s0144.1, Kaladp0016s0086.1,…
Kalanchoe fedtschenkoi	2	GO:0090304	nucleic acid metabolic process	[4, 5]	[Group16, Group20]	480	15.9363	1.40056e-05	0.0106723	{Group16=7.752093095761874E-7, Group20=1.5885243163751416E-19}	{Group16=6.976883786185686E-6, Group20=3.3359010643877974E-18}	[Kaladp0001s0003.1, Kaladp0001s0015.1, Kaladp0001s0021.1, Kaladp0001s0049.1, Kaladp0001s0109.1, Kaladp0001s0165.1, Kaladp0001s0171.1, Kaladp0001s0207.1, Kaladp0001s0210.1, Kaladp0001s0257.1, Kaladp0001s0317.1, Kaladp0002s0071.1, Kaladp0003s0039.1, Kaladp0003s0108.1, Kaladp0003s0129.1, Kaladp0007s0097.1, Kaladp0008s0098.1, Kaladp0008s0133.1, Kaladp0008s0192.1, Kaladp0008s0267.1, Kaladp0008s0308.1,…	[Kaladp0001s0003.1, Kaladp0001s0015.1, Kaladp0001s0021.1, Kaladp0001s0035.1, Kaladp0001s0049.1, Kaladp0001s0050.1, Kaladp0001s0060.1, Kaladp0001s0103.1, Kaladp0001s0109.1, Kaladp0001s0117.1, Kaladp0001s0135.1, Kaladp0001s0165.1, Kaladp0001s0171.1, Kaladp0001s0172.1, Kaladp0001s0173.1, Kaladp0001s0180.1, Kaladp0001s0207.1, Kaladp0001s0210.1, Kaladp0001s0214.1, Kaladp0001s0216.1, Kaladp0001s0221.1,…
Kalanchoe fedtschenkoi	2	GO:0090407	organophosphate biosynthetic process	[4, 5]	[Group21]	144	23.5294	6.11015e-12	5.12642e-09	{Group21=6.634810931268096E-20}	{Group21=1.459658404878981E-18}	[Kaladp0001s0049.1, Kaladp0001s0207.1, Kaladp0001s0257.1, Kaladp0002s0071.1, Kaladp0008s0190.1, Kaladp0008s0926.1, Kaladp0009s0020.1, Kaladp0010s0160.1, Kaladp0011s0475.1, Kaladp0011s0553.1, Kaladp0011s0563.1, Kaladp0011s0612.1, Kaladp0011s1105.1, Kaladp0011s1353.1, Kaladp0012s0096.1, Kaladp0015s0036.1, Kaladp0015s0038.1, Kaladp0016s0106.1, Kaladp0016s0175.1, Kaladp0016s0252.1, Kaladp0018s0178.1,…	[Kaladp0001s0049.1, Kaladp0001s0061.1, Kaladp0001s0095.1, Kaladp0001s0196.1, Kaladp0001s0207.1, Kaladp0001s0213.1, Kaladp0001s0257.1, Kaladp0001s0316.1, Kaladp0001s0322.1, Kaladp0001s0324.1, Kaladp0002s0005.1, Kaladp0002s0071.1, Kaladp0002s0077.1, Kaladp0002s0121.1, Kaladp0003s0010.1, Kaladp0003s0170.1, Kaladp0004s0001.1, Kaladp0004s0028.1, Kaladp0005s0009.1, Kaladp0006s0003.1, Kaladp0006s0116.1,…
Kalanchoe fedtschenkoi	2	GO:1901135	carbohydrate derivative metabolic process	[3]	[Group15, Group21]	220	21.8038	6.65252e-14	5.64799e-11	{Group15=5.980828095870835E-18, Group21=6.634810931268096E-20}	{Group15=1.196165619174167E-16, Group21=1.459658404878981E-18}	[Kaladp0001s0151.1, Kaladp0001s0207.1, Kaladp0001s0257.1, Kaladp0003s0052.1, Kaladp0007s0038.1, Kaladp0007s0071.1, Kaladp0008s0175.1, Kaladp0008s0341.1, Kaladp0008s0608.1, Kaladp0008s0790.1, Kaladp0008s0926.1, Kaladp0009s0020.1, Kaladp0011s0093.1, Kaladp0011s0418.1, Kaladp0011s0475.1, Kaladp0011s0553.1, Kaladp0011s0563.1, Kaladp0011s0575.1, Kaladp0011s0612.1, Kaladp0011s0700.1, Kaladp0011s0825.1,…	[Kaladp0001s0054.1, Kaladp0001s0082.1, Kaladp0001s0095.1, Kaladp0001s0123.1, Kaladp0001s0151.1, Kaladp0001s0169.1, Kaladp0001s0196.1, Kaladp0001s0207.1, Kaladp0001s0223.1, Kaladp0001s0257.1, Kaladp0001s0287.1, Kaladp0001s0305.1, Kaladp0001s0316.1, Kaladp0001s0322.1, Kaladp0001s0324.1, Kaladp0002s0121.1, Kaladp0003s0006.1, Kaladp0003s0010.1, Kaladp0003s0024.1, Kaladp0003s0052.1, Kaladp0003s0156.1,…
Kalanchoe fedtschenkoi	2	GO:1901137	carbohydrate derivative biosynthetic process	[4]	[Group15, Group17, Group21]	107	21.6162	3.59315e-07	0.000285655	{Group15=5.980828095870835E-18, Group17=4.7852336340302596E-15, Group21=6.634810931268096E-20}	{Group15=1.196165619174167E-16, Group17=9.091943904657493E-14, Group21=1.459658404878981E-18}	[Kaladp0007s0071.1, Kaladp0008s0175.1, Kaladp0008s0341.1, Kaladp0008s0926.1, Kaladp0009s0020.1, Kaladp0011s0475.1, Kaladp0011s0553.1, Kaladp0011s0563.1, Kaladp0011s0575.1, Kaladp0011s0612.1, Kaladp0011s0700.1, Kaladp0011s0825.1, Kaladp0011s0965.1, Kaladp0011s1353.1, Kaladp0015s0190.1, Kaladp0015s0194.1, Kaladp0016s0012.1, Kaladp0016s0015.1, Kaladp0016s0175.1, Kaladp0021s0076.1, Kaladp0022s0073.1,…	[Kaladp0001s0095.1, Kaladp0001s0169.1, Kaladp0001s0196.1, Kaladp0001s0287.1, Kaladp0001s0322.1, Kaladp0003s0006.1, Kaladp0003s0010.1, Kaladp0003s0024.1, Kaladp0004s0001.1, Kaladp0004s0021.1, Kaladp0004s0028.1, Kaladp0005s0009.1, Kaladp0006s0016.1, Kaladp0006s0072.1, Kaladp0006s0095.1, Kaladp0006s0116.1, Kaladp0007s0071.1, Kaladp0008s0149.1, Kaladp0008s0175.1, Kaladp0008s0187.1, Kaladp0008s0304.1,…
Kalanchoe fedtschenkoi	2	GO:1901360	organic cyclic compound metabolic process	[3]	[Group20]	725	17.1882	1.69635e-15	1.44868e-12	{Group20=1.5885243163751416E-19}	{Group20=3.3359010643877974E-18}	[Kaladp0001s0003.1, Kaladp0001s0015.1, Kaladp0001s0021.1, Kaladp0001s0049.1, Kaladp0001s0109.1, Kaladp0001s0151.1, Kaladp0001s0165.1, Kaladp0001s0171.1, Kaladp0001s0175.1, Kaladp0001s0199.1, Kaladp0001s0207.1, Kaladp0001s0210.1, Kaladp0001s0230.1, Kaladp0001s0257.1, Kaladp0001s0317.1, Kaladp0002s0071.1, Kaladp0002s0083.1, Kaladp0002s0084.1, Kaladp0003s0039.1, Kaladp0003s0051.1, Kaladp0003s0052.1,…	[Kaladp0001s0003.1, Kaladp0001s0015.1, Kaladp0001s0021.1, Kaladp0001s0035.1, Kaladp0001s0049.1, Kaladp0001s0050.1, Kaladp0001s0054.1, Kaladp0001s0060.1, Kaladp0001s0079.1, Kaladp0001s0082.1, Kaladp0001s0093.1, Kaladp0001s0095.1, Kaladp0001s0103.1, Kaladp0001s0109.1, Kaladp0001s0117.1, Kaladp0001s0123.1, Kaladp0001s0135.1, Kaladp0001s0151.1, Kaladp0001s0165.1, Kaladp0001s0171.1, Kaladp0001s0172.1,…
Kalanchoe fedtschenkoi	2	GO:1901362	organic cyclic compound biosynthetic process	[4]	[Group20]	414	15.9722	5.29301e-05	0.0391154	{Group20=1.5885243163751416E-19}	{Group20=3.3359010643877974E-18}	[Kaladp0001s0015.1, Kaladp0001s0021.1, Kaladp0001s0049.1, Kaladp0001s0109.1, Kaladp0001s0151.1, Kaladp0001s0171.1, Kaladp0001s0175.1, Kaladp0001s0207.1, Kaladp0001s0230.1, Kaladp0001s0257.1, Kaladp0002s0071.1, Kaladp0002s0083.1, Kaladp0002s0084.1, Kaladp0003s0108.1, Kaladp0007s0097.1, Kaladp0008s0133.1, Kaladp0008s0190.1, Kaladp0008s0267.1, Kaladp0008s0341.1, Kaladp0008s0352.1, Kaladp0008s0417.1,…	[Kaladp0001s0015.1, Kaladp0001s0021.1, Kaladp0001s0049.1, Kaladp0001s0050.1, Kaladp0001s0060.1, Kaladp0001s0079.1, Kaladp0001s0095.1, Kaladp0001s0103.1, Kaladp0001s0109.1, Kaladp0001s0117.1, Kaladp0001s0135.1, Kaladp0001s0151.1, Kaladp0001s0171.1, Kaladp0001s0172.1, Kaladp0001s0173.1, Kaladp0001s0175.1, Kaladp0001s0180.1, Kaladp0001s0196.1, Kaladp0001s0207.1, Kaladp0001s0213.1, Kaladp0001s0214.1,…
Kalanchoe fedtschenkoi	2	GO:1901565	organonitrogen compound catabolic process	[4]	[Group22]	115	20.1049	5.68669e-06	0.00440718	{Group22=5.872999311906937E-22}	{Group22=1.3507898417385955E-20}	[Kaladp0001s0014.1, Kaladp0001s0199.1, Kaladp0001s0207.1, Kaladp0001s0257.1, Kaladp0002s0083.1, Kaladp0002s0084.1, Kaladp0007s0038.1, Kaladp0008s0341.1, Kaladp0008s0417.1, Kaladp0008s0608.1, Kaladp0008s0693.1, Kaladp0008s0723.1, Kaladp0011s0438.1, Kaladp0011s0563.1, Kaladp0012s0096.1, Kaladp0015s0036.1, Kaladp0015s0038.1, Kaladp0015s0082.1, Kaladp0016s0007.1, Kaladp0016s0120.1, Kaladp0016s0215.1,…	[Kaladp0001s0014.1, Kaladp0001s0123.1, Kaladp0001s0186.1, Kaladp0001s0199.1, Kaladp0001s0207.1, Kaladp0001s0223.1, Kaladp0001s0257.1, Kaladp0001s0305.1, Kaladp0001s0324.1, Kaladp0002s0083.1, Kaladp0002s0084.1, Kaladp0003s0043.1, Kaladp0003s0047.1, Kaladp0003s0084.1, Kaladp0003s0090.1, Kaladp0003s0136.1, Kaladp0003s0152.1, Kaladp0006s0008.1, Kaladp0006s0009.1, Kaladp0007s0038.1, Kaladp0008s0006.1,…
Kalanchoe fedtschenkoi	2	GO:1901566	organonitrogen compound biosynthetic process	[4]	[Group20]	371	19.5263	4.81284e-15	4.09573e-12	{Group20=1.5885243163751416E-19}	{Group20=3.3359010643877974E-18}	[Kaladp0001s0015.1, Kaladp0001s0094.1, Kaladp0001s0151.1, Kaladp0001s0171.1, Kaladp0001s0175.1, Kaladp0001s0202.1, Kaladp0001s0207.1, Kaladp0001s0230.1, Kaladp0001s0257.1, Kaladp0002s0071.1, Kaladp0003s0151.1, Kaladp0005s0010.1, Kaladp0005s0029.1, Kaladp0007s0071.1, Kaladp0008s0175.1, Kaladp0008s0190.1, Kaladp0008s0192.1, Kaladp0008s0341.1, Kaladp0008s0583.1, Kaladp0008s0608.1, Kaladp0008s0644.1,…	[Kaladp0001s0015.1, Kaladp0001s0054.1, Kaladp0001s0094.1, Kaladp0001s0095.1, Kaladp0001s0106.1, Kaladp0001s0111.1, Kaladp0001s0115.1, Kaladp0001s0129.1, Kaladp0001s0131.1, Kaladp0001s0133.1, Kaladp0001s0151.1, Kaladp0001s0169.1, Kaladp0001s0171.1, Kaladp0001s0175.1, Kaladp0001s0196.1, Kaladp0001s0202.1, Kaladp0001s0207.1, Kaladp0001s0213.1, Kaladp0001s0230.1, Kaladp0001s0231.1, Kaladp0001s0241.1,…
Kalanchoe fedtschenkoi	2	GO:1901575	organic substance catabolic process	[3]	[Group22]	216	18.9807	5.72851e-08	4.61718e-05	{Group22=5.872999311906937E-22}	{Group22=1.3507898417385955E-20}	[Kaladp0001s0014.1, Kaladp0001s0016.1, Kaladp0001s0021.1, Kaladp0001s0057.1, Kaladp0001s0199.1, Kaladp0001s0207.1, Kaladp0001s0257.1, Kaladp0002s0001.1, Kaladp0002s0083.1, Kaladp0002s0084.1, Kaladp0003s0052.1, Kaladp0007s0038.1, Kaladp0007s0059.1, Kaladp0008s0232.1, Kaladp0008s0341.1, Kaladp0008s0417.1, Kaladp0008s0608.1, Kaladp0008s0693.1, Kaladp0008s0723.1, Kaladp0009s0076.1, Kaladp0011s0093.1,…	[Kaladp0001s0014.1, Kaladp0001s0016.1, Kaladp0001s0021.1, Kaladp0001s0038.1, Kaladp0001s0054.1, Kaladp0001s0057.1, Kaladp0001s0093.1, Kaladp0001s0123.1, Kaladp0001s0135.1, Kaladp0001s0186.1, Kaladp0001s0199.1, Kaladp0001s0207.1, Kaladp0001s0223.1, Kaladp0001s0257.1, Kaladp0001s0305.1, Kaladp0001s0324.1, Kaladp0002s0001.1, Kaladp0002s0046.1, Kaladp0002s0083.1, Kaladp0002s0084.1, Kaladp0002s0107.1,…
Kalanchoe fedtschenkoi	2	GO:1901576	organic substance biosynthetic process	[3]	[Group20]	791	16.2925	2.04333e-11	1.71027e-08	{Group20=1.5885243163751416E-19}	{Group20=3.3359010643877974E-18}	[Kaladp0001s0003.1, Kaladp0001s0015.1, Kaladp0001s0021.1, Kaladp0001s0049.1, Kaladp0001s0094.1, Kaladp0001s0109.1, Kaladp0001s0151.1, Kaladp0001s0171.1, Kaladp0001s0175.1, Kaladp0001s0202.1, Kaladp0001s0207.1, Kaladp0001s0230.1, Kaladp0001s0257.1, Kaladp0001s0274.1, Kaladp0002s0071.1, Kaladp0002s0083.1, Kaladp0002s0084.1, Kaladp0002s0106.1, Kaladp0003s0039.1, Kaladp0003s0051.1, Kaladp0003s0108.1,…	[Kaladp0001s0002.1, Kaladp0001s0003.1, Kaladp0001s0015.1, Kaladp0001s0021.1, Kaladp0001s0049.1, Kaladp0001s0050.1, Kaladp0001s0054.1, Kaladp0001s0060.1, Kaladp0001s0061.1, Kaladp0001s0079.1, Kaladp0001s0082.1, Kaladp0001s0094.1, Kaladp0001s0095.1, Kaladp0001s0103.1, Kaladp0001s0106.1, Kaladp0001s0109.1, Kaladp0001s0111.1, Kaladp0001s0115.1, Kaladp0001s0117.1, Kaladp0001s0129.1, Kaladp0001s0131.1,…
Kalanchoe fedtschenkoi	2	GO:1901605	alpha-amino acid metabolic process	[4, 5, 7]	[Group22]	92	20.0436	5.39872e-05	0.0397886	{Group22=5.872999311906937E-22}	{Group22=1.3507898417385955E-20}	[Kaladp0001s0207.1, Kaladp0001s0230.1, Kaladp0001s0257.1, Kaladp0002s0083.1, Kaladp0002s0084.1, Kaladp0003s0051.1, Kaladp0008s0192.1, Kaladp0008s0341.1, Kaladp0008s0417.1, Kaladp0011s1105.1, Kaladp0011s1186.1, Kaladp0015s0036.1, Kaladp0015s0038.1, Kaladp0015s0080.1, Kaladp0016s0252.1, Kaladp0016s0367.1, Kaladp0018s0178.1, Kaladp0021s0051.1, Kaladp0022s0006.1, Kaladp0022s0111.1, Kaladp0024s0866.1,…	[Kaladp0001s0133.1, Kaladp0001s0207.1, Kaladp0001s0230.1, Kaladp0001s0231.1, Kaladp0001s0257.1, Kaladp0001s0316.1, Kaladp0001s0324.1, Kaladp0002s0073.1, Kaladp0002s0083.1, Kaladp0002s0084.1, Kaladp0003s0051.1, Kaladp0005s0070.1, Kaladp0008s0005.1, Kaladp0008s0006.1, Kaladp0008s0099.1, Kaladp0008s0161.1, Kaladp0008s0192.1, Kaladp0008s0193.1, Kaladp0008s0297.1, Kaladp0008s0341.1, Kaladp0008s0417.1,…
Kalanchoe fedtschenkoi	2	GO:1901606	alpha-amino acid catabolic process	[5, 6, 7, 8]	[Group22]	38	34.5455	1.641e-08	1.33413e-05	{Group22=5.872999311906937E-22}	{Group22=1.3507898417385955E-20}	[Kaladp0001s0207.1, Kaladp0001s0257.1, Kaladp0002s0083.1, Kaladp0002s0084.1, Kaladp0008s0341.1, Kaladp0008s0417.1, Kaladp0015s0036.1, Kaladp0015s0038.1, Kaladp0016s0252.1, Kaladp0016s0367.1, Kaladp0018s0178.1, Kaladp0022s0006.1, Kaladp0022s0111.1, Kaladp0024s0866.1, Kaladp0024s0980.1, Kaladp0030s0029.1, Kaladp0030s0099.1, Kaladp0033s0282.1, Kaladp0039s0673.1, Kaladp0042s0287.1, Kaladp0043s0258.1,…	[Kaladp0001s0207.1, Kaladp0001s0257.1, Kaladp0001s0324.1, Kaladp0002s0083.1, Kaladp0002s0084.1, Kaladp0008s0006.1, Kaladp0008s0341.1, Kaladp0008s0417.1, Kaladp0010s0131.1, Kaladp0011s0056.1, Kaladp0011s0209.1, Kaladp0011s1147.1, Kaladp0011s1341.1, Kaladp0015s0036.1, Kaladp0015s0038.1, Kaladp0016s0252.1, Kaladp0016s0367.1, Kaladp0018s0178.1, Kaladp0022s0006.1, Kaladp0022s0027.1, Kaladp0022s0111.1,…
Kalanchoe fedtschenkoi	2	GO:1901615	organic hydroxy compound metabolic process	[3]	[Group01]	86	23.1806	2.345e-07	0.000187131	{Group01=2.3450020807619279E-7}	{Group01=2.3450020807619277E-6}	[Kaladp0001s0207.1, Kaladp0003s0142.1, Kaladp0008s0693.1, Kaladp0015s0036.1, Kaladp0015s0038.1, Kaladp0016s0252.1, Kaladp0018s0178.1, Kaladp0019s0017.1, Kaladp0022s0218.1, Kaladp0024s0111.1, Kaladp0024s0602.1, Kaladp0028s0072.1, Kaladp0030s0072.1, Kaladp0030s0099.1, Kaladp0031s0136.1, Kaladp0032s0090.1, Kaladp0032s0185.1, Kaladp0033s0309.1, Kaladp0034s0098.1, Kaladp0034s0152.1, Kaladp0036s0071.1,…	[Kaladp0001s0207.1, Kaladp0001s0213.1, Kaladp0001s0316.1, Kaladp0001s0324.1, Kaladp0003s0043.1, Kaladp0003s0080.1, Kaladp0003s0115.1, Kaladp0003s0142.1, Kaladp0005s0070.1, Kaladp0007s0012.1, Kaladp0007s0083.1, Kaladp0008s0138.1, Kaladp0008s0171.1, Kaladp0008s0179.1, Kaladp0008s0201.1, Kaladp0008s0512.1, Kaladp0008s0536.1, Kaladp0008s0693.1, Kaladp0008s0772.1, Kaladp0008s0849.1, Kaladp0009s0012.1,…
Kalanchoe fedtschenkoi	2	GO:1901657	glycosyl compound metabolic process	[4]	[Group15, Group17, Group22]	52	29.3785	2.47815e-08	2.00978e-05	{Group15=5.980828095870835E-18, Group17=4.7852336340302596E-15, Group22=5.872999311906937E-22}	{Group15=1.196165619174167E-16, Group17=9.091943904657493E-14, Group22=1.3507898417385955E-20}	[Kaladp0001s0151.1, Kaladp0001s0207.1, Kaladp0007s0071.1, Kaladp0008s0341.1, Kaladp0008s0926.1, Kaladp0011s0475.1, Kaladp0011s0553.1, Kaladp0011s0563.1, Kaladp0011s0575.1, Kaladp0011s0700.1, Kaladp0016s0175.1, Kaladp0018s0210.1, Kaladp0027s0039.1, Kaladp0030s0029.1, Kaladp0030s0099.1, Kaladp0031s0127.1, Kaladp0039s0569.1, Kaladp0039s0673.1, Kaladp0040s0618.1, Kaladp0043s0258.1, Kaladp0050s0060.1,…	[Kaladp0001s0095.1, Kaladp0001s0151.1, Kaladp0001s0207.1, Kaladp0003s0006.1, Kaladp0003s0010.1, Kaladp0003s0156.1, Kaladp0004s0001.1, Kaladp0004s0021.1, Kaladp0006s0016.1, Kaladp0007s0071.1, Kaladp0008s0341.1, Kaladp0008s0849.1, Kaladp0008s0926.1, Kaladp0010s0114.1, Kaladp0010s0125.1, Kaladp0011s0360.1, Kaladp0011s0475.1, Kaladp0011s0553.1, Kaladp0011s0563.1, Kaladp0011s0575.1, Kaladp0011s0700.1,…
Kalanchoe fedtschenkoi	2	GO:1901659	glycosyl compound biosynthetic process	[5]	[Group15, Group17, Group22]	37	27.8195	9.95489e-06	0.0076354	{Group15=5.980828095870835E-18, Group17=4.7852336340302596E-15, Group22=5.872999311906937E-22}	{Group15=1.196165619174167E-16, Group17=9.091943904657493E-14, Group22=1.3507898417385955E-20}	[Kaladp0007s0071.1, Kaladp0008s0341.1, Kaladp0008s0926.1, Kaladp0011s0475.1, Kaladp0011s0553.1, Kaladp0011s0563.1, Kaladp0011s0575.1, Kaladp0011s0700.1, Kaladp0016s0175.1, Kaladp0030s0029.1, Kaladp0030s0099.1, Kaladp0031s0127.1, Kaladp0039s0569.1, Kaladp0039s0673.1, Kaladp0050s0060.1, Kaladp0050s0181.1, Kaladp0053s0535.1, Kaladp0058s0191.1, Kaladp0061s0056.1, Kaladp0063s0038.1, Kaladp0076s0154.1,…	[Kaladp0001s0095.1, Kaladp0003s0006.1, Kaladp0003s0010.1, Kaladp0004s0001.1, Kaladp0004s0021.1, Kaladp0006s0016.1, Kaladp0007s0071.1, Kaladp0008s0341.1, Kaladp0008s0849.1, Kaladp0008s0926.1, Kaladp0010s0125.1, Kaladp0011s0360.1, Kaladp0011s0475.1, Kaladp0011s0553.1, Kaladp0011s0563.1, Kaladp0011s0575.1, Kaladp0011s0700.1, Kaladp0011s0720.1, Kaladp0011s0898.1, Kaladp0011s1025.1, Kaladp0011s1294.1,…
Kalanchoe fedtschenkoi	2	GO:1901698	response to nitrogen compound	[3]	[Group22]	50	23.4742	5.2869e-05	0.0391231	{Group22=5.872999311906937E-22}	{Group22=1.3507898417385955E-20}	[Kaladp0001s0207.1, Kaladp0001s0239.1, Kaladp0011s0612.1, Kaladp0011s0843.1, Kaladp0015s0036.1, Kaladp0015s0038.1, Kaladp0016s0252.1, Kaladp0018s0178.1, Kaladp0019s0017.1, Kaladp0022s0098.1, Kaladp0022s0247.1, Kaladp0023s0027.1, Kaladp0024s0019.1, Kaladp0024s0397.1, Kaladp0024s0472.1, Kaladp0024s0691.1, Kaladp0024s0916.1, Kaladp0030s0099.1, Kaladp0032s0185.1, Kaladp0032s0335.1, Kaladp0040s0344.1,…	[Kaladp0001s0061.1, Kaladp0001s0128.1, Kaladp0001s0207.1, Kaladp0001s0239.1, Kaladp0002s0030.1, Kaladp0002s0037.1, Kaladp0003s0049.1, Kaladp0006s0012.1, Kaladp0006s0015.1, Kaladp0008s0145.1, Kaladp0008s0407.1, Kaladp0011s0067.1, Kaladp0011s0529.1, Kaladp0011s0557.1, Kaladp0011s0612.1, Kaladp0011s0843.1, Kaladp0011s1070.1, Kaladp0015s0016.1, Kaladp0015s0036.1, Kaladp0015s0038.1, Kaladp0016s0252.1,…
Arabidopsis thaliana	2	GO:0006032	chitin catabolic process	[6, 7]	[Group3]	6	75	6.1748e-05	0.0446438	{Group3=9.312790075163037E-6}	{Group3=3.7251160300652146E-5}	[AT1G05850, AT3G12500, AT3G16920, AT3G55120, AT4G01040, AT5G42370]	[AT1G05850, AT2G43570, AT3G12500, AT3G16920, AT3G54420, AT3G55120, AT4G01040, AT5G42370]
Arabidopsis thaliana	2	GO:0006364	rRNA processing	[5, 7, 8, 9]	[Group5]	19	34.5455	9.01898e-06	0.00659287	{Group5=2.1390248222664164E-7}	{Group5=1.2834148933598499E-6}	[AT1G17690, AT1G50030, AT1G56110, AT2G17250, AT2G34570, AT2G43650, AT2G47990, AT3G07750, AT3G57150, AT5G06360, AT5G08600, AT5G10360, AT5G12220, AT5G16750, AT5G38720, AT5G41190, AT5G48240, AT5G53770, rps11]	[AT1G01860, AT1G03360, AT1G09340, AT1G15440, AT1G16280, AT1G17690, AT1G20696, AT1G31817, AT1G49970, AT1G50030, AT1G56110, AT1G68530, AT1G74970, AT1G75660, AT2G17250, AT2G17510, AT2G21070, AT2G21790, AT2G31890, AT2G34570, AT2G39140, AT2G43650, AT2G47990, AT3G07750, AT3G20420, AT3G51800, AT3G52380, AT3G57130, AT3G57150, AT3G57180, AT3G61620, AT3G63140, AT4G01560, AT4G05410, AT4G09730, AT4G21130, AT…
Arabidopsis thaliana	2	GO:0006396	RNA processing	[5, 6, 7]	[Group5]	58	20.4225	1.76616e-05	0.0128224	{Group5=2.1390248222664164E-7}	{Group5=1.2834148933598499E-6}	[AT1G04080, AT1G05850, AT1G17690, AT1G17760, AT1G20620, AT1G30460, AT1G33390, AT1G44910, AT1G50030, AT1G56110, AT1G61010, AT1G64810, AT1G71800, AT1G77180, AT2G17250, AT2G27100, AT2G34570, AT2G40030, AT2G43650, AT2G47990, AT3G01370, AT3G04680, AT3G07750, AT3G12680, AT3G18165, AT3G19670, AT3G22680, AT3G54230, AT3G55460, AT3G57150, AT4G20060, AT4G24270, AT4G31770, AT4G32720, AT5G04430, AT5G06160, AT…	[AT1G01040, AT1G01860, AT1G02140, AT1G03360, AT1G04080, AT1G04635, AT1G05850, AT1G06220, AT1G06670, AT1G07910, AT1G09340, AT1G09700, AT1G09770, AT1G11650, AT1G14790, AT1G15440, AT1G16280, AT1G16610, AT1G17210, AT1G17370, AT1G17690, AT1G17760, AT1G17980, AT1G20620, AT1G20693, AT1G20696, AT1G22760, AT1G24450, AT1G24706, AT1G25410, AT1G26110, AT1G27650, AT1G30460, AT1G30480, AT1G31817, AT1G32130, AT…
Arabidopsis thaliana	2	GO:0006996	organelle organization	[3]	[Group0]	151	16.2017	1.66221e-05	0.0120843	{Group0=1.6622122235671442E-5}	{Group0=3.3244244471342884E-5}	[AT1G01820, AT1G03000, AT1G03160, AT1G04400, AT1G04730, AT1G04870, AT1G07770, AT1G08060, AT1G08460, AT1G10200, AT1G11400, AT1G11750, AT1G11890, AT1G14750, AT1G14850, AT1G17460, AT1G18800, AT1G19520, AT1G25580, AT1G29990, AT1G31360, AT1G47750, AT1G48240, AT1G49510, AT1G49540, AT1G50490, AT1G51450, AT1G52080, AT1G54390, AT1G56590, AT1G60430, AT1G60490, AT1G60500, AT1G61570, AT1G64810, AT1G65260, AT…	[817907, AT1G01040, AT1G01370, AT1G01510, AT1G01690, AT1G01750, AT1G01790, AT1G01820, AT1G02580, AT1G03000, AT1G03060, AT1G03160, AT1G03770, AT1G03780, AT1G04020, AT1G04050, AT1G04400, AT1G04450, AT1G04730, AT1G04750, AT1G04760, AT1G04870, AT1G05180, AT1G05560, AT1G05690, AT1G05830, AT1G06430, AT1G06670, AT1G06820, AT1G06910, AT1G06950, AT1G07130, AT1G07745, AT1G07770, AT1G07780, AT1G08060, AT1G0…
Arabidopsis thaliana	2	GO:0010315	auxin efflux	[5, 6, 7, 8, 9]	[Group4]	9	69.2308	2.03687e-06	0.00149099	{Group4=2.1337968530796863E-5}	{Group4=2.1337968530796863E-5}	[AT1G23080, AT1G70940, AT1G73590, AT1G75500, AT1G77110, AT2G01420, AT5G15100, AT5G16530, AT5G57090]	[AT1G23080, AT1G70940, AT1G73590, AT1G75500, AT1G77110, AT1G78570, AT2G01420, AT2G36910, AT2G47000, AT3G28860, AT5G15100, AT5G16530, AT5G57090]
Arabidopsis thaliana	2	GO:0010928	regulation of auxin mediated signaling pathway	[4, 5, 6, 7, 8]	[Group4]	11	47.8261	2.1338e-05	0.01547	{Group4=2.1337968530796863E-5}	{Group4=2.1337968530796863E-5}	[AT1G05850, AT1G23080, AT1G50030, AT1G70940, AT1G73590, AT1G75500, AT1G77110, AT2G01420, AT5G15100, AT5G16530, AT5G57090]	[AT1G05850, AT1G07910, AT1G23080, AT1G50030, AT1G53940, AT1G70940, AT1G73590, AT1G75500, AT1G77110, AT1G78570, AT2G01420, AT2G36910, AT2G43010, AT2G47000, AT3G28860, AT3G59060, AT4G16340, AT4G35020, AT5G15100, AT5G16530, AT5G48090, AT5G50320, AT5G57090]
Arabidopsis thaliana	2	GO:0022607	cellular component assembly	[3]	[Group1]	78	20.6349	3.99962e-07	0.000293972	{Group1=3.9996206924123713E-7}	{Group1=1.9998103462061856E-6}	[AT1G02090, AT1G04080, AT1G07770, AT1G09100, AT1G10200, AT1G14750, AT1G18800, AT1G29990, AT1G55300, AT1G60430, AT1G60490, AT1G64660, AT1G67370, AT1G69390, AT1G72370, AT1G77180, AT1G77850, AT1G79750, AT2G05170, AT2G16700, AT2G19070, AT2G19480, AT2G19900, AT2G29900, AT2G30410, AT2G38020, AT2G40810, AT3G05530, AT3G11400, AT3G11980, AT3G17870, AT3G20970, AT3G25500, AT3G25520, AT3G53760, AT3G55000, AT…	[AT1G01280, AT1G01370, AT1G01510, AT1G01690, AT1G02090, AT1G02720, AT1G02730, AT1G02880, AT1G02910, AT1G03060, AT1G03780, AT1G04020, AT1G04080, AT1G04750, AT1G05385, AT1G05560, AT1G07745, AT1G07770, AT1G08190, AT1G09100, AT1G09790, AT1G10200, AT1G13180, AT1G14320, AT1G14750, AT1G14900, AT1G15220, AT1G15440, AT1G17050, AT1G17440, AT1G18800, AT1G19890, AT1G20260, AT1G20696, AT1G21170, AT1G22920, AT…
Arabidopsis thaliana	2	GO:0022613	ribonucleoprotein complex biogenesis	[3]	[Group5]	38	27.3381	4.19057e-07	0.000307588	{Group5=2.1390248222664164E-7}	{Group5=1.2834148933598499E-6}	[AT1G03530, AT1G04080, AT1G07770, AT1G17690, AT1G18080, AT1G50030, AT1G56110, AT1G72370, AT1G77180, AT2G17250, AT2G34570, AT2G43650, AT2G47990, AT3G07750, AT3G11400, AT3G25520, AT3G47450, AT3G55280, AT3G57150, AT4G00100, AT4G11420, AT5G06360, AT5G08290, AT5G08600, AT5G10360, AT5G12220, AT5G16750, AT5G22330, AT5G38720, AT5G39740, AT5G41190, AT5G46400, AT5G48240, AT5G53770, AT5G55540, AT5G61770, rp…	[AT1G01510, AT1G01860, AT1G03060, AT1G03360, AT1G03530, AT1G04080, AT1G07770, AT1G09340, AT1G14320, AT1G15440, AT1G16280, AT1G17690, AT1G18080, AT1G20696, AT1G22780, AT1G26110, AT1G26910, AT1G29940, AT1G31817, AT1G43170, AT1G49970, AT1G50030, AT1G54170, AT1G56110, AT1G61580, AT1G62090, AT1G66580, AT1G68530, AT1G72370, AT1G74970, AT1G75660, AT1G77180, AT1G77750, AT1G78930, AT1G79090, AT1G79220, AT…
Arabidopsis thaliana	2	GO:0034470	ncRNA processing	[6, 7, 8]	[Group5]	28	25.4545	5.70084e-05	0.0412741	{Group5=2.1390248222664164E-7}	{Group5=1.2834148933598499E-6}	[AT1G05850, AT1G17690, AT1G20620, AT1G50030, AT1G56110, AT1G61010, AT2G17250, AT2G27100, AT2G34570, AT2G43650, AT2G47990, AT3G04680, AT3G07750, AT3G57150, AT4G20060, AT4G32720, AT5G06360, AT5G08600, AT5G10360, AT5G12220, AT5G16750, AT5G37530, AT5G38720, AT5G41190, AT5G48240, AT5G53770, matK, rps11]	[AT1G01040, AT1G01860, AT1G03360, AT1G04635, AT1G05850, AT1G07910, AT1G09340, AT1G09700, AT1G15440, AT1G16280, AT1G17690, AT1G20620, AT1G20696, AT1G25410, AT1G31817, AT1G49970, AT1G50030, AT1G50200, AT1G52160, AT1G56110, AT1G61010, AT1G66520, AT1G68460, AT1G68530, AT1G68720, AT1G72560, AT1G74700, AT1G74970, AT1G75660, AT2G04530, AT2G13540, AT2G16650, AT2G17250, AT2G17510, AT2G21070, AT2G21790, AT…
Arabidopsis thaliana	2	GO:0034976	response to endoplasmic reticulum stress	[4]	[Group2]	16	38.0952	1.10701e-05	0.00807011	{Group2=1.1070108680637466E-5}	{Group2=3.32103260419124E-5}	[AT1G04980, AT1G09100, AT1G21750, AT1G34780, AT1G42990, AT1G52260, AT1G71220, AT1G77510, AT2G32920, AT3G05530, AT3G16110, AT4G03510, AT4G27470, AT5G43010, AT5G52210, AT5G64330]	[AT1G02145, AT1G04980, AT1G07960, AT1G09100, AT1G11755, AT1G14360, AT1G17280, AT1G21750, AT1G34780, AT1G35620, AT1G42990, AT1G52260, AT1G53750, AT1G71220, AT1G77510, AT2G02810, AT2G17520, AT2G32920, AT3G03860, AT3G05530, AT3G10800, AT3G16110, AT3G19780, AT3G49530, AT3G54960, AT4G03510, AT4G08930, AT4G27030, AT4G27470, AT4G28270, AT5G18120, AT5G19990, AT5G22290, AT5G24360, AT5G42000, AT5G43010, AT…
Arabidopsis thaliana	2	GO:0042254	ribosome biogenesis	[4]	[Group5]	30	29.1262	1.64341e-06	0.00120462	{Group5=2.1390248222664164E-7}	{Group5=1.2834148933598499E-6}	[AT1G03530, AT1G07770, AT1G17690, AT1G18080, AT1G50030, AT1G56110, AT1G72370, AT2G17250, AT2G34570, AT2G43650, AT2G47990, AT3G07750, AT3G25520, AT3G47450, AT3G55280, AT3G57150, AT4G00100, AT5G06360, AT5G08600, AT5G10360, AT5G12220, AT5G16750, AT5G38720, AT5G39740, AT5G41190, AT5G48240, AT5G53770, AT5G61770, rpl20, rps11]	[AT1G01860, AT1G03360, AT1G03530, AT1G07770, AT1G09340, AT1G14320, AT1G15440, AT1G16280, AT1G17690, AT1G18080, AT1G20696, AT1G22780, AT1G26910, AT1G29940, AT1G31817, AT1G43170, AT1G49970, AT1G50030, AT1G56110, AT1G61580, AT1G62090, AT1G66580, AT1G68530, AT1G72370, AT1G74970, AT1G75660, AT1G77750, AT1G78930, AT1G79220, AT2G17250, AT2G17510, AT2G20490, AT2G21070, AT2G21790, AT2G31890, AT2G34570, AT…
Arabidopsis thaliana	2	GO:0042274	ribosomal small subunit biogenesis	[4, 5]	[Group5]	12	46.1538	1.41105e-05	0.0102724	{Group5=2.1390248222664164E-7}	{Group5=1.2834148933598499E-6}	[AT1G07770, AT1G17690, AT1G72370, AT2G17250, AT2G34570, AT2G43650, AT5G08600, AT5G10360, AT5G16750, AT5G38720, AT5G41190, rps11]	[AT1G07770, AT1G15440, AT1G17690, AT1G20696, AT1G31817, AT1G72370, AT1G74970, AT2G17250, AT2G34570, AT2G37270, AT2G39140, AT2G43650, AT3G04770, AT3G11940, AT4G31700, AT5G08600, AT5G10360, AT5G16750, AT5G17930, AT5G36980, AT5G38720, AT5G41190, AT5G43720, AT5G47320, rps11, rps19]
Arabidopsis thaliana	2	GO:1901071	glucosamine-containing compound metabolic process	[5]	[Group3]	7	77.7778	9.31279e-06	0.00679834	{Group3=9.312790075163037E-6}	{Group3=3.7251160300652146E-5}	[AT1G05850, AT3G12500, AT3G16920, AT3G55120, AT4G01040, AT5G15770, AT5G42370]	[AT1G05850, AT2G43570, AT3G12500, AT3G16920, AT3G54420, AT3G55120, AT4G01040, AT5G15770, AT5G42370]
Kalanchoe fedtschenkoi	3	GO:0000097	sulfur amino acid biosynthetic process	[5, 6, 7, 8]	[Group3]	30	16.5746	1.24405e-05	0.00719061	{Group3=2.2169150490524624E-6}	{Group3=1.3301490294314775E-5}	[Kaladp0008s0875.1, Kaladp0011s0360.1, Kaladp0011s0745.1, Kaladp0011s1327.1, Kaladp0019s0047.1, Kaladp0024s0995.1, Kaladp0026s0025.1, Kaladp0037s0287.1, Kaladp0043s0029.1, Kaladp0045s0346.1, Kaladp0051s0068.1, Kaladp0053s0132.1, Kaladp0053s0654.1, Kaladp0055s0120.1, Kaladp0055s0212.1, Kaladp0058s0280.1, Kaladp0059s0163.1, Kaladp0059s0308.1, Kaladp0060s0062.1, Kaladp0060s0306.1, Kaladp0062s0016.1,…	[Kaladp0001s0133.1, Kaladp0001s0316.1, Kaladp0005s0070.1, Kaladp0008s0005.1, Kaladp0008s0099.1, Kaladp0008s0161.1, Kaladp0008s0192.1, Kaladp0008s0341.1, Kaladp0008s0567.1, Kaladp0008s0875.1, Kaladp0010s0052.1, Kaladp0010s0125.1, Kaladp0010s0131.1, Kaladp0011s0179.1, Kaladp0011s0360.1, Kaladp0011s0431.1, Kaladp0011s0509.1, Kaladp0011s0720.1, Kaladp0011s0745.1, Kaladp0011s0750.1, Kaladp0011s0759.1,…
Kalanchoe fedtschenkoi	3	GO:0006081	cellular aldehyde metabolic process	[3]	[Group7]	54	16.0714	1.45098e-08	8.64786e-06	{Group7=3.072391530218304E-6}	{Group7=1.536195765109152E-5}	[Kaladp0002s0121.1, Kaladp0010s0177.1, Kaladp0011s0884.1, Kaladp0012s0055.1, Kaladp0012s0105.1, Kaladp0016s0196.1, Kaladp0018s0025.1, Kaladp0019s0096.1, Kaladp0024s0150.1, Kaladp0024s0531.1, Kaladp0024s0583.1, Kaladp0026s0025.1, Kaladp0029s0151.1, Kaladp0033s0296.1, Kaladp0036s0067.1, Kaladp0037s0369.1, Kaladp0038s0078.1, Kaladp0039s0027.1, Kaladp0039s0167.1, Kaladp0039s0334.1, Kaladp0040s0008.1,…	[Kaladp0001s0207.1, Kaladp0001s0213.1, Kaladp0001s0257.1, Kaladp0001s0316.1, Kaladp0001s0324.1, Kaladp0002s0121.1, Kaladp0006s0003.1, Kaladp0007s0012.1, Kaladp0008s0006.1, Kaladp0008s0134.1, Kaladp0008s0161.1, Kaladp0008s0608.1, Kaladp0008s0849.1, Kaladp0010s0099.1, Kaladp0010s0177.1, Kaladp0011s0209.1, Kaladp0011s0253.1, Kaladp0011s0344.1, Kaladp0011s0382.1, Kaladp0011s0475.1, Kaladp0011s0483.1,…
Kalanchoe fedtschenkoi	3	GO:0006139	nucleobase-containing compound metabolic process	[3, 4]	[Group5]	324	8.89377	3.17962e-06	0.0018569	{Group5=2.3085193314701615E-5}	{Group5=6.925557994410484E-5}	[Kaladp0001s0180.1, Kaladp0001s0214.1, Kaladp0002s0121.1, Kaladp0003s0045.1, Kaladp0003s0067.1, Kaladp0003s0156.1, Kaladp0004s0001.1, Kaladp0005s0045.1, Kaladp0005s0047.1, Kaladp0006s0015.1, Kaladp0007s0010.1, Kaladp0008s0002.1, Kaladp0008s0332.1, Kaladp0008s0407.1, Kaladp0008s0533.1, Kaladp0008s0666.1, Kaladp0008s0697.1, Kaladp0008s0815.1, Kaladp0008s0842.1, Kaladp0011s0022.1, Kaladp0011s0055.1,…	[Kaladp0001s0003.1, Kaladp0001s0015.1, Kaladp0001s0021.1, Kaladp0001s0035.1, Kaladp0001s0049.1, Kaladp0001s0050.1, Kaladp0001s0054.1, Kaladp0001s0060.1, Kaladp0001s0082.1, Kaladp0001s0095.1, Kaladp0001s0103.1, Kaladp0001s0109.1, Kaladp0001s0117.1, Kaladp0001s0123.1, Kaladp0001s0135.1, Kaladp0001s0151.1, Kaladp0001s0165.1, Kaladp0001s0171.1, Kaladp0001s0172.1, Kaladp0001s0173.1, Kaladp0001s0180.1,…
Kalanchoe fedtschenkoi	3	GO:0006534	cysteine metabolic process	[5, 6, 7, 8, 9]	[Group3]	26	20.9677	5.28563e-07	0.000311852	{Group3=2.2169150490524624E-6}	{Group3=1.3301490294314775E-5}	[Kaladp0011s0360.1, Kaladp0011s0745.1, Kaladp0011s1327.1, Kaladp0019s0047.1, Kaladp0026s0025.1, Kaladp0043s0029.1, Kaladp0045s0346.1, Kaladp0051s0068.1, Kaladp0053s0132.1, Kaladp0053s0654.1, Kaladp0055s0120.1, Kaladp0055s0212.1, Kaladp0058s0280.1, Kaladp0059s0163.1, Kaladp0059s0308.1, Kaladp0060s0062.1, Kaladp0060s0306.1, Kaladp0071s0369.1, Kaladp0073s0005.1, Kaladp0076s0261.1, Kaladp0080s0136.1,…	[Kaladp0001s0133.1, Kaladp0001s0316.1, Kaladp0008s0005.1, Kaladp0008s0099.1, Kaladp0008s0161.1, Kaladp0008s0341.1, Kaladp0008s0567.1, Kaladp0010s0052.1, Kaladp0010s0125.1, Kaladp0010s0131.1, Kaladp0011s0360.1, Kaladp0011s0431.1, Kaladp0011s0509.1, Kaladp0011s0720.1, Kaladp0011s0745.1, Kaladp0011s1327.1, Kaladp0011s1354.1, Kaladp0018s0178.1, Kaladp0019s0018.1, Kaladp0019s0047.1, Kaladp0021s0051.1,…
Kalanchoe fedtschenkoi	3	GO:0006629	lipid metabolic process	[3]	[Group7]	125	10.016	5.54977e-05	0.0313562	{Group7=3.072391530218304E-6}	{Group7=1.536195765109152E-5}	[Kaladp0002s0121.1, Kaladp0008s0088.1, Kaladp0008s0171.1, Kaladp0008s0203.1, Kaladp0008s0396.1, Kaladp0008s0482.1, Kaladp0009s0012.1, Kaladp0010s0177.1, Kaladp0011s0360.1, Kaladp0011s0721.1, Kaladp0011s0884.1, Kaladp0011s1024.1, Kaladp0012s0055.1, Kaladp0015s0155.1, Kaladp0016s0196.1, Kaladp0016s0220.1, Kaladp0018s0164.1, Kaladp0018s0273.1, Kaladp0019s0009.1, Kaladp0019s0096.1, Kaladp0020s0107.1,…	[Kaladp0001s0002.1, Kaladp0001s0016.1, Kaladp0001s0021.1, Kaladp0001s0032.1, Kaladp0001s0038.1, Kaladp0001s0043.1, Kaladp0001s0046.1, Kaladp0001s0061.1, Kaladp0001s0079.1, Kaladp0001s0082.1, Kaladp0001s0110.1, Kaladp0001s0113.1, Kaladp0001s0135.1, Kaladp0001s0207.1, Kaladp0001s0223.1, Kaladp0001s0241.1, Kaladp0001s0257.1, Kaladp0001s0274.1, Kaladp0001s0316.1, Kaladp0001s0324.1, Kaladp0002s0005.1,…
Kalanchoe fedtschenkoi	3	GO:0006644	phospholipid metabolic process	[4, 5]	[Group7]	53	13.4177	6.33333e-06	0.00367966	{Group7=3.072391530218304E-6}	{Group7=1.536195765109152E-5}	[Kaladp0002s0121.1, Kaladp0008s0203.1, Kaladp0008s0396.1, Kaladp0010s0177.1, Kaladp0011s0884.1, Kaladp0012s0055.1, Kaladp0015s0155.1, Kaladp0019s0096.1, Kaladp0020s0127.1, Kaladp0022s0048.1, Kaladp0024s0175.1, Kaladp0024s0531.1, Kaladp0024s0607.1, Kaladp0026s0025.1, Kaladp0029s0151.1, Kaladp0033s0296.1, Kaladp0037s0501.1, Kaladp0038s0078.1, Kaladp0039s0027.1, Kaladp0039s0334.1, Kaladp0040s0008.1,…	[Kaladp0001s0038.1, Kaladp0001s0061.1, Kaladp0001s0207.1, Kaladp0001s0257.1, Kaladp0001s0316.1, Kaladp0001s0324.1, Kaladp0002s0005.1, Kaladp0002s0077.1, Kaladp0002s0121.1, Kaladp0002s0125.1, Kaladp0006s0003.1, Kaladp0008s0060.1, Kaladp0008s0081.1, Kaladp0008s0143.1, Kaladp0008s0161.1, Kaladp0008s0203.1, Kaladp0008s0328.1, Kaladp0008s0396.1, Kaladp0008s0424.1, Kaladp0008s0512.1, Kaladp0010s0073.1,…
Kalanchoe fedtschenkoi	3	GO:0006720	isoprenoid metabolic process	[4, 5]	[Group7]	55	15.0685	1.01544e-07	6.02158e-05	{Group7=3.072391530218304E-6}	{Group7=1.536195765109152E-5}	[Kaladp0002s0121.1, Kaladp0010s0177.1, Kaladp0011s0360.1, Kaladp0011s0884.1, Kaladp0012s0055.1, Kaladp0016s0196.1, Kaladp0016s0220.1, Kaladp0018s0164.1, Kaladp0019s0096.1, Kaladp0024s0045.1, Kaladp0024s0531.1, Kaladp0024s0893.1, Kaladp0026s0025.1, Kaladp0029s0151.1, Kaladp0033s0204.1, Kaladp0033s0296.1, Kaladp0036s0047.1, Kaladp0037s0369.1, Kaladp0037s0530.1, Kaladp0038s0078.1, Kaladp0039s0027.1,…	[Kaladp0001s0082.1, Kaladp0001s0110.1, Kaladp0001s0207.1, Kaladp0001s0257.1, Kaladp0001s0316.1, Kaladp0001s0324.1, Kaladp0002s0121.1, Kaladp0003s0001.1, Kaladp0003s0142.1, Kaladp0005s0070.1, Kaladp0006s0003.1, Kaladp0007s0083.1, Kaladp0008s0013.1, Kaladp0008s0061.1, Kaladp0008s0112.1, Kaladp0008s0143.1, Kaladp0008s0161.1, Kaladp0008s0179.1, Kaladp0008s0608.1, Kaladp0008s0768.1, Kaladp0008s0810.1,…
Kalanchoe fedtschenkoi	3	GO:0006725	cellular aromatic compound metabolic process	[3]	[Group5]	354	8.73858	4.84172e-06	0.00281788	{Group5=2.3085193314701615E-5}	{Group5=6.925557994410484E-5}	[Kaladp0001s0180.1, Kaladp0001s0214.1, Kaladp0002s0073.1, Kaladp0002s0121.1, Kaladp0003s0045.1, Kaladp0003s0067.1, Kaladp0003s0156.1, Kaladp0004s0001.1, Kaladp0005s0045.1, Kaladp0005s0047.1, Kaladp0006s0015.1, Kaladp0007s0010.1, Kaladp0008s0002.1, Kaladp0008s0332.1, Kaladp0008s0407.1, Kaladp0008s0533.1, Kaladp0008s0666.1, Kaladp0008s0697.1, Kaladp0008s0815.1, Kaladp0008s0842.1, Kaladp0011s0022.1,…	[Kaladp0001s0003.1, Kaladp0001s0015.1, Kaladp0001s0021.1, Kaladp0001s0035.1, Kaladp0001s0049.1, Kaladp0001s0050.1, Kaladp0001s0054.1, Kaladp0001s0060.1, Kaladp0001s0082.1, Kaladp0001s0093.1, Kaladp0001s0095.1, Kaladp0001s0103.1, Kaladp0001s0109.1, Kaladp0001s0117.1, Kaladp0001s0123.1, Kaladp0001s0135.1, Kaladp0001s0151.1, Kaladp0001s0165.1, Kaladp0001s0171.1, Kaladp0001s0172.1, Kaladp0001s0173.1,…
Kalanchoe fedtschenkoi	3	GO:0006790	sulfur compound metabolic process	[3]	[Group3]	61	12.0553	3.79436e-05	0.0217037	{Group3=2.2169150490524624E-6}	{Group3=1.3301490294314775E-5}	[Kaladp0008s0875.1, Kaladp0010s0101.1, Kaladp0011s0360.1, Kaladp0011s0745.1, Kaladp0011s0872.1, Kaladp0011s0884.1, Kaladp0011s1327.1, Kaladp0012s0055.1, Kaladp0018s0164.1, Kaladp0019s0047.1, Kaladp0020s0085.1, Kaladp0020s0176.1, Kaladp0024s0531.1, Kaladp0024s0995.1, Kaladp0026s0025.1, Kaladp0026s0128.1, Kaladp0036s0067.1, Kaladp0037s0153.1, Kaladp0037s0287.1, Kaladp0038s0078.1, Kaladp0039s0386.1,…	[Kaladp0001s0133.1, Kaladp0001s0207.1, Kaladp0001s0257.1, Kaladp0001s0316.1, Kaladp0001s0321.1, Kaladp0001s0324.1, Kaladp0002s0006.1, Kaladp0002s0054.1, Kaladp0003s0006.1, Kaladp0003s0043.1, Kaladp0005s0011.1, Kaladp0005s0070.1, Kaladp0007s0071.1, Kaladp0008s0005.1, Kaladp0008s0099.1, Kaladp0008s0161.1, Kaladp0008s0192.1, Kaladp0008s0201.1, Kaladp0008s0341.1, Kaladp0008s0425.1, Kaladp0008s0567.1,…
Kalanchoe fedtschenkoi	3	GO:0008299	isoprenoid biosynthetic process	[4, 5, 6]	[Group7]	52	16.0494	2.81341e-08	1.67117e-05	{Group7=3.072391530218304E-6}	{Group7=1.536195765109152E-5}	[Kaladp0002s0121.1, Kaladp0010s0177.1, Kaladp0011s0360.1, Kaladp0011s0884.1, Kaladp0012s0055.1, Kaladp0016s0196.1, Kaladp0016s0220.1, Kaladp0018s0164.1, Kaladp0019s0096.1, Kaladp0024s0045.1, Kaladp0024s0531.1, Kaladp0024s0893.1, Kaladp0026s0025.1, Kaladp0029s0151.1, Kaladp0033s0296.1, Kaladp0036s0047.1, Kaladp0037s0369.1, Kaladp0037s0530.1, Kaladp0038s0078.1, Kaladp0039s0027.1, Kaladp0039s0167.1,…	[Kaladp0001s0082.1, Kaladp0001s0207.1, Kaladp0001s0257.1, Kaladp0001s0316.1, Kaladp0001s0324.1, Kaladp0002s0121.1, Kaladp0003s0142.1, Kaladp0005s0070.1, Kaladp0006s0003.1, Kaladp0007s0083.1, Kaladp0008s0013.1, Kaladp0008s0061.1, Kaladp0008s0112.1, Kaladp0008s0143.1, Kaladp0008s0161.1, Kaladp0008s0179.1, Kaladp0008s0608.1, Kaladp0008s0810.1, Kaladp0010s0015.1, Kaladp0010s0088.1, Kaladp0010s0099.1,…
Kalanchoe fedtschenkoi	3	GO:0009657	plastid organization	[4]	[Group4, Group7, Group8]	55	18.7713	2.84856e-11	1.70914e-08	{Group4=2.1972950212534188E-14, Group7=3.072391530218304E-6, Group8=6.380506631383609E-15}	{Group4=1.757836017002735E-13, Group7=1.536195765109152E-5, Group8=5.742455968245248E-14}	[Kaladp0009s0078.1, Kaladp0011s0519.1, Kaladp0011s0548.1, Kaladp0012s0055.1, Kaladp0012s0105.1, Kaladp0016s0196.1, Kaladp0018s0164.1, Kaladp0020s0049.1, Kaladp0020s0145.1, Kaladp0024s0148.1, Kaladp0024s0494.1, Kaladp0026s0025.1, Kaladp0033s0296.1, Kaladp0036s0025.1, Kaladp0037s0369.1, Kaladp0039s0027.1, Kaladp0039s0167.1, Kaladp0039s0334.1, Kaladp0039s0386.1, Kaladp0042s0065.1, Kaladp0043s0235.1,…	[Kaladp0001s0207.1, Kaladp0001s0257.1, Kaladp0003s0169.1, Kaladp0005s0067.1, Kaladp0006s0003.1, Kaladp0007s0054.1, Kaladp0008s0143.1, Kaladp0008s0161.1, Kaladp0008s0341.1, Kaladp0008s0425.1, Kaladp0008s0430.1, Kaladp0008s0478.1, Kaladp0008s0598.1, Kaladp0008s0608.1, Kaladp0009s0078.1, Kaladp0010s0046.1, Kaladp0010s0103.1, Kaladp0010s0131.1, Kaladp0010s0204.1, Kaladp0011s0344.1, Kaladp0011s0382.1,…
Kalanchoe fedtschenkoi	3	GO:0009658	chloroplast organization	[5]	[Group4, Group8]	36	21.5569	1.65498e-09	9.89675e-07	{Group4=2.1972950212534188E-14, Group8=6.380506631383609E-15}	{Group4=1.757836017002735E-13, Group8=5.742455968245248E-14}	[Kaladp0011s0519.1, Kaladp0011s0548.1, Kaladp0012s0055.1, Kaladp0012s0105.1, Kaladp0016s0196.1, Kaladp0020s0049.1, Kaladp0020s0145.1, Kaladp0024s0494.1, Kaladp0026s0025.1, Kaladp0033s0296.1, Kaladp0036s0025.1, Kaladp0039s0027.1, Kaladp0043s0235.1, Kaladp0045s0456.1, Kaladp0048s0234.1, Kaladp0048s0437.1, Kaladp0050s0158.1, Kaladp0053s0382.1, Kaladp0053s0655.1, Kaladp0055s0076.1, Kaladp0055s0120.1,…	[Kaladp0001s0257.1, Kaladp0003s0169.1, Kaladp0005s0067.1, Kaladp0008s0341.1, Kaladp0008s0425.1, Kaladp0008s0608.1, Kaladp0010s0131.1, Kaladp0010s0204.1, Kaladp0011s0382.1, Kaladp0011s0519.1, Kaladp0011s0523.1, Kaladp0011s0548.1, Kaladp0011s1107.1, Kaladp0012s0023.1, Kaladp0012s0055.1, Kaladp0012s0059.1, Kaladp0012s0096.1, Kaladp0012s0105.1, Kaladp0015s0106.1, Kaladp0016s0196.1, Kaladp0016s0221.1,…
Kalanchoe fedtschenkoi	3	GO:0009891	positive regulation of biosynthetic process	[3, 4, 5]	[Group6, Group8]	34	15.6682	1.17878e-05	0.00682514	{Group6=8.54383507799579E-6, Group8=6.380506631383609E-15}	{Group6=3.417534031198316E-5, Group8=5.742455968245248E-14}	[Kaladp0008s0815.1, Kaladp0011s0296.1, Kaladp0012s0083.1, Kaladp0018s0222.1, Kaladp0020s0049.1, Kaladp0020s0176.1, Kaladp0024s0409.1, Kaladp0024s0494.1, Kaladp0026s0025.1, Kaladp0028s0042.1, Kaladp0039s0027.1, Kaladp0039s0313.1, Kaladp0040s0043.1, Kaladp0043s0235.1, Kaladp0047s0014.1, Kaladp0048s0234.1, Kaladp0048s0437.1, Kaladp0048s0551.1, Kaladp0053s0382.1, Kaladp0057s0104.1, Kaladp0060s0039.1,…	[Kaladp0001s0094.1, Kaladp0001s0207.1, Kaladp0001s0257.1, Kaladp0001s0316.1, Kaladp0001s0324.1, Kaladp0003s0108.1, Kaladp0006s0039.1, Kaladp0007s0097.1, Kaladp0008s0341.1, Kaladp0008s0525.1, Kaladp0008s0608.1, Kaladp0008s0693.1, Kaladp0008s0815.1, Kaladp0011s0041.1, Kaladp0011s0209.1, Kaladp0011s0290.1, Kaladp0011s0296.1, Kaladp0011s0350.1, Kaladp0011s0614.1, Kaladp0011s0676.1, Kaladp0011s0846.1,…
Kalanchoe fedtschenkoi	3	GO:0009893	positive regulation of metabolic process	[2, 3, 4]	[Group6]	41	13.8047	3.57946e-05	0.0205103	{Group6=8.54383507799579E-6}	{Group6=3.417534031198316E-5}	[Kaladp0001s0290.1, Kaladp0008s0815.1, Kaladp0010s0063.1, Kaladp0011s0296.1, Kaladp0012s0083.1, Kaladp0018s0222.1, Kaladp0020s0021.1, Kaladp0020s0049.1, Kaladp0020s0176.1, Kaladp0022s0148.1, Kaladp0024s0409.1, Kaladp0024s0494.1, Kaladp0026s0025.1, Kaladp0028s0042.1, Kaladp0039s0027.1, Kaladp0039s0313.1, Kaladp0040s0043.1, Kaladp0043s0235.1, Kaladp0047s0014.1, Kaladp0048s0234.1, Kaladp0048s0437.1,…	[Kaladp0001s0067.1, Kaladp0001s0094.1, Kaladp0001s0119.1, Kaladp0001s0207.1, Kaladp0001s0257.1, Kaladp0001s0290.1, Kaladp0001s0316.1, Kaladp0001s0324.1, Kaladp0003s0051.1, Kaladp0003s0108.1, Kaladp0006s0031.1, Kaladp0006s0039.1, Kaladp0007s0097.1, Kaladp0008s0341.1, Kaladp0008s0525.1, Kaladp0008s0539.1, Kaladp0008s0608.1, Kaladp0008s0693.1, Kaladp0008s0815.1, Kaladp0010s0063.1, Kaladp0010s0210.1,…
Kalanchoe fedtschenkoi	3	GO:0010027	thylakoid membrane organization	[5, 6]	[Group4, Group8]	27	21.0938	2.82733e-07	0.000167095	{Group4=2.1972950212534188E-14, Group8=6.380506631383609E-15}	{Group4=1.757836017002735E-13, Group8=5.742455968245248E-14}	[Kaladp0011s0548.1, Kaladp0012s0055.1, Kaladp0018s0164.1, Kaladp0026s0025.1, Kaladp0033s0296.1, Kaladp0037s0369.1, Kaladp0039s0027.1, Kaladp0039s0334.1, Kaladp0039s0386.1, Kaladp0042s0065.1, Kaladp0043s0235.1, Kaladp0045s0456.1, Kaladp0048s0234.1, Kaladp0048s0437.1, Kaladp0048s0660.1, Kaladp0053s0382.1, Kaladp0070s0035.1, Kaladp0070s0082.1, Kaladp0071s0371.1, Kaladp0081s0351.1, Kaladp0083s0013.1,…	[Kaladp0006s0003.1, Kaladp0007s0054.1, Kaladp0008s0341.1, Kaladp0008s0430.1, Kaladp0008s0598.1, Kaladp0008s0608.1, Kaladp0011s0344.1, Kaladp0011s0523.1, Kaladp0011s0548.1, Kaladp0012s0055.1, Kaladp0015s0013.1, Kaladp0015s0106.1, Kaladp0016s0242.1, Kaladp0018s0164.1, Kaladp0018s0169.1, Kaladp0018s0188.1, Kaladp0018s0218.1, Kaladp0019s0017.1, Kaladp0022s0014.1, Kaladp0024s0014.1, Kaladp0024s0121.1,…
Kalanchoe fedtschenkoi	3	GO:0010207	photosystem II assembly	[5, 6, 7]	[Group8]	20	19.0476	4.6184e-05	0.0262325	{Group8=6.380506631383609E-15}	{Group8=5.742455968245248E-14}	[Kaladp0020s0176.1, Kaladp0024s0583.1, Kaladp0026s0025.1, Kaladp0037s0454.1, Kaladp0039s0027.1, Kaladp0042s0065.1, Kaladp0043s0100.1, Kaladp0045s0456.1, Kaladp0048s0234.1, Kaladp0048s0437.1, Kaladp0053s0382.1, Kaladp0055s0234.1, Kaladp0060s0306.1, Kaladp0070s0082.1, Kaladp0071s0369.1, Kaladp0071s0371.1, Kaladp0083s0013.1, Kaladp0088s0089.1, Kaladp0607s0038.1, Kaladp0674s0116.1]	[Kaladp0001s0024.1, Kaladp0001s0257.1, Kaladp0008s0161.1, Kaladp0008s0341.1, Kaladp0008s0608.1, Kaladp0010s0103.1, Kaladp0011s0344.1, Kaladp0011s0523.1, Kaladp0011s1258.1, Kaladp0012s0059.1, Kaladp0016s0214.1, Kaladp0018s0188.1, Kaladp0019s0017.1, Kaladp0020s0176.1, Kaladp0022s0014.1, Kaladp0022s0111.1, Kaladp0024s0238.1, Kaladp0024s0355.1, Kaladp0024s0583.1, Kaladp0026s0025.1, Kaladp0027s0031.1,…
Kalanchoe fedtschenkoi	3	GO:0010604	positive regulation of macromolecule metabolic process	[3, 4, 5]	[Group6]	39	14.9425	8.81081e-06	0.00511027	{Group6=8.54383507799579E-6}	{Group6=3.417534031198316E-5}	[Kaladp0001s0290.1, Kaladp0008s0815.1, Kaladp0010s0063.1, Kaladp0011s0296.1, Kaladp0012s0083.1, Kaladp0018s0222.1, Kaladp0020s0021.1, Kaladp0020s0049.1, Kaladp0020s0176.1, Kaladp0022s0148.1, Kaladp0024s0409.1, Kaladp0024s0494.1, Kaladp0026s0025.1, Kaladp0028s0042.1, Kaladp0039s0027.1, Kaladp0039s0313.1, Kaladp0040s0043.1, Kaladp0043s0235.1, Kaladp0047s0014.1, Kaladp0048s0234.1, Kaladp0048s0437.1,…	[Kaladp0001s0094.1, Kaladp0001s0119.1, Kaladp0001s0207.1, Kaladp0001s0257.1, Kaladp0001s0290.1, Kaladp0001s0316.1, Kaladp0001s0324.1, Kaladp0003s0108.1, Kaladp0006s0031.1, Kaladp0006s0039.1, Kaladp0007s0097.1, Kaladp0008s0341.1, Kaladp0008s0539.1, Kaladp0008s0608.1, Kaladp0008s0815.1, Kaladp0010s0063.1, Kaladp0010s0210.1, Kaladp0011s0041.1, Kaladp0011s0084.1, Kaladp0011s0209.1, Kaladp0011s0290.1,…
Kalanchoe fedtschenkoi	3	GO:0015979	photosynthesis	[3]	[Group8]	47	13.2394	2.94933e-05	0.0169586	{Group8=6.380506631383609E-15}	{Group8=5.742455968245248E-14}	[Kaladp0008s0469.1, Kaladp0011s0246.1, Kaladp0011s0745.1, Kaladp0011s0947.1, Kaladp0016s0341.1, Kaladp0020s0176.1, Kaladp0024s0583.1, Kaladp0026s0025.1, Kaladp0033s0319.1, Kaladp0037s0454.1, Kaladp0038s0074.1, Kaladp0039s0027.1, Kaladp0039s0612.1, Kaladp0040s0273.1, Kaladp0040s0444.1, Kaladp0042s0065.1, Kaladp0042s0290.1, Kaladp0043s0100.1, Kaladp0043s0244.1, Kaladp0045s0456.1, Kaladp0045s0540.1,…	[Kaladp0001s0024.1, Kaladp0001s0207.1, Kaladp0001s0257.1, Kaladp0001s0316.1, Kaladp0004s0021.1, Kaladp0006s0120.1, Kaladp0006s0122.1, Kaladp0006s0126.1, Kaladp0006s0128.1, Kaladp0008s0013.1, Kaladp0008s0161.1, Kaladp0008s0341.1, Kaladp0008s0469.1, Kaladp0008s0608.1, Kaladp0008s0686.1, Kaladp0008s0846.1, Kaladp0008s0860.1, Kaladp0010s0052.1, Kaladp0010s0099.1, Kaladp0010s0103.1, Kaladp0010s0180.1,…
Kalanchoe fedtschenkoi	3	GO:0019288	isopentenyl diphosphate biosynthetic process, methylerythritol 4-phosphate pathway	[5, 6, 7, 8]	[Group7]	34	21.6561	4.12725e-09	2.46397e-06	{Group7=3.072391530218304E-6}	{Group7=1.536195765109152E-5}	[Kaladp0002s0121.1, Kaladp0010s0177.1, Kaladp0011s0884.1, Kaladp0012s0055.1, Kaladp0019s0096.1, Kaladp0024s0531.1, Kaladp0026s0025.1, Kaladp0029s0151.1, Kaladp0033s0296.1, Kaladp0038s0078.1, Kaladp0039s0027.1, Kaladp0039s0334.1, Kaladp0040s0008.1, Kaladp0045s0161.1, Kaladp0048s0072.1, Kaladp0055s0120.1, Kaladp0055s0212.1, Kaladp0055s0319.1, Kaladp0058s0280.1, Kaladp0070s0035.1, Kaladp0076s0261.1,…	[Kaladp0001s0257.1, Kaladp0001s0316.1, Kaladp0001s0324.1, Kaladp0002s0121.1, Kaladp0006s0003.1, Kaladp0008s0161.1, Kaladp0010s0099.1, Kaladp0010s0177.1, Kaladp0011s0209.1, Kaladp0011s0253.1, Kaladp0011s0344.1, Kaladp0011s0475.1, Kaladp0011s0549.1, Kaladp0011s0563.1, Kaladp0011s0672.1, Kaladp0011s0884.1, Kaladp0011s0948.1, Kaladp0011s1354.1, Kaladp0012s0055.1, Kaladp0012s0096.1, Kaladp0015s0013.1,…
Kalanchoe fedtschenkoi	3	GO:0019682	glyceraldehyde-3-phosphate metabolic process	[4, 5]	[Group4, Group7]	49	19.2157	1.47928e-10	8.86089e-08	{Group4=2.1972950212534188E-14, Group7=3.072391530218304E-6}	{Group4=1.757836017002735E-13, Group7=1.536195765109152E-5}	[Kaladp0002s0121.1, Kaladp0010s0177.1, Kaladp0011s0884.1, Kaladp0012s0055.1, Kaladp0012s0105.1, Kaladp0016s0196.1, Kaladp0019s0096.1, Kaladp0024s0531.1, Kaladp0024s0583.1, Kaladp0026s0025.1, Kaladp0029s0151.1, Kaladp0033s0296.1, Kaladp0037s0369.1, Kaladp0038s0078.1, Kaladp0039s0027.1, Kaladp0039s0167.1, Kaladp0039s0334.1, Kaladp0040s0008.1, Kaladp0040s0387.1, Kaladp0040s0444.1, Kaladp0045s0161.1,…	[Kaladp0001s0207.1, Kaladp0001s0257.1, Kaladp0001s0316.1, Kaladp0001s0324.1, Kaladp0002s0121.1, Kaladp0006s0003.1, Kaladp0008s0134.1, Kaladp0008s0161.1, Kaladp0008s0608.1, Kaladp0010s0099.1, Kaladp0010s0177.1, Kaladp0011s0209.1, Kaladp0011s0253.1, Kaladp0011s0344.1, Kaladp0011s0382.1, Kaladp0011s0475.1, Kaladp0011s0523.1, Kaladp0011s0549.1, Kaladp0011s0563.1, Kaladp0011s0672.1, Kaladp0011s0884.1,…
Kalanchoe fedtschenkoi	3	GO:0019684	photosynthesis, light reaction	[4]	[Group8]	35	14.3443	5.94212e-05	0.0335135	{Group8=6.380506631383609E-15}	{Group8=5.742455968245248E-14}	[Kaladp0011s0947.1, Kaladp0020s0176.1, Kaladp0024s0583.1, Kaladp0026s0025.1, Kaladp0033s0319.1, Kaladp0037s0454.1, Kaladp0039s0027.1, Kaladp0042s0065.1, Kaladp0043s0100.1, Kaladp0043s0244.1, Kaladp0045s0456.1, Kaladp0045s0540.1, Kaladp0048s0234.1, Kaladp0048s0437.1, Kaladp0050s0158.1, Kaladp0053s0132.1, Kaladp0053s0382.1, Kaladp0055s0234.1, Kaladp0060s0306.1, Kaladp0066s0079.1, Kaladp0070s0082.1,…	[Kaladp0001s0024.1, Kaladp0001s0207.1, Kaladp0001s0257.1, Kaladp0001s0316.1, Kaladp0004s0021.1, Kaladp0006s0122.1, Kaladp0008s0161.1, Kaladp0008s0341.1, Kaladp0008s0608.1, Kaladp0008s0686.1, Kaladp0008s0846.1, Kaladp0010s0052.1, Kaladp0010s0099.1, Kaladp0010s0103.1, Kaladp0010s0180.1, Kaladp0011s0344.1, Kaladp0011s0350.1, Kaladp0011s0389.1, Kaladp0011s0475.1, Kaladp0011s0509.1, Kaladp0011s0523.1,…
Kalanchoe fedtschenkoi	3	GO:0019752	carboxylic acid metabolic process	[5]	[Group2]	145	10	1.4543e-05	0.00839132	{Group2=3.8012730740133484E-5}	{Group2=7.602546148026697E-5}	[Kaladp0001s0115.1, Kaladp0002s0073.1, Kaladp0002s0121.1, Kaladp0008s0875.1, Kaladp0010s0177.1, Kaladp0011s0360.1, Kaladp0011s0433.1, Kaladp0011s0613.1, Kaladp0011s0745.1, Kaladp0011s0872.1, Kaladp0011s0884.1, Kaladp0011s1024.1, Kaladp0011s1042.1, Kaladp0011s1096.1, Kaladp0011s1327.1, Kaladp0012s0055.1, Kaladp0016s0204.1, Kaladp0018s0025.1, Kaladp0018s0164.1, Kaladp0018s0273.1, Kaladp0019s0047.1,…	[Kaladp0001s0002.1, Kaladp0001s0016.1, Kaladp0001s0021.1, Kaladp0001s0054.1, Kaladp0001s0099.1, Kaladp0001s0115.1, Kaladp0001s0123.1, Kaladp0001s0130.1, Kaladp0001s0133.1, Kaladp0001s0135.1, Kaladp0001s0175.1, Kaladp0001s0207.1, Kaladp0001s0223.1, Kaladp0001s0230.1, Kaladp0001s0231.1, Kaladp0001s0257.1, Kaladp0001s0274.1, Kaladp0001s0305.1, Kaladp0001s0316.1, Kaladp0001s0323.1, Kaladp0001s0324.1,…
Kalanchoe fedtschenkoi	3	GO:0022613	ribonucleoprotein complex biogenesis	[3]	[Group8]	41	13.6213	4.8826e-05	0.0276843	{Group8=6.380506631383609E-15}	{Group8=5.742455968245248E-14}	[Kaladp0011s0548.1, Kaladp0011s0866.1, Kaladp0015s0149.1, Kaladp0020s0049.1, Kaladp0024s0494.1, Kaladp0026s0025.1, Kaladp0028s0019.1, Kaladp0028s0020.1, Kaladp0028s0021.1, Kaladp0039s0027.1, Kaladp0040s0275.1, Kaladp0042s0065.1, Kaladp0042s0234.1, Kaladp0043s0235.1, Kaladp0045s0161.1, Kaladp0048s0234.1, Kaladp0048s0437.1, Kaladp0048s0708.1, Kaladp0053s0382.1, Kaladp0053s0457.1, Kaladp0057s0104.1,…	[Kaladp0001s0049.1, Kaladp0001s0131.1, Kaladp0001s0257.1, Kaladp0001s0316.1, Kaladp0001s0317.1, Kaladp0001s0330.1, Kaladp0003s0129.1, Kaladp0008s0161.1, Kaladp0008s0341.1, Kaladp0008s0367.1, Kaladp0008s0449.1, Kaladp0008s0450.1, Kaladp0008s0608.1, Kaladp0008s0716.1, Kaladp0008s0864.1, Kaladp0010s0062.1, Kaladp0010s0103.1, Kaladp0010s0156.1, Kaladp0010s0187.1, Kaladp0010s0204.1, Kaladp0011s0044.1,…
Kalanchoe fedtschenkoi	3	GO:0033554	cellular response to stress	[3]	[Group0]	70	11.2903	8.62277e-05	0.04846	{Group0=8.622771175456406E-5}	{Group0=8.622771175456406E-5}	[Kaladp0008s0396.1, Kaladp0011s0360.1, Kaladp0011s1082.1, Kaladp0016s0112.1, Kaladp0016s0161.1, Kaladp0020s0049.1, Kaladp0020s0107.1, Kaladp0021s0095.1, Kaladp0022s0187.1, Kaladp0023s0072.1, Kaladp0024s0281.1, Kaladp0024s0494.1, Kaladp0024s0687.1, Kaladp0027s0035.1, Kaladp0027s0068.1, Kaladp0030s0150.1, Kaladp0032s0094.1, Kaladp0033s0092.1, Kaladp0033s0204.1, Kaladp0039s0226.1, Kaladp0039s0313.1,…	[Kaladp0001s0010.1, Kaladp0001s0016.1, Kaladp0001s0054.1, Kaladp0001s0072.1, Kaladp0001s0117.1, Kaladp0001s0169.1, Kaladp0001s0207.1, Kaladp0001s0239.1, Kaladp0001s0257.1, Kaladp0001s0308.1, Kaladp0003s0006.1, Kaladp0005s0056.1, Kaladp0005s0073.1, Kaladp0006s0028.1, Kaladp0007s0097.1, Kaladp0008s0042.1, Kaladp0008s0145.1, Kaladp0008s0308.1, Kaladp0008s0382.1, Kaladp0008s0396.1, Kaladp0008s0400.1,…
Kalanchoe fedtschenkoi	3	GO:0034470	ncRNA processing	[6, 7, 8]	[Group8]	40	13.7931	4.52219e-05	0.0257312	{Group8=6.380506631383609E-15}	{Group8=5.742455968245248E-14}	[Kaladp0005s0045.1, Kaladp0008s0666.1, Kaladp0011s0548.1, Kaladp0011s0866.1, Kaladp0015s0149.1, Kaladp0020s0049.1, Kaladp0024s0494.1, Kaladp0026s0025.1, Kaladp0029s0101.1, Kaladp0037s0287.1, Kaladp0039s0027.1, Kaladp0040s0028.1, Kaladp0040s0275.1, Kaladp0040s0547.1, Kaladp0042s0065.1, Kaladp0043s0235.1, Kaladp0046s0240.1, Kaladp0048s0234.1, Kaladp0048s0437.1, Kaladp0048s0976.1, Kaladp0053s0382.1,…	[Kaladp0001s0049.1, Kaladp0001s0257.1, Kaladp0001s0316.1, Kaladp0001s0317.1, Kaladp0001s0330.1, Kaladp0003s0108.1, Kaladp0003s0129.1, Kaladp0005s0045.1, Kaladp0006s0012.1, Kaladp0008s0161.1, Kaladp0008s0341.1, Kaladp0008s0608.1, Kaladp0008s0666.1, Kaladp0010s0103.1, Kaladp0010s0187.1, Kaladp0010s0204.1, Kaladp0011s0344.1, Kaladp0011s0382.1, Kaladp0011s0523.1, Kaladp0011s0548.1, Kaladp0011s0549.1,…
Kalanchoe fedtschenkoi	3	GO:0034660	ncRNA metabolic process	[5, 6, 7]	[Group4, Group8]	55	13.8889	1.46429e-06	0.000861001	{Group4=2.1972950212534188E-14, Group8=6.380506631383609E-15}	{Group4=1.757836017002735E-13, Group8=5.742455968245248E-14}	[Kaladp0003s0045.1, Kaladp0005s0045.1, Kaladp0008s0533.1, Kaladp0008s0666.1, Kaladp0011s0548.1, Kaladp0011s0866.1, Kaladp0011s1096.1, Kaladp0015s0149.1, Kaladp0016s0196.1, Kaladp0018s0164.1, Kaladp0020s0049.1, Kaladp0024s0148.1, Kaladp0024s0494.1, Kaladp0024s0749.1, Kaladp0026s0025.1, Kaladp0029s0101.1, Kaladp0033s0296.1, Kaladp0037s0014.1, Kaladp0037s0287.1, Kaladp0039s0027.1, Kaladp0040s0028.1,…	[Kaladp0001s0049.1, Kaladp0001s0257.1, Kaladp0001s0316.1, Kaladp0001s0317.1, Kaladp0001s0323.1, Kaladp0001s0330.1, Kaladp0003s0045.1, Kaladp0003s0108.1, Kaladp0003s0129.1, Kaladp0005s0045.1, Kaladp0006s0012.1, Kaladp0006s0077.1, Kaladp0007s0099.1, Kaladp0008s0161.1, Kaladp0008s0341.1, Kaladp0008s0533.1, Kaladp0008s0608.1, Kaladp0008s0666.1, Kaladp0010s0103.1, Kaladp0010s0187.1, Kaladp0010s0204.1,…
Kalanchoe fedtschenkoi	3	GO:0042793	transcription from plastid promoter	[6, 7, 8, 9, 10]	[Group6, Group8]	14	29.1667	3.99715e-06	0.00233034	{Group6=8.54383507799579E-6, Group8=6.380506631383609E-15}	{Group6=3.417534031198316E-5, Group8=5.742455968245248E-14}	[Kaladp0003s0045.1, Kaladp0008s0815.1, Kaladp0011s0519.1, Kaladp0020s0049.1, Kaladp0024s0494.1, Kaladp0039s0027.1, Kaladp0048s0234.1, Kaladp0048s0437.1, Kaladp0053s0382.1, Kaladp0070s0082.1, Kaladp0071s0371.1, Kaladp0083s0013.1, Kaladp0088s0089.1, Kaladp0674s0116.1]	[Kaladp0003s0045.1, Kaladp0008s0341.1, Kaladp0008s0608.1, Kaladp0008s0815.1, Kaladp0011s0519.1, Kaladp0015s0106.1, Kaladp0016s0042.1, Kaladp0018s0188.1, Kaladp0019s0017.1, Kaladp0020s0049.1, Kaladp0024s0121.1, Kaladp0024s0494.1, Kaladp0032s0009.1, Kaladp0032s0082.1, Kaladp0039s0027.1, Kaladp0039s0673.1, Kaladp0040s0566.1, Kaladp0044s0053.1, Kaladp0046s0176.1, Kaladp0048s0233.1, Kaladp0048s0234.1,…
Kalanchoe fedtschenkoi	3	GO:0043436	oxoacid metabolic process	[4]	[Group2]	147	9.78695	3.80127e-05	0.0217053	{Group2=3.8012730740133484E-5}	{Group2=7.602546148026697E-5}	[Kaladp0001s0115.1, Kaladp0002s0073.1, Kaladp0002s0121.1, Kaladp0008s0875.1, Kaladp0010s0177.1, Kaladp0011s0360.1, Kaladp0011s0433.1, Kaladp0011s0613.1, Kaladp0011s0745.1, Kaladp0011s0872.1, Kaladp0011s0884.1, Kaladp0011s1024.1, Kaladp0011s1042.1, Kaladp0011s1096.1, Kaladp0011s1327.1, Kaladp0012s0055.1, Kaladp0016s0204.1, Kaladp0018s0025.1, Kaladp0018s0164.1, Kaladp0018s0273.1, Kaladp0019s0047.1,…	[Kaladp0001s0002.1, Kaladp0001s0016.1, Kaladp0001s0021.1, Kaladp0001s0054.1, Kaladp0001s0099.1, Kaladp0001s0115.1, Kaladp0001s0123.1, Kaladp0001s0130.1, Kaladp0001s0133.1, Kaladp0001s0135.1, Kaladp0001s0175.1, Kaladp0001s0207.1, Kaladp0001s0223.1, Kaladp0001s0230.1, Kaladp0001s0231.1, Kaladp0001s0257.1, Kaladp0001s0274.1, Kaladp0001s0305.1, Kaladp0001s0316.1, Kaladp0001s0323.1, Kaladp0001s0324.1,…
Kalanchoe fedtschenkoi	3	GO:0045036	protein targeting to chloroplast	[6, 7, 8, 9, 10]	[Group1]	16	37.2093	1.73078e-08	1.02982e-05	{Group1=1.730784210390396E-8}	{Group1=1.2115489472732772E-7}	[Kaladp0020s0049.1, Kaladp0020s0085.1, Kaladp0020s0177.1, Kaladp0038s0078.1, Kaladp0039s0027.1, Kaladp0043s0235.1, Kaladp0053s0382.1, Kaladp0060s0060.1, Kaladp0070s0082.1, Kaladp0080s0136.1, Kaladp0083s0013.1, Kaladp0091s0011.1, Kaladp0098s0209.1, Kaladp0674s0116.1, Kaladp0955s0017.1, Kaladp1319s0031.1]	[Kaladp0010s0204.1, Kaladp0020s0049.1, Kaladp0020s0085.1, Kaladp0020s0177.1, Kaladp0024s0163.1, Kaladp0024s0982.1, Kaladp0030s0087.1, Kaladp0033s0061.1, Kaladp0036s0297.1, Kaladp0038s0078.1, Kaladp0039s0027.1, Kaladp0040s0238.1, Kaladp0043s0235.1, Kaladp0045s0279.1, Kaladp0047s0042.1, Kaladp0048s0121.1, Kaladp0053s0382.1, Kaladp0053s0400.1, Kaladp0053s0523.1, Kaladp0055s0071.1, Kaladp0060s0060.1,…
Kalanchoe fedtschenkoi	3	GO:0045893	positive regulation of transcription, DNA-templated	[5, 6, 7, 8, 9, 10, 11]	[Group6, Group8]	32	17.6796	1.56141e-06	0.000916549	{Group6=8.54383507799579E-6, Group8=6.380506631383609E-15}	{Group6=3.417534031198316E-5, Group8=5.742455968245248E-14}	[Kaladp0008s0815.1, Kaladp0011s0296.1, Kaladp0018s0222.1, Kaladp0020s0049.1, Kaladp0020s0176.1, Kaladp0024s0409.1, Kaladp0024s0494.1, Kaladp0026s0025.1, Kaladp0028s0042.1, Kaladp0039s0027.1, Kaladp0039s0313.1, Kaladp0040s0043.1, Kaladp0043s0235.1, Kaladp0047s0014.1, Kaladp0048s0234.1, Kaladp0048s0437.1, Kaladp0048s0551.1, Kaladp0053s0382.1, Kaladp0057s0104.1, Kaladp0060s0039.1, Kaladp0064s0105.1,…	[Kaladp0001s0207.1, Kaladp0001s0257.1, Kaladp0001s0316.1, Kaladp0001s0324.1, Kaladp0003s0108.1, Kaladp0007s0097.1, Kaladp0008s0341.1, Kaladp0008s0608.1, Kaladp0008s0815.1, Kaladp0011s0041.1, Kaladp0011s0209.1, Kaladp0011s0290.1, Kaladp0011s0296.1, Kaladp0011s0614.1, Kaladp0011s0676.1, Kaladp0011s1050.1, Kaladp0012s0059.1, Kaladp0015s0060.1, Kaladp0015s0106.1, Kaladp0016s0031.1, Kaladp0016s0042.1,…
Kalanchoe fedtschenkoi	3	GO:0045935	positive regulation of nucleobase-containing compound metabolic process	[4, 5, 6]	[Group6, Group8]	33	17.8378	8.75341e-07	0.000515576	{Group6=8.54383507799579E-6, Group8=6.380506631383609E-15}	{Group6=3.417534031198316E-5, Group8=5.742455968245248E-14}	[Kaladp0008s0815.1, Kaladp0011s0296.1, Kaladp0012s0083.1, Kaladp0018s0222.1, Kaladp0020s0049.1, Kaladp0020s0176.1, Kaladp0024s0409.1, Kaladp0024s0494.1, Kaladp0026s0025.1, Kaladp0028s0042.1, Kaladp0039s0027.1, Kaladp0039s0313.1, Kaladp0040s0043.1, Kaladp0043s0235.1, Kaladp0047s0014.1, Kaladp0048s0234.1, Kaladp0048s0437.1, Kaladp0048s0551.1, Kaladp0053s0382.1, Kaladp0057s0104.1, Kaladp0060s0039.1,…	[Kaladp0001s0207.1, Kaladp0001s0257.1, Kaladp0001s0316.1, Kaladp0001s0324.1, Kaladp0003s0108.1, Kaladp0007s0097.1, Kaladp0008s0341.1, Kaladp0008s0608.1, Kaladp0008s0815.1, Kaladp0011s0041.1, Kaladp0011s0209.1, Kaladp0011s0290.1, Kaladp0011s0296.1, Kaladp0011s0338.1, Kaladp0011s0614.1, Kaladp0011s0648.1, Kaladp0011s0676.1, Kaladp0011s1050.1, Kaladp0012s0059.1, Kaladp0012s0083.1, Kaladp0015s0060.1,…
Kalanchoe fedtschenkoi	3	GO:0046483	heterocycle metabolic process	[3]	[Group5]	348	8.82577	2.35512e-06	0.0013801	{Group5=2.3085193314701615E-5}	{Group5=6.925557994410484E-5}	[Kaladp0001s0180.1, Kaladp0001s0214.1, Kaladp0002s0073.1, Kaladp0002s0121.1, Kaladp0003s0045.1, Kaladp0003s0067.1, Kaladp0003s0156.1, Kaladp0004s0001.1, Kaladp0005s0045.1, Kaladp0005s0047.1, Kaladp0006s0015.1, Kaladp0007s0010.1, Kaladp0008s0002.1, Kaladp0008s0332.1, Kaladp0008s0407.1, Kaladp0008s0533.1, Kaladp0008s0666.1, Kaladp0008s0697.1, Kaladp0008s0815.1, Kaladp0008s0842.1, Kaladp0011s0022.1,…	[Kaladp0001s0003.1, Kaladp0001s0015.1, Kaladp0001s0021.1, Kaladp0001s0035.1, Kaladp0001s0049.1, Kaladp0001s0050.1, Kaladp0001s0054.1, Kaladp0001s0060.1, Kaladp0001s0082.1, Kaladp0001s0095.1, Kaladp0001s0103.1, Kaladp0001s0109.1, Kaladp0001s0117.1, Kaladp0001s0123.1, Kaladp0001s0135.1, Kaladp0001s0151.1, Kaladp0001s0165.1, Kaladp0001s0171.1, Kaladp0001s0172.1, Kaladp0001s0173.1, Kaladp0001s0180.1,…
Kalanchoe fedtschenkoi	3	GO:0051173	positive regulation of nitrogen compound metabolic process	[3, 4, 5]	[Group6]	39	14.9425	8.81081e-06	0.00511027	{Group6=8.54383507799579E-6}	{Group6=3.417534031198316E-5}	[Kaladp0001s0290.1, Kaladp0008s0815.1, Kaladp0010s0063.1, Kaladp0011s0296.1, Kaladp0012s0083.1, Kaladp0018s0222.1, Kaladp0020s0021.1, Kaladp0020s0049.1, Kaladp0020s0176.1, Kaladp0022s0148.1, Kaladp0024s0409.1, Kaladp0024s0494.1, Kaladp0026s0025.1, Kaladp0028s0042.1, Kaladp0039s0027.1, Kaladp0039s0313.1, Kaladp0040s0043.1, Kaladp0043s0235.1, Kaladp0047s0014.1, Kaladp0048s0234.1, Kaladp0048s0437.1,…	[Kaladp0001s0094.1, Kaladp0001s0119.1, Kaladp0001s0207.1, Kaladp0001s0257.1, Kaladp0001s0290.1, Kaladp0001s0316.1, Kaladp0001s0324.1, Kaladp0003s0051.1, Kaladp0003s0108.1, Kaladp0006s0031.1, Kaladp0006s0039.1, Kaladp0007s0097.1, Kaladp0008s0341.1, Kaladp0008s0539.1, Kaladp0008s0608.1, Kaladp0008s0815.1, Kaladp0010s0063.1, Kaladp0010s0210.1, Kaladp0011s0041.1, Kaladp0011s0084.1, Kaladp0011s0209.1,…
Kalanchoe fedtschenkoi	3	GO:0051188	cofactor biosynthetic process	[4]	[Group3]	44	13.0178	7.82542e-05	0.0440571	{Group3=2.2169150490524624E-6}	{Group3=1.3301490294314775E-5}	[Kaladp0001s0115.1, Kaladp0002s0121.1, Kaladp0010s0101.1, Kaladp0011s0872.1, Kaladp0012s0055.1, Kaladp0018s0097.1, Kaladp0018s0164.1, Kaladp0020s0085.1, Kaladp0020s0176.1, Kaladp0024s0149.1, Kaladp0026s0128.1, Kaladp0029s0151.1, Kaladp0036s0067.1, Kaladp0038s0078.1, Kaladp0039s0386.1, Kaladp0040s0275.1, Kaladp0042s0290.1, Kaladp0043s0209.1, Kaladp0043s0235.1, Kaladp0050s0111.1, Kaladp0050s0135.1,…	[Kaladp0001s0115.1, Kaladp0001s0207.1, Kaladp0001s0213.1, Kaladp0001s0257.1, Kaladp0001s0316.1, Kaladp0001s0321.1, Kaladp0001s0324.1, Kaladp0002s0006.1, Kaladp0002s0054.1, Kaladp0002s0121.1, Kaladp0003s0170.1, Kaladp0005s0011.1, Kaladp0006s0086.1, Kaladp0007s0012.1, Kaladp0008s0049.1, Kaladp0008s0190.1, Kaladp0008s0341.1, Kaladp0008s0425.1, Kaladp0008s0598.1, Kaladp0008s0608.1, Kaladp0008s0849.1,…
Kalanchoe fedtschenkoi	3	GO:0051640	organelle localization	[3]	[Group8]	24	22.8571	2.6924e-07	0.00015939	{Group8=6.380506631383609E-15}	{Group8=5.742455968245248E-14}	[Kaladp0011s0548.1, Kaladp0016s0210.1, Kaladp0024s0281.1, Kaladp0026s0025.1, Kaladp0033s0296.1, Kaladp0039s0027.1, Kaladp0042s0234.1, Kaladp0048s0234.1, Kaladp0048s0437.1, Kaladp0048s0574.1, Kaladp0051s0019.1, Kaladp0053s0382.1, Kaladp0070s0082.1, Kaladp0071s0369.1, Kaladp0071s0371.1, Kaladp0076s0296.1, Kaladp0081s0116.1, Kaladp0083s0013.1, Kaladp0088s0089.1, Kaladp0092s0076.1, Kaladp0515s0015.1,…	[Kaladp0001s0257.1, Kaladp0008s0341.1, Kaladp0008s0608.1, Kaladp0011s0523.1, Kaladp0011s0548.1, Kaladp0011s0939.1, Kaladp0015s0052.1, Kaladp0015s0106.1, Kaladp0016s0210.1, Kaladp0018s0188.1, Kaladp0019s0017.1, Kaladp0020s0097.1, Kaladp0022s0111.1, Kaladp0024s0121.1, Kaladp0024s0281.1, Kaladp0024s0514.1, Kaladp0026s0025.1, Kaladp0026s0117.1, Kaladp0029s0022.1, Kaladp0032s0009.1, Kaladp0032s0082.1,…
Kalanchoe fedtschenkoi	3	GO:0051656	establishment of organelle localization	[3, 4]	[Group8]	17	21.519	3.35966e-05	0.0192845	{Group8=6.380506631383609E-15}	{Group8=5.742455968245248E-14}	[Kaladp0011s0548.1, Kaladp0026s0025.1, Kaladp0033s0296.1, Kaladp0039s0027.1, Kaladp0042s0234.1, Kaladp0048s0234.1, Kaladp0048s0437.1, Kaladp0053s0382.1, Kaladp0070s0082.1, Kaladp0071s0369.1, Kaladp0071s0371.1, Kaladp0081s0116.1, Kaladp0083s0013.1, Kaladp0088s0089.1, Kaladp0515s0015.1, Kaladp0674s0116.1, Kaladp0868s0009.1]	[Kaladp0001s0257.1, Kaladp0008s0341.1, Kaladp0008s0608.1, Kaladp0011s0523.1, Kaladp0011s0548.1, Kaladp0015s0106.1, Kaladp0018s0188.1, Kaladp0019s0017.1, Kaladp0020s0097.1, Kaladp0022s0111.1, Kaladp0024s0121.1, Kaladp0024s0514.1, Kaladp0026s0025.1, Kaladp0026s0117.1, Kaladp0029s0022.1, Kaladp0032s0009.1, Kaladp0032s0082.1, Kaladp0032s0316.1, Kaladp0033s0296.1, Kaladp0034s0135.1, Kaladp0039s0027.1,…
Kalanchoe fedtschenkoi	3	GO:0090304	nucleic acid metabolic process	[4, 5]	[Group5]	267	8.86454	4.26636e-05	0.0243183	{Group5=2.3085193314701615E-5}	{Group5=6.925557994410484E-5}	[Kaladp0001s0180.1, Kaladp0001s0214.1, Kaladp0002s0121.1, Kaladp0003s0045.1, Kaladp0003s0067.1, Kaladp0005s0045.1, Kaladp0005s0047.1, Kaladp0006s0015.1, Kaladp0007s0010.1, Kaladp0008s0002.1, Kaladp0008s0332.1, Kaladp0008s0407.1, Kaladp0008s0533.1, Kaladp0008s0666.1, Kaladp0008s0697.1, Kaladp0008s0815.1, Kaladp0008s0842.1, Kaladp0011s0055.1, Kaladp0011s0273.1, Kaladp0011s0296.1, Kaladp0011s0329.1,…	[Kaladp0001s0003.1, Kaladp0001s0015.1, Kaladp0001s0021.1, Kaladp0001s0035.1, Kaladp0001s0049.1, Kaladp0001s0050.1, Kaladp0001s0060.1, Kaladp0001s0103.1, Kaladp0001s0109.1, Kaladp0001s0117.1, Kaladp0001s0135.1, Kaladp0001s0165.1, Kaladp0001s0171.1, Kaladp0001s0172.1, Kaladp0001s0173.1, Kaladp0001s0180.1, Kaladp0001s0207.1, Kaladp0001s0210.1, Kaladp0001s0214.1, Kaladp0001s0216.1, Kaladp0001s0221.1,…
Kalanchoe fedtschenkoi	3	GO:0090407	organophosphate biosynthetic process	[4, 5]	[Group7]	75	12.2549	2.72871e-06	0.00159629	{Group7=3.072391530218304E-6}	{Group7=1.536195765109152E-5}	[Kaladp0002s0121.1, Kaladp0004s0001.1, Kaladp0008s0203.1, Kaladp0008s0396.1, Kaladp0010s0177.1, Kaladp0011s0022.1, Kaladp0011s0884.1, Kaladp0012s0055.1, Kaladp0015s0155.1, Kaladp0016s0341.1, Kaladp0018s0025.1, Kaladp0018s0097.1, Kaladp0019s0096.1, Kaladp0022s0048.1, Kaladp0024s0175.1, Kaladp0024s0409.1, Kaladp0024s0531.1, Kaladp0024s0607.1, Kaladp0026s0025.1, Kaladp0029s0151.1, Kaladp0033s0296.1,…	[Kaladp0001s0049.1, Kaladp0001s0061.1, Kaladp0001s0095.1, Kaladp0001s0196.1, Kaladp0001s0207.1, Kaladp0001s0213.1, Kaladp0001s0257.1, Kaladp0001s0316.1, Kaladp0001s0322.1, Kaladp0001s0324.1, Kaladp0002s0005.1, Kaladp0002s0071.1, Kaladp0002s0077.1, Kaladp0002s0121.1, Kaladp0003s0010.1, Kaladp0003s0170.1, Kaladp0004s0001.1, Kaladp0004s0028.1, Kaladp0005s0009.1, Kaladp0006s0003.1, Kaladp0006s0116.1,…
Kalanchoe fedtschenkoi	3	GO:1901135	carbohydrate derivative metabolic process	[3]	[Group7]	105	10.4063	5.08355e-05	0.0287729	{Group7=3.072391530218304E-6}	{Group7=1.536195765109152E-5}	[Kaladp0002s0121.1, Kaladp0003s0156.1, Kaladp0004s0001.1, Kaladp0006s0072.1, Kaladp0010s0177.1, Kaladp0011s0238.1, Kaladp0011s0360.1, Kaladp0011s0884.1, Kaladp0011s1327.1, Kaladp0012s0055.1, Kaladp0012s0105.1, Kaladp0016s0058.1, Kaladp0016s0196.1, Kaladp0016s0341.1, Kaladp0018s0025.1, Kaladp0019s0096.1, Kaladp0020s0107.1, Kaladp0024s0531.1, Kaladp0024s0583.1, Kaladp0024s0995.1, Kaladp0026s0025.1,…	[Kaladp0001s0054.1, Kaladp0001s0082.1, Kaladp0001s0095.1, Kaladp0001s0123.1, Kaladp0001s0151.1, Kaladp0001s0169.1, Kaladp0001s0196.1, Kaladp0001s0207.1, Kaladp0001s0223.1, Kaladp0001s0257.1, Kaladp0001s0287.1, Kaladp0001s0305.1, Kaladp0001s0316.1, Kaladp0001s0322.1, Kaladp0001s0324.1, Kaladp0002s0121.1, Kaladp0003s0006.1, Kaladp0003s0010.1, Kaladp0003s0024.1, Kaladp0003s0052.1, Kaladp0003s0156.1,…
Kalanchoe fedtschenkoi	3	GO:1901360	organic cyclic compound metabolic process	[3]	[Group5]	362	8.58227	1.99045e-05	0.011465	{Group5=2.3085193314701615E-5}	{Group5=6.925557994410484E-5}	[Kaladp0001s0180.1, Kaladp0001s0214.1, Kaladp0002s0073.1, Kaladp0002s0121.1, Kaladp0003s0045.1, Kaladp0003s0067.1, Kaladp0003s0156.1, Kaladp0004s0001.1, Kaladp0005s0045.1, Kaladp0005s0047.1, Kaladp0006s0015.1, Kaladp0007s0010.1, Kaladp0008s0002.1, Kaladp0008s0332.1, Kaladp0008s0407.1, Kaladp0008s0533.1, Kaladp0008s0666.1, Kaladp0008s0697.1, Kaladp0008s0815.1, Kaladp0008s0842.1, Kaladp0011s0022.1,…	[Kaladp0001s0003.1, Kaladp0001s0015.1, Kaladp0001s0021.1, Kaladp0001s0035.1, Kaladp0001s0049.1, Kaladp0001s0050.1, Kaladp0001s0054.1, Kaladp0001s0060.1, Kaladp0001s0079.1, Kaladp0001s0082.1, Kaladp0001s0093.1, Kaladp0001s0095.1, Kaladp0001s0103.1, Kaladp0001s0109.1, Kaladp0001s0117.1, Kaladp0001s0123.1, Kaladp0001s0135.1, Kaladp0001s0151.1, Kaladp0001s0165.1, Kaladp0001s0171.1, Kaladp0001s0172.1,…
Arabidopsis thaliana	3	GO:0006091	generation of precursor metabolites and energy	[3]	[Group0]	42	16.6008	4.62718e-06	0.00256809	{Group0=4.627181390280833E-6}	{Group0=1.850872556112333E-5}	[AT1G03310, AT1G05385, AT1G18730, AT1G20340, AT1G24180, AT1G30120, AT1G45474, AT1G47420, AT1G55370, AT1G59900, AT1G60600, AT1G61520, AT1G64770, AT1G76100, AT1G79040, AT2G01590, AT2G05070, AT2G17130, AT2G20890, AT2G21170, AT2G40100, AT2G42790, AT2G44350, AT3G03250, AT3G08940, AT3G16950, AT3G22960, AT3G27690, AT3G52200, AT3G58740, AT3G58750, AT3G60100, AT4G01100, AT4G12880, AT4G35260, AT5G01530, AT…	[AT1G01090, AT1G01590, AT1G02910, AT1G03310, AT1G04580, AT1G05385, AT1G05610, AT1G06430, AT1G08380, AT1G08500, AT1G10710, AT1G10960, AT1G13440, AT1G15820, AT1G15980, AT1G17800, AT1G18730, AT1G19150, AT1G19920, AT1G20340, AT1G22840, AT1G24180, AT1G27680, AT1G29910, AT1G29920, AT1G29930, AT1G30120, AT1G34430, AT1G45474, AT1G47420, AT1G47840, AT1G48940, AT1G50250, AT1G50460, AT1G53310, AT1G54340, AT…
Arabidopsis thaliana	3	GO:0006099	tricarboxylic acid cycle	[3, 6, 7, 8]	[Group3]	11	30.5556	8.03293e-05	0.0441811	{Group3=2.7158559972367778E-5}	{Group3=8.147567991710333E-5}	[AT1G47420, AT2G17130, AT2G42790, AT2G44350, AT3G58740, AT3G58750, AT3G60100, AT4G35260, AT5G09600, AT5G23250, AT5G50950]	[AT1G47420, AT1G53310, AT1G54340, AT1G62380, AT1G68750, AT2G05710, AT2G17130, AT2G18450, AT2G19590, AT2G22780, AT2G42600, AT2G42790, AT2G44350, AT2G46505, AT2G47510, AT3G14940, AT3G15020, AT3G21720, AT3G27380, AT3G58740, AT3G58750, AT3G60100, AT4G26970, AT4G32210, AT4G35260, AT4G35830, AT5G03860, AT5G09600, AT5G09660, AT5G23250, AT5G40650, AT5G50950, AT5G58330, AT5G65165, AT5G65750, AT5G66760]
Arabidopsis thaliana	3	GO:0009060	aerobic respiration	[5, 6]	[Group3]	13	29.5455	2.71586e-05	0.0150187	{Group3=2.7158559972367778E-5}	{Group3=8.147567991710333E-5}	[AT1G47420, AT2G17130, AT2G42790, AT2G44350, AT3G58740, AT3G58750, AT3G60100, AT4G01100, AT4G35260, AT5G09600, AT5G23250, AT5G50210, AT5G50950]	[AT1G47420, AT1G53310, AT1G54340, AT1G62380, AT1G66590, AT1G68750, AT2G05710, AT2G17130, AT2G18450, AT2G19590, AT2G22780, AT2G42600, AT2G42790, AT2G44350, AT2G46505, AT2G47510, AT3G14940, AT3G15020, AT3G21720, AT3G27380, AT3G58740, AT3G58750, AT3G60100, AT4G01100, AT4G03240, AT4G26970, AT4G32210, AT4G35260, AT4G35830, AT5G03860, AT5G08740, AT5G09600, AT5G09660, AT5G15090, AT5G23250, AT5G40650, AT…
Arabidopsis thaliana	3	GO:0010018	far-red light signaling pathway	[4, 5, 6, 8, 9]	[Group4]	7	53.8462	2.40739e-05	0.0133369	{Group4=3.360487353504295E-5}	{Group4=6.72097470700859E-5}	[AT1G76320, AT2G32250, AT3G06250, AT3G22170, AT4G15090, AT4G19990, AT5G18960]	[AT1G09570, AT1G52520, AT1G76320, AT1G80010, AT2G18790, AT2G32250, AT3G06250, AT3G22170, AT4G15090, AT4G19990, AT5G15840, AT5G18960, AT5G22500]
Arabidopsis thaliana	3	GO:0010218	response to far red light	[6]	[Group4]	14	27.451	3.36049e-05	0.0185499	{Group4=3.360487353504295E-5}	{Group4=6.72097470700859E-5}	[AT1G76320, AT2G02950, AT2G05070, AT2G32250, AT2G34640, AT2G40100, AT3G06250, AT3G08940, AT3G22170, AT3G27690, AT4G15090, AT4G19990, AT5G01530, AT5G18960]	[AT1G02340, AT1G07530, AT1G09570, AT1G14920, AT1G19150, AT1G22770, AT1G29920, AT1G48410, AT1G52520, AT1G76320, AT1G80010, AT2G01570, AT2G02950, AT2G05070, AT2G05100, AT2G18790, AT2G32250, AT2G34640, AT2G35940, AT2G37678, AT2G39940, AT2G40100, AT2G44910, AT2G46340, AT2G47700, AT3G02520, AT3G06250, AT3G08940, AT3G18780, AT3G22170, AT3G22840, AT3G27690, AT3G28860, AT3G54890, AT4G08920, AT4G10340, AT…
Arabidopsis thaliana	3	GO:0051186	cofactor metabolic process	[3]	[Group1]	42	16.6667	4.172e-06	0.00231963	{Group1=4.171999630194263E-6}	{Group1=2.085999815097132E-5}	[AT1G03630, AT1G08540, AT1G16540, AT1G18870, AT1G23360, AT1G24180, AT1G30120, AT1G59900, AT1G60600, AT1G69935, AT1G74710, AT2G18250, AT2G20890, AT2G21170, AT2G26550, AT2G44750, AT2G46110, AT3G16950, AT3G18030, AT3G22960, AT3G44880, AT3G48730, AT3G52200, AT3G53900, AT3G54220, AT3G57180, AT3G61530, AT4G14850, AT4G15090, AT4G18480, AT4G27440, AT4G37000, AT5G10730, AT5G13800, AT5G42740, AT5G43860, AT…	[AT1G01090, AT1G01290, AT1G02500, AT1G02880, AT1G03630, AT1G04400, AT1G08520, AT1G08540, AT1G09420, AT1G09430, AT1G09940, AT1G10670, AT1G13440, AT1G16410, AT1G16540, AT1G17050, AT1G18870, AT1G19670, AT1G20780, AT1G21640, AT1G22020, AT1G22940, AT1G23360, AT1G24180, AT1G27320, AT1G29810, AT1G30120, AT1G30520, AT1G31480, AT1G34430, AT1G36160, AT1G36180, AT1G36370, AT1G44446, AT1G47840, AT1G48605, AT…
Arabidopsis thaliana	3	GO:0098869	cellular oxidant detoxification	[3, 6]	[Group2]	18	22.2222	6.04581e-05	0.0333124	{Group2=6.045814249256149E-5}	{Group2=6.045814249256149E-5}	[AT1G11530, AT1G63460, AT1G65980, AT1G77490, AT2G17420, AT2G25080, AT2G30860, AT2G31570, AT2G43350, AT3G10920, AT3G20630, AT4G08390, AT4G31870, AT4G37200, AT5G06290, AT5G11270, AT5G16710, AT5G51100]	[AT1G07890, AT1G08830, AT1G09090, AT1G11530, AT1G19570, AT1G20620, AT1G20630, AT1G31170, AT1G32540, AT1G45145, AT1G48130, AT1G50320, AT1G56650, AT1G58030, AT1G63460, AT1G64060, AT1G65980, AT1G73680, AT1G75270, AT1G76080, AT1G77490, AT1G78380, AT2G02040, AT2G02390, AT2G15570, AT2G17420, AT2G25080, AT2G26710, AT2G28190, AT2G30860, AT2G31570, AT2G40790, AT2G41680, AT2G43350, AT2G47730, AT2G48150, AT…
Arabidopsis thaliana	4	GO:0009404	toxin metabolic process	[3]	[Group0]	13	24.0741	1.58022e-05	0.00450362	{Group0=1.5802161425662394E-5}	{Group0=1.5802161425662394E-5}	[AT1G17190, AT1G27130, AT1G59700, AT1G69920, AT1G69930, AT1G74590, AT1G78320, AT1G78360, AT2G29440, AT2G29460, AT2G29490, AT3G26830, AT5G62480]	[AT1G02920, AT1G02930, AT1G02940, AT1G02950, AT1G10360, AT1G17170, AT1G17180, AT1G17190, AT1G27130, AT1G27140, AT1G49860, AT1G53680, AT1G59670, AT1G59700, AT1G69920, AT1G69930, AT1G73500, AT1G74590, AT1G78320, AT1G78340, AT1G78360, AT1G78370, AT1G78380, AT2G02380, AT2G02390, AT2G02930, AT2G22330, AT2G29420, AT2G29440, AT2G29450, AT2G29460, AT2G29470, AT2G29480, AT2G29490, AT2G30860, AT2G30870, AT…
Kalanchoe fedtschenkoi	5	GO:0016099	monoterpenoid biosynthetic process	[6, 7, 8]	[Group0]	6	66.6667	3.68387e-06	0.00124515	{Group0=3.6838725132103455E-6}	{Group0=3.6838725132103455E-6}	[Kaladp0050s0208.1, Kaladp0050s0209.1, Kaladp0050s0210.1, Kaladp0050s0211.1, Kaladp0064s0034.1, Kaladp0092s0196.1]	[Kaladp0036s0029.1, Kaladp0050s0208.1, Kaladp0050s0209.1, Kaladp0050s0210.1, Kaladp0050s0211.1, Kaladp0064s0034.1, Kaladp0092s0195.1, Kaladp0092s0196.1, Kaladp0101s0100.1]
