# Supplementary material for: Conservation and Diversification of Circadian Rhythmicity Between a Model Crassulacean Acid Metabolism Plant Kalanchoë fedtschenkoi and a Model C3 Photosynthesis Plant Arabidopsis thaliana
Source: Front Plant Sci. 2018 Nov 28;9:1757. doi: 10.3389/fpls.2018.01757 (PMC6279919; doi:10.3389/fpls.2018.01757)
Supplement: Supplementary file 10 [file Table_10.xlsx]

## Sheet: Sheet1
Supplementary Table 10. K. fedtschenkoi genes that were either not placed in an orthogroup or not placed in an orthogroup with an A. thaliana gene had their protein sequence BLAST against various plant proteomes.
Numbers represent the number of K. fedtschenkoi proteins that had a match with either a CAM species, NonCAM species, or only a K. fedtschenkoi protein, or combinations of the three.
E value Cutoff	CAM + nonCAM	Only CAM	nonCAM + Kafe	Only Kafe
1e-10	1486	4	443	581
CAM + nonCAM	Only CAM	nonCAM + Kafe	Only Kafe
Kaladp0048s0786.1	Kaladp0084s0026.1	Kaladp0822s0014.1	Kaladp0300s0009.1
Kaladp0036s0167.1	Kaladp0095s0426.1	Kaladp0064s0040.1	Kaladp0073s0039.1
Kaladp0059s0156.1	Kaladp0016s0235.1	Kaladp0059s0287.1	Kaladp0061s0058.1
Kaladp0515s0066.1	Kaladp0098s0065.1	Kaladp0033s0026.1	Kaladp1006s0027.1
Kaladp0045s0352.1		Kaladp0050s0211.1	Kaladp0098s0003.1
Kaladp0095s0213.1		Kaladp0024s0076.1	Kaladp0050s0051.1
Kaladp0096s0113.1		Kaladp0071s0118.1	Kaladp0071s0129.1
Kaladp0055s0357.1		Kaladp0091s0050.1	Kaladp0098s0095.1
Kaladp0055s0364.1		Kaladp0926s0026.1	Kaladp0024s0386.1
Kaladp0011s1228.1		Kaladp0082s0099.1	Kaladp0026s0122.1
Kaladp0024s0033.1		Kaladp0091s0117.1	Kaladp0001s0273.1
Kaladp0087s0160.1		Kaladp0058s0436.1	Kaladp0058s0154.1
Kaladp0005s0004.1		Kaladp0058s0437.1	Kaladp0010s0074.1
Kaladp0007s0015.1		Kaladp0071s0453.1	Kaladp0044s0021.1
Kaladp0005s0054.1		Kaladp0061s0140.1	Kaladp0081s0346.1
Kaladp0079s0046.1		Kaladp0867s0017.1	Kaladp0081s0047.1
Kaladp0076s0374.1		Kaladp0470s0001.1	Kaladp0095s0504.1
Kaladp0015s0168.1		Kaladp0036s0301.1	Kaladp0088s0011.1
Kaladp0011s1342.1		Kaladp0011s0695.1	Kaladp0045s0142.1
Kaladp0095s0621.1		Kaladp0048s0107.1	Kaladp0040s0222.1
Kaladp0009s0016.1		Kaladp0053s0250.1	Kaladp0064s0035.1
Kaladp0058s0099.1		Kaladp0018s0131.1	Kaladp1109s0006.1
Kaladp0050s0217.1		Kaladp0666s0047.1	Kaladp0008s0095.1
Kaladp0050s0080.1		Kaladp0071s0448.1	Kaladp0059s0162.1
Kaladp0042s0335.1		Kaladp0101s0101.1	Kaladp0606s0017.1
Kaladp0053s0401.1		Kaladp0102s0013.1	Kaladp0048s0937.1
Kaladp0054s0034.1		Kaladp0747s0010.1	Kaladp0008s0677.1
Kaladp0048s0241.1		Kaladp0030s0097.1	Kaladp0068s0377.1
Kaladp0075s0058.1		Kaladp0808s0064.1	Kaladp0001s0262.1
Kaladp0574s0015.1		Kaladp0067s0058.1	Kaladp0003s0155.1
Kaladp0046s0006.1		Kaladp0515s0020.1	Kaladp0016s0070.1
Kaladp0011s1055.1		Kaladp0021s0086.1	Kaladp0058s0595.1
Kaladp0082s0121.1		Kaladp0029s0012.1	Kaladp0102s0144.1
Kaladp0028s0095.1		Kaladp0026s0026.1	Kaladp0088s0065.1
Kaladp0040s0681.1		Kaladp0050s0283.1	Kaladp0022s0097.1
Kaladp0027s0051.1		Kaladp0076s0243.1	Kaladp1246s0026.1
Kaladp0024s0340.1		Kaladp0048s0146.1	Kaladp0022s0113.1
Kaladp0045s0102.1		Kaladp0071s0106.1	Kaladp1182s0007.1
Kaladp0004s0007.1		Kaladp0001s0166.1	Kaladp0066s0026.1
Kaladp0034s0079.1		Kaladp0011s0393.1	Kaladp0037s0177.1
Kaladp0099s0099.1		Kaladp0040s0372.1	Kaladp0080s0118.1
Kaladp0011s0622.1		Kaladp0087s0124.1	Kaladp0055s0032.1
Kaladp0006s0027.1		Kaladp0674s0098.1	Kaladp0060s0473.1
Kaladp0020s0103.1		Kaladp0230s0007.1	Kaladp0036s0318.1
Kaladp0024s0158.1		Kaladp0019s0022.1	Kaladp0024s0318.1
Kaladp0004s0036.1		Kaladp0081s0171.1	Kaladp1244s0003.1
Kaladp0024s0775.1		Kaladp0059s0161.1	Kaladp0087s0079.1
Kaladp0009s0018.1		Kaladp0093s0147.1	Kaladp0044s0023.1
Kaladp0033s0135.1		Kaladp0038s0148.1	Kaladp0868s0044.1
Kaladp0550s0024.1		Kaladp0955s0003.1	Kaladp0055s0030.1
Kaladp0001s0233.1		Kaladp0042s0318.1	Kaladp0101s0142.1
Kaladp0071s0246.1		Kaladp0018s0289.1	Kaladp0073s0036.1
Kaladp0024s0726.1		Kaladp0096s0025.1	Kaladp0099s0046.1
Kaladp0042s0261.1		Kaladp0766s0009.1	Kaladp0094s0030.1
Kaladp0029s0140.1		Kaladp0080s0145.1	Kaladp0033s0336.1
Kaladp0068s0030.1		Kaladp0029s0006.1	Kaladp0586s0003.1
Kaladp0566s0001.1		Kaladp0058s0204.1	Kaladp0008s0577.1
Kaladp1129s0024.1		Kaladp0080s0146.1	Kaladp0045s0043.1
Kaladp0638s0001.1		Kaladp1324s0009.1	Kaladp0809s0104.1
Kaladp0001s0118.1		Kaladp0005s0018.1	Kaladp0213s0006.1
Kaladp0034s0148.1		Kaladp0064s0045.1	Kaladp0095s0013.1
Kaladp0058s0064.1		Kaladp0098s0152.1	Kaladp0053s0579.1
Kaladp0039s0768.1		Kaladp0040s0122.1	Kaladp0011s1161.1
Kaladp0037s0036.1		Kaladp0589s0007.1	Kaladp0068s0283.1
Kaladp0033s0037.1		Kaladp0967s0006.1	Kaladp0008s0576.1
Kaladp0024s0174.1		Kaladp0740s0007.1	Kaladp1222s0019.1
Kaladp0095s0710.1		Kaladp0060s0197.1	Kaladp0036s0200.1
Kaladp0047s0269.1		Kaladp0004s0014.1	Kaladp1006s0024.1
Kaladp0057s0030.1		Kaladp0427s0039.1	Kaladp0515s0036.1
Kaladp0071s0229.1		Kaladp0011s1159.1	Kaladp0384s0002.1
Kaladp0061s0081.1		Kaladp0037s0159.1	Kaladp0764s0001.1
Kaladp0037s0311.1		Kaladp0033s0277.1	Kaladp0033s0239.1
Kaladp0024s0702.1		Kaladp0011s0174.1	Kaladp0871s0001.1
Kaladp0262s0013.1		Kaladp0074s0042.1	Kaladp0032s0031.1
Kaladp0056s0065.1		Kaladp0034s0111.1	Kaladp0068s0179.1
Kaladp0034s0196.1		Kaladp0012s0054.1	Kaladp0039s0145.1
Kaladp0055s0547.1		Kaladp0010s0216.1	Kaladp0068s0103.1
Kaladp0093s0109.1		Kaladp0033s0185.1	Kaladp0026s0138.1
Kaladp0011s0343.1		Kaladp0515s0075.1	Kaladp0674s0168.1
Kaladp1262s0003.1		Kaladp0015s0221.1	Kaladp0015s0197.1
Kaladp0007s0091.1		Kaladp0024s0074.1	Kaladp0011s0924.1
Kaladp0063s0057.1		Kaladp0048s0444.1	Kaladp0039s0497.1
Kaladp0102s0097.1		Kaladp0016s0261.1	Kaladp0040s0214.1
Kaladp1324s0008.1		Kaladp0003s0056.1	Kaladp0520s0021.1
Kaladp0053s0560.1		Kaladp0063s0033.1	Kaladp0015s0140.1
Kaladp0018s0003.1		Kaladp0008s0514.1	Kaladp0837s0009.1
Kaladp0674s0035.1		Kaladp0053s0198.1	Kaladp0017s0030.1
Kaladp0418s0018.1		Kaladp0032s0179.1	Kaladp0045s0100.1
Kaladp0099s0091.1		Kaladp0037s0274.1	Kaladp0095s0380.1
Kaladp0098s0178.1		Kaladp0059s0200.1	Kaladp0027s0046.1
Kaladp0068s0260.1		Kaladp1262s0011.1	Kaladp0079s0133.1
Kaladp0036s0045.1		Kaladp1262s0010.1	Kaladp0101s0224.1
Kaladp0055s0360.1		Kaladp0091s0099.1	Kaladp0064s0051.1
Kaladp0048s0093.1		Kaladp0808s0013.1	Kaladp0011s0337.1
Kaladp0053s0677.1		Kaladp0024s0615.1	Kaladp0068s0151.1
Kaladp0967s0005.1		Kaladp0058s0639.1	Kaladp0060s0472.1
Kaladp1308s0003.1		Kaladp0036s0282.1	Kaladp0090s0017.1
Kaladp0048s0356.1		Kaladp0043s0159.1	Kaladp0033s0117.1
Kaladp0081s0291.1		Kaladp0674s0097.1	Kaladp0040s0705.1
Kaladp0034s0177.1		Kaladp0008s0499.1	Kaladp0101s0158.1
Kaladp0100s0077.1		Kaladp0074s0074.1	Kaladp0008s0796.1
Kaladp0055s0424.1		Kaladp0977s0013.1	Kaladp0055s0029.1
Kaladp0651s0007.1		Kaladp0047s0098.1	Kaladp0067s0272.1
Kaladp0092s0206.1		Kaladp0029s0091.1	Kaladp0033s0016.1
Kaladp0218s0002.1		Kaladp0015s0220.1	Kaladp0020s0200.1
Kaladp0734s0002.1		Kaladp0878s0026.1	Kaladp0029s0092.1
Kaladp0055s0302.1		Kaladp0037s0428.1	Kaladp0058s0123.1
Kaladp0048s0910.1		Kaladp0058s0252.1	Kaladp0086s0032.1
Kaladp0036s0206.1		Kaladp0045s0369.1	Kaladp0091s0053.1
Kaladp0008s0046.1		Kaladp0843s0002.1	Kaladp0042s0345.1
Kaladp0082s0171.1		Kaladp0033s0224.1	Kaladp0195s0006.1
Kaladp0054s0080.1		Kaladp0016s0239.1	Kaladp0020s0162.1
Kaladp0674s0094.1		Kaladp0039s0181.1	Kaladp0082s0022.1
Kaladp0018s0207.1		Kaladp0040s0609.1	Kaladp0006s0085.1
Kaladp0002s0118.1		Kaladp0022s0084.1	Kaladp0039s0180.1
Kaladp0102s0042.1		Kaladp0101s0285.1	Kaladp1038s0003.1
Kaladp0005s0034.1		Kaladp0032s0440.1	Kaladp0515s0056.1
Kaladp0040s0464.1		Kaladp0230s0006.1	Kaladp0011s0143.1
Kaladp0064s0108.1		Kaladp0043s0057.1	Kaladp0674s0170.1
Kaladp0809s0137.1		Kaladp0153s0001.1	Kaladp0076s0377.1
Kaladp0039s0714.1		Kaladp0060s0496.1	Kaladp0034s0233.1
Kaladp0095s0400.1		Kaladp0977s0014.1	Kaladp0093s0064.1
Kaladp0809s0007.1		Kaladp0032s0409.1	Kaladp0020s0092.1
Kaladp0043s0215.1		Kaladp0025s0004.1	Kaladp0016s0383.1
Kaladp0036s0009.1		Kaladp0001s0235.1	Kaladp0087s0108.1
Kaladp0058s0045.1		Kaladp0099s0048.1	Kaladp0028s0083.1
Kaladp0024s0959.1		Kaladp0006s0017.1	Kaladp0082s0064.1
Kaladp0041s0017.1		Kaladp0030s0091.1	Kaladp0081s0284.1
Kaladp0011s0683.1		Kaladp0048s0208.1	Kaladp0015s0181.1
Kaladp0011s0711.1		Kaladp0068s0027.1	Kaladp0442s0046.1
Kaladp1196s0001.1		Kaladp0051s0065.1	Kaladp0094s0005.1
Kaladp0055s0473.1		Kaladp0050s0210.1	Kaladp0040s0437.1
Kaladp0098s0219.1		Kaladp0881s0003.1	Kaladp0083s0024.1
Kaladp0048s0302.1		Kaladp0008s0579.1	Kaladp0025s0008.1
Kaladp0016s0078.1		Kaladp0032s0112.1	Kaladp0060s0116.1
Kaladp0076s0306.1		Kaladp0069s0052.1	Kaladp1006s0025.1
Kaladp0050s0144.1		Kaladp0034s0110.1	Kaladp0607s0051.1
Kaladp0550s0018.1		Kaladp0535s0005.1	Kaladp0048s0963.1
Kaladp0048s0012.1		Kaladp0011s0630.1	Kaladp0011s0624.1
Kaladp0068s0311.1		Kaladp0008s0650.1	Kaladp0037s0171.1
Kaladp0024s0624.1		Kaladp1182s0004.1	Kaladp0098s0028.1
Kaladp0008s0646.1		Kaladp0020s0141.1	Kaladp0011s0651.1
Kaladp0037s0350.1		Kaladp0099s0008.1	Kaladp0039s0474.1
Kaladp0033s0249.1		Kaladp0674s0092.1	Kaladp0674s0171.1
Kaladp0008s0016.1		Kaladp0039s0156.1	Kaladp0060s0475.1
Kaladp0040s0396.1		Kaladp0011s1281.1	Kaladp0068s0190.1
Kaladp0392s0001.1		Kaladp0086s0043.1	Kaladp0042s0150.1
Kaladp0083s0006.1		Kaladp0058s0631.1	Kaladp0079s0162.1
Kaladp0808s0023.1		Kaladp0050s0208.1	Kaladp0096s0111.1
Kaladp0024s0945.1		Kaladp0050s0035.1	Kaladp0090s0006.1
Kaladp0076s0104.1		Kaladp0395s0015.1	Kaladp0011s0644.1
Kaladp0067s0256.1		Kaladp0515s0114.1	Kaladp0093s0061.1
Kaladp0095s0114.1		Kaladp0029s0114.1	Kaladp0423s0006.1
Kaladp0003s0011.1		Kaladp0032s0321.1	Kaladp0101s0205.1
Kaladp0058s0120.1		Kaladp0008s0678.1	Kaladp0093s0169.1
Kaladp0024s0221.1		Kaladp0071s0219.1	Kaladp0977s0002.1
Kaladp0046s0256.1		Kaladp0030s0061.1	Kaladp0084s0013.1
Kaladp0008s0110.1		Kaladp0033s0344.1	Kaladp0045s0496.1
Kaladp0060s0410.1		Kaladp0095s0117.1	Kaladp1169s0001.1
Kaladp0068s0068.1		Kaladp0061s0158.1	Kaladp0025s0022.1
Kaladp0071s0302.1		Kaladp0843s0003.1	Kaladp0073s0073.1
Kaladp0011s0489.1		Kaladp0476s0010.1	Kaladp0058s0240.1
Kaladp0008s0518.1		Kaladp0045s0111.1	Kaladp0095s0749.1
Kaladp0053s0207.1		Kaladp0087s0194.1	Kaladp0039s0598.1
Kaladp0016s0198.1		Kaladp0040s0653.1	Kaladp0081s0272.1
Kaladp0056s0119.1		Kaladp0095s0288.1	Kaladp0060s0134.1
Kaladp0019s0105.1		Kaladp0095s0696.1	Kaladp0026s0137.1
Kaladp0095s0211.1		Kaladp0008s0619.1	Kaladp0010s0005.1
Kaladp0024s0976.1		Kaladp0008s0027.1	Kaladp0053s0306.1
Kaladp0067s0274.1		Kaladp0092s0136.1	Kaladp0083s0014.1
Kaladp0674s0159.1		Kaladp0029s0107.1	Kaladp0318s0003.1
Kaladp0062s0192.1		Kaladp0031s0070.1	Kaladp0043s0251.1
Kaladp0095s0276.1		Kaladp0040s0652.1	Kaladp0003s0094.1
Kaladp0010s0194.1		Kaladp0566s0005.1	Kaladp0030s0135.1
Kaladp0011s0346.1		Kaladp0050s0209.1	Kaladp0011s0729.1
Kaladp0049s0073.1		Kaladp0055s0236.1	Kaladp0091s0081.1
Kaladp0002s0100.1		Kaladp0095s0277.1	Kaladp0074s0001.1
Kaladp0050s0313.1		Kaladp0101s0026.1	Kaladp0076s0305.1
Kaladp0008s0597.1		Kaladp0024s0248.1	Kaladp0262s0004.1
Kaladp0098s0267.1		Kaladp0070s0191.1	Kaladp0318s0004.1
Kaladp0037s0015.1		Kaladp0055s0258.1	Kaladp0008s0351.1
Kaladp0039s0435.1		Kaladp0043s0091.1	Kaladp0071s0364.1
Kaladp0048s0920.1		Kaladp0032s0156.1	Kaladp0080s0105.1
Kaladp0033s0034.1		Kaladp0095s0336.1	Kaladp0027s0047.1
Kaladp0053s0616.1		Kaladp0088s0026.1	Kaladp0995s0001.1
Kaladp0809s0095.1		Kaladp0095s0569.1	Kaladp0088s0040.1
Kaladp0018s0096.1		Kaladp0031s0170.1	Kaladp0016s0379.1
Kaladp1006s0012.1		Kaladp0561s0005.1	Kaladp0061s0035.1
Kaladp0020s0028.1		Kaladp0055s0070.1	Kaladp0024s0322.1
Kaladp0622s0003.1		Kaladp0085s0008.1	Kaladp0008s0773.1
Kaladp0095s0721.1		Kaladp0063s0035.1	Kaladp1192s0001.1
Kaladp0538s0023.1		Kaladp0068s0175.1	Kaladp0071s0261.1
Kaladp0081s0096.1		Kaladp0011s0392.1	Kaladp0002s0035.1
Kaladp0024s0013.1		Kaladp0047s0129.1	Kaladp0095s0750.1
Kaladp0039s0235.1		Kaladp0840s0015.1	Kaladp0021s0104.1
Kaladp0020s0161.1		Kaladp1183s0010.1	Kaladp0067s0048.1
Kaladp0060s0231.1		Kaladp1319s0018.1	Kaladp0099s0029.1
Kaladp0011s0957.1		Kaladp0031s0030.1	Kaladp0072s0064.1
Kaladp0003s0095.1		Kaladp0002s0030.1	Kaladp0278s0027.1
Kaladp0053s0469.1		Kaladp0921s0005.1	Kaladp0577s0021.1
Kaladp0001s0327.1		Kaladp0064s0034.1	Kaladp0024s0510.1
Kaladp0045s0285.1		Kaladp0024s0639.1	Kaladp0076s0005.1
Kaladp0092s0154.1		Kaladp0002s0022.1	Kaladp0011s1369.1
Kaladp0080s0101.1		Kaladp0032s0110.1	Kaladp0033s0250.1
Kaladp0042s0285.1		Kaladp0071s0133.1	Kaladp0278s0026.1
Kaladp0024s0028.1		Kaladp0040s0615.1	Kaladp0033s0063.1
Kaladp0100s0019.1		Kaladp0889s0001.1	Kaladp0040s0378.1
Kaladp0102s0004.1		Kaladp0039s0391.1	Kaladp0095s0337.1
Kaladp0002s0034.1		Kaladp0026s0031.1	Kaladp0067s0121.1
Kaladp0032s0085.1		Kaladp0011s0291.1	Kaladp0007s0049.1
Kaladp0058s0009.1		Kaladp0082s0093.1	Kaladp0022s0019.1
Kaladp0102s0140.1		Kaladp0082s0163.1	Kaladp0071s0264.1
Kaladp0001s0234.1		Kaladp0091s0147.1	Kaladp0060s0132.1
Kaladp0092s0062.1		Kaladp0008s0259.1	Kaladp0061s0008.1
Kaladp0080s0004.1		Kaladp0020s0144.1	Kaladp0034s0053.1
Kaladp1238s0001.1		Kaladp0010s0221.1	Kaladp0809s0028.1
Kaladp0089s0116.1		Kaladp0032s0186.1	Kaladp0082s0001.1
Kaladp0059s0309.1		Kaladp0076s0176.1	Kaladp0773s0001.1
Kaladp0996s0008.1		Kaladp0395s0012.1	Kaladp0913s0001.1
Kaladp0045s0507.1		Kaladp0095s0447.1	Kaladp0348s0003.1
Kaladp0418s0022.1		Kaladp0047s0193.1	Kaladp0048s0975.1
Kaladp0061s0116.1		Kaladp0032s0109.1	Kaladp0012s0040.1
Kaladp0043s0240.1		Kaladp0824s0022.1	Kaladp0053s0644.1
Kaladp0015s0131.1		Kaladp1129s0009.1	Kaladp0053s0647.1
Kaladp0008s0719.1		Kaladp0040s0152.1	Kaladp0520s0018.1
Kaladp1156s0004.1		Kaladp0078s0036.1	Kaladp0039s0712.1
Kaladp1129s0033.1		Kaladp0019s0124.1	Kaladp0081s0103.1
Kaladp0351s0009.1		Kaladp0062s0073.1	Kaladp0630s0063.1
Kaladp0048s0563.1		Kaladp0024s0201.1	Kaladp0092s0176.1
Kaladp0048s0249.1		Kaladp0048s0853.1	Kaladp0011s0593.1
Kaladp0039s0693.1		Kaladp0086s0021.1	Kaladp0068s0111.1
Kaladp0036s0228.1		Kaladp0071s0127.1	Kaladp0515s0060.1
Kaladp0011s0792.1		Kaladp0039s0395.1	Kaladp0058s0025.1
Kaladp0014s0011.1		Kaladp0076s0297.1	Kaladp0018s0063.1
Kaladp1221s0017.1		Kaladp0095s0171.1	Kaladp0011s1368.1
Kaladp0472s0010.1		Kaladp0027s0085.1	Kaladp0098s0128.1
Kaladp0071s0179.1		Kaladp0008s0471.1	Kaladp0028s0007.1
Kaladp0095s0459.1		Kaladp0039s0250.1	Kaladp0095s0295.1
Kaladp0024s0860.1		Kaladp0011s1073.1	Kaladp0006s0002.1
Kaladp0072s0011.1		Kaladp0033s0156.1	Kaladp0033s0036.1
Kaladp0060s0214.1		Kaladp0086s0018.1	Kaladp0844s0001.1
Kaladp0008s0329.1		Kaladp0092s0196.1	Kaladp0078s0038.1
Kaladp0016s0233.1		Kaladp0026s0054.1	Kaladp1319s0005.1
Kaladp0006s0024.1		Kaladp0018s0268.1	Kaladp0906s0003.1
Kaladp0060s0450.1		Kaladp1129s0035.1	Kaladp0060s0133.1
Kaladp0011s0966.1		Kaladp0092s0041.1	Kaladp0068s0284.1
Kaladp0092s0074.1		Kaladp0060s0458.1	Kaladp0082s0100.1
Kaladp0034s0186.1		Kaladp0039s0666.1	Kaladp0824s0032.1
Kaladp0058s0407.1		Kaladp0008s0630.1	Kaladp0042s0369.1
Kaladp0048s0790.1		Kaladp0095s0685.1	Kaladp0020s0170.1
Kaladp0009s0042.1		Kaladp0011s0271.1	Kaladp0011s0175.1
Kaladp0427s0022.1		Kaladp0008s0623.1	Kaladp0921s0013.1
Kaladp0048s0094.1		Kaladp0058s0643.1	Kaladp0906s0005.1
Kaladp0071s0258.1		Kaladp0011s0307.1	Kaladp0674s0119.1
Kaladp0081s0026.1		Kaladp0476s0007.1	Kaladp0392s0002.1
Kaladp0042s0080.1		Kaladp0067s0006.1	Kaladp0010s0083.1
Kaladp0055s0350.1		Kaladp0039s0125.1	Kaladp0042s0250.1
Kaladp0024s0544.1		Kaladp0055s0166.1	Kaladp0043s0045.1
Kaladp0040s0536.1		Kaladp0018s0078.1	Kaladp0757s0002.1
Kaladp0002s0119.1		Kaladp0042s0283.1	Kaladp0050s0057.1
Kaladp0551s0003.1		Kaladp0024s0489.1	Kaladp1149s0001.1
Kaladp0082s0034.1		Kaladp0101s0011.1	Kaladp0725s0002.1
Kaladp0032s0010.1		Kaladp0535s0002.1	Kaladp0084s0006.1
Kaladp0044s0091.1		Kaladp0071s0132.1	Kaladp0101s0107.1
Kaladp0033s0031.1		Kaladp0867s0035.1	Kaladp0047s0017.1
Kaladp0064s0167.1		Kaladp0058s0189.1	Kaladp0055s0098.1
Kaladp1201s0014.1		Kaladp0030s0159.1	Kaladp0081s0347.1
Kaladp0096s0064.1		Kaladp0559s0003.1	Kaladp0100s0006.1
Kaladp0068s0356.1		Kaladp0098s0202.1	Kaladp0058s0435.1
Kaladp0040s0096.1		Kaladp0050s0033.1	Kaladp1002s0002.1
Kaladp0074s0077.1		Kaladp0085s0111.1	Kaladp0044s0084.1
Kaladp0068s0300.1		Kaladp0674s0086.1	Kaladp0671s0026.1
Kaladp0049s0003.1		Kaladp0078s0033.1	Kaladp0024s0269.1
Kaladp0051s0083.1		Kaladp0383s0001.1	Kaladp0515s0153.1
Kaladp0030s0026.1		Kaladp0024s0462.1	Kaladp0102s0149.1
Kaladp0442s0036.1		Kaladp0076s0109.1	Kaladp0058s0107.1
Kaladp0095s0546.1		Kaladp0089s0008.1	Kaladp0071s0348.1
Kaladp0071s0395.1		Kaladp0008s0637.1	Kaladp0807s0005.1
Kaladp0051s0024.1		Kaladp0040s0325.1	Kaladp0152s0002.1
Kaladp0863s0033.1		Kaladp0071s0393.1	Kaladp0011s0264.1
Kaladp0046s0019.1		Kaladp0088s0022.1	Kaladp0852s0001.1
Kaladp0044s0099.1		Kaladp0003s0163.1	Kaladp0068s0015.1
Kaladp0048s0885.1		Kaladp0032s0416.1	Kaladp0031s0172.1
Kaladp0808s0040.1		Kaladp0032s0273.1	Kaladp0022s0199.1
Kaladp0037s0048.1		Kaladp0080s0067.1	Kaladp0624s0001.1
Kaladp0065s0012.1		Kaladp0098s0074.1	Kaladp0472s0002.1
Kaladp0089s0055.1		Kaladp0266s0033.1	Kaladp0016s0123.1
Kaladp0022s0154.1		Kaladp0095s0811.1	Kaladp0628s0001.1
Kaladp0059s0002.1		Kaladp0058s0526.1	Kaladp0018s0062.1
Kaladp0033s0130.1		Kaladp0001s0122.1	Kaladp0039s0005.1
Kaladp0043s0177.1		Kaladp1071s0001.1	Kaladp0049s0031.1
Kaladp0081s0197.1		Kaladp0095s0133.1	Kaladp0099s0030.1
Kaladp0046s0269.1		Kaladp0001s0011.1	Kaladp0096s0057.1
Kaladp1129s0006.1		Kaladp0011s0412.1	Kaladp0101s0320.1
Kaladp1317s0002.1		Kaladp0053s0078.1	Kaladp0016s0100.1
Kaladp0010s0142.1		Kaladp0032s0210.1	Kaladp0040s0149.1
Kaladp0022s0093.1		Kaladp0081s0226.1	Kaladp0068s0186.1
Kaladp0018s0201.1		Kaladp0766s0007.1	Kaladp0007s0072.1
Kaladp0079s0081.1		Kaladp0045s0242.1	Kaladp0201s0001.1
Kaladp0748s0046.1		Kaladp0911s0015.1	Kaladp0033s0035.1
Kaladp0067s0013.1		Kaladp0076s0076.1	Kaladp0278s0030.1
Kaladp0424s0004.1		Kaladp0266s0016.1	Kaladp0050s0056.1
Kaladp1183s0011.1		Kaladp0076s0024.1	Kaladp0039s0446.1
Kaladp0087s0196.1		Kaladp0011s0021.1	Kaladp0418s0011.1
Kaladp0102s0014.1		Kaladp0017s0002.1	Kaladp0044s0002.1
Kaladp0058s0113.1		Kaladp0095s0788.1	Kaladp0057s0117.1
Kaladp0055s0021.1		Kaladp0010s0059.1	Kaladp0003s0153.1
Kaladp0059s0148.1		Kaladp0050s0105.1	Kaladp0053s0091.1
Kaladp1002s0001.1		Kaladp0748s0048.1	Kaladp0024s0359.1
Kaladp0096s0026.1		Kaladp0062s0045.1	Kaladp0024s0769.1
Kaladp0168s0011.1		Kaladp0095s0409.1	Kaladp0076s0100.1
Kaladp0515s0176.1		Kaladp0463s0001.1	Kaladp0032s0352.1
Kaladp0076s0406.1		Kaladp0011s0633.1	Kaladp0055s0102.1
Kaladp0053s0488.1		Kaladp0912s0010.1	Kaladp0008s0440.1
Kaladp0442s0055.1		Kaladp0102s0040.1	Kaladp0496s0002.1
Kaladp0055s0168.1		Kaladp0671s0008.1	Kaladp0048s0636.1
Kaladp0039s0236.1		Kaladp0058s0037.1	Kaladp0045s0141.1
Kaladp0098s0213.1		Kaladp0058s0599.1	Kaladp0043s0003.1
Kaladp0878s0017.1		Kaladp0476s0009.1	Kaladp0045s0046.1
Kaladp0058s0053.1		Kaladp0083s0015.1	Kaladp0842s0001.1
Kaladp0481s0006.1		Kaladp0071s0418.1	Kaladp0008s0225.1
Kaladp0033s0070.1		Kaladp0011s0868.1	Kaladp0278s0039.1
Kaladp0021s0087.1		Kaladp0035s0078.1	Kaladp0091s0051.1
Kaladp0316s0005.1		Kaladp0734s0006.1	Kaladp0002s0092.1
Kaladp0026s0112.1		Kaladp0008s0878.1	Kaladp0219s0001.1
Kaladp0047s0232.1		Kaladp0011s0203.1	Kaladp0016s0075.1
Kaladp0045s0398.1		Kaladp0401s0004.1	Kaladp0053s0645.1
Kaladp0056s0006.1		Kaladp0024s0772.1	Kaladp0048s0355.1
Kaladp0809s0102.1		Kaladp0047s0156.1	Kaladp0040s0533.1
Kaladp0081s0395.1		Kaladp0059s0305.1	Kaladp0063s0030.1
Kaladp0011s1202.1		Kaladp0053s0162.1	Kaladp0011s0891.1
Kaladp0053s0565.1		Kaladp0053s0222.1	Kaladp0050s0110.1
Kaladp0011s0906.1		Kaladp0011s0172.1	Kaladp0037s0132.1
Kaladp0008s0118.1		Kaladp0061s0047.1	Kaladp0095s0723.1
Kaladp0040s0633.1		Kaladp0055s0237.1	Kaladp0024s0519.1
Kaladp1310s0013.1		Kaladp0071s0210.1	Kaladp0026s0102.1
Kaladp0809s0045.1		Kaladp0048s0149.1	Kaladp0674s0158.1
Kaladp0690s0001.1		Kaladp0766s0010.1	Kaladp0063s0017.1
Kaladp0024s0924.1		Kaladp0042s0312.1	Kaladp0053s0305.1
Kaladp0086s0055.1		Kaladp0011s1065.1	Kaladp0049s0029.1
Kaladp0024s0438.1		Kaladp0022s0158.1	Kaladp0048s0235.1
Kaladp0001s0212.1		Kaladp0071s0310.1	Kaladp0476s0013.1
Kaladp0015s0067.1		Kaladp0634s0001.1	Kaladp0040s0710.1
Kaladp0002s0028.1		Kaladp0029s0011.1	Kaladp0083s0010.1
Kaladp0037s0486.1		Kaladp0018s0287.1	Kaladp0054s0043.1
Kaladp0022s0094.1		Kaladp0840s0036.1	Kaladp0045s0059.1
Kaladp0728s0001.1		Kaladp0048s0617.1	Kaladp0095s0431.1
Kaladp0058s0148.1		Kaladp0011s0308.1	Kaladp0102s0081.1
Kaladp0058s0574.1		Kaladp0093s0006.1	Kaladp0060s0081.1
Kaladp0018s0239.1		Kaladp0047s0223.1	Kaladp0048s0365.1
Kaladp0066s0114.1		Kaladp0095s0371.1	Kaladp0356s0001.1
Kaladp0003s0104.1		Kaladp0068s0163.1	Kaladp1001s0005.1
Kaladp0076s0022.1		Kaladp0667s0001.1	Kaladp0038s0032.1
Kaladp0092s0007.1		Kaladp0015s0199.1	Kaladp0007s0094.1
Kaladp0095s0138.1		Kaladp0048s0618.1	Kaladp0232s0002.1
Kaladp0032s0395.1		Kaladp0062s0184.1	Kaladp0024s0853.1
Kaladp0011s1262.1		Kaladp0032s0064.1	Kaladp0034s0042.1
Kaladp0071s0209.1		Kaladp0034s0052.1	Kaladp0067s0281.1
Kaladp0073s0046.1		Kaladp0868s0022.1	Kaladp0038s0040.1
Kaladp0011s0755.1		Kaladp0010s0104.1	Kaladp1239s0003.1
Kaladp1002s0006.1		Kaladp0007s0001.1	Kaladp0048s0770.1
Kaladp0486s0002.1		Kaladp0108s0009.1	Kaladp0031s0020.1
Kaladp0060s0266.1		Kaladp0630s0002.1	Kaladp0011s0040.1
Kaladp0067s0032.1		Kaladp0072s0032.1	Kaladp1277s0004.1
Kaladp0674s0032.1		Kaladp0071s0024.1	Kaladp0569s0001.1
Kaladp0053s0545.1		Kaladp0891s0014.1	Kaladp0583s0002.1
Kaladp0034s0217.1		Kaladp0008s0627.1	Kaladp0020s0218.1
Kaladp0058s0440.1		Kaladp0011s0195.1	Kaladp1303s0004.1
Kaladp0008s0566.1		Kaladp0095s0367.1	Kaladp0262s0024.1
Kaladp0058s0634.1		Kaladp0042s0276.1	Kaladp0039s0274.1
Kaladp0417s0005.1		Kaladp0018s0183.1	Kaladp1308s0001.1
Kaladp0011s0897.1		Kaladp0203s0001.1	Kaladp0075s0040.1
Kaladp0091s0125.1		Kaladp0093s0122.1	Kaladp0021s0062.1
Kaladp0058s0416.1		Kaladp0001s0163.1	Kaladp0032s0207.1
Kaladp0053s0266.1		Kaladp0024s0728.1	Kaladp0026s0057.1
Kaladp0032s0323.1		Kaladp0515s0061.1	Kaladp0300s0008.1
Kaladp0055s0226.1		Kaladp0024s0757.1	Kaladp0011s0105.1
Kaladp0042s0288.1		Kaladp0047s0071.1	Kaladp0008s0734.1
Kaladp0058s0282.1		Kaladp0535s0003.1	Kaladp0080s0043.1
Kaladp0102s0096.1		Kaladp0170s0001.1	Kaladp0045s0061.1
Kaladp0058s0580.1		Kaladp0024s0131.1	Kaladp0095s0471.1
Kaladp0081s0403.1		Kaladp0037s0001.1	Kaladp0089s0127.1
Kaladp0673s0001.1		Kaladp0001s0231.1	Kaladp0024s0567.1
Kaladp0029s0153.1		Kaladp0053s0348.1	Kaladp0535s0006.1
Kaladp1129s0041.1		Kaladp0059s0088.1	Kaladp0066s0014.1
Kaladp0247s0010.1		Kaladp0048s0817.1	Kaladp0008s0015.1
Kaladp0747s0013.1		Kaladp0001s0205.1	Kaladp0622s0011.1
Kaladp0098s0071.1		Kaladp0061s0120.1	Kaladp0087s0106.1
Kaladp0045s0504.1		Kaladp0930s0005.1	Kaladp0047s0204.1
Kaladp0099s0036.1		Kaladp0045s0417.1	Kaladp0011s0591.1
Kaladp0060s0424.1		Kaladp0886s0001.1	Kaladp0011s0023.1
Kaladp0101s0003.1		Kaladp0001s0304.1	Kaladp0053s0689.1
Kaladp0674s0081.1		Kaladp0101s0301.1	Kaladp0016s0255.1
Kaladp0003s0020.1		Kaladp0033s0257.1	Kaladp0364s0001.1
Kaladp0008s0075.1		Kaladp1198s0006.1	Kaladp0073s0118.1
Kaladp0674s0036.1		Kaladp0024s0130.1	Kaladp0395s0019.1
Kaladp0024s0066.1		Kaladp0028s0034.1	Kaladp0008s0841.1
Kaladp0042s0243.1		Kaladp1116s0001.1	Kaladp0045s0296.1
Kaladp0010s0072.1		Kaladp0059s0274.1	Kaladp0008s0428.1
Kaladp0048s0673.1		Kaladp0014s0025.1	Kaladp0674s0169.1
Kaladp0084s0017.1		Kaladp0048s0145.1	Kaladp0053s0662.1
Kaladp0039s0572.1		Kaladp1240s0001.1	Kaladp0076s0375.1
Kaladp0101s0275.1		Kaladp0011s0629.1	Kaladp1156s0008.1
Kaladp0021s0010.1		Kaladp0092s0043.1	Kaladp0074s0043.1
Kaladp0096s0016.1		Kaladp0809s0144.1	Kaladp0068s0180.1
Kaladp0060s0448.1		Kaladp0024s0032.1	Kaladp0903s0001.1
Kaladp0022s0171.1		Kaladp0011s0507.1	Kaladp0802s0002.1
Kaladp0387s0001.1		Kaladp0074s0055.1	Kaladp0764s0002.1
Kaladp0026s0101.1		Kaladp0047s0073.1	Kaladp0027s0042.1
Kaladp0026s0011.1		Kaladp0066s0045.1	Kaladp1222s0013.1
Kaladp0060s0282.1		Kaladp0272s0001.1	Kaladp0081s0281.1
Kaladp0030s0098.1		Kaladp0095s0800.1	Kaladp0043s0075.1
Kaladp0093s0182.1		Kaladp0026s0029.1	Kaladp0058s0434.1
Kaladp0061s0109.1		Kaladp0030s0079.1	Kaladp0062s0225.1
Kaladp0034s0104.1		Kaladp0062s0072.1	Kaladp0046s0073.1
Kaladp0040s0734.1		Kaladp0055s0019.1	Kaladp0038s0056.1
Kaladp0001s0330.1		Kaladp0068s0296.1	Kaladp0020s0230.1
Kaladp0098s0276.1		Kaladp0016s0365.1	Kaladp0011s0274.1
Kaladp0208s0017.1		Kaladp0040s0363.1	Kaladp0057s0118.1
Kaladp0055s0116.1		Kaladp0036s0170.1	Kaladp0081s0398.1
Kaladp0011s0760.1		Kaladp1277s0006.1	Kaladp0195s0005.1
Kaladp0024s0090.1		Kaladp0040s0120.1	Kaladp1308s0002.1
Kaladp0015s0003.1		Kaladp0047s0254.1	Kaladp1129s0034.1
Kaladp0037s0004.1		Kaladp0809s0023.1	Kaladp0057s0119.1
Kaladp0024s0088.1		Kaladp0011s0252.1	Kaladp0063s0062.1
Kaladp0172s0037.1		Kaladp0074s0041.1	Kaladp0068s0162.1
Kaladp0004s0009.1		Kaladp0032s0002.1	Kaladp1016s0013.1
Kaladp0008s0140.1		Kaladp0068s0288.1	Kaladp0674s0138.1
Kaladp0011s1259.1		Kaladp0538s0032.1	Kaladp0024s0360.1
Kaladp0101s0098.1		Kaladp0498s0001.1	Kaladp0022s0061.1
Kaladp0053s0267.1		Kaladp0042s0077.1	Kaladp0076s0096.1
Kaladp0089s0131.1		Kaladp0835s0001.1	Kaladp0011s1301.1
Kaladp0026s0027.1		Kaladp0384s0001.1	Kaladp0048s0432.1
Kaladp0084s0071.1		Kaladp0048s0550.1	Kaladp0071s0168.1
Kaladp0084s0033.1		Kaladp0071s0265.1	Kaladp0906s0006.1
Kaladp0098s0180.1		Kaladp0011s0659.1	Kaladp0152s0017.1
Kaladp0042s0037.1		Kaladp0093s0181.1	Kaladp0036s0126.1
Kaladp0039s0299.1		Kaladp0081s0007.1	Kaladp0029s0089.1
Kaladp0076s0360.1		Kaladp0030s0030.1	Kaladp0084s0081.1
Kaladp0101s0035.1		Kaladp0032s0415.1	Kaladp0351s0003.1
Kaladp0008s0657.1		Kaladp0058s0445.1	Kaladp0053s0010.1
Kaladp0100s0046.1		Kaladp0087s0091.1	Kaladp0058s0050.1
Kaladp0039s0556.1		Kaladp0902s0001.1	Kaladp0071s0180.1
Kaladp0003s0090.1			Kaladp0059s0119.1
Kaladp0037s0044.1			Kaladp0028s0087.1
Kaladp0070s0159.1			Kaladp0607s0001.1
Kaladp0056s0096.1			Kaladp0088s0009.1
Kaladp0493s0002.1			Kaladp0142s0001.1
Kaladp0011s0228.1			Kaladp0024s0296.1
Kaladp0037s0017.1			Kaladp0076s0153.1
Kaladp0011s0845.1			Kaladp0515s0160.1
Kaladp0047s0127.1			Kaladp0053s0321.1
Kaladp0008s0740.1			Kaladp0039s0061.1
Kaladp0037s0118.1			Kaladp0076s0412.1
Kaladp0048s0305.1			Kaladp1001s0003.1
Kaladp0050s0053.1			Kaladp0059s0053.1
Kaladp0089s0086.1			Kaladp0024s0183.1
Kaladp0032s0069.1			Kaladp0032s0074.1
Kaladp0076s0345.1			Kaladp0046s0314.1
Kaladp0053s0269.1			Kaladp0037s0231.1
Kaladp0029s0074.1			Kaladp0037s0193.1
Kaladp0091s0181.1			Kaladp0087s0013.1
Kaladp0015s0110.1			Kaladp0069s0064.1
Kaladp0057s0127.1			Kaladp0979s0005.1
Kaladp0004s0022.1			Kaladp0578s0005.1
Kaladp0045s0125.1			Kaladp0055s0031.1
Kaladp0096s0003.1			Kaladp0034s0207.1
Kaladp0044s0047.1			Kaladp0395s0009.1
Kaladp0033s0184.1			Kaladp0082s0116.1
Kaladp0048s0671.1			Kaladp0095s0731.1
Kaladp0043s0005.1			Kaladp0039s0726.1
Kaladp0902s0013.1			Kaladp0024s0422.1
Kaladp0063s0058.1			Kaladp0072s0067.1
Kaladp0006s0078.1			Kaladp0101s0188.1
Kaladp0039s0735.1			Kaladp0006s0063.1
Kaladp0008s0026.1			Kaladp0047s0227.1
Kaladp0004s0006.1			Kaladp0040s0627.1
Kaladp0011s0030.1			Kaladp0651s0001.1
Kaladp0033s0103.1			Kaladp0016s0362.1
Kaladp0048s0855.1			Kaladp0088s0055.1
Kaladp0050s0115.1			Kaladp0002s0114.1
Kaladp0064s0127.1			Kaladp0011s0730.1
Kaladp0026s0139.1			Kaladp0318s0012.1
Kaladp0016s0299.1			Kaladp0034s0041.1
Kaladp0131s0022.1			Kaladp0094s0029.1
Kaladp0030s0058.1			Kaladp0076s0278.1
Kaladp0081s0330.1			Kaladp0053s0256.1
Kaladp0048s0724.1			Kaladp0863s0036.1
Kaladp0048s0057.1			Kaladp0062s0117.1
Kaladp0040s0597.1			Kaladp0809s0020.1
Kaladp0022s0136.1			Kaladp0048s0059.1
Kaladp0042s0198.1			Kaladp0671s0027.1
Kaladp0055s0288.1			Kaladp0395s0014.1
Kaladp0008s0012.1			Kaladp0053s0172.1
Kaladp0076s0011.1			Kaladp0101s0128.1
Kaladp0418s0007.1			Kaladp1316s0002.1
Kaladp0024s0274.1			Kaladp0039s0651.1
Kaladp0040s0286.1			Kaladp0098s0264.1
Kaladp0071s0082.1			Kaladp0426s0002.1
Kaladp0061s0175.1			Kaladp0059s0092.1
Kaladp0083s0037.1			Kaladp0038s0015.1
Kaladp0022s0205.1			Kaladp0059s0132.1
Kaladp0008s0851.1			Kaladp0008s0921.1
Kaladp0047s0233.1			Kaladp0049s0049.1
Kaladp0550s0070.1			Kaladp0076s0395.1
Kaladp0011s1352.1			Kaladp0049s0005.1
Kaladp0071s0277.1			Kaladp0714s0002.1
Kaladp0037s0507.1			Kaladp0040s0142.1
Kaladp0053s0080.1			Kaladp0039s0146.1
Kaladp0011s0791.1			Kaladp0007s0073.1
Kaladp1319s0014.1			Kaladp0026s0062.1
Kaladp0010s0195.1			Kaladp0092s0045.1
Kaladp0748s0010.1			Kaladp0630s0079.1
Kaladp0005s0006.1			Kaladp0040s0381.1
Kaladp0488s0020.1			Kaladp0095s0141.1
Kaladp0068s0360.1			Kaladp0040s0575.1
Kaladp0038s0059.1			Kaladp0648s0001.1
Kaladp0045s0336.1			Kaladp0057s0123.1
Kaladp0024s0254.1			Kaladp1182s0001.1
Kaladp0015s0065.1			Kaladp0756s0003.1
Kaladp0058s0620.1			Kaladp0002s0033.1
Kaladp0095s0746.1			Kaladp0062s0082.1
Kaladp0081s0176.1			Kaladp0906s0004.1
Kaladp0056s0004.1			Kaladp0024s0611.1
Kaladp0101s0112.1			Kaladp0053s0679.1
Kaladp0040s0061.1			Kaladp0076s0194.1
Kaladp0024s0212.1			Kaladp0032s0269.1
Kaladp0081s0012.1			Kaladp0058s0243.1
Kaladp0010s0044.1			Kaladp0176s0001.1
Kaladp0080s0025.1			Kaladp0015s0158.1
Kaladp0066s0029.1			Kaladp0043s0268.1
Kaladp0172s0033.1			Kaladp0735s0004.1
Kaladp0076s0087.1			Kaladp0039s0183.1
Kaladp0076s0331.1			Kaladp0024s0214.1
Kaladp1192s0009.1			Kaladp0108s0013.1
Kaladp0011s1035.1			Kaladp0076s0051.1
Kaladp0381s0002.1			Kaladp1322s0004.1
Kaladp0071s0059.1			Kaladp0011s0731.1
Kaladp0008s0914.1			Kaladp1090s0001.1
Kaladp0089s0017.1			Kaladp0076s0119.1
Kaladp0062s0094.1			Kaladp0656s0001.1
Kaladp0053s0485.1			Kaladp0043s0074.1
Kaladp0054s0060.1			Kaladp0048s0782.1
Kaladp0029s0067.1			Kaladp0102s0059.1
Kaladp0032s0299.1			Kaladp0669s0003.1
Kaladp0054s0018.1			Kaladp0070s0048.1
Kaladp0101s0106.1			Kaladp0042s0346.1
Kaladp0015s0037.1			Kaladp0002s0104.1
Kaladp0375s0017.1			Kaladp0002s0010.1
Kaladp0963s0003.1			Kaladp0033s0065.1
Kaladp0067s0265.1			Kaladp0023s0046.1
Kaladp0019s0131.1			Kaladp0087s0015.1
Kaladp0011s1321.1			Kaladp0058s0507.1
Kaladp0053s0345.1			Kaladp0007s0022.1
Kaladp0067s0037.1			Kaladp0748s0036.1
Kaladp0037s0199.1			Kaladp0382s0001.1
Kaladp0019s0053.1			Kaladp0951s0005.1
Kaladp0096s0010.1			Kaladp0024s0854.1
Kaladp0867s0032.1			Kaladp0085s0034.1
Kaladp0008s0273.1			Kaladp0050s0339.1
Kaladp0060s0369.1			Kaladp0094s0131.1
Kaladp0091s0184.1			Kaladp0023s0103.1
Kaladp0055s0136.1			Kaladp0030s0146.1
Kaladp0092s0016.1			Kaladp0068s0367.1
Kaladp0024s0387.1			Kaladp0048s0638.1
Kaladp0824s0025.1			Kaladp1077s0007.1
Kaladp0059s0120.1			Kaladp0131s0023.1
Kaladp0068s0100.1			Kaladp0032s0105.1
Kaladp0016s0217.1			Kaladp0911s0005.1
Kaladp0076s0003.1			Kaladp0068s0232.1
Kaladp0085s0146.1			Kaladp1141s0008.1
Kaladp0009s0028.1			Kaladp0015s0167.1
Kaladp0095s0563.1			Kaladp0048s0458.1
Kaladp0626s0002.1			Kaladp0015s0223.1
Kaladp0042s0127.1			Kaladp0084s0064.1
Kaladp0008s0465.1			Kaladp1318s0001.1
Kaladp0040s0288.1			Kaladp0033s0143.1
Kaladp0092s0075.1			Kaladp0048s0820.1
Kaladp0008s0648.1			Kaladp0099s0047.1
Kaladp0058s0040.1			Kaladp0055s0397.1
Kaladp0091s0127.1			Kaladp0023s0107.1
Kaladp0089s0005.1
Kaladp0039s0127.1
Kaladp0060s0460.1
Kaladp0037s0414.1
Kaladp0058s0617.1
Kaladp0055s0018.1
Kaladp0055s0190.1
Kaladp0060s0457.1
Kaladp0045s0185.1
Kaladp0039s0601.1
Kaladp0053s0190.1
Kaladp0081s0206.1
Kaladp0039s0706.1
Kaladp0031s0147.1
Kaladp0011s1101.1
Kaladp0102s0102.1
Kaladp0011s1123.1
Kaladp0011s1232.1
Kaladp0005s0011.1
Kaladp0039s0076.1
Kaladp0092s0034.1
Kaladp0601s0002.1
Kaladp0081s0267.1
Kaladp0046s0299.1
Kaladp0020s0008.1
Kaladp0012s0009.1
Kaladp0101s0088.1
Kaladp0042s0001.1
Kaladp0048s0396.1
Kaladp0015s0202.1
Kaladp0040s0238.1
Kaladp0011s0618.1
Kaladp0040s0141.1
Kaladp0995s0002.1
Kaladp0024s0010.1
Kaladp1077s0004.1
Kaladp0058s0473.1
Kaladp0057s0087.1
Kaladp0457s0007.1
Kaladp0022s0072.1
Kaladp0068s0164.1
Kaladp0096s0024.1
Kaladp0037s0032.1
Kaladp0046s0288.1
Kaladp0055s0235.1
Kaladp0808s0005.1
Kaladp0092s0157.1
Kaladp0070s0080.1
Kaladp0040s0463.1
Kaladp0024s0054.1
Kaladp0071s0105.1
Kaladp0748s0022.1
Kaladp0058s0327.1
Kaladp0039s0775.1
Kaladp0008s0320.1
Kaladp0427s0037.1
Kaladp0442s0048.1
Kaladp0053s0270.1
Kaladp0093s0032.1
Kaladp0921s0006.1
Kaladp0076s0344.1
Kaladp0048s0137.1
Kaladp0020s0101.1
Kaladp0036s0040.1
Kaladp0018s0091.1
Kaladp0979s0003.1
Kaladp0008s0131.1
Kaladp0102s0101.1
Kaladp0101s0019.1
Kaladp0055s0126.1
Kaladp0006s0065.1
Kaladp0039s0224.1
Kaladp0031s0019.1
Kaladp0011s0301.1
Kaladp0008s0675.1
Kaladp0098s0258.1
Kaladp0054s0062.1
Kaladp0053s0237.1
Kaladp0073s0126.1
Kaladp0515s0209.1
Kaladp0024s0288.1
Kaladp0011s1160.1
Kaladp0734s0001.1
Kaladp0047s0117.1
Kaladp0059s0355.1
Kaladp0262s0019.1
Kaladp0076s0361.1
Kaladp0131s0031.1
Kaladp0075s0041.1
Kaladp0073s0026.1
Kaladp0011s0931.1
Kaladp0034s0096.1
Kaladp0064s0138.1
Kaladp0011s0690.1
Kaladp0050s0280.1
Kaladp0039s0116.1
Kaladp0515s0178.1
Kaladp0079s0160.1
Kaladp0012s0013.1
Kaladp0095s0012.1
Kaladp0761s0002.1
Kaladp0011s1292.1
Kaladp0043s0286.1
Kaladp0674s0113.1
Kaladp0098s0247.1
Kaladp0011s1236.1
Kaladp0020s0142.1
Kaladp0055s0355.1
Kaladp0008s0897.1
Kaladp0053s0453.1
Kaladp0050s0240.1
Kaladp0060s0425.1
Kaladp0099s0024.1
Kaladp0071s0028.1
Kaladp0878s0041.1
Kaladp0039s0765.1
Kaladp1275s0002.1
Kaladp0055s0243.1
Kaladp0011s0689.1
Kaladp0011s1143.1
Kaladp0031s0090.1
Kaladp0080s0137.1
Kaladp0101s0201.1
Kaladp0095s0140.1
Kaladp0051s0016.1
Kaladp0029s0123.1
Kaladp0008s0744.1
Kaladp0048s0709.1
Kaladp0101s0273.1
Kaladp0005s0055.1
Kaladp0037s0482.1
Kaladp0056s0060.1
Kaladp0049s0053.1
Kaladp0074s0052.1
Kaladp0034s0184.1
Kaladp0039s0016.1
Kaladp0020s0148.1
Kaladp0375s0016.1
Kaladp0059s0294.1
Kaladp0071s0283.1
Kaladp0024s0317.1
Kaladp0071s0421.1
Kaladp0095s0028.1
Kaladp0095s0385.1
Kaladp0011s0340.1
Kaladp0008s0239.1
Kaladp0008s0507.1
Kaladp0039s0762.1
Kaladp0039s0629.1
Kaladp0049s0041.1
Kaladp0040s0016.1
Kaladp0418s0036.1
Kaladp0061s0155.1
Kaladp0066s0007.1
Kaladp0068s0281.1
Kaladp0079s0188.1
Kaladp0076s0066.1
Kaladp0024s0395.1
Kaladp0033s0008.1
Kaladp0031s0140.1
Kaladp1304s0001.1
Kaladp0809s0126.1
Kaladp0024s0499.1
Kaladp0099s0131.1
Kaladp0070s0074.1
Kaladp0033s0294.1
Kaladp0076s0300.1
Kaladp0053s0268.1
Kaladp0015s0089.1
Kaladp0018s0267.1
Kaladp0095s0664.1
Kaladp0058s0182.1
Kaladp0016s0072.1
Kaladp0031s0130.1
Kaladp0021s0045.1
Kaladp0043s0058.1
Kaladp0019s0011.1
Kaladp1112s0001.1
Kaladp0091s0035.1
Kaladp0101s0047.1
Kaladp0911s0016.1
Kaladp1222s0037.1
Kaladp0496s0016.1
Kaladp0048s0053.1
Kaladp0674s0049.1
Kaladp0053s0103.1
Kaladp0042s0046.1
Kaladp1047s0001.1
Kaladp0515s0220.1
Kaladp0050s0139.1
Kaladp0060s0342.1
Kaladp0024s0577.1
Kaladp0011s0038.1
Kaladp0016s0032.1
Kaladp0067s0165.1
Kaladp0073s0086.1
Kaladp0011s0889.1
Kaladp0087s0099.1
Kaladp0062s0084.1
Kaladp0011s1176.1
Kaladp0039s0700.1
Kaladp0110s0008.1
Kaladp0095s0733.1
Kaladp0102s0095.1
Kaladp0042s0087.1
Kaladp0011s0726.1
Kaladp0095s0851.1
Kaladp0037s0424.1
Kaladp0048s0719.1
Kaladp0036s0027.1
Kaladp0072s0023.1
Kaladp0278s0041.1
Kaladp0095s0215.1
Kaladp0005s0063.1
Kaladp0067s0129.1
Kaladp0442s0013.1
Kaladp0042s0241.1
Kaladp0039s0431.1
Kaladp0047s0249.1
Kaladp0084s0024.1
Kaladp0079s0164.1
Kaladp0048s0403.1
Kaladp0042s0176.1
Kaladp0011s0089.1
Kaladp0018s0126.1
Kaladp0427s0018.1
Kaladp0008s0673.1
Kaladp0047s0079.1
Kaladp0666s0030.1
Kaladp0058s0097.1
Kaladp0060s0497.1
Kaladp0095s0297.1
Kaladp0045s0303.1
Kaladp0043s0184.1
Kaladp0093s0135.1
Kaladp1142s0002.1
Kaladp0043s0166.1
Kaladp0001s0153.1
Kaladp0059s0326.1
Kaladp0095s0472.1
Kaladp0995s0003.1
Kaladp0093s0096.1
Kaladp0872s0017.1
Kaladp0075s0009.1
Kaladp0048s0763.1
Kaladp1239s0001.1
Kaladp1036s0001.1
Kaladp0048s0002.1
Kaladp0096s0013.1
Kaladp0081s0189.1
Kaladp0081s0082.1
Kaladp0089s0118.1
Kaladp0055s0218.1
Kaladp0617s0002.1
Kaladp0093s0031.1
Kaladp0152s0007.1
Kaladp0076s0136.1
Kaladp0040s0113.1
Kaladp0607s0037.1
Kaladp0674s0067.1
Kaladp0070s0019.1
Kaladp0055s0333.1
Kaladp0045s0304.1
Kaladp0045s0372.1
Kaladp0317s0001.1
Kaladp0027s0005.1
Kaladp0087s0050.1
Kaladp0068s0241.1
Kaladp0095s0347.1
Kaladp0262s0025.1
Kaladp0065s0023.1
Kaladp0809s0107.1
Kaladp0081s0203.1
Kaladp0048s0366.1
Kaladp0057s0094.1
Kaladp0090s0028.1
Kaladp0041s0010.1
Kaladp0058s0555.1
Kaladp0033s0195.1
Kaladp0042s0315.1
Kaladp0062s0169.1
Kaladp0059s0081.1
Kaladp0442s0051.1
Kaladp0060s0003.1
Kaladp0517s0010.1
Kaladp0030s0139.1
Kaladp0014s0041.1
Kaladp0011s0992.1
Kaladp0003s0066.1
Kaladp0081s0271.1
Kaladp0001s0134.1
Kaladp0057s0115.1
Kaladp0040s0377.1
Kaladp0039s0380.1
Kaladp0011s1138.1
Kaladp0039s0066.1
Kaladp0029s0139.1
Kaladp0064s0026.1
Kaladp0011s0034.1
Kaladp0515s0128.1
Kaladp0015s0224.1
Kaladp0040s0739.1
Kaladp0049s0061.1
Kaladp0070s0052.1
Kaladp0011s0998.1
Kaladp0040s0178.1
Kaladp0050s0008.1
Kaladp0098s0081.1
Kaladp0033s0020.1
Kaladp0043s0090.1
Kaladp0496s0007.1
Kaladp0091s0165.1
Kaladp0011s0751.1
Kaladp0044s0096.1
Kaladp0015s0008.1
Kaladp1002s0003.1
Kaladp0011s1054.1
Kaladp0056s0086.1
Kaladp0062s0035.1
Kaladp0076s0263.1
Kaladp0010s0158.1
Kaladp0010s0120.1
Kaladp0024s0276.1
Kaladp0010s0159.1
Kaladp0055s0152.1
Kaladp0031s0037.1
Kaladp0538s0030.1
Kaladp0048s0655.1
Kaladp0067s0295.1
Kaladp0076s0383.1
Kaladp0043s0039.1
Kaladp0033s0275.1
Kaladp0015s0193.1
Kaladp0026s0127.1
Kaladp0515s0136.1
Kaladp0844s0018.1
Kaladp0008s0353.1
Kaladp0058s0661.1
Kaladp0018s0130.1
Kaladp0011s0705.1
Kaladp1222s0077.1
Kaladp0095s0551.1
Kaladp0011s1349.1
Kaladp0045s0031.1
Kaladp0011s1012.1
Kaladp0048s0388.1
Kaladp0550s0060.1
Kaladp1077s0008.1
Kaladp0001s0324.1
Kaladp0039s0237.1
Kaladp0048s0761.1
Kaladp0053s0581.1
Kaladp0072s0051.1
Kaladp0011s0385.1
Kaladp0083s0020.1
Kaladp0050s0071.1
Kaladp0041s0050.1
Kaladp0058s0540.1
Kaladp0050s0055.1
Kaladp0053s0629.1
Kaladp0442s0031.1
Kaladp0009s0035.1
Kaladp0351s0001.1
Kaladp0048s0661.1
Kaladp0039s0285.1
Kaladp0076s0353.1
Kaladp0043s0224.1
Kaladp0098s0015.1
Kaladp0011s0033.1
Kaladp0427s0006.1
Kaladp0035s0077.1
Kaladp0538s0029.1
Kaladp0045s0079.1
Kaladp0037s0330.1
Kaladp0168s0007.1
Kaladp0955s0006.1
Kaladp0101s0210.1
Kaladp0046s0057.1
Kaladp0039s0203.1
Kaladp0032s0361.1
Kaladp0839s0009.1
Kaladp0053s0271.1
Kaladp0007s0044.1
Kaladp0040s0590.1
Kaladp0472s0031.1
Kaladp0024s0352.1
Kaladp0091s0131.1
Kaladp0011s0456.1
Kaladp0047s0059.1
Kaladp0030s0071.1
Kaladp1208s0002.1
Kaladp0036s0304.1
Kaladp0059s0128.1
Kaladp0101s0248.1
Kaladp0674s0130.1
Kaladp0045s0450.1
Kaladp1038s0004.1
Kaladp0048s0127.1
Kaladp0095s0462.1
Kaladp0008s0295.1
Kaladp1156s0005.1
Kaladp0095s0491.1
Kaladp0063s0003.1
Kaladp0046s0048.1
Kaladp0039s0333.1
Kaladp0101s0227.1
Kaladp0001s0039.1
Kaladp0011s0684.1
Kaladp0031s0088.1
Kaladp0168s0010.1
Kaladp0266s0004.1
Kaladp0019s0121.1
Kaladp0039s0660.1
Kaladp0039s0667.1
Kaladp0037s0405.1
Kaladp0036s0253.1
Kaladp0092s0099.1
Kaladp0070s0008.1
Kaladp0084s0020.1
Kaladp0101s0219.1
Kaladp0011s0806.1
Kaladp0064s0131.1
Kaladp0064s0036.1
Kaladp0010s0020.1
Kaladp0067s0081.1
Kaladp0043s0114.1
Kaladp0538s0028.1
Kaladp0674s0011.1
Kaladp0047s0003.1
Kaladp0043s0252.1
Kaladp0024s0289.1
Kaladp0006s0023.1
Kaladp0062s0211.1
Kaladp0045s0170.1
Kaladp0065s0042.1
Kaladp0008s0116.1
Kaladp0069s0056.1
Kaladp0840s0031.1
Kaladp0068s0275.1
Kaladp0061s0106.1
Kaladp0064s0088.1
Kaladp0009s0036.1
Kaladp0007s0006.1
Kaladp0053s0067.1
Kaladp0970s0001.1
Kaladp0070s0153.1
Kaladp0045s0252.1
Kaladp0041s0063.1
Kaladp0021s0007.1
Kaladp0076s0270.1
Kaladp0082s0058.1
Kaladp0016s0039.1
Kaladp0517s0005.1
Kaladp0048s0663.1
Kaladp0439s0001.1
Kaladp0809s0029.1
Kaladp0034s0242.1
Kaladp0191s0003.1
Kaladp0574s0016.1
Kaladp0351s0022.1
Kaladp0520s0016.1
Kaladp0489s0001.1
Kaladp0561s0008.1
Kaladp0034s0114.1
Kaladp0068s0161.1
Kaladp0845s0001.1
Kaladp0011s0357.1
Kaladp0038s0084.1
Kaladp0543s0002.1
Kaladp0027s0004.1
Kaladp0024s0727.1
Kaladp0033s0111.1
Kaladp0054s0051.1
Kaladp0068s0051.1
Kaladp0051s0096.1
Kaladp1305s0003.1
Kaladp0100s0004.1
Kaladp0015s0209.1
Kaladp0011s0009.1
Kaladp0073s0089.1
Kaladp0069s0044.1
Kaladp1319s0004.1
Kaladp0779s0012.1
Kaladp1321s0001.1
Kaladp0045s0073.1
Kaladp0049s0008.1
Kaladp0076s0271.1
Kaladp0053s0036.1
Kaladp0055s0280.1
Kaladp0050s0183.1
Kaladp0098s0156.1
Kaladp0076s0174.1
Kaladp0091s0180.1
Kaladp0996s0011.1
Kaladp0095s0678.1
Kaladp0079s0068.1
Kaladp0053s0394.1
Kaladp0474s0001.1
Kaladp0028s0100.1
Kaladp0053s0032.1
Kaladp0005s0057.1
Kaladp0803s0001.1
Kaladp0006s0003.1
Kaladp0087s0101.1
Kaladp0490s0019.1
Kaladp0039s0149.1
Kaladp0045s0223.1
Kaladp0036s0030.1
Kaladp0674s0118.1
Kaladp0089s0022.1
Kaladp0059s0329.1
Kaladp0032s0398.1
Kaladp0082s0026.1
Kaladp0045s0271.1
Kaladp0095s0132.1
Kaladp0062s0175.1
Kaladp0011s0209.1
Kaladp0088s0033.1
Kaladp0048s0041.1
Kaladp0520s0012.1
Kaladp0063s0031.1
Kaladp0089s0073.1
Kaladp0067s0296.1
Kaladp0093s0015.1
Kaladp0039s0750.1
Kaladp0050s0176.1
Kaladp0756s0004.1
Kaladp0024s0127.1
Kaladp0008s0252.1
Kaladp0100s0005.1
Kaladp0996s0012.1
Kaladp0748s0032.1
Kaladp0040s0628.1
Kaladp0032s0231.1
Kaladp0094s0088.1
Kaladp0589s0002.1
Kaladp0515s0035.1
Kaladp0040s0317.1
Kaladp0011s0774.1
Kaladp0037s0126.1
Kaladp0046s0078.1
Kaladp0043s0065.1
Kaladp0015s0210.1
Kaladp0034s0070.1
Kaladp0018s0181.1
Kaladp0163s0001.1
Kaladp0634s0002.1
Kaladp0011s0382.1
Kaladp0055s0474.1
Kaladp0095s0528.1
Kaladp0395s0006.1
Kaladp0062s0177.1
Kaladp0029s0173.1
Kaladp0233s0002.1
Kaladp0878s0029.1
Kaladp0024s0720.1
Kaladp0048s0121.1
Kaladp0047s0213.1
Kaladp0033s0258.1
Kaladp0086s0027.1
Kaladp0058s0461.1
Kaladp0076s0321.1
Kaladp0024s0618.1
Kaladp0040s0135.1
Kaladp0095s0449.1
Kaladp0778s0008.1
Kaladp0023s0104.1
Kaladp0840s0033.1
Kaladp0091s0079.1
Kaladp0095s0687.1
Kaladp0082s0117.1
Kaladp0262s0023.1
Kaladp0034s0051.1
Kaladp0032s0055.1
Kaladp0066s0042.1
Kaladp0094s0002.1
Kaladp1250s0001.1
Kaladp0057s0002.1
Kaladp0098s0013.1
Kaladp0037s0247.1
Kaladp0167s0001.1
Kaladp0024s0678.1
Kaladp0488s0021.1
Kaladp0042s0334.1
Kaladp0095s0293.1
Kaladp0630s0010.1
Kaladp0039s0752.1
Kaladp0042s0237.1
Kaladp1176s0001.1
Kaladp0033s0010.1
Kaladp1213s0005.1
Kaladp0008s0124.1
Kaladp0065s0013.1
Kaladp0834s0004.1
Kaladp0012s0011.1
Kaladp0058s0034.1
Kaladp0073s0006.1
Kaladp0054s0028.1
Kaladp0051s0108.1
Kaladp1201s0017.1
Kaladp0055s0133.1
Kaladp0008s0141.1
Kaladp0156s0001.1
Kaladp0071s0334.1
Kaladp0049s0062.1
Kaladp0535s0004.1
Kaladp0011s0138.1
Kaladp0043s0037.1
Kaladp0011s0305.1
Kaladp0033s0173.1
Kaladp0558s0001.1
Kaladp0067s0155.1
Kaladp0060s0295.1
Kaladp0048s0329.1
Kaladp0045s0200.1
Kaladp0024s0581.1
Kaladp0577s0031.1
Kaladp0076s0082.1
Kaladp0042s0189.1
Kaladp0536s0003.1
Kaladp0034s0120.1
Kaladp0064s0004.1
Kaladp0070s0025.1
Kaladp0058s0496.1
Kaladp0008s0173.1
Kaladp1008s0004.1
Kaladp0878s0048.1
Kaladp0055s0499.1
Kaladp0076s0349.1
Kaladp0863s0032.1
Kaladp0868s0024.1
Kaladp1178s0002.1
Kaladp0082s0113.1
Kaladp0099s0059.1
Kaladp0508s0001.1
Kaladp0024s0204.1
Kaladp0022s0147.1
Kaladp0550s0050.1
Kaladp0019s0150.1
Kaladp0043s0189.1
Kaladp0095s0139.1
Kaladp0024s0106.1
Kaladp0046s0274.1
Kaladp0107s0001.1
Kaladp0517s0011.1
Kaladp0807s0001.1
Kaladp1203s0004.1
Kaladp0082s0075.1
Kaladp0068s0177.1
Kaladp0039s0092.1
Kaladp0029s0094.1
Kaladp0906s0001.1
Kaladp0058s0450.1
Kaladp0095s0458.1
Kaladp0016s0020.1
Kaladp0056s0078.1
Kaladp0042s0083.1
Kaladp0082s0186.1
Kaladp0055s0186.1
Kaladp0101s0116.1
Kaladp0515s0216.1
Kaladp0088s0005.1
Kaladp0395s0036.1
Kaladp0033s0110.1
Kaladp0095s0166.1
Kaladp0011s1031.1
Kaladp0019s0079.1
Kaladp0197s0008.1
Kaladp0036s0074.1
Kaladp0471s0002.1
Kaladp0010s0172.1
Kaladp0011s0288.1
Kaladp0020s0100.1
Kaladp0068s0279.1
Kaladp0095s0004.1
Kaladp0085s0003.1
Kaladp0053s0497.1
Kaladp0046s0172.1
Kaladp0024s0442.1
Kaladp0080s0109.1
Kaladp0011s1271.1
Kaladp0914s0001.1
Kaladp0018s0213.1
Kaladp0039s0357.1
Kaladp0610s0013.1
Kaladp0232s0003.1
Kaladp0674s0034.1
Kaladp1128s0005.1
Kaladp0032s0108.1
Kaladp0028s0011.1
Kaladp0049s0037.1
Kaladp0011s0137.1
Kaladp0326s0003.1
Kaladp0658s0003.1
Kaladp0011s0960.1
Kaladp0054s0013.1
Kaladp0087s0155.1
Kaladp0058s0464.1
Kaladp0024s0640.1
Kaladp0040s0228.1
Kaladp0048s0772.1
Kaladp0038s0051.1
Kaladp0060s0139.1
Kaladp0008s0372.1
Kaladp0053s0389.1
Kaladp0538s0018.1
Kaladp0059s0193.1
Kaladp0059s0195.1
Kaladp0061s0114.1
Kaladp0579s0002.1
Kaladp0064s0079.1
Kaladp1247s0001.1
Kaladp0019s0008.1
Kaladp0589s0013.1
Kaladp0016s0122.1
Kaladp0489s0003.1
Kaladp0042s0236.1
Kaladp0074s0084.1
Kaladp1001s0002.1
Kaladp0383s0006.1
Kaladp0085s0112.1
Kaladp0048s0833.1
Kaladp0064s0155.1
Kaladp0089s0078.1
Kaladp0008s0103.1
Kaladp0042s0316.1
Kaladp0075s0027.1
Kaladp0060s0148.1
Kaladp1222s0066.1
Kaladp0054s0004.1
Kaladp0032s0420.1
Kaladp0004s0020.1
Kaladp0040s0201.1
Kaladp0039s0004.1
Kaladp0515s0146.1
Kaladp0081s0125.1
Kaladp0586s0006.1
Kaladp0039s0506.1
Kaladp0062s0208.1
Kaladp0673s0002.1
Kaladp0095s0514.1
Kaladp0109s0001.1
Kaladp0011s1104.1
Kaladp0024s0030.1
Kaladp1078s0001.1
Kaladp0033s0189.1
Kaladp0008s0891.1
Kaladp0037s0483.1
Kaladp0011s0815.1
Kaladp0008s0180.1
Kaladp0018s0200.1
Kaladp0068s0059.1
Kaladp0018s0160.1
Kaladp0039s0747.1
Kaladp1221s0048.1
Kaladp0071s0414.1
Kaladp0073s0031.1
Kaladp0609s0005.1
Kaladp0098s0217.1
Kaladp0095s0128.1
Kaladp0095s0787.1
Kaladp0131s0044.1
Kaladp0009s0073.1
Kaladp0081s0155.1
Kaladp0037s0315.1
Kaladp1205s0003.1
Kaladp0044s0105.1
Kaladp0926s0018.1
Kaladp0622s0002.1
Kaladp0062s0060.1
Kaladp0058s0156.1
Kaladp0026s0087.1
Kaladp0081s0118.1
Kaladp0004s0027.1
Kaladp1277s0003.1
Kaladp0010s0103.1
Kaladp0959s0007.1
Kaladp0011s0592.1
Kaladp0083s0017.1
Kaladp0082s0209.1
Kaladp0034s0168.1
Kaladp0053s0123.1
Kaladp0048s0116.1
Kaladp0132s0003.1
Kaladp0039s0060.1
Kaladp0003s0133.1
Kaladp0042s0088.1
Kaladp0095s0555.1
Kaladp0045s0197.1
Kaladp0042s0235.1
Kaladp0024s0112.1
Kaladp0058s0417.1
Kaladp0014s0029.1
Kaladp0180s0001.1
Kaladp0069s0059.1
Kaladp0039s0480.1
Kaladp0101s0310.1
Kaladp0042s0230.1
Kaladp0055s0213.1
Kaladp0011s0776.1
Kaladp0233s0008.1
Kaladp0092s0086.1
Kaladp0040s0641.1
Kaladp0008s0125.1
Kaladp0076s0346.1
Kaladp0276s0001.1
Kaladp0094s0089.1
Kaladp0032s0254.1
Kaladp0058s0291.1
Kaladp0076s0299.1
Kaladp0019s0037.1
Kaladp0034s0015.1
Kaladp0050s0166.1
Kaladp0039s0678.1
Kaladp0865s0005.1
Kaladp0060s0001.1
Kaladp0043s0201.1
Kaladp0015s0120.1
Kaladp0039s0259.1
Kaladp0492s0003.1
Kaladp1144s0007.1
Kaladp0055s0447.1
Kaladp0043s0055.1
Kaladp0095s0724.1
Kaladp0027s0003.1
Kaladp0048s0233.1
Kaladp1128s0004.1
Kaladp0609s0001.1
Kaladp0084s0014.1
Kaladp1006s0009.1
Kaladp0024s0621.1
Kaladp1221s0040.1
Kaladp0037s0471.1
Kaladp0066s0073.1
Kaladp1295s0035.1
Kaladp0011s1043.1
Kaladp0095s0135.1
Kaladp0048s0344.1
Kaladp0630s0064.1
Kaladp0081s0130.1
Kaladp0076s0175.1
Kaladp0671s0012.1
Kaladp0515s0111.1
Kaladp0010s0047.1
Kaladp0036s0321.1
Kaladp0080s0058.1
Kaladp0011s0996.1
Kaladp0877s0004.1
Kaladp0076s0348.1
Kaladp1221s0004.1
Kaladp1307s0002.1
Kaladp0019s0119.1
Kaladp0005s0036.1
Kaladp0747s0021.1
Kaladp0062s0071.1
Kaladp0070s0157.1
Kaladp0772s0003.1
Kaladp0029s0080.1
Kaladp0012s0008.1
Kaladp0844s0011.1
Kaladp1138s0001.1
Kaladp0047s0248.1
Kaladp0550s0035.1
Kaladp0037s0299.1
Kaladp0118s0001.1
Kaladp0011s0734.1
Kaladp1117s0001.1
Kaladp0101s0250.1
Kaladp0040s0687.1
Kaladp0060s0499.1
Kaladp0045s0520.1
Kaladp0072s0070.1
Kaladp0959s0003.1
Kaladp0053s0350.1
Kaladp0002s0115.1
Kaladp0016s0095.1
Kaladp1182s0005.1
Kaladp0076s0350.1
Kaladp0005s0062.1
Kaladp0085s0054.1
Kaladp0041s0003.1
Kaladp0072s0041.1
Kaladp0022s0052.1
Kaladp0053s0189.1
Kaladp0018s0168.1
Kaladp0042s0122.1
Kaladp0016s0069.1
Kaladp0096s0109.1
Kaladp0034s0205.1
Kaladp1279s0004.1
Kaladp0020s0168.1
Kaladp0009s0019.1
Kaladp0024s0095.1
Kaladp0043s0225.1
Kaladp0040s0227.1
Kaladp1122s0001.1
Kaladp1129s0014.1
Kaladp0958s0003.1
Kaladp0032s0013.1
Kaladp0334s0002.1
Kaladp0024s0200.1
Kaladp0068s0063.1
Kaladp0055s0180.1
Kaladp0760s0002.1
Kaladp0093s0173.1
