# Supplementary material for: Conservation and Diversification of Circadian Rhythmicity Between a Model Crassulacean Acid Metabolism Plant Kalanchoë fedtschenkoi and a Model C3 Photosynthesis Plant Arabidopsis thaliana
Source: Front Plant Sci. 2018 Nov 28;9:1757. doi: 10.3389/fpls.2018.01757 (PMC6279919; doi:10.3389/fpls.2018.01757)
Supplement: Supplementary file 11 [file Table_11.xlsx]

## Sheet: Sheet1
Supplementary Table 11. Kalanchoë fedtschenkoi- and CAM-specific genes in type 5 ortholog group.
Specificity	Transcript_id2	Leaf_T08	Leaf_T10	Leaf_T12	Leaf_T14	Leaf_T16	Leaf_T18	Leaf_T20	Leaf_T22	Leaf_T00	Leaf_T02	Leaf_T04	Leaf_T06	Phase Call	Max FPKM
Kalanchoe fedtschenkoi	Kaladp1169s0001.1	0.868159	1.71947	3.36627	2.32483	1.85261	2.6419	2.10069	2.28655	1.62645	0.893613	0.726986	0.999336	6	3.36627
Kalanchoe fedtschenkoi	Kaladp0913s0001.1	35.6762	48.6938	75.924	87.9937	50.482	62.3174	42.8332	33.2284	17.0669	15.5999	23.0229	21.614	8	87.9937
Kalanchoe fedtschenkoi	Kaladp1277s0004.1	1.00301	1.51223	1.34325	2.67674	9.42366	2.93714	23.4727	12.5077	21.243	18.9429	4.27896	2.23397	14	23.4727
Kalanchoe fedtschenkoi	Kaladp0058s0025.1	24.3271	46.0903	57.0841	46.7815	37.1427	33.3612	19.9803	10.555	11.5807	12.0387	17.3737	15.389	6	57.0841
Kalanchoe fedtschenkoi	Kaladp0058s0050.1	0.798403	0.650832	1.75634	3.32126	1.58443	1.37867	1.00644	0.87778	0.708183	0.310315	0.499832	0.257218	8	3.32126
Kalanchoe fedtschenkoi	Kaladp0058s0107.1	0.418062	0.912233	1.22614	2.2399	4.39712	2.86953	2.88642	1.56759	1.76671	1.44111	1.0696	0.823132	10	4.39712
Kalanchoe fedtschenkoi	Kaladp0058s0123.1	1.58878	2.78678	3.94752	5.79516	3.57203	4.51391	3.10312	0.744005	1.12439	1.08618	1.05205	1.45143	8	5.79516
Kalanchoe fedtschenkoi	Kaladp0058s0154.1	0.575797	0.501293	0.366458	0.355388	0	0.409136	0.540425	0.698952	2.837	1.15756	0.985587	1.15355	18	2.837
Kalanchoe fedtschenkoi	Kaladp0058s0240.1	0.487938	0.0429847	0.0331444	0.308636	0.429414	0.300179	0.788114	1.43742	1.09564	0.352675	0.925168	0.162051	16	1.43742
Kalanchoe fedtschenkoi	Kaladp0058s0243.1	2.14328	2.94238	2.84567	2.79819	3.23718	2.81354	2.23055	1.10527	1.14603	0.9613	0.890595	0.815948	10	3.23718
Kalanchoe fedtschenkoi	Kaladp0058s0434.1	0.636339	0.577817	1.38779	1.59773	1.23569	1.57164	1.51163	0.781153	0.232411	0.442852	0.189452	0.372365	8	1.59773
Kalanchoe fedtschenkoi	Kaladp0058s0435.1	0.496561	0.643343	1.08958	1.03008	1.74807	1.69653	1.05608	0.768205	0.40538	0.534786	0.257743	0.404541	10	1.74807
Kalanchoe fedtschenkoi	Kaladp0058s0507.1	1.99198	1.73829	1.76571	3.46434	1.8016	0.807142	1.16919	0.765213	0.163082	0.355922	0.545736	0.162453	8	3.46434
Kalanchoe fedtschenkoi	Kaladp0058s0595.1	5.57337	7.61901	6.08421	3.21422	4.2564	4.25772	6.70534	7.31133	8.73998	10.8799	11.0607	9.66251	22	11.0607
Kalanchoe fedtschenkoi	Kaladp1322s0004.1	3.56824	3.26121	5.95431	4.59995	5.51887	4.59553	2.52742	3.38331	2.67049	2.01414	0.958013	1.13057	6	5.95431
Kalanchoe fedtschenkoi	Kaladp0085s0034.1	0.464312	0.973999	2.1998	3.66819	1.66584	1.78003	1.68976	1.46837	0.88633	0.585218	0.749631	0.40498	8	3.66819
Kalanchoe fedtschenkoi	Kaladp0852s0001.1	5.23771	5.85307	9.11835	13.1786	5.7001	6.1465	4.63414	4.25198	3.56637	2.13263	3.69266	2.94472	8	13.1786
Kalanchoe fedtschenkoi	Kaladp0048s0059.1	1.27261	1.75241	1.74738	1.75472	2.10712	1.93315	2.31726	2.53134	2.11466	1.6311	1.30911	1.32098	16	2.53134
Kalanchoe fedtschenkoi	Kaladp0048s0235.1	41.812	13.604	13.2208	22.6424	6.23487	9.91076	30.9473	42.8224	59.1105	54.0724	45.0955	47.2696	18	59.1105
Kalanchoe fedtschenkoi	Kaladp0048s0355.1	0.0282532	0.182394	0.785786	1.41556	0.810324	0.430286	0.374867	0.0597585	0.027086	0.0785349	0.0239164	0.00784027	8	1.41556
Kalanchoe fedtschenkoi	Kaladp0048s0365.1	1.02737	2.64513	11.8537	42.9748	35.4139	35.2767	17.3995	15.0471	13.688	10.3759	7.56271	3.02278	8	42.9748
Kalanchoe fedtschenkoi	Kaladp0048s0432.1	0.545491	0.67645	0.437038	0.250064	0.257824	0.531807	0.903374	1.23849	1.59804	1.14587	0.895904	1.34425	18	1.59804
Kalanchoe fedtschenkoi	Kaladp0048s0458.1	1.74179	1.14243	0.718218	0.438012	0.626924	1.11247	0.658759	0.497244	1.01105	1.24744	1.50161	1.95111	24	1.95111
Kalanchoe fedtschenkoi	Kaladp0048s0636.1	0.074923	0.437047	0.678726	1.74397	1.0714	1.46299	3.00299	4.31246	4.26171	2.00209	0.883862	0.593287	16	4.31246
Kalanchoe fedtschenkoi	Kaladp0048s0638.1	8.11542	12.2306	21.2976	16.4762	14.9469	9.71108	38.9761	9.69526	4.65763	2.39254	1.25188	0.879193	14	38.9761
Kalanchoe fedtschenkoi	Kaladp0048s0770.1	1.07539	2.64133	2.57158	4.25611	4.1436	5.51316	3.37925	1.86843	2.74909	2.22122	0.760132	1.15179	12	5.51316
Kalanchoe fedtschenkoi	Kaladp0048s0782.1	1.81978	2.33238	2.93398	4.70597	2.31916	3.25703	1.85021	1.03078	1.35415	1.18508	1.14006	0.667336	8	4.70597
Kalanchoe fedtschenkoi	Kaladp0048s0820.1	0.325019	0.903047	1.83997	2.83372	1.20649	1.40159	1.31655	1.09763	0.836558	0.874336	0.461538	0.520281	8	2.83372
Kalanchoe fedtschenkoi	Kaladp0048s0937.1	2.10825	3.7669	4.62869	4.25739	3.30212	2.71736	1.19761	0.873385	0.699438	0.481281	0.299	0.622194	6	4.62869
Kalanchoe fedtschenkoi	Kaladp0048s0963.1	12.7504	13.6547	7.92686	6.37273	5.71803	5.32944	0.798276	0.338486	1.23468	0.577463	0.373176	1.4572	4	13.6547
Kalanchoe fedtschenkoi	Kaladp0048s0975.1	1.19637	3.08842	5.13413	7.16117	4.38471	2.51969	1.69654	0.982377	0.229085	0.372807	0.199606	0.759386	8	7.16117
Kalanchoe fedtschenkoi	Kaladp0044s0002.1	2.72392	3.52332	2.0376	1.61226	0.738162	1.31874	2.09043	1.76701	2.87802	3.17127	5.08816	4.92559	22	5.08816
Kalanchoe fedtschenkoi	Kaladp0044s0021.1	9.36596	18.328	25.5338	27.7647	18.3192	16.8184	6.80332	4.33476	4.65736	5.15802	5.85262	6.02312	8	27.7647
Kalanchoe fedtschenkoi	Kaladp0044s0023.1	0.842042	1.48525	1.30003	1.97699	1.8954	2.06356	1.69238	1.12952	1.20163	1.05565	0.80126	0.857375	12	2.06356
Kalanchoe fedtschenkoi	Kaladp0044s0084.1	0.265436	0.49012	0.844714	0.521592	1.4078	1.35738	1.92961	2.11248	1.17111	0.949597	0.542439	0.282504	16	2.11248
Kalanchoe fedtschenkoi	Kaladp0995s0001.1	5.13051	5.15931	6.42749	4.80124	4.19729	2.99209	1.54492	2.56344	2.1686	2.13679	4.98744	2.60198	6	6.42749
Kalanchoe fedtschenkoi	Kaladp0824s0032.1	2.68684	2.32806	3.59903	3.76388	6.87655	5.94879	6.228	3.36165	3.18928	2.52612	1.41708	2.20339	10	6.87655
Kalanchoe fedtschenkoi	Kaladp0074s0001.1	9.49121	18.7364	19.1919	25.9548	12.7863	14.6168	20.3878	6.31061	5.37578	8.04254	3.84182	8.14953	8	25.9548
Kalanchoe fedtschenkoi	Kaladp0074s0043.1	3.747	2.34848	4.13662	5.39482	13.9902	16.1654	19.8386	18.8865	19.0217	19.0903	13.8008	18.5767	14	19.8386
Kalanchoe fedtschenkoi	Kaladp0053s0010.1	77.1601	99.1884	122.707	99.5169	74.3139	69.5385	73.221	56.9117	58.95	52.0291	71.3265	55.4836	6	122.707
Kalanchoe fedtschenkoi	Kaladp0053s0091.1	3.29931	4.52457	6.12884	8.22454	5.44502	5.17966	5.72841	3.73511	2.06283	1.97412	2.98552	2.12336	8	8.22454
Kalanchoe fedtschenkoi	Kaladp0053s0172.1	2.49895	3.12481	4.59021	5.25308	4.17659	3.47976	4.09575	2.58261	2.94757	1.96007	2.78611	2.04343	8	5.25308
Kalanchoe fedtschenkoi	Kaladp0053s0256.1	9.72201	22.6588	29.9942	32.1663	29.9227	29.9687	40.6697	68.4921	55.9525	44.2198	34.4064	24.8894	16	68.4921
Kalanchoe fedtschenkoi	Kaladp0053s0305.1	4.01298	8.73361	12.2712	12.5062	7.41868	7.8912	5.04089	2.06582	1.91309	2.46455	2.14748	2.32331	8	12.5062
Kalanchoe fedtschenkoi	Kaladp0053s0306.1	0.779011	0.775449	0.872329	1.06306	0.808915	1.06706	1.1043	0.797893	1.05847	0.67119	0.54662	0.501393	14	1.1043
Kalanchoe fedtschenkoi	Kaladp0053s0321.1	0.849341	1.18743	1.54697	1.61973	2.12911	1.85289	1.14228	1.10487	1.27901	1.09629	0.9112	0.970189	10	2.12911
Kalanchoe fedtschenkoi	Kaladp0053s0579.1	3.09676	5.31158	5.00232	6.39201	8.563	6.43596	5.63753	5.40182	5.68825	4.83918	4.2525	2.94074	10	8.563
Kalanchoe fedtschenkoi	Kaladp0053s0644.1	2.70295	4.72485	9.94462	7.50662	7.57454	6.78586	2.6429	1.13578	0.736822	1.62454	2.5557	3.11631	6	9.94462
Kalanchoe fedtschenkoi	Kaladp0053s0645.1	2.71011	5.2981	10.9993	11.2685	6.06926	6.12787	3.39179	1.46988	1.99712	2.47566	4.26881	3.79269	8	11.2685
Kalanchoe fedtschenkoi	Kaladp0053s0647.1	0.792257	1.00873	1.43131	1.44003	1.64759	1.77995	1.22063	1.05801	0.740779	0.730284	0.534828	0.517429	12	1.77995
Kalanchoe fedtschenkoi	Kaladp0053s0662.1	2.08563	5.15017	4.96344	5.11162	4.90323	2.90618	3.61584	1.0362	0.988416	1.19789	0.902979	1.77441	4	5.15017
Kalanchoe fedtschenkoi	Kaladp0053s0679.1	0.625249	1.47389	2.45637	1.7	1.6067	1.61729	1.22346	1.07291	0.970856	1.11752	0.974604	1.24122	6	2.45637
Kalanchoe fedtschenkoi	Kaladp0053s0689.1	3.04531	3.51877	3.30888	3.18741	6.16498	4.30922	4.36652	2.5194	3.05937	2.36167	1.7983	2.1833	10	6.16498
Kalanchoe fedtschenkoi	Kaladp0031s0020.1	10.1553	13.1378	14.7247	22.715	13.5821	10.3316	8.36935	8.94558	6.46037	6.61524	5.00197	3.89197	8	22.715
Kalanchoe fedtschenkoi	Kaladp0031s0172.1	1.26008	1.15858	1.32373	2.04306	1.8081	2.06854	2.34417	2.91159	2.29211	1.69998	1.97245	1.25688	16	2.91159
Kalanchoe fedtschenkoi	Kaladp0018s0062.1	0.223092	0.689856	3.42743	5.31695	1.74144	1.11316	0.254854	0.591845	0.170985	0.128751	0	0	8	5.31695
Kalanchoe fedtschenkoi	Kaladp0018s0063.1	10.4275	24.1294	37.5436	39.8242	27.0687	20.9252	7.71415	7.37528	5.74193	3.4704	2.14156	3.35295	8	39.8242
Kalanchoe fedtschenkoi	Kaladp0176s0001.1	1.83202	3.55932	5.19179	6.32627	5.8628	5.15183	4.93935	1.79658	2.09944	1.99758	1.92239	1.93188	8	6.32627
Kalanchoe fedtschenkoi	Kaladp0098s0003.1	0.52826	2.12805	3.1713	2.77453	1.97741	1.57685	0.491851	0.101769	0.046922	0.0444035	0	0.108031	6	3.1713
Kalanchoe fedtschenkoi	Kaladp0098s0028.1	19.4943	27.5571	37.5298	60.979	32.0053	33.2323	20.2276	24.5817	22.1278	14.7697	10.9494	10.5218	8	60.979
Kalanchoe fedtschenkoi	Kaladp0098s0095.1	13.784	19.6532	19.7122	30.3565	29.6539	32.1887	53.2885	32.8462	31.9036	27.3826	24.2434	12.0508	14	53.2885
Kalanchoe fedtschenkoi	Kaladp0098s0128.1	2.38744	3.42286	4.94724	6.26424	4.74398	3.92203	3.77731	2.12934	1.68796	1.59462	0.921212	0.928207	8	6.26424
Kalanchoe fedtschenkoi	Kaladp0098s0264.1	0.733409	1.4436	1.27934	1.10505	2.06687	1.71107	0.902539	0.706838	0.509344	0.624319	0.633558	0.596934	10	2.06687
Kalanchoe fedtschenkoi	Kaladp1244s0003.1	7.2215	10.1714	11.9888	11.8357	13.4228	11.5476	13.4428	10.6721	10.426	8.9751	6.87071	5.56399	14	13.4428
Kalanchoe fedtschenkoi	Kaladp0871s0001.1	3.09097	4.42853	5.66031	4.74282	5.28309	4.36051	3.08442	1.3843	1.52423	1.66804	1.45952	1.78414	6	5.66031
Kalanchoe fedtschenkoi	Kaladp0656s0001.1	135.281	153.672	109.674	82.4079	192.915	213.481	188.662	212.917	286.35	399.255	353.051	379.81	20	399.255
Kalanchoe fedtschenkoi	Kaladp0802s0002.1	4.01046	6.82199	10.2968	12.7458	10.1936	8.43557	9.76803	9.7193	5.27175	5.16039	2.65842	2.49665	8	12.7458
Kalanchoe fedtschenkoi	Kaladp0442s0046.1	3.89121	4.29055	6.29033	5.94112	4.35973	3.93133	2.43096	2.16148	2.56988	2.2388	2.09172	2.07128	6	6.29033
Kalanchoe fedtschenkoi	Kaladp0108s0013.1	56.8855	34.7233	21.3742	17.6377	22.7291	24.2452	22.7822	33.5638	35.2232	43.464	40.9444	55.7946	2	56.8855
Kalanchoe fedtschenkoi	Kaladp0951s0005.1	5.77254	6.57184	8.87553	5.40166	7.19266	8.17002	4.61791	4.17045	4.12259	3.73573	2.7176	3.31446	6	8.87553
Kalanchoe fedtschenkoi	Kaladp0026s0057.1	0.787538	0.742832	0.881088	1.16197	1.05543	1.28533	1.18278	3.29881	6.11679	5.45925	2.70362	2.59908	18	6.11679
Kalanchoe fedtschenkoi	Kaladp0026s0062.1	0.742023	0.692244	0.9456	2.39038	1.49734	1.3073	2.23159	5.31505	4.1064	2.38774	1.4693	1.16143	16	5.31505
Kalanchoe fedtschenkoi	Kaladp0026s0102.1	0.565118	0.801881	0.85922	1.74214	1.38644	1.65094	31.0521	8.11264	8.11109	4.78311	0.970413	0.514008	14	31.0521
Kalanchoe fedtschenkoi	Kaladp0026s0122.1	0.888403	1.679	1.76951	2.88838	2.41158	2.71544	4.9312	2.05738	1.73717	1.33325	0.601316	0.571391	14	4.9312
Kalanchoe fedtschenkoi	Kaladp0026s0137.1	0.224121	0.672318	0.943524	0.446586	0.962489	1.52702	0.862382	0.521231	0.397078	0.514061	0.344939	0.192568	12	1.52702
Kalanchoe fedtschenkoi	Kaladp0026s0138.1	0.37029	1.04944	2.98934	2.87421	1.72156	2.69566	1.0164	0.366123	0.185905	0.256636	0.287819	0.0400763	6	2.98934
Kalanchoe fedtschenkoi	Kaladp0392s0002.1	0.485627	0.423304	0.25781	0.206771	0.302854	0.31837	0.456753	0.511649	0.547631	0.690901	1.01472	1.34301	24	1.34301
Kalanchoe fedtschenkoi	Kaladp0423s0006.1	2.00306	1.87955	2.4363	2.12761	5.02781	4.13422	3.77494	1.49889	1.64276	1.52402	1.17109	1.85468	10	5.02781
Kalanchoe fedtschenkoi	Kaladp1308s0001.1	1.31913	3.46527	4.44444	4.60163	3.40293	3.14945	1.40359	1.24616	1.364	1.52692	1.65663	1.8444	8	4.60163
Kalanchoe fedtschenkoi	Kaladp1308s0002.1	1.82992	3.57507	4.59102	5.66936	4.22001	3.84735	2.46847	1.74133	2.00157	2.36897	2.07844	2.32244	8	5.66936
Kalanchoe fedtschenkoi	Kaladp1129s0034.1	3.43455	1.65459	1.25613	0.712686	1.85491	1.53467	1.89379	2.53495	3.28717	4.30927	6.45463	8.00064	24	8.00064
Kalanchoe fedtschenkoi	Kaladp1192s0001.1	17.5952	20.7212	22.9604	22.7436	23.6804	25.5075	28.9384	28.8327	34.0394	27.9725	17.1031	17.8938	18	34.0394
Kalanchoe fedtschenkoi	Kaladp0809s0020.1	0.520097	1.30605	1.9716	3.17802	1.64073	2.04479	1.1603	1.34314	0.892643	0.75568	0.668909	0.384435	8	3.17802
Kalanchoe fedtschenkoi	Kaladp0809s0028.1	2.93499	6.54745	10.314	12.0021	14.3017	11.6406	12.4864	6.1196	2.22838	0.980501	0.983181	1.73019	10	14.3017
Kalanchoe fedtschenkoi	Kaladp0809s0104.1	13.0732	31.0718	19.4157	13.6692	17.8417	10.3433	7.83616	1.6673	3.29371	6.5448	10.2166	26.8476	4	31.0718
Kalanchoe fedtschenkoi	Kaladp1077s0007.1	2.96807	2.5504	4.08986	6.01837	4.04887	4.44346	3.75215	4.11746	4.01213	2.80555	2.1332	1.45742	8	6.01837
Kalanchoe fedtschenkoi	Kaladp0756s0003.1	51.8178	48.6004	42.157	41.4911	59.6027	51.2859	44.4046	68.5209	69.9681	73.2227	57.4786	66.0406	20	73.2227
Kalanchoe fedtschenkoi	Kaladp0101s0107.1	9.25179	18.1426	21.8377	24.1786	14.4806	14.4298	12.046	8.00303	6.89986	5.34961	5.06863	5.33416	8	24.1786
Kalanchoe fedtschenkoi	Kaladp0101s0128.1	5.19387	5.73141	6.5491	8.0968	6.38429	6.24904	5.588	5.84942	5.12086	5.14117	5.20488	5.10173	8	8.0968
Kalanchoe fedtschenkoi	Kaladp0101s0142.1	5.40902	1.87936	1.39384	1.15929	0.377272	0.80812	0.127427	0.336621	1.8397	5.75067	9.69	11.3348	24	11.3348
Kalanchoe fedtschenkoi	Kaladp0101s0158.1	0.746603	0.92248	1.01095	0.724575	1.43011	1.56933	2.24205	1.30246	1.12926	1.00414	0.943389	0.869968	14	2.24205
Kalanchoe fedtschenkoi	Kaladp0101s0188.1	0.878692	2.94456	5.72789	6.70416	4.31571	3.60275	3.22606	1.66716	1.35529	1.00819	1.60782	0.83994	8	6.70416
Kalanchoe fedtschenkoi	Kaladp0101s0205.1	10.1162	13.7478	16.4973	16.6225	14.9159	14.9932	10.8537	7.87721	9.049	11.1242	13.7986	11.9131	8	16.6225
Kalanchoe fedtschenkoi	Kaladp0101s0224.1	16.9001	13.195	9.27895	7.57336	14.7855	15.8468	23.0854	19.5402	18.396	28.4458	35.516	26.2363	22	35.516
Kalanchoe fedtschenkoi	Kaladp0101s0320.1	7.57348	7.12378	6.54913	6.1972	9.79281	9.93603	15.9789	20.1034	15.7488	16.5567	10.632	11.0432	16	20.1034
Kalanchoe fedtschenkoi	Kaladp0096s0057.1	1.6327	3.97827	5.95041	11.7211	8.83758	7.33027	3.60627	3.19885	0.806792	1.20599	1.84051	1.11504	8	11.7211
Kalanchoe fedtschenkoi	Kaladp0096s0111.1	0.472284	0.63206	0.67007	0.144555	0.220143	0.356749	0.204813	0.538276	0.853094	0.978166	2.26567	1.74552	22	2.26567
Kalanchoe fedtschenkoi	Kaladp0083s0010.1	0.859155	0.243185	0.784103	0.491233	0.923525	0.827883	3.44425	3.41401	3.74515	6.4224	5.04603	3.51412	20	6.4224
Kalanchoe fedtschenkoi	Kaladp0083s0014.1	0.724544	5.91263	15.9504	18.7103	9.86364	9.65025	2.64727	1.59072	1.89371	1.53912	1.29164	1.23465	8	18.7103
Kalanchoe fedtschenkoi	Kaladp0083s0024.1	1.30984	2.34257	3.31431	3.2784	2.92544	3.21137	1.49606	0.963209	1.03337	1.25448	0.98033	1.05083	6	3.31431
Kalanchoe fedtschenkoi	Kaladp0624s0001.1	1.19486	0.771256	0.169595	0.123851	0.0368753	0.0753852	0.0779255	0.0191261	0.22235	0.535332	1.13449	3.01866	24	3.01866
Kalanchoe fedtschenkoi	Kaladp0142s0001.1	3.32893	5.22413	6.75935	8.75467	2.79728	4.50954	3.0066	1.54652	1.75808	1.92125	3.82879	3.95303	8	8.75467
Kalanchoe fedtschenkoi	Kaladp0725s0002.1	0.69352	0.891124	1.7373	2.61597	4.41581	3.74167	7.34241	8.73987	6.58577	5.90106	4.75115	4.23208	16	8.73987
Kalanchoe fedtschenkoi	Kaladp1319s0005.1	2.51392	2.74705	2.57306	3.07266	3.73749	3.07305	2.561	2.08608	2.00533	1.60923	1.22318	1.45652	10	3.73749
Kalanchoe fedtschenkoi	Kaladp0073s0036.1	23.4277	36.1845	43.1882	40.6227	27.1054	25.9088	22.5261	20.1723	18.0398	16.1755	17.6482	15.4242	6	43.1882
Kalanchoe fedtschenkoi	Kaladp0073s0039.1	4076.14	1599.32	802.368	634.399	434.871	434.006	441.262	659.825	1024.36	2570.5	5232.82	5122.2	22	5232.82
Kalanchoe fedtschenkoi	Kaladp0073s0073.1	4.74e-06	2.52e-05	0.138699	0.746654	1.03642	0.85351	0.560505	0.394476	0.0936797	0.207282	0.288292	0.343057	10	1.03642
Kalanchoe fedtschenkoi	Kaladp0073s0118.1	6.80828	9.08683	15.8061	18.6632	7.84691	10.3056	7.66655	7.53927	6.54058	6.18831	6.62075	5.03816	8	18.6632
Kalanchoe fedtschenkoi	Kaladp0010s0005.1	8.48022	8.07371	6.59597	7.839	10.1222	10.0427	11.4991	8.58501	8.27934	8.50261	7.07449	6.00018	14	11.4991
Kalanchoe fedtschenkoi	Kaladp0010s0074.1	2.77157	6.56159	11.498	13.7038	9.43018	7.79182	3.77917	1.58468	1.04712	1.30625	0.889965	1.00326	8	13.7038
Kalanchoe fedtschenkoi	Kaladp0010s0083.1	0.250912	0.956661	0.214789	0	0	0.118941	0.136628	0.629386	1.04284	1.44519	2.05675	2.37633	24	2.37633
Kalanchoe fedtschenkoi	Kaladp1318s0001.1	7.94055	7.54538	4.8869	3.84518	8.81151	8.81894	16.2987	16.097	10.0898	7.59691	6.27491	8.22002	14	16.2987
Kalanchoe fedtschenkoi	Kaladp0714s0002.1	0.777542	0.763139	0.875987	0.845089	1.35533	1.27941	0.896734	0.338183	0.495017	0.299169	0.277343	0.786678	10	1.35533
Kalanchoe fedtschenkoi	Kaladp0036s0126.1	2.04754	2.51835	3.92633	6.01571	4.40272	4.16248	3.6883	3.09593	3.3549	1.81891	2.6738	1.18364	8	6.01571
Kalanchoe fedtschenkoi	Kaladp0036s0200.1	0.0403907	0.269462	0	0	0	0	0.129633	0.307468	1.50183	1.90662	0.399241	0.321792	20	1.90662
Kalanchoe fedtschenkoi	Kaladp0036s0318.1	0.330973	0.738251	1.46408	2.13532	1.85439	1.37228	0.966421	0.411546	0.493082	0.358453	0.282694	0.149582	8	2.13532
Kalanchoe fedtschenkoi	Kaladp0773s0001.1	4.63411	6.28314	15.833	14.5952	19.5963	16.9282	9.82804	6.38456	4.33974	4.33209	4.5221	5.02647	10	19.5963
Kalanchoe fedtschenkoi	Kaladp0076s0005.1	0.356037	1.42826	2.70303	3.35544	4.52898	4.38989	1.43004	1.31103	0.475658	0.253746	0	0.10657	10	4.52898
Kalanchoe fedtschenkoi	Kaladp0076s0051.1	0.743587	1.89651	2.18532	4.35338	3.4567	3.16842	2.91081	1.30219	0.909594	1.36195	1.4547	1.11323	8	4.35338
Kalanchoe fedtschenkoi	Kaladp0076s0096.1	17.8689	23.886	29.9883	31.7199	24.6964	25.8138	20.7639	12.3375	12.8817	18.0409	21.5771	19.2761	8	31.7199
Kalanchoe fedtschenkoi	Kaladp0076s0100.1	0.969229	1.08713	2.26966	3.09499	3.17401	2.24338	1.87452	2.92874	1.3821	0.656834	0.318629	0.327893	10	3.17401
Kalanchoe fedtschenkoi	Kaladp0076s0119.1	6.43152	9.37161	12.2733	13.1478	10.0643	10.2353	7.97886	7.44359	7.06457	7.36106	6.6851	6.90399	8	13.1478
Kalanchoe fedtschenkoi	Kaladp0076s0153.1	5.50542	3.42818	2.08091	2.98132	6.96232	7.58125	7.7596	6.71758	7.13999	6.27649	4.45992	4.33875	14	7.7596
Kalanchoe fedtschenkoi	Kaladp0076s0194.1	0.272049	0.41312	0	0	0	0.0665173	36.4614	21.1685	21.5446	19.9803	6.76204	9.52444	14	36.4614
Kalanchoe fedtschenkoi	Kaladp0076s0278.1	0.571532	0.903224	2.92705	2.0228	4.29611	3.14513	1.19169	0.292662	0.292712	0.927271	0.262642	0.224083	10	4.29611
Kalanchoe fedtschenkoi	Kaladp0076s0305.1	0.723557	1.92644	3.92827	5.00486	4.14075	2.59312	1.33841	1.87329	1.71089	1.20547	1.03544	0.811174	8	5.00486
Kalanchoe fedtschenkoi	Kaladp0076s0375.1	21.9964	32.1735	46.8	44.7029	33.5996	35.8219	30.2053	24.647	22.1713	16.4947	13.5267	12.5814	6	46.8
Kalanchoe fedtschenkoi	Kaladp0076s0377.1	4.6752	9.05909	11.7521	11.9283	9.90428	14.092	5.08565	2.35579	3.60291	3.81723	7.25089	6.96287	12	14.092
Kalanchoe fedtschenkoi	Kaladp0076s0395.1	4.84491	2.0143	0.90546	2.94991	0.634277	0.805993	1.51112	2.13034	2.05596	2.90072	12.9332	8.1611	22	12.9332
Kalanchoe fedtschenkoi	Kaladp0076s0412.1	4.05948	7.06042	7.37891	5.65606	3.95573	4.29163	2.37249	1.99318	2.56635	4.23672	8.70031	9.6192	24	9.6192
Kalanchoe fedtschenkoi	Kaladp1246s0026.1	5.00962	5.17504	7.48835	7.40275	7.99332	6.85135	5.95846	6.82981	5.35419	4.89309	4.38706	4.59997	10	7.99332
Kalanchoe fedtschenkoi	Kaladp0021s0062.1	1.10372	1.85221	2.28002	2.82799	2.61333	2.79098	1.12969	1.42343	1.34592	1.03493	0.956515	1.24752	8	2.82799
Kalanchoe fedtschenkoi	Kaladp0021s0104.1	0.154931	0.106854	1.36799	1.19657	0.650948	1.68042	2.2512	0.311455	1.02349	0.365896	0.102666	0	14	2.2512
Kalanchoe fedtschenkoi	Kaladp0087s0013.1	1.57762	1.51444	1.66293	1.67864	1.92696	1.45069	1.52768	1.38357	1.29655	1.32963	1.35607	1.6221	10	1.92696
Kalanchoe fedtschenkoi	Kaladp0087s0015.1	2.21427	3.07233	4.00764	4.87118	5.74445	4.46105	3.1284	4.69011	4.75408	2.0236	1.37802	1.14806	10	5.74445
Kalanchoe fedtschenkoi	Kaladp0087s0079.1	187.622	519.365	824.454	901.143	533.947	646.381	463.325	387.984	244.06	140.342	240.061	147.695	8	901.143
Kalanchoe fedtschenkoi	Kaladp0087s0106.1	0.472233	0.523549	2.1582	1.01669	0.895314	0.689378	0.539093	0.0841197	0.0775883	0.319785	0.26307	0.399779	6	2.1582
Kalanchoe fedtschenkoi	Kaladp0087s0108.1	10.5721	10.3687	13.7959	12.9796	12.811	14.9507	16.5533	29.8799	24.5474	13.1943	10.7002	11.4593	16	29.8799
Kalanchoe fedtschenkoi	Kaladp0008s0015.1	0.271471	0.886012	2.66199	4.34729	1.95195	1.06658	1.16965	0.646566	0.646915	0.389852	0.14151	0.267629	8	4.34729
Kalanchoe fedtschenkoi	Kaladp0008s0095.1	3.47465	5.06603	6.77804	8.07402	7.74809	8.21124	4.9885	3.09406	2.51168	1.49251	0.926487	1.09803	12	8.21124
Kalanchoe fedtschenkoi	Kaladp0008s0225.1	6.2373	13.4728	17.8972	30.7651	11.1673	10.8672	9.11559	6.54611	4.16902	3.33119	3.35862	3.29227	8	30.7651
Kalanchoe fedtschenkoi	Kaladp0008s0351.1	0.127017	0.843761	0.983953	1.14563	1.35048	0.640825	0.286176	0.32051	0.39004	0.0892877	0.303372	0.235767	10	1.35048
Kalanchoe fedtschenkoi	Kaladp0008s0428.1	5.26138	6.09181	5.82709	7.82824	9.27985	12.5727	52.8551	69.775	85.753	124.357	114.618	65.088	20	124.357
Kalanchoe fedtschenkoi	Kaladp0008s0440.1	42.4776	45.3322	45.4553	32.3317	29.6508	25.2374	26.2564	20.2545	18.1664	18.5577	25.4231	23.1441	6	45.4553
Kalanchoe fedtschenkoi	Kaladp0008s0576.1	1.96922	2.65763	4.95353	7.08349	2.91663	2.69797	2.17601	1.77515	1.78455	1.66462	1.82731	1.41459	8	7.08349
Kalanchoe fedtschenkoi	Kaladp0008s0577.1	2.47666	4.73884	5.82328	10.3673	4.07576	5.22806	3.03436	1.71732	1.5318	1.37507	1.71097	0.957771	8	10.3673
Kalanchoe fedtschenkoi	Kaladp0008s0677.1	3.77124	4.99209	12.136	14.3724	22.1866	17.9402	11.9497	3.42873	4.33441	2.19456	2.71344	2.14566	10	22.1866
Kalanchoe fedtschenkoi	Kaladp0008s0734.1	0.32276	0.582243	0.946602	1.09882	0.309171	0.360205	0.217362	0.205036	0.0741581	0.0890973	0.237303	0.124068	8	1.09882
Kalanchoe fedtschenkoi	Kaladp0008s0773.1	3.64806	3.34532	3.38957	3.942	6.74521	7.36311	4.88237	4.90719	6.38067	4.29884	2.05007	2.47344	12	7.36311
Kalanchoe fedtschenkoi	Kaladp0008s0796.1	1.6813	5.94119	13.3164	20.0875	10.2913	15.6556	140.91	39.0468	18.4891	10.1406	9.07931	5.77509	14	140.91
Kalanchoe fedtschenkoi	Kaladp0008s0841.1	0.449933	0.317508	0.126586	0.263359	0	0	0.0298155	0.0729463	0.0271318	0.655124	3.31206	2.8376	22	3.31206
Kalanchoe fedtschenkoi	Kaladp0008s0921.1	0.741859	1.67761	5.52148	11.4431	4.58622	7.1722	8.35668	21.7925	14.2183	5.6215	2.37577	0.259837	16	21.7925
Kalanchoe fedtschenkoi	Kaladp0606s0017.1	31.0044	23.3031	54.7741	55.9256	34.9053	26.147	14.0171	3.841	1.08003	1.61986	1.29812	1.83574	8	55.9256
Kalanchoe fedtschenkoi	Kaladp0063s0017.1	4.16758	2.59339	1.95262	2.12964	1.48643	1.97731	25.1753	65.6029	66.2029	48.9953	40.5795	37.4863	18	66.2029
Kalanchoe fedtschenkoi	Kaladp0063s0030.1	1.06733	1.53589	2.34551	2.96286	2.7556	2.07206	1.02895	1.9868	0.915889	0.620178	0.874473	0.560313	8	2.96286
Kalanchoe fedtschenkoi	Kaladp0063s0062.1	13.7424	19.6067	24.5548	29.3993	24.572	23.5886	16.0184	23.6418	18.1341	12.6381	7.89092	6.57943	8	29.3993
Kalanchoe fedtschenkoi	Kaladp0030s0135.1	0.284686	0.894469	0.916747	1.52607	1.16771	1.2861	1.45554	1.54362	0.685804	0.493158	0.342662	0.443099	16	1.54362
Kalanchoe fedtschenkoi	Kaladp0030s0146.1	0.572227	0.614793	0.770507	1.68357	2.10878	1.20972	1.48974	0.688837	0.691656	0.561641	0.861204	0.502449	10	2.10878
Kalanchoe fedtschenkoi	Kaladp0043s0003.1	1.32357	2.08741	2.64454	4.54412	2.64683	2.5314	3.04991	1.98764	1.23373	1.07741	0.970176	0.84117	8	4.54412
Kalanchoe fedtschenkoi	Kaladp0043s0045.1	19.8675	36.0476	56.0123	53.2209	39.6723	41.1597	24.1009	11.0641	13.1475	10.4766	10.0279	14.6973	6	56.0123
Kalanchoe fedtschenkoi	Kaladp0043s0074.1	2.15982	4.40893	6.62462	7.26718	4.4968	5.09078	3.93694	1.41293	2.23815	2.7213	2.1999	2.42822	8	7.26718
Kalanchoe fedtschenkoi	Kaladp0043s0075.1	1.31523	1.90322	2.8378	2.62672	4.06379	3.46384	1.10389	0.708069	0.64033	0.752055	0.480645	0.650455	10	4.06379
Kalanchoe fedtschenkoi	Kaladp0043s0251.1	7.3172	13.502	17.7957	11.1593	16.5942	18.2361	16.0537	4.48919	2.50568	4.26536	3.32465	5.17004	12	18.2361
Kalanchoe fedtschenkoi	Kaladp0043s0268.1	0.947463	1.69865	1.00161	1.57068	1.47704	0.697269	3.18147	4.50499	6.38652	9.49029	8.65226	5.10215	20	9.49029
Kalanchoe fedtschenkoi	Kaladp0047s0017.1	3.66888	4.09047	5.83653	8.02254	4.44893	4.8282	3.54408	2.5023	1.79874	1.39558	1.6538	1.20394	8	8.02254
Kalanchoe fedtschenkoi	Kaladp0047s0204.1	3.46064	9.11604	9.80108	21.1909	10.7341	9.87171	6.63778	7.49698	9.06563	3.72332	1.55049	3.17994	8	21.1909
Kalanchoe fedtschenkoi	Kaladp0047s0227.1	4.71484	11.5993	20.3255	26.4573	17.4491	14.7313	15.9717	9.7773	4.97415	5.55209	7.78044	6.43121	8	26.4573
Kalanchoe fedtschenkoi	Kaladp1141s0008.1	4.83266	6.43396	7.45468	10.2983	12.0343	11.0191	12.7005	12.8526	8.8833	9.69364	11.9456	8.11589	16	12.8526
Kalanchoe fedtschenkoi	Kaladp0090s0006.1	2.7417	2.98273	2.70203	2.43921	4.12041	4.64393	4.32736	3.91361	3.5889	3.00326	1.75044	2.13592	12	4.64393
Kalanchoe fedtschenkoi	Kaladp0090s0017.1	1.28322	1.46245	2.21428	2.63437	2.42389	2.30608	2.80719	3.11767	2.58491	2.23014	2.14007	2.06353	16	3.11767
Kalanchoe fedtschenkoi	Kaladp1182s0001.1	1.81517	2.08534	1.70448	1.74035	1.20796	0.208911	0.940192	1.08428	0.847423	1.34462	1.12382	1.34958	4	2.08534
Kalanchoe fedtschenkoi	Kaladp1182s0007.1	0.818254	1.40789	2.14198	2.43621	2.95393	3.67836	5.17342	1.78699	2.16505	2.03175	1.18934	1.35391	14	5.17342
Kalanchoe fedtschenkoi	Kaladp0029s0089.1	3.35062	5.34329	5.81024	5.16427	4.85035	5.44234	2.94687	2.40276	2.85804	3.05988	3.46585	4.18217	6	5.81024
Kalanchoe fedtschenkoi	Kaladp0029s0092.1	2.79962	4.50676	6.24488	6.42691	5.34243	5.74865	3.98569	4.70719	3.12994	2.71832	2.02499	1.76036	8	6.42691
Kalanchoe fedtschenkoi	Kaladp1090s0001.1	6.34569	5.77567	9.85041	10.5025	5.74067	6.0862	5.22824	4.08406	3.69557	3.02926	4.15196	2.92097	8	10.5025
Kalanchoe fedtschenkoi	Kaladp0300s0008.1	1.56171	0.796875	1.55993	1.57905	2.11113	3.44594	2.80929	2.01694	1.207	0.707712	0.697015	0.719126	12	3.44594
Kalanchoe fedtschenkoi	Kaladp0300s0009.1	22.6795	21.0248	16.0452	13.8203	20.0059	21.561	28.8733	41.0363	46.6046	66.5697	51.7657	38.9424	20	66.5697
Kalanchoe fedtschenkoi	Kaladp0278s0026.1	7.64454	2.63733	0.529193	0.109558	0.113609	0.314219	0.572245	4.21411	11.8806	18.5979	27.5228	21.9382	22	27.5228
Kalanchoe fedtschenkoi	Kaladp0278s0027.1	40.0566	27.3758	7.83622	3.89716	2.32642	3.71597	4.93318	25.286	58.1381	86.5936	139.782	91.2918	22	139.782
Kalanchoe fedtschenkoi	Kaladp0278s0030.1	7.20105	8.38015	5.55807	2.54567	2.27784	2.87785	1.4697	2.28241	3.52338	4.92711	5.62724	5.88852	4	8.38015
Kalanchoe fedtschenkoi	Kaladp0278s0039.1	0.274032	0.685268	0.740849	1.11497	0.67714	1.07757	0.504923	0.398298	0.332859	0.250518	0.171106	0.311503	8	1.11497
Kalanchoe fedtschenkoi	Kaladp0586s0003.1	8.71995	9.88358	11.9897	10.3809	16.9923	13.6261	10.277	5.4523	6.54655	5.91566	5.11487	6.97679	10	16.9923
Kalanchoe fedtschenkoi	Kaladp0016s0070.1	1.98419	1.33066	1.79868	1.02449	0.552021	0.849078	0.665828	1.42363	1.57387	2.4593	3.45987	3.131	22	3.45987
Kalanchoe fedtschenkoi	Kaladp0016s0075.1	1.0045	1.58288	1.92266	3.53295	2.59925	2.67863	2.27349	2.97795	1.75441	1.29727	1.1037	0.910232	8	3.53295
Kalanchoe fedtschenkoi	Kaladp0016s0100.1	1.60197	4.27474	5.05033	10.7714	8.72611	6.85188	9.59158	7.95762	4.20114	3.01984	1.07055	1.12574	8	10.7714
Kalanchoe fedtschenkoi	Kaladp0016s0123.1	1.00911	1.0752	1.48654	2.16545	1.74043	1.55729	1.24545	1.50281	1.15151	1.00903	0.949569	1.02038	8	2.16545
Kalanchoe fedtschenkoi	Kaladp0016s0255.1	0.697675	0.927131	1.40827	2.80136	1.43048	1.80448	1.99465	1.19859	1.34478	0.957457	0.414724	0.882992	8	2.80136
Kalanchoe fedtschenkoi	Kaladp0016s0362.1	8.44199	13.2347	23.0282	24.1072	17.9509	25.3106	15.1689	7.16575	8.34604	9.18046	9.40388	9.84901	12	25.3106
Kalanchoe fedtschenkoi	Kaladp0016s0379.1	5.48184	5.74978	8.30055	9.39346	9.28995	8.81266	6.59721	9.24225	6.73282	6.05977	5.77289	4.93055	8	9.39346
Kalanchoe fedtschenkoi	Kaladp0016s0383.1	0.633532	0.972679	0.735477	0.727527	0.504314	0.551815	0.316785	0.562706	1.24189	1.6515	2.2837	1.9372	22	2.2837
Kalanchoe fedtschenkoi	Kaladp0351s0003.1	1.42867	1.31851	1.26502	0.54053	2.26624	1.33758	3.21944	5.58902	5.05539	2.92116	1.33266	1.42973	16	5.58902
Kalanchoe fedtschenkoi	Kaladp0757s0002.1	3.2515	6.43867	8.846	10.3206	11.6788	10.0454	6.62789	4.09541	2.53615	3.09344	3.29936	1.78704	10	11.6788
Kalanchoe fedtschenkoi	Kaladp0911s0005.1	1.78107	1.16342	0.872775	0.380423	2.90162	2.16563	2.48355	2.42255	2.78039	3.31944	2.36547	2.25493	20	3.31944
Kalanchoe fedtschenkoi	Kaladp0903s0001.1	4.90791	8.24638	10.251	10.352	6.00523	6.91487	5.74704	2.62337	2.66997	3.45149	3.35516	3.45107	8	10.352
Kalanchoe fedtschenkoi	Kaladp0042s0150.1	10.6811	17.0332	20.6747	25.8501	16.1993	12.0863	9.64778	14.486	8.71443	7.89263	6.08266	4.65795	8	25.8501
Kalanchoe fedtschenkoi	Kaladp0042s0250.1	0.975779	0.548009	0.190622	0	0.0354	0	0.076074	0.0790023	0.109436	0.199756	0.387642	1.39817	24	1.39817
Kalanchoe fedtschenkoi	Kaladp0042s0345.1	1.87029	3.45246	9.36617	11.6955	7.08106	4.57356	4.60612	3.38459	2.00246	2.05412	1.80825	1.34402	8	11.6955
Kalanchoe fedtschenkoi	Kaladp0042s0346.1	20.1061	25.2781	52.1326	59.396	40.1339	45.3143	35.679	40.4066	32.7899	26.4724	18.5926	18.9559	8	59.396
Kalanchoe fedtschenkoi	Kaladp0042s0369.1	3.38716	6.49316	8.7952	13.7738	9.26796	7.20884	5.70946	3.34239	4.06369	2.73311	2.96822	2.03287	8	13.7738
Kalanchoe fedtschenkoi	Kaladp0084s0006.1	4.43828	6.21821	7.60874	8.76558	8.05889	8.75952	7.91434	6.38082	6.61276	5.47429	4.07041	4.29762	8	8.76558
Kalanchoe fedtschenkoi	Kaladp0084s0013.1	3.88506	6.43487	9.41233	7.09378	4.86298	6.10927	5.47738	3.99846	3.40191	3.36199	3.8668	2.67842	6	9.41233
Kalanchoe fedtschenkoi	Kaladp0084s0064.1	0.102493	0.191203	0.200041	0.532983	0.296007	0.317098	3.47656	1.82367	1.23136	1.09373	0.424441	0.499808	14	3.47656
Kalanchoe fedtschenkoi	Kaladp0084s0081.1	0.965858	1.00688	0.978078	1.24369	0.775695	0.983731	0.601325	0.698792	0.469564	0.534304	0.512638	0.750547	8	1.24369
Kalanchoe fedtschenkoi	Kaladp0863s0036.1	3.19709	1.39605	1.56841	1.5969	4.61549	4.42098	4.04852	4.66712	4.70351	5.08039	4.32589	4.03104	20	5.08039
Kalanchoe fedtschenkoi	Kaladp0906s0003.1	5.45274	5.26071	4.17148	2.98126	3.90181	4.27625	4.54471	5.47067	5.57214	6.31379	7.48583	7.68461	24	7.68461
Kalanchoe fedtschenkoi	Kaladp0906s0004.1	6.35096	8.07455	8.86517	7.03976	6.76405	5.92742	4.45541	3.73974	6.06087	8.97215	13.2831	15.2591	24	15.2591
Kalanchoe fedtschenkoi	Kaladp0906s0005.1	16.7389	32.8454	35.9415	17.8593	15.7867	13.4894	12.9155	8.43575	12.7241	17.7346	21.901	25.8771	6	35.9415
Kalanchoe fedtschenkoi	Kaladp0906s0006.1	3.92149	4.20829	5.47561	8.68282	7.2554	7.92177	5.50454	6.6753	4.21597	4.31668	4.2947	3.56076	8	8.68282
Kalanchoe fedtschenkoi	Kaladp0011s0023.1	0.0572166	0.0163169	0.0219721	0.26562	0.0993744	0.0576922	1.34471	3.24289	1.22912	0.57128	0.240789	0.0628484	16	3.24289
Kalanchoe fedtschenkoi	Kaladp0011s0040.1	3.73044	4.01061	8.22193	9.92782	6.87962	5.224	6.12659	6.41924	3.93722	2.69822	1.39539	1.70797	8	9.92782
Kalanchoe fedtschenkoi	Kaladp0011s0105.1	0.894271	1.0135	2.28281	2.63488	1.71223	1.78893	1.5717	1.34127	1.3046	0.785665	0.704693	0.398665	8	2.63488
Kalanchoe fedtschenkoi	Kaladp0011s0143.1	5.40751	4.78043	6.62861	7.1266	5.86547	6.38745	5.18867	5.85995	4.52975	3.89517	3.37543	3.85417	8	7.1266
Kalanchoe fedtschenkoi	Kaladp0011s0175.1	1.70124	1.54854	2.22574	2.1117	4.07394	2.8576	1.81777	1.40299	1.23912	0.874789	0.575828	0.678055	10	4.07394
Kalanchoe fedtschenkoi	Kaladp0011s0264.1	3.55328	5.84125	9.15732	12.2737	6.44137	7.49505	5.86205	4.99932	4.16243	3.47109	2.76604	2.77999	8	12.2737
Kalanchoe fedtschenkoi	Kaladp0011s0274.1	0.943098	1.37643	1.14723	2.09846	1.16259	1.2924	0.607676	0.187984	0.396102	0.150639	0.440696	0.325985	8	2.09846
Kalanchoe fedtschenkoi	Kaladp0011s0337.1	1.46575	1.75784	3.22903	4.5693	3.05862	1.96015	3.41751	2.61597	1.58102	1.15969	0.648218	0.587554	8	4.5693
Kalanchoe fedtschenkoi	Kaladp0011s0591.1	3.2608	2.072	2.88418	1.34158	2.98601	3.47993	3.97807	3.85027	5.51335	4.17981	2.92638	3.5226	18	5.51335
Kalanchoe fedtschenkoi	Kaladp0011s0593.1	0.631193	0.822224	1.62263	1.94659	1.51632	0.69788	0.217672	0	0	0.037475	0	0.101968	8	1.94659
Kalanchoe fedtschenkoi	Kaladp0011s0624.1	5.62551	7.36696	7.36544	7.68872	8.37421	8.37415	18.0334	14.9939	18.5534	28.8093	19.5829	13.48	20	28.8093
Kalanchoe fedtschenkoi	Kaladp0011s0644.1	6.1987	6.61204	7.33638	21.8398	10.7783	12.2573	23.4992	48.1933	30.7819	16.0663	9.62906	4.5412	16	48.1933
Kalanchoe fedtschenkoi	Kaladp0011s0651.1	1.76925	2.72515	4.91119	3.63034	3.37913	2.59129	2.85656	2.02494	2.24595	1.16844	1.50581	1.4138	6	4.91119
Kalanchoe fedtschenkoi	Kaladp0011s0729.1	0.399124	0.661063	1.39013	1.99173	1.36003	1.46614	1.74573	0.963781	0.494467	0.693636	0.334422	0.526817	8	1.99173
Kalanchoe fedtschenkoi	Kaladp0011s0730.1	2.00678	2.56843	3.41984	4.06584	2.89274	2.98929	2.57134	2.65195	2.01594	2.07848	1.59887	1.22379	8	4.06584
Kalanchoe fedtschenkoi	Kaladp0011s0731.1	1.74871	3.97461	5.2564	5.40108	5.19698	5.87161	4.49289	2.84822	3.31383	2.9885	2.71316	2.21702	12	5.87161
Kalanchoe fedtschenkoi	Kaladp0011s0891.1	0.670691	0.777545	1.45321	1.51538	0.977646	0.842533	0.575069	0.734586	0.557784	0.390434	0.396407	0.312479	8	1.51538
Kalanchoe fedtschenkoi	Kaladp0011s0924.1	1.54396	4.85509	10.8002	21.5876	16.6502	15.6359	14.3167	12.1054	15.6287	8.20091	3.78957	1.94982	8	21.5876
Kalanchoe fedtschenkoi	Kaladp0011s1161.1	1.20292	1.61327	0.828051	0.0183352	0.0551504	0.0346077	0.0183167	5.31e-07	5.12e-07	0.0235269	0.284133	0.668914	4	1.61327
Kalanchoe fedtschenkoi	Kaladp0011s1301.1	1.15539	1.34398	0.985221	0.43654	0.3128	0.534546	0.407189	1.79167	2.45515	2.02424	2.3508	3.87147	24	3.87147
Kalanchoe fedtschenkoi	Kaladp0011s1368.1	2.87145	3.30214	5.79505	5.97972	6.48157	4.94981	3.02439	3.21198	2.28891	1.47767	1.14507	0.925846	10	6.48157
Kalanchoe fedtschenkoi	Kaladp0011s1369.1	1.0622	1.30303	2.78043	3.3809	4.0214	3.09645	1.81913	1.80487	1.11324	0.739818	0.336233	0.659548	10	4.0214
Kalanchoe fedtschenkoi	Kaladp0068s0015.1	0.229817	0.339597	0.810028	1.97954	0.823071	1.07154	0.370609	0.273273	0.129537	0.118642	0.129713	0.0947054	8	1.97954
Kalanchoe fedtschenkoi	Kaladp0068s0103.1	0.958471	1.41591	2.60449	2.40412	2.22586	2.35474	1.16607	0.540006	0.43212	0.548076	0.763741	0.549286	6	2.60449
Kalanchoe fedtschenkoi	Kaladp0068s0111.1	2.82336	8.11115	15.2647	15.2642	11.3532	11.1429	5.36584	1.25082	0.599799	0.80013	1.37596	1.78332	6	15.2647
Kalanchoe fedtschenkoi	Kaladp0068s0151.1	2.40702	2.41328	3.3325	4.26118	3.63465	4.19818	3.94021	2.68548	2.65466	2.89436	2.34673	2.46538	8	4.26118
Kalanchoe fedtschenkoi	Kaladp0068s0162.1	2.44071	1.28771	0.774465	2.27855	1.09715	0.60371	5.66377	6.20371	6.92757	7.16221	12.3649	12.0729	22	12.3649
Kalanchoe fedtschenkoi	Kaladp0068s0179.1	22.4239	25.8058	37.7621	50.1224	83.1551	75.2454	69.4289	111.408	70.4915	55.0681	24.267	21.0058	16	111.408
Kalanchoe fedtschenkoi	Kaladp0068s0180.1	15.3053	22.1407	45.4704	66.8951	58.1553	55.1932	48.8007	74.6692	37.8068	31.1723	13.5441	11.4742	16	74.6692
Kalanchoe fedtschenkoi	Kaladp0068s0186.1	7.51816	10.8365	17.7669	25.7361	28.7924	26.449	24.6714	36.6735	22.5446	19.2009	8.52595	7.47053	16	36.6735
Kalanchoe fedtschenkoi	Kaladp0068s0190.1	2486.07	3913.4	1810.8	1234.98	1208.7	1143.83	1585.95	1706.68	1213.01	2767.82	2659.9	4024.12	24	4024.12
Kalanchoe fedtschenkoi	Kaladp0068s0232.1	0.471973	0.996821	2.12479	1.98667	1.61892	1.38068	1.37136	1.30487	0.961734	1.11826	0.549425	0.629466	6	2.12479
Kalanchoe fedtschenkoi	Kaladp0068s0283.1	0.283296	0.117359	0	0	0	0	0	0.297771	0.78873	2.61663	6.51451	5.97789	22	6.51451
Kalanchoe fedtschenkoi	Kaladp0068s0284.1	0.545079	1.25762	1.69222	2.02276	1.81619	1.40201	0.779267	0.288682	0.51119	0.508289	0.365272	0.527954	8	2.02276
Kalanchoe fedtschenkoi	Kaladp0068s0367.1	3.23866	6.01945	9.89314	10.9904	7.55071	7.18007	18.7059	3.10734	2.04752	2.65634	1.76929	1.60118	14	18.7059
Kalanchoe fedtschenkoi	Kaladp0068s0377.1	0.927542	1.71726	3.09089	3.84888	4.2717	3.78718	3.59482	1.21263	1.16668	1.37448	0.364316	0.343917	10	4.2717
Kalanchoe fedtschenkoi	Kaladp0088s0009.1	2.43541	3.35767	4.87088	4.2774	2.66009	2.79741	2.04109	1.84798	1.52097	2.15591	2.824	2.18413	6	4.87088
Kalanchoe fedtschenkoi	Kaladp0088s0011.1	1.43579	2.28094	2.51671	3.00529	3.11392	3.10478	1.6263	1.28452	1.25751	1.12737	0.849971	0.662739	10	3.11392
Kalanchoe fedtschenkoi	Kaladp0088s0040.1	5.39581	4.04856	2.12961	3.56811	1.98092	2.92154	11.5826	5.44354	7.35335	8.72139	14.5739	10.7874	22	14.5739
Kalanchoe fedtschenkoi	Kaladp0088s0055.1	5.75628	4.85834	6.58762	14.793	10.4775	11.9451	5.08174	6.17443	4.9733	3.11477	3.47867	3.03941	8	14.793
Kalanchoe fedtschenkoi	Kaladp0088s0065.1	5.51237	3.78812	3.94102	5.02794	5.65004	6.21014	8.06095	10.4577	9.94303	8.27804	4.63137	3.10583	16	10.4577
Kalanchoe fedtschenkoi	Kaladp0089s0127.1	0.49229	0.904826	0.710283	0.960206	1.04145	1.13058	1.04949	1.19264	1.10521	1.08025	0.718842	0.644815	16	1.19264
Kalanchoe fedtschenkoi	Kaladp0055s0029.1	10.4838	16.1606	19.6875	18.8153	23.0099	23.8328	51.2963	20.373	17.3556	22.0905	17.8727	15.9802	14	51.2963
Kalanchoe fedtschenkoi	Kaladp0055s0030.1	4.76184	4.8583	10.4715	13.6045	8.12248	12.2769	8.7548	4.71359	3.47787	4.23903	2.35303	2.5095	8	13.6045
Kalanchoe fedtschenkoi	Kaladp0055s0031.1	0.246367	0.586288	0.62801	0.808075	0.905142	0.721164	0.67192	1.2766	0.651498	0.382034	0.423698	0.316288	16	1.2766
Kalanchoe fedtschenkoi	Kaladp0055s0032.1	1.75061	4.59197	7.74744	10.0744	8.09929	6.46354	5.51443	3.4118	2.35871	1.84602	1.84413	1.41184	8	10.0744
Kalanchoe fedtschenkoi	Kaladp0055s0098.1	2.11988	3.16629	5.52964	7.61873	5.46656	6.25112	3.67534	3.56563	2.8527	2.41771	1.40793	1.6118	8	7.61873
Kalanchoe fedtschenkoi	Kaladp0055s0102.1	3.18991	4.57114	5.9695	7.65336	5.20446	7.57361	6.03688	5.54522	5.13768	3.78488	2.28826	1.74612	8	7.65336
Kalanchoe fedtschenkoi	Kaladp0055s0397.1	0.46658	0.170635	0.304095	0.580948	1.04049	0.564449	1.00629	0.935322	1.99976	0.874365	0.592489	0.168961	18	1.99976
Kalanchoe fedtschenkoi	Kaladp0020s0092.1	0.843347	1.22753	1.36353	1.2134	0.323064	0.723937	0.509541	0.0839907	0.464243	0.63402	1.3048	1.40415	24	1.40415
Kalanchoe fedtschenkoi	Kaladp0020s0162.1	0.877603	1.89611	5.1226	7.277	4.31849	3.97237	3.26428	3.46009	1.31318	1.30847	1.22922	0.672051	8	7.277
Kalanchoe fedtschenkoi	Kaladp0020s0170.1	4.02256	5.62141	5.11637	1.89108	3.1146	2.93373	0.89393	0.344075	0.341897	0.405573	1.21907	1.52391	4	5.62141
Kalanchoe fedtschenkoi	Kaladp0020s0200.1	1.36444	2.16224	2.98016	3.256	3.60501	3.74957	2.43295	1.89011	1.50437	1.62105	1.65905	1.35022	12	3.74957
Kalanchoe fedtschenkoi	Kaladp0020s0218.1	1.57667	5.14799	6.22912	3.7141	8.07881	5.74906	3.72063	2.47942	2.19479	1.08516	1.22417	2.57003	10	8.07881
Kalanchoe fedtschenkoi	Kaladp0020s0230.1	0.775277	1.18531	1.81186	2.96056	1.99964	2.80755	1.43953	0.740762	0.876309	0.822964	0.69925	0.513333	8	2.96056
Kalanchoe fedtschenkoi	Kaladp0628s0001.1	0.367656	0.209527	0.639967	0.566842	0.782247	1.00808	9.76149	3.06523	2.84092	1.9817	1.51233	0.91114	14	9.76149
Kalanchoe fedtschenkoi	Kaladp0764s0001.1	8.27908	9.27827	12.4087	15.3502	28.352	29.0434	24.4596	29.6515	19.4191	16.5976	6.15015	7.7312	16	29.6515
Kalanchoe fedtschenkoi	Kaladp0764s0002.1	0.328364	0.214215	0.552549	0.806498	2.84744	2.9177	2.62888	2.1381	3.14003	1.86852	0.881267	0.877183	18	3.14003
Kalanchoe fedtschenkoi	Kaladp0094s0005.1	0.493964	1.05759	2.11864	3.8624	2.38565	2.05871	1.65066	0.99588	0.566559	0.665413	0.583644	0.514484	8	3.8624
Kalanchoe fedtschenkoi	Kaladp0094s0029.1	6.9732	11.4673	13.4615	15.4925	11.8623	11.2873	8.0281	6.50623	7.92115	6.68526	7.89946	7.35433	8	15.4925
Kalanchoe fedtschenkoi	Kaladp0094s0030.1	1.12546	0.993631	0.533619	0.384096	0.522972	0.952279	0.935946	1.08498	1.78021	1.53268	1.22626	1.59225	18	1.78021
Kalanchoe fedtschenkoi	Kaladp0094s0131.1	0.183634	0.490067	0.487946	0.793346	0.223143	0.72522	5.34817	3.54757	2.33988	1.05122	0.678047	0.300265	14	5.34817
Kalanchoe fedtschenkoi	Kaladp0426s0002.1	1.29409	1.74527	1.5152	0.467647	0.55165	0.9689	0.564025	1.13283	2.10447	3.76622	1.97514	3.38427	20	3.76622
Kalanchoe fedtschenkoi	Kaladp0007s0022.1	4.44863	5.30591	6.6832	9.99086	6.60869	7.68468	5.56819	9.27652	6.02625	2.90798	1.8535	2.12033	8	9.99086
Kalanchoe fedtschenkoi	Kaladp0007s0049.1	1.95229	2.2903	3.27287	3.62299	4.6556	4.37566	4.04111	3.29686	1.55273	1.23896	0.746058	0.974016	10	4.6556
Kalanchoe fedtschenkoi	Kaladp0007s0072.1	0.588491	2.0921	5.31886	6.47095	3.69287	3.9395	2.93338	1.83912	0.964947	0.829251	0.193232	0.316556	8	6.47095
Kalanchoe fedtschenkoi	Kaladp0007s0073.1	0.256783	0.138664	0.296903	0.2083	0.108577	0.171182	0.303872	0.30611	0.549078	0.922653	1.79558	1.92341	24	1.92341
Kalanchoe fedtschenkoi	Kaladp0007s0094.1	15.1135	19.9529	23.7907	30.4499	16.5154	15.6568	12.2293	10.6715	10.5224	11.0193	12.4632	10.5522	8	30.4499
Kalanchoe fedtschenkoi	Kaladp0384s0002.1	1.74545	0.958986	1.48226	9.42078	2.27377	1.15875	0.56804	0.784761	0.262997	0.139439	0.213719	0.163675	8	9.42078
Kalanchoe fedtschenkoi	Kaladp0023s0046.1	0.554953	1.0141	1.01417	0.684759	0.513258	0.704142	0.366548	1.26477	1.95556	4.11523	6.08357	5.22887	22	6.08357
Kalanchoe fedtschenkoi	Kaladp0023s0103.1	1.55085	0.20157	0.177148	0	0.362484	0.173154	0.134576	0.112962	0.437318	0.709482	2.07214	1.36399	22	2.07214
Kalanchoe fedtschenkoi	Kaladp0023s0107.1	1.99719	1.85853	5.47163	24.3039	11.1695	8.82743	12.9823	17.5209	38.0895	32.6015	7.90207	7.02024	18	38.0895
Kalanchoe fedtschenkoi	Kaladp0748s0036.1	97.3705	126.741	92.6476	75.5235	120.2	107.924	157.055	148.97	155.346	183.67	182.975	111.688	20	183.67
Kalanchoe fedtschenkoi	Kaladp0028s0007.1	0.693469	1.14815	1.11584	1.74415	2.01191	2.13589	1.25457	1.12321	0.519843	0.30637	0.148299	0.278954	12	2.13589
Kalanchoe fedtschenkoi	Kaladp0028s0083.1	0.840837	0.950556	0.690922	0.499112	0.400989	0.517986	1.03296	2.48654	2.26148	1.20319	0.916249	0.804389	16	2.48654
Kalanchoe fedtschenkoi	Kaladp0028s0087.1	1.08312	1.65754	3.59268	4.4006	1.84796	2.28154	1.55761	0.865068	0.964282	1.02596	0.809618	0.309728	8	4.4006
Kalanchoe fedtschenkoi	Kaladp0356s0001.1	9.20734	9.74565	4.89684	6.03947	14.4841	13.0447	13.713	18.8902	27.8649	27.2233	20.0501	24.9635	18	27.8649
Kalanchoe fedtschenkoi	Kaladp0842s0001.1	0.848719	1.34895	1.17076	0.662622	1.01908	0.700472	0.259801	0.120226	0.260213	0.42656	0.489039	0.928461	4	1.34895
Kalanchoe fedtschenkoi	Kaladp0075s0040.1	0.39614	0.756596	0.720495	1.68557	0.94316	0.800595	0.682096	0.237862	0.280793	0.337052	0.162912	0.319598	8	1.68557
Kalanchoe fedtschenkoi	Kaladp0577s0021.1	38.6934	7.80752	0.880201	0.383341	0.0859932	0.2958	1.92343	7.73648	28.3017	59.8501	89.707	81.702	22	89.707
Kalanchoe fedtschenkoi	Kaladp1109s0006.1	2.31448	2.5846	2.75542	4.06308	3.93225	4.43786	2.88941	3.69425	3.40208	2.4782	1.4667	1.36655	12	4.43786
Kalanchoe fedtschenkoi	Kaladp0022s0019.1	1.92425	2.97309	3.37562	3.40995	3.36914	2.79094	1.79309	0.930749	1.14061	0.91314	0.918426	1.07545	8	3.40995
Kalanchoe fedtschenkoi	Kaladp0022s0061.1	419.379	176.232	74.2216	45.1487	38.1802	50.5436	37.9411	34.3374	29.4378	76.6126	157.245	195.529	2	419.379
Kalanchoe fedtschenkoi	Kaladp0022s0097.1	0.545131	0.461392	0.668232	1.56284	1.26878	0.978063	0.70861	0.689706	0.574853	0.330341	0.223296	0.152582	8	1.56284
Kalanchoe fedtschenkoi	Kaladp0022s0113.1	2.98453	1.59387	1.85401	1.20016	1.37326	0.847804	1.00797	1.13716	1.26037	1.52221	1.74799	3.07904	24	3.07904
Kalanchoe fedtschenkoi	Kaladp0022s0199.1	109.653	144.698	208.471	321.107	209.788	219.348	216.626	206.288	190.864	143.578	121.502	88.1022	8	321.107
Kalanchoe fedtschenkoi	Kaladp1002s0002.1	0.261275	0.371916	0.139269	0.1156	1.01044	0.766231	1.35515	1.99462	2.11453	2.88349	2.54448	1.53338	20	2.88349
Kalanchoe fedtschenkoi	Kaladp0979s0005.1	4.76292	11.1828	11.3895	9.91875	13.7363	15.8115	15.368	12.4297	5.0681	8.89556	7.1558	8.71245	12	15.8115
Kalanchoe fedtschenkoi	Kaladp0195s0005.1	3.04497	3.03142	5.55436	6.47689	8.50122	9.38595	11.7288	7.58345	4.26547	4.4784	4.41296	5.37991	14	11.7288
Kalanchoe fedtschenkoi	Kaladp0195s0006.1	1.349	1.6505	2.24475	3.36025	3.46527	3.45515	3.18794	3.85773	2.43593	2.27614	1.96133	2.05861	16	3.85773
Kalanchoe fedtschenkoi	Kaladp0630s0063.1	1.40858	2.38409	2.40167	2.33489	1.63435	1.60174	0.983592	0.813628	0.652385	0.741606	1.26116	1.92938	6	2.40167
Kalanchoe fedtschenkoi	Kaladp0630s0079.1	2.70315	3.23648	1.37186	1.13667	0.922152	0.856897	0.449036	2.13386	1.71011	2.40349	2.38691	1.70835	4	3.23648
Kalanchoe fedtschenkoi	Kaladp0515s0036.1	0.557944	0.275116	0.216933	0.120341	0.465431	0.521299	0.555448	3.68913	1.72256	1.6635	0.634418	1.19495	16	3.68913
Kalanchoe fedtschenkoi	Kaladp0515s0056.1	1.35385	1.97754	3.61456	2.93809	1.85238	1.69567	1.32382	1.25235	0.86439	0.973201	0.724127	0.692891	6	3.61456
Kalanchoe fedtschenkoi	Kaladp0515s0060.1	3.42058	10.9692	12.1619	15.2456	21.0082	28.2852	27.838	35.4843	23.4234	16.0613	7.24405	5.09687	16	35.4843
Kalanchoe fedtschenkoi	Kaladp0515s0153.1	4.32114	4.03143	4.77124	4.65113	3.71995	2.96582	2.86209	1.93151	1.16383	1.72916	2.21641	1.44724	6	4.77124
Kalanchoe fedtschenkoi	Kaladp0515s0160.1	1.83731	0.522397	0.94013	2.22378	2.68901	3.16458	3.43602	2.2187	4.1639	2.1707	1.33708	1.20189	18	4.1639
Kalanchoe fedtschenkoi	Kaladp1149s0001.1	5.11608	8.15467	10.3863	14.0678	11.5023	11.9268	14.3465	8.95918	6.46146	5.62864	4.29224	4.11292	14	14.3465
Kalanchoe fedtschenkoi	Kaladp0131s0023.1	1.46835	0.928185	1.00847	0.728367	0.952164	0.813267	0.844555	1.60731	1.1313	1.41209	2.5296	1.95688	22	2.5296
Kalanchoe fedtschenkoi	Kaladp0669s0003.1	6.56198	8.88262	9.81842	8.97429	8.12606	7.96355	6.90753	5.578	6.66588	5.70656	5.17389	4.77055	6	9.81842
Kalanchoe fedtschenkoi	Kaladp0671s0026.1	7.68948	10.6121	20.225	22.4748	21.0007	24.2884	27.4384	23.0109	12.8591	13.4649	12.3122	11.342	14	27.4384
Kalanchoe fedtschenkoi	Kaladp0671s0027.1	4.91631	4.35064	5.56029	5.1111	11.0052	13.196	10.939	7.34941	6.84562	4.85409	4.90521	5.98731	12	13.196
Kalanchoe fedtschenkoi	Kaladp0006s0002.1	1.25272	2.28819	3.15452	3.69987	3.20845	2.32616	1.96466	1.35162	1.10746	1.02993	0.747464	0.741903	8	3.69987
Kalanchoe fedtschenkoi	Kaladp0006s0063.1	82.6154	184.316	199.037	204.808	339.319	289.824	441.479	453.34	409.507	446.352	169.159	97.5059	16	453.34
Kalanchoe fedtschenkoi	Kaladp0006s0085.1	10.6006	20.5128	44.3377	41.1965	37.5655	51.1618	80.768	18.1803	26.6919	19.0429	6.95488	5.84871	14	80.768
Kalanchoe fedtschenkoi	Kaladp0100s0006.1	0.317672	1.88218	3.74252	2.63596	2.15259	2.36286	0.242547	0.0383131	0.0350885	0.0545652	0.109862	0.169453	6	3.74252
Kalanchoe fedtschenkoi	Kaladp0081s0047.1	37.7377	26.097	17.2409	26.7165	28.396	43.8689	46.2117	82.1118	63.4927	60.3224	51.4451	53.2522	16	82.1118
Kalanchoe fedtschenkoi	Kaladp0081s0103.1	0.655677	1.01005	1.85394	2.44702	1.29305	1.22305	0.989879	0.424164	0.174806	0.336515	0.286912	0.527239	8	2.44702
Kalanchoe fedtschenkoi	Kaladp0081s0272.1	0.749331	0.920825	1.80475	2.53556	0.89049	1.06616	0.842697	0.878155	0.592788	0.659552	0.574461	0.480047	8	2.53556
Kalanchoe fedtschenkoi	Kaladp0081s0281.1	0.77778	0.978973	0.401996	0.764032	0.376775	1.15429	2.68761	4.41154	3.26164	3.28231	2.0826	2.473	16	4.41154
Kalanchoe fedtschenkoi	Kaladp0081s0284.1	3.48791	5.97157	7.28686	6.40384	6.14371	4.69577	5.90355	3.17741	2.46413	3.91442	6.34158	6.54992	6	7.28686
Kalanchoe fedtschenkoi	Kaladp0081s0346.1	6.15651	7.85146	8.51867	8.92436	7.8952	7.08511	6.69427	4.01817	2.94091	4.07984	4.01885	4.75107	8	8.92436
Kalanchoe fedtschenkoi	Kaladp0081s0347.1	1.85851	3.47484	5.11776	5.72133	5.44427	5.51437	3.81605	3.89512	3.37349	2.36488	1.52297	1.80047	8	5.72133
Kalanchoe fedtschenkoi	Kaladp0081s0398.1	0.242548	0.175118	0.160046	0.293454	0.14935	0.24337	0.863668	8.20756	6.72596	3.94313	1.99062	1.17418	16	8.20756
Kalanchoe fedtschenkoi	Kaladp0807s0005.1	1.78991	1.13139	1.89279	2.26413	5.96387	17.3432	11.0288	11.1292	3.28894	3.66602	3.28288	1.60293	12	17.3432
Kalanchoe fedtschenkoi	Kaladp0622s0011.1	50.0503	17.2994	20.0511	28.2761	9.81769	10.4177	11.1832	11.8208	16.5101	16.7186	35.0704	35.7965	2	50.0503
Kalanchoe fedtschenkoi	Kaladp0578s0005.1	0.774974	1.72814	3.15335	6.01292	1.17489	1.19923	1.05122	1.16698	0.747522	0.716449	0.359344	0.590595	8	6.01292
Kalanchoe fedtschenkoi	Kaladp0054s0043.1	142.154	124.266	65.4536	30.8461	13.244	18.1748	22.7584	12.6689	20.318	50.8447	228.781	250.796	24	250.796
Kalanchoe fedtschenkoi	Kaladp0095s0013.1	2.01504	2.86184	2.32112	2.80595	2.07923	1.85922	1.89469	1.27395	1.67334	1.74226	1.85266	1.86489	4	2.86184
Kalanchoe fedtschenkoi	Kaladp0095s0141.1	10.0236	11.2334	7.36333	7.71677	13.4495	19.3955	82.3289	24.5523	31.0563	48.4936	17.1364	28.1225	14	82.3289
Kalanchoe fedtschenkoi	Kaladp0095s0295.1	1.37295	2.78494	5.78886	4.87969	3.25239	3.87751	1.96513	0.835342	0.305428	0.405744	0.531358	0.928147	6	5.78886
Kalanchoe fedtschenkoi	Kaladp0095s0337.1	2.60058	0.867715	0.138612	0.0385457	0	0	0.751	1.86344	6.22288	8.68496	8.95203	5.29699	22	8.95203
Kalanchoe fedtschenkoi	Kaladp0095s0380.1	8.53222	16.6758	11.3515	11.6809	9.69134	9.03855	3.69807	6.64595	2.21826	3.14823	2.33278	2.7085	4	16.6758
Kalanchoe fedtschenkoi	Kaladp0095s0431.1	1.31284	1.46582	2.33232	2.09809	3.29358	1.69908	2.07908	0.668069	0.432599	0.568568	0.61433	0.530937	10	3.29358
Kalanchoe fedtschenkoi	Kaladp0095s0471.1	5.5309	9.42008	8.50107	9.80427	9.49116	9.97652	10.16	9.31266	9.29613	8.38096	5.2189	5.35769	14	10.16
Kalanchoe fedtschenkoi	Kaladp0095s0504.1	2.2079	1.8561	1.56453	1.53059	2.30541	2.57141	2.6463	4.05019	4.34348	4.47304	3.48346	3.98868	20	4.47304
Kalanchoe fedtschenkoi	Kaladp0095s0723.1	0.878785	1.00074	1.67255	1.74495	2.29759	2.51391	1.67537	3.84469	2.22874	1.52641	1.06982	0.955457	16	3.84469
Kalanchoe fedtschenkoi	Kaladp0095s0731.1	1.53698	3.99346	9.80622	12.5203	8.7981	9.05146	10.4313	7.96433	4.96234	3.02132	2.25794	2.0164	8	12.5203
Kalanchoe fedtschenkoi	Kaladp0095s0749.1	3.48033	1.2105	1.11251	0.29943	0.129887	0.601225	0.11402	0	0.287164	0.440617	1.34735	0.66619	2	3.48033
Kalanchoe fedtschenkoi	Kaladp0095s0750.1	5.42382	2.28085	1.21915	0.527676	0.37653	0.550618	0.702321	1.13241	0.388187	1.30826	1.43341	1.95129	2	5.42382
Kalanchoe fedtschenkoi	Kaladp0099s0029.1	6.92302	18.1499	10.6102	16.6262	21.4808	21.906	8.47539	13.844	9.83391	10.3206	6.83596	7.08612	12	21.906
Kalanchoe fedtschenkoi	Kaladp0099s0030.1	89.0283	121.513	160.481	178.128	178.902	143.618	147.432	146.787	115.809	92.8737	57.3038	42.798	10	178.902
Kalanchoe fedtschenkoi	Kaladp0099s0046.1	0.153467	0.432793	1.51019	1.54811	1.09177	0.701179	0.595154	0.185024	0.174873	0.0706616	0.0840724	0.0700882	8	1.54811
Kalanchoe fedtschenkoi	Kaladp0099s0047.1	2.76339	2.24524	4.68148	3.34447	4.9342	4.01528	3.90489	3.99843	3.42941	2.89746	1.9969	2.73151	10	4.9342
Kalanchoe fedtschenkoi	Kaladp0069s0064.1	4.31803	7.47034	11.0976	16.1354	11.2735	12.8456	11.4997	18.8523	12.4576	10.1766	8.93324	5.73158	16	18.8523
Kalanchoe fedtschenkoi	Kaladp0232s0002.1	1.28127	1.45549	1.18329	0.665922	0.702127	0.899798	1.92248	1.76429	3.1546	4.03237	4.64929	5.2204	24	5.2204
Kalanchoe fedtschenkoi	Kaladp1016s0013.1	6.01259	2.88757	2.48539	2.4744	5.51732	5.46603	12.0385	10.621	9.59467	5.59482	3.78701	4.91512	14	12.0385
Kalanchoe fedtschenkoi	Kaladp0049s0005.1	0.600902	0.610739	0.65374	0.67939	1.29272	1.07049	1.16224	0.967589	1.04041	0.689732	0.505787	0.746548	10	1.29272
Kalanchoe fedtschenkoi	Kaladp0049s0029.1	16.5181	26.853	36.8468	43.3769	26.948	19.9502	15.1259	15.3922	9.47428	9.63819	9.40142	7.1932	8	43.3769
Kalanchoe fedtschenkoi	Kaladp0049s0031.1	6.53551	12.792	18.7525	17.6445	12.5104	13.3287	9.0292	6.13875	4.62295	4.47066	4.17926	4.40301	6	18.7525
Kalanchoe fedtschenkoi	Kaladp0049s0049.1	0.800688	1.10804	1.57981	2.23788	1.47449	1.46317	1.21477	0.85986	0.75886	0.898902	1.10434	0.841563	8	2.23788
Kalanchoe fedtschenkoi	Kaladp0348s0003.1	2.58573	3.23731	4.05209	4.08565	4.15357	3.45656	2.76484	2.06953	1.99593	1.84356	1.64984	1.65631	10	4.15357
Kalanchoe fedtschenkoi	Kaladp0496s0002.1	3.07154	3.26847	4.25268	4.86555	5.31814	4.44549	2.92063	2.81501	3.04785	2.22951	2.1058	1.33849	10	5.31814
Kalanchoe fedtschenkoi	Kaladp0015s0140.1	1.38202	1.92143	2.8997	3.19604	2.15005	2.24547	1.64952	1.40088	1.25392	1.39142	0.997665	1.10665	8	3.19604
Kalanchoe fedtschenkoi	Kaladp0015s0158.1	6.11604	10.0154	13.1061	14.4976	14.4858	14.396	14.6631	8.46079	9.54233	8.58781	6.68066	6.72053	14	14.6631
Kalanchoe fedtschenkoi	Kaladp0015s0167.1	2.91992	4.64584	3.83125	1.01545	3.28009	1.71894	1.08612	1.09583	0.768897	1.2601	2.52309	3.32509	4	4.64584
Kalanchoe fedtschenkoi	Kaladp0015s0181.1	0.0541243	0.0686281	0.0412123	0	0.0276212	0	0.165573	0.29682	0.279289	0.938723	2.71442	6.52383	24	6.52383
Kalanchoe fedtschenkoi	Kaladp0015s0197.1	0.0439407	0.615067	1.01695	1.77195	1.50345	1.52151	0.444227	0.180561	0.138601	0.137818	0.110729	0.0127208	8	1.77195
Kalanchoe fedtschenkoi	Kaladp0015s0223.1	3.21888	17.1959	21.9501	19.9412	18.4012	22.7314	147.617	36.9068	47.8669	29.5696	5.70118	9.4065	14	147.617
Kalanchoe fedtschenkoi	Kaladp0025s0008.1	0.180644	0.262445	1.26002	0.884677	1.85479	1.84018	2.04726	0.790138	0.0481938	0.0384877	0.0762682	0.0674686	14	2.04726
Kalanchoe fedtschenkoi	Kaladp0025s0022.1	11.5585	9.12828	8.71078	7.63947	5.90251	7.34302	6.74749	12.1413	13.0455	10.0479	12.2161	8.78124	18	13.0455
Kalanchoe fedtschenkoi	Kaladp0040s0142.1	1.30084	0.723403	0.608354	0.384206	0.916474	1.35275	0.791775	1.5438	1.64663	1.66733	1.49767	1.98639	24	1.98639
Kalanchoe fedtschenkoi	Kaladp0040s0149.1	13.2747	24.7894	31.4255	34.5955	27.0601	29.3272	18.4113	15.249	14.3985	12.217	8.82452	9.6041	8	34.5955
Kalanchoe fedtschenkoi	Kaladp0040s0214.1	3.11587	5.10413	8.08725	8.52303	5.95839	6.08059	5.04698	3.52881	3.56276	2.73238	2.77238	2.12073	8	8.52303
Kalanchoe fedtschenkoi	Kaladp0040s0222.1	0.774911	1.20474	1.31288	1.54247	1.11894	1.05149	0.718701	0.57029	0.433945	0.68916	0.847846	0.75446	8	1.54247
Kalanchoe fedtschenkoi	Kaladp0040s0378.1	75.6067	34.4596	14.398	5.18192	1.85574	1.08732	3.70588	4.86654	14.3033	54.4548	173.267	196.877	24	196.877
Kalanchoe fedtschenkoi	Kaladp0040s0381.1	0.4316	0.591724	0.824761	1.49098	1.27492	0.970631	0.799187	1.15351	1.08643	0.56141	0.367191	0.33408	8	1.49098
Kalanchoe fedtschenkoi	Kaladp0040s0437.1	4.72034	8.12502	12.8252	12.1802	12.0946	10.0794	16.4495	9.95029	6.33495	4.9308	3.43152	1.68594	14	16.4495
Kalanchoe fedtschenkoi	Kaladp0040s0533.1	1.52844	1.98526	1.79903	2.99607	3.15361	2.47284	2.09605	1.69339	2.1674	1.13167	0.934413	1.2488	10	3.15361
Kalanchoe fedtschenkoi	Kaladp0040s0575.1	0.616312	0.620936	0.756484	1.23673	1.25549	0.757858	2.71984	3.67452	1.96483	0.85534	0.429039	0.557931	16	3.67452
Kalanchoe fedtschenkoi	Kaladp0040s0627.1	43.9294	155.162	457.998	926.752	395.078	391.08	340.023	162.49	109.776	70.2582	80.3675	47.2658	8	926.752
Kalanchoe fedtschenkoi	Kaladp0040s0705.1	5.50889	1.69755	0.47698	0.553303	0.388124	0.35321	0.982966	3.15473	1.46705	1.79546	4.97556	3.89069	2	5.50889
Kalanchoe fedtschenkoi	Kaladp0040s0710.1	1.25889	2.20233	3.4242	3.58116	3.048	3.61051	2.46971	1.67633	1.40863	1.47253	1.09029	0.945733	12	3.61051
Kalanchoe fedtschenkoi	Kaladp1156s0008.1	0.721446	0.994721	1.27693	1.44367	1.85118	1.5564	3.68847	5.20258	5.50361	6.11423	4.86637	3.76757	20	6.11423
Kalanchoe fedtschenkoi	Kaladp0418s0011.1	2.80621	6.03776	9.08565	4.79284	3.41072	2.81936	0.823973	0.435517	0.530842	0.470871	0.320625	0.820267	6	9.08565
Kalanchoe fedtschenkoi	Kaladp0034s0041.1	9.63209	13.0189	9.31084	9.41557	15.7208	15.7087	5.03212	3.70624	3.44566	3.04392	1.81766	4.07089	10	15.7208
Kalanchoe fedtschenkoi	Kaladp0034s0042.1	4.32513	6.96714	9.34521	11.7535	5.46684	5.23743	2.37442	3.17178	2.65173	1.99545	2.07165	1.86466	8	11.7535
Kalanchoe fedtschenkoi	Kaladp0034s0053.1	0.470094	0.150609	0.128693	0	0	0	0.0500263	0.114498	0.35918	0.534451	1.47449	2.26078	24	2.26078
Kalanchoe fedtschenkoi	Kaladp0034s0207.1	0.35708	0.558324	0.568995	0.404564	1.09265	0.768131	0.890549	0.296456	0.358298	0.29312	0.276262	0.307709	10	1.09265
Kalanchoe fedtschenkoi	Kaladp0034s0233.1	4.8049	6.97533	7.12506	11.9748	10.2086	10.4885	10.9171	27.9397	18.5201	14.8654	13.2701	8.60447	16	27.9397
Kalanchoe fedtschenkoi	Kaladp0078s0038.1	0.83922	1.44313	1.71179	2.10572	1.88865	2.27762	1.58425	1.18016	1.26039	0.70034	0.461406	0.982466	12	2.27762
Kalanchoe fedtschenkoi	Kaladp0651s0001.1	5.2952	4.04173	2.13266	1.90455	6.08378	5.72018	11.3042	8.13224	8.3911	13.4975	13.2814	10.1485	20	13.4975
Kalanchoe fedtschenkoi	Kaladp0583s0002.1	3.85512	4.38287	6.98011	5.78918	8.09114	6.25049	5.15363	4.43486	3.67212	3.46705	4.13128	2.96735	10	8.09114
Kalanchoe fedtschenkoi	Kaladp1316s0002.1	3.00005	4.77304	6.69964	13.0606	6.68072	7.76551	16.4334	12.9737	8.96586	5.47513	2.75713	2.37813	14	16.4334
Kalanchoe fedtschenkoi	Kaladp0520s0018.1	1.72547	2.59594	4.04055	4.23537	3.72994	3.16486	1.75608	1.7267	1.58409	1.17578	1.3401	1.27006	8	4.23537
Kalanchoe fedtschenkoi	Kaladp0520s0021.1	0.617685	0.101709	0.120637	0	0.570485	0.462015	0.98279	1.11681	1.41849	0.713131	0.726199	0.534035	18	1.41849
Kalanchoe fedtschenkoi	Kaladp0535s0006.1	0.736476	1.30353	1.62536	1.37331	2.12834	2.31756	1.37833	0.780724	0.672084	0.770818	0.845727	0.991131	12	2.31756
Kalanchoe fedtschenkoi	Kaladp0472s0002.1	2.84007	3.54614	4.1653	6.14508	4.71409	4.70766	7.48697	6.24549	4.3927	4.09104	2.86279	2.44935	14	7.48697
Kalanchoe fedtschenkoi	Kaladp0057s0117.1	0.668136	0.645119	1.47643	1.22431	1.33665	1.62397	0.938876	0.619082	0.465259	0.433789	0.373533	0.419514	12	1.62397
Kalanchoe fedtschenkoi	Kaladp0057s0118.1	0.346389	0.582158	0.756827	0.794054	0.594913	1.13507	0.922639	0.608873	0.268716	0.136683	0.221046	0.122696	12	1.13507
Kalanchoe fedtschenkoi	Kaladp0057s0119.1	2.23722	3.36325	4.53358	4.08165	6.35905	5.3456	5.62248	3.18801	3.72148	3.66735	2.77332	2.12596	10	6.35905
Kalanchoe fedtschenkoi	Kaladp0057s0123.1	1.17313	1.58144	1.57934	1.83894	1.25766	1.42225	0.89391	0.713155	0.678215	1.04037	1.2565	0.731261	8	1.83894
Kalanchoe fedtschenkoi	Kaladp0318s0003.1	12.0414	16.581	21.7042	28.1876	20.855	21.8328	15.4544	9.87259	11.4047	10.9976	12.6377	9.75602	8	28.1876
Kalanchoe fedtschenkoi	Kaladp0318s0004.1	13.2712	15.0849	24.2393	34.7284	20.8926	26.8202	12.7408	9.57118	9.56732	11.7973	14.0157	9.3804	8	34.7284
Kalanchoe fedtschenkoi	Kaladp0318s0012.1	2.51658	3.30998	5.85084	5.93546	5.01374	5.10212	4.90322	5.03407	4.24601	3.0977	2.73343	2.20304	8	5.93546
Kalanchoe fedtschenkoi	Kaladp0082s0001.1	0.22877	0.101962	0.341876	0.757966	1.71994	2.35358	2.32296	2.57766	1.40818	1.22211	0.79481	0.435952	16	2.57766
Kalanchoe fedtschenkoi	Kaladp0082s0022.1	4.98542	9.13868	12.341	11.717	9.31891	8.34899	5.79975	7.10359	6.4027	3.74426	2.9732	3.91104	6	12.341
Kalanchoe fedtschenkoi	Kaladp0082s0064.1	0.80927	0.867403	1.20205	1.57621	1.29462	1.4755	0.795012	0.744425	0.527372	0.839381	1.03922	0.872587	8	1.57621
Kalanchoe fedtschenkoi	Kaladp0082s0100.1	0.4038	0.256726	0.224528	0.0885853	0.199809	0.226237	0.761933	1.06118	1.49232	2.38954	2.69596	2.74183	24	2.74183
Kalanchoe fedtschenkoi	Kaladp0082s0116.1	0	0.716917	0.408333	0.452292	1.01432	0.605208	3.18215	2.03372	0.809218	0.77601	0.372924	0	14	3.18215
Kalanchoe fedtschenkoi	Kaladp0050s0051.1	5.66521	6.4801	5.93434	4.91928	4.64288	4.04293	2.68653	3.53484	4.05789	4.09343	4.63236	4.93183	4	6.4801
Kalanchoe fedtschenkoi	Kaladp0050s0056.1	0.569105	0.669225	1.44288	2.39207	4.3988	3.87746	2.07537	0.539652	0.544637	0.546946	0.391498	0.324286	10	4.3988
Kalanchoe fedtschenkoi	Kaladp0050s0057.1	1.29891	1.69151	4.88339	10.0654	10.3868	10.3009	6.21005	1.81225	2.13333	2.00119	1.03908	0.526756	10	10.3868
Kalanchoe fedtschenkoi	Kaladp0050s0110.1	0.409627	0.629107	3.44198	8.20813	2.52452	1.77542	0.938976	0.668665	0.30633	0.123806	0.320942	0.144649	8	8.20813
Kalanchoe fedtschenkoi	Kaladp0050s0339.1	1.5993	2.03941	2.788	1.79478	2.84419	2.18053	1.46516	1.57481	1.21523	1.22534	0.932199	0.477367	10	2.84419
Kalanchoe fedtschenkoi	Kaladp0395s0009.1	0.727735	0.237385	0.585794	0.705255	1.53637	0.867008	0.886182	0.867455	0.726995	0.653929	0.326616	0.431161	10	1.53637
Kalanchoe fedtschenkoi	Kaladp0395s0014.1	1.23659	1.64084	3.53151	1.58932	1.87504	1.23131	0.67655	0.590996	0.440616	0.74096	0.659586	0.48555	6	3.53151
Kalanchoe fedtschenkoi	Kaladp0395s0019.1	0.457173	0.496725	0.760913	0.336057	1.24438	0.944469	0.76192	0.587492	0.431131	0.271641	0.155372	0.303333	10	1.24438
Kalanchoe fedtschenkoi	Kaladp0066s0014.1	11.549	15.9506	18.5238	19.1829	17.3211	16.1392	13.6855	11.2438	13.3475	12.9858	11.1007	11.134	8	19.1829
Kalanchoe fedtschenkoi	Kaladp0066s0026.1	18.966	10.524	11.7015	32.6783	21.0682	21.3979	37.4646	90.1694	52.5154	34.1946	25.9018	13.8112	16	90.1694
Kalanchoe fedtschenkoi	Kaladp0079s0133.1	4.47142	11.8132	15.0484	8.69403	6.83038	8.34364	2.83247	2.06365	2.05161	4.0576	7.76291	8.05844	6	15.0484
Kalanchoe fedtschenkoi	Kaladp0079s0162.1	9.26606	3.85585	3.01893	14.55	11.0038	7.92336	17.2981	101.976	40.1172	38.946	52.4714	16.749	16	101.976
Kalanchoe fedtschenkoi	Kaladp0024s0183.1	0.139537	0.0756036	0.0370872	0.0103177	0.0243487	0.0101322	0.474363	0.422809	0.76882	2.40723	6.52507	6.7257	24	6.7257
Kalanchoe fedtschenkoi	Kaladp0024s0214.1	7.7651	10.7232	14.1505	18.5896	14.9034	15.8279	18.3057	20.3359	15.2584	10.2091	5.642	6.8802	16	20.3359
Kalanchoe fedtschenkoi	Kaladp0024s0269.1	3.23064	5.11907	6.68363	5.55344	4.80246	4.5281	4.60324	1.59015	1.93084	2.09142	2.80965	2.81326	6	6.68363
Kalanchoe fedtschenkoi	Kaladp0024s0296.1	0.170058	0.48382	0.0441597	0.261338	0.0522247	0.102086	4.04976	1.01678	6.25023	8.42817	2.30163	0.862927	20	8.42817
Kalanchoe fedtschenkoi	Kaladp0024s0318.1	2.23612	2.99351	4.3238	3.64845	3.5255	3.41298	1.62361	0.766259	1.24017	0.673014	1.00548	0.883151	6	4.3238
Kalanchoe fedtschenkoi	Kaladp0024s0322.1	5.88933	4.23897	3.13309	2.34086	3.29094	3.43646	2.22734	1.03304	2.52338	3.97925	5.0848	5.90289	24	5.90289
Kalanchoe fedtschenkoi	Kaladp0024s0359.1	0.686665	1.7807	3.22641	3.30585	5.01172	5.7861	6.02181	3.29579	2.43795	2.48295	2.73197	1.40795	14	6.02181
Kalanchoe fedtschenkoi	Kaladp0024s0360.1	1.30825	2.42458	3.5687	2.69308	8.31452	8.04892	8.37127	4.69016	3.62362	3.10625	3.78572	2.22648	14	8.37127
Kalanchoe fedtschenkoi	Kaladp0024s0386.1	2.95939	8.98057	11.1621	4.50049	3.58294	2.98945	0.0580214	0.0520105	0.000593758	0.0180587	0.096466	0.0943855	6	11.1621
Kalanchoe fedtschenkoi	Kaladp0024s0422.1	14.5679	13.9716	14.7723	11.4831	10.6869	11.9936	4.69158	4.36608	1.97448	3.19241	2.30049	3.81272	6	14.7723
Kalanchoe fedtschenkoi	Kaladp0024s0510.1	13.2736	7.57014	2.38738	1.8952	0.679582	0.383752	0.382981	1.24311	2.04465	5.13476	10.8733	17.6663	24	17.6663
Kalanchoe fedtschenkoi	Kaladp0024s0519.1	0.773134	3.16701	2.64016	4.01734	3.29572	4.07145	7.97868	3.37109	2.93459	2.88198	1.82496	1.60985	14	7.97868
Kalanchoe fedtschenkoi	Kaladp0024s0567.1	17.4509	12.7252	7.60861	6.11638	14.3324	20.1329	16.109	21.3745	21.8976	32.242	32.1686	45.3746	24	45.3746
Kalanchoe fedtschenkoi	Kaladp0024s0611.1	1.78807	4.09638	4.84418	4.40082	3.12202	3.33065	2.74139	1.44197	2.0488	2.43883	4.25735	3.94206	6	4.84418
Kalanchoe fedtschenkoi	Kaladp0024s0769.1	0.87554	1.6052	3.28575	5.77139	3.75069	3.58367	2.59221	2.77226	2.0777	1.25086	0.676351	0.953273	8	5.77139
Kalanchoe fedtschenkoi	Kaladp0024s0853.1	3.28012	3.56038	4.17398	4.90902	3.49509	4.57466	3.92699	3.66005	2.77995	2.00852	0.593259	0.622819	8	4.90902
Kalanchoe fedtschenkoi	Kaladp0024s0854.1	3.6711	4.69114	6.77358	9.40343	4.96458	4.97469	5.49573	5.96817	3.86834	2.66883	1.9713	2.17908	8	9.40343
Kalanchoe fedtschenkoi	Kaladp0607s0001.1	5.24353	6.47299	3.86245	1.89499	5.67338	6.02716	5.5505	6.61879	7.41587	8.52051	7.57366	7.45807	20	8.52051
Kalanchoe fedtschenkoi	Kaladp0607s0051.1	4.6295	7.6514	12.3835	9.90323	12.0148	9.93928	5.80448	5.159	5.32498	5.71725	3.21764	3.35318	6	12.3835
Kalanchoe fedtschenkoi	Kaladp1001s0003.1	27.1569	27.8596	32.913	21.856	31.2244	34.3481	41.6986	90.6047	68.5611	36.1355	30.4603	30.2352	16	90.6047
Kalanchoe fedtschenkoi	Kaladp1001s0005.1	0.51466	1.18828	1.92393	3.28916	2.89915	2.28561	2.69686	1.60053	1.78724	1.10368	0.731504	0.76107	8	3.28916
Kalanchoe fedtschenkoi	Kaladp0977s0002.1	3.1416	0.6231	0.197436	0.584233	0.248834	0.29464	0.123888	0.499028	0.354784	0.877751	1.3281	2.36774	2	3.1416
Kalanchoe fedtschenkoi	Kaladp0837s0009.1	0.678132	0.931959	3.06055	4.1513	2.2173	2.47311	1.9022	1.20243	0.924028	0.475012	0.584066	0.332034	8	4.1513
Kalanchoe fedtschenkoi	Kaladp0201s0001.1	2.78107	2.89684	3.5925	6.05641	5.57235	7.6152	6.82375	6.91412	5.37914	4.36812	4.15068	3.98279	12	7.6152
Kalanchoe fedtschenkoi	Kaladp0017s0030.1	0.255614	0.5483	0.64609	0.628473	1.08464	1.00734	0.825753	0.707077	0.826031	0.656895	0.471376	0.351294	10	1.08464
Kalanchoe fedtschenkoi	Kaladp0382s0001.1	0.773903	0.0568763	0.274521	0.496286	0.729739	0.649996	0.86426	0.715984	1.91511	1.31906	1.41599	1.11255	18	1.91511
Kalanchoe fedtschenkoi	Kaladp0844s0001.1	1.75817	0.704842	0.67852	3.80044	2.99351	3.99316	7.8384	8.78058	6.66254	3.7171	3.5015	1.21791	16	8.78058
Kalanchoe fedtschenkoi	Kaladp0003s0094.1	7.10058	10.8622	15.8005	19.6771	21.7526	21.2263	5.39567	2.15504	3.06554	6.28614	7.48199	6.8201	10	21.7526
Kalanchoe fedtschenkoi	Kaladp0003s0153.1	0.481371	0.540009	0.846952	1.36005	1.35194	1.20867	0.973368	0.96291	0.680074	0.537245	0.552772	0.346747	8	1.36005
Kalanchoe fedtschenkoi	Kaladp0003s0155.1	9.21796	6.6194	5.11729	13.0622	10.6897	10.6917	45.2776	79.1689	80.9848	42.7533	13.1171	12.3304	18	80.9848
Kalanchoe fedtschenkoi	Kaladp0039s0005.1	7.91109	16.0202	27.2605	29.2531	23.8954	28.4908	16.1995	8.27105	7.45073	8.00637	4.19005	2.98692	8	29.2531
Kalanchoe fedtschenkoi	Kaladp0039s0061.1	3.06289	4.60826	4.88626	4.71345	5.41007	5.14027	4.75073	3.90009	3.42954	3.28334	4.15979	3.48188	10	5.41007
Kalanchoe fedtschenkoi	Kaladp0039s0145.1	0.0775549	0.607205	1.23179	1.44595	1.11258	1.0551	0.444183	0.276932	0.184672	0.144989	0.072776	0.0159036	8	1.44595
Kalanchoe fedtschenkoi	Kaladp0039s0146.1	0.325228	0.783573	1.93858	2.14521	1.511	1.70986	2.8177	1.12281	0.828534	1.20023	0.589824	0.394442	14	2.8177
Kalanchoe fedtschenkoi	Kaladp0039s0180.1	2.2503	2.83355	5.4496	3.99255	6.47671	6.09973	3.40949	1.58932	1.72557	2.46258	1.4557	1.09844	10	6.47671
Kalanchoe fedtschenkoi	Kaladp0039s0183.1	2.00283	4.80503	7.27234	10.1381	5.70688	5.14599	4.30101	2.64155	2.18368	2.31278	2.30283	1.76825	8	10.1381
Kalanchoe fedtschenkoi	Kaladp0039s0274.1	0.787675	1.66745	4.22182	5.28694	2.8227	1.86315	2.69364	1.52677	0.725322	0.604974	0.746691	0.436736	8	5.28694
Kalanchoe fedtschenkoi	Kaladp0039s0446.1	4.19289	9.38118	16.8591	16.2852	10.6786	7.70344	7.33427	4.73551	3.77395	3.21286	2.66248	2.66898	6	16.8591
Kalanchoe fedtschenkoi	Kaladp0039s0474.1	1.56817	0.866079	1.45668	1.90783	2.29685	1.93826	0.64807	0.146219	0.332184	0.267515	0.315364	0.620129	10	2.29685
Kalanchoe fedtschenkoi	Kaladp0039s0497.1	0.899901	0.826265	2.77579	5.64737	3.14057	3.2366	1.4999	1.30618	0.897707	0.295782	0.396141	0.214926	8	5.64737
Kalanchoe fedtschenkoi	Kaladp0039s0598.1	1.41371	1.18338	1.24625	1.73081	2.04765	2.04141	1.44587	3.56624	4.08742	3.14087	1.70154	1.43173	18	4.08742
Kalanchoe fedtschenkoi	Kaladp0039s0651.1	1.55487	2.0232	1.67337	2.55355	1.12768	1.31569	1.22134	0.608224	0.67616	1.09137	1.0394	1.205	8	2.55355
Kalanchoe fedtschenkoi	Kaladp0039s0712.1	0.626347	2.00907	3.62543	2.82445	2.15247	2.45917	1.33987	0.537738	0.255429	0.385319	0.403483	0.926783	6	3.62543
Kalanchoe fedtschenkoi	Kaladp0039s0726.1	4.25406	8.40523	10.8637	13.9929	12.9814	12.3093	6.53386	2.86062	3.03595	4.74902	4.43912	3.97994	8	13.9929
Kalanchoe fedtschenkoi	Kaladp0093s0061.1	2.06403	3.46554	1.548	1.62336	2.71222	3.0226	3.79375	3.61226	5.89865	7.08416	4.12182	2.34619	20	7.08416
Kalanchoe fedtschenkoi	Kaladp0093s0064.1	2.52799	3.24355	4.29721	5.29506	3.77631	4.32341	3.58541	3.96186	3.46776	3.32574	2.15394	1.80396	8	5.29506
Kalanchoe fedtschenkoi	Kaladp0093s0169.1	2.2949	2.15033	2.0556	2.14019	2.16965	2.44362	2.42674	3.39736	3.08335	3.54806	4.93585	4.44062	22	4.93585
Kalanchoe fedtschenkoi	Kaladp1303s0004.1	4.85865	2.86936	0.76532	0.763545	0.893484	0.835113	2.0946	2.02011	4.45972	5.24752	13.0898	17.2863	24	17.2863
Kalanchoe fedtschenkoi	Kaladp0091s0051.1	2.65364	1.30658	0.30696	1.10401	0.160631	0.0447494	0	0.496957	0.94286	0.82804	2.38553	3.21932	24	3.21932
Kalanchoe fedtschenkoi	Kaladp0091s0053.1	2.57958	4.12776	6.4726	7.15631	5.52704	4.25063	2.78347	2.55698	2.33407	2.40154	2.84497	2.32766	8	7.15631
Kalanchoe fedtschenkoi	Kaladp0091s0081.1	46.1855	62.3343	69.9568	59.0129	72.3862	63.7143	40.6173	33.512	37.3573	45.3548	41.3793	50.0144	10	72.3862
Kalanchoe fedtschenkoi	Kaladp0071s0129.1	2.75579	1.09903	0.590531	0.0923423	0.276173	0.288231	0.367512	1.20948	1.75586	3.98379	7.64434	7.67465	24	7.67465
Kalanchoe fedtschenkoi	Kaladp0071s0168.1	0.0872043	0.587756	1.13157	0.540146	1.2895	0.769463	28.3691	29.8839	10.9072	4.61249	3.09895	1.28272	16	29.8839
Kalanchoe fedtschenkoi	Kaladp0071s0180.1	12.1552	21.7464	23.6519	44.2492	25.332	23.6341	26.5426	25.258	12.6526	17.4274	9.59726	10.8627	8	44.2492
Kalanchoe fedtschenkoi	Kaladp0071s0261.1	1.5411	4.2592	5.85319	4.48581	2.61084	3.2365	2.30146	1.46223	0.735724	2.20844	1.77504	0.864782	6	5.85319
Kalanchoe fedtschenkoi	Kaladp0071s0264.1	0.490143	0.612438	1.58213	1.6062	2.69143	2.1151	1.89505	1.2832	0.79775	0.525079	0.283803	0.287387	10	2.69143
Kalanchoe fedtschenkoi	Kaladp0071s0348.1	0.731943	1.59032	2.87419	3.71323	3.26274	3.99922	4.76022	5.63924	3.60449	2.94023	3.4204	1.91024	16	5.63924
Kalanchoe fedtschenkoi	Kaladp0071s0364.1	0.679115	0.859744	0.855614	0.722063	0.173655	0.312521	0.115864	0.638509	0.758559	1.6007	1.91518	1.56908	22	1.91518
Kalanchoe fedtschenkoi	Kaladp0046s0073.1	7.94204	10.4778	17.3667	17.2264	12.1833	10.3697	5.83079	6.19823	6.40249	4.73965	5.58233	3.74047	6	17.3667
Kalanchoe fedtschenkoi	Kaladp0046s0314.1	9.60142	11.9647	13.8754	17.7607	16.7495	14.1397	12.596	15.3626	13.4815	12.3437	9.35189	9.6189	8	17.7607
Kalanchoe fedtschenkoi	Kaladp0080s0043.1	3.59908	7.20238	12.0745	19.1063	10.2403	9.74192	4.37361	4.53049	4.15856	3.44331	5.96198	4.53606	8	19.1063
Kalanchoe fedtschenkoi	Kaladp0080s0105.1	7.42811	11.9246	14.0346	19.3631	13.0405	9.17985	6.76211	10.3683	7.5062	6.30705	5.1401	4.15354	8	19.3631
Kalanchoe fedtschenkoi	Kaladp0080s0118.1	0.145755	0.393035	0.946835	1.1756	0.976025	0.852482	0.251518	0.0983583	0.218586	0.117547	0	0	8	1.1756
Kalanchoe fedtschenkoi	Kaladp0037s0132.1	2.31593	3.52968	4.24131	5.3887	4.41305	5.10055	7.02137	5.01363	4.47845	4.74745	4.20673	2.87189	14	7.02137
Kalanchoe fedtschenkoi	Kaladp0037s0171.1	0.880573	1.14147	1.91003	1.21769	1.34266	1.64917	3.53268	3.29107	4.58829	3.67314	2.56149	2.48553	18	4.58829
Kalanchoe fedtschenkoi	Kaladp0037s0177.1	1.39003	3.51274	3.91699	1.63522	4.43095	3.46005	2.78484	1.34956	1.11703	0.79687	0.955664	1.17782	10	4.43095
Kalanchoe fedtschenkoi	Kaladp0037s0193.1	1.33109	1.22231	0.813485	0.431789	1.38771	1.54895	2.11537	2.09813	1.56171	1.61542	1.13436	1.22358	14	2.11537
Kalanchoe fedtschenkoi	Kaladp0037s0231.1	1.5824	1.77915	2.01897	2.50713	1.7242	1.45287	1.94786	1.21822	1.07255	1.31442	1.0755	1.32549	8	2.50713
Kalanchoe fedtschenkoi	Kaladp0219s0001.1	0.607505	1.34757	1.7905	2.66826	2.70627	1.44503	0.87996	1.33606	0.984761	0.429084	0.396672	0.199319	10	2.70627
Kalanchoe fedtschenkoi	Kaladp0072s0064.1	1.10613	1.47784	2.17246	2.37748	2.25372	2.06673	0.89231	0.54478	0.213179	0.0726283	0.191293	0.499745	8	2.37748
Kalanchoe fedtschenkoi	Kaladp0072s0067.1	0.706869	1.22929	2.95822	3.23083	2.69717	2.81758	2.8649	1.46621	0.769505	0.692401	0.815381	1.09108	8	3.23083
Kalanchoe fedtschenkoi	Kaladp0067s0048.1	0.122278	0.103883	0.349894	1.14126	0.635255	0.491223	0.509748	0.529541	0.303368	0.232649	0.166623	0.169509	8	1.14126
Kalanchoe fedtschenkoi	Kaladp0067s0121.1	19.7626	18.1286	7.30312	3.07999	1.84252	3.08221	8.42344	14.5498	33.6931	59.5967	50.1694	50.4809	20	59.5967
Kalanchoe fedtschenkoi	Kaladp0067s0272.1	260.872	409.111	1178.33	1876.4	1511.35	1872.19	436.253	329.518	454.025	331.194	190.919	138.575	8	1876.4
Kalanchoe fedtschenkoi	Kaladp0067s0281.1	1.4992	2.09367	2.5471	3.42662	2.25367	1.79096	1.20164	1.279	1.19231	1.20615	1.25034	1.1058	8	3.42662
Kalanchoe fedtschenkoi	Kaladp0364s0001.1	5.14263	4.23451	3.26763	3.26924	7.54151	5.83943	31.7445	7.9909	20.6946	12.9162	6.4361	4.46192	14	31.7445
Kalanchoe fedtschenkoi	Kaladp0569s0001.1	1.61862	0.780523	0.467565	0.165797	1.48696	1.36994	1.02743	3.26738	4.56532	3.48414	1.71395	1.97643	18	4.56532
Kalanchoe fedtschenkoi	Kaladp0102s0059.1	2.63932	5.58825	10.3348	8.97741	9.97793	7.06715	5.91186	5.53572	4.17243	4.29476	4.50896	3.96565	6	10.3348
Kalanchoe fedtschenkoi	Kaladp0102s0081.1	3.57254	3.56856	3.3973	3.87051	4.5808	4.78069	6.61014	9.94319	9.50378	9.38164	12.324	7.73544	22	12.324
Kalanchoe fedtschenkoi	Kaladp0102s0144.1	0.383944	0.799911	2.10246	3.28369	1.97241	2.40873	1.1065	0.730914	0.665916	0.529211	0.279193	0.289648	8	3.28369
Kalanchoe fedtschenkoi	Kaladp0102s0149.1	5.98065	6.44272	10.7061	8.94938	16.1585	18.0704	16.5446	7.4597	7.86356	6.28153	6.31565	6.36449	12	18.0704
Kalanchoe fedtschenkoi	Kaladp0674s0119.1	1.95836	3.06733	3.89089	4.49606	2.16795	2.00116	1.80503	1.58543	1.56742	1.17984	1.78025	1.28171	8	4.49606
Kalanchoe fedtschenkoi	Kaladp0674s0138.1	0.560424	0.56661	0.827041	0.627343	1.29846	0.740779	0.324012	0.037406	0.0892959	0.0238151	0.133315	0.0612593	10	1.29846
Kalanchoe fedtschenkoi	Kaladp0674s0158.1	0.867464	1.6782	0.440883	0.0990348	0.0327317	0.0238001	0.00383637	0.0570833	0.3867	0.537324	0.255602	0.646274	4	1.6782
Kalanchoe fedtschenkoi	Kaladp0674s0168.1	32.0743	37.0029	41.9345	52.524	41.4662	41.9385	26.5757	29.2106	22.8666	20.6373	20.7712	17.1408	8	52.524
Kalanchoe fedtschenkoi	Kaladp0674s0169.1	31.0482	91.0285	117.283	94.227	126.531	151.767	67.3014	27.263	22.1959	26.1924	23.8307	22.177	12	151.767
Kalanchoe fedtschenkoi	Kaladp0674s0170.1	67.862	104.032	108.705	110.594	106.363	146.455	130.256	78.0603	66.4275	86.4383	58.5316	47.349	12	146.455
Kalanchoe fedtschenkoi	Kaladp0674s0171.1	0.446069	0.772886	0.620842	1.03342	1.07965	1.07787	0.358674	0.0198927	0.27238	0.237106	0.169021	0.176821	10	1.07965
Kalanchoe fedtschenkoi	Kaladp1038s0003.1	25.7517	29.0105	30.388	17.3927	20.2004	19.7865	25.1922	27.0968	31.0572	39.7386	44.802	36.7424	22	44.802
Kalanchoe fedtschenkoi	Kaladp0921s0013.1	3.1076	2.88439	3.43682	4.74467	4.04489	4.11195	2.12245	2.10147	1.74338	1.7321	1.9929	2.12213	8	4.74467
Kalanchoe fedtschenkoi	Kaladp0064s0035.1	5.86317	7.67088	8.01439	8.2752	8.24039	6.70694	6.92276	5.51114	5.76196	5.48356	6.09106	6.11574	8	8.2752
Kalanchoe fedtschenkoi	Kaladp0064s0051.1	1.57591	2.93728	3.46979	3.80323	3.00184	1.96969	1.38901	2.32482	1.28341	0.960659	0.475355	0.579507	8	3.80323
Kalanchoe fedtschenkoi	Kaladp0476s0013.1	0.347998	0.306148	0.795258	1.50182	1.48859	2.11984	1.29939	0.813611	0.320385	0.198865	0.320959	0.193548	12	2.11984
Kalanchoe fedtschenkoi	Kaladp0868s0044.1	0.283529	0.738831	1.91024	1.75961	1.15851	1.02661	0.588732	0.242826	0.180819	0.183995	0.139785	0.0775801	6	1.91024
Kalanchoe fedtschenkoi	Kaladp1239s0003.1	0.857545	0.113388	0.24443	0.103717	1.05654	1.18338	2.10031	1.87333	1.43601	1.15221	1.22984	1.00023	14	2.10031
Kalanchoe fedtschenkoi	Kaladp0086s0032.1	9.68944	22.5306	30.163	31.9979	21.0897	17.2753	15.8178	9.03959	10.5088	8.89734	7.54497	7.01919	8	31.9979
Kalanchoe fedtschenkoi	Kaladp0033s0016.1	6.59374	12.8072	14.1895	13.9402	12.3889	9.1601	7.49199	5.52902	5.96927	5.72615	7.07033	6.64758	6	14.1895
Kalanchoe fedtschenkoi	Kaladp0033s0035.1	11.2665	27.1	39.4328	43.1628	43.2728	48.0152	37.3336	51.5192	33.1148	26.5772	12.176	14.9572	16	51.5192
Kalanchoe fedtschenkoi	Kaladp0033s0036.1	11.1046	20.0371	30.2543	28.6265	42.9548	44.7754	34.4665	40.4134	33.39	26.2467	11.4345	15.0122	12	44.7754
Kalanchoe fedtschenkoi	Kaladp0033s0063.1	5.68566	5.95721	8.2255	4.16092	2.32267	1.99217	1.24215	0.578499	0.389239	0.776798	1.42634	2.55612	6	8.2255
Kalanchoe fedtschenkoi	Kaladp0033s0065.1	26.5804	19.4697	10.6924	9.97199	50.9898	50.4156	35.7816	44.2872	66.2771	61.0262	31.4587	24.8283	18	66.2771
Kalanchoe fedtschenkoi	Kaladp0033s0117.1	3.11676	1.18869	0.286848	0.700784	0.414556	0.138745	0.658735	1.29863	0.631865	2.0685	5.19938	2.26387	22	5.19938
Kalanchoe fedtschenkoi	Kaladp0033s0143.1	0.386868	0.422493	0.844473	1.08756	0.657251	0.906271	0.448993	0.458023	0.435534	0.45765	0.352781	0.385369	8	1.08756
Kalanchoe fedtschenkoi	Kaladp0033s0239.1	0.413165	1.22389	2.51426	220.492	964.728	1019.91	742.954	710.779	833.345	534.951	117.486	12.7161	12	1019.91
Kalanchoe fedtschenkoi	Kaladp0033s0250.1	0.143891	0.94419	1.38844	6.61193	8.47837	8.52401	20.7804	24.5089	15.8675	7.48965	2.92247	1.25961	16	24.5089
Kalanchoe fedtschenkoi	Kaladp0033s0336.1	107.763	106.837	141.149	34.4703	26.4792	41.8866	44.1672	150.217	198.829	315.872	169.16	230.895	20	315.872
Kalanchoe fedtschenkoi	Kaladp0735s0004.1	8.42761	10.3787	9.389	7.80193	10.8814	9.30954	17.0145	18.274	24.324	36.1826	38.4134	29.1956	22	38.4134
Kalanchoe fedtschenkoi	Kaladp0152s0002.1	0.085951	0.497535	6.73622	37.4011	22.4392	15.9498	3.33634	0.390609	0.082084	0.0619102	0.106913	0.0245434	8	37.4011
Kalanchoe fedtschenkoi	Kaladp0152s0017.1	4.72081	5.13329	5.89264	11.402	8.39707	10.742	6.04499	3.83338	4.64513	3.69232	4.39324	2.26337	8	11.402
Kalanchoe fedtschenkoi	Kaladp0060s0081.1	1.88122	1.19591	1.3895	1.95915	1.11976	1.92227	5.06286	7.61984	6.09051	3.98829	3.44007	2.59255	16	7.61984
Kalanchoe fedtschenkoi	Kaladp0060s0116.1	14.5726	25.3532	27.9961	24.2014	16.6978	16.1325	10.3002	8.69837	8.82712	8.68664	8.71414	6.31582	6	27.9961
Kalanchoe fedtschenkoi	Kaladp0060s0132.1	1.94357	3.50801	5.93228	7.06806	7.75841	7.89822	10.1101	7.86728	8.4879	6.70807	4.85186	2.9486	14	10.1101
Kalanchoe fedtschenkoi	Kaladp0060s0133.1	1.05285	1.27941	1.85262	2.14796	3.61158	3.81271	2.74136	2.80479	2.63898	1.78874	1.77608	1.44003	12	3.81271
Kalanchoe fedtschenkoi	Kaladp0060s0134.1	2.25084	3.96046	5.74893	10.0542	6.43541	6.66386	6.6845	7.35635	6.59617	5.3119	5.7519	2.75938	8	10.0542
Kalanchoe fedtschenkoi	Kaladp0060s0472.1	28.8885	23.028	38.3357	179.888	51.2585	67.2133	37.7267	22.3404	12.8276	9.06495	18.3634	8.16312	8	179.888
Kalanchoe fedtschenkoi	Kaladp0060s0473.1	15.7815	38.9981	44.2811	45.4922	37.8011	37.3956	35.5912	17.0229	10.0441	8.54882	13.4694	6.89314	8	45.4922
Kalanchoe fedtschenkoi	Kaladp0060s0475.1	11.3387	15.2085	17.0542	16.863	15.4196	21.1146	13.7058	8.74861	5.31365	6.64227	12.4656	6.99406	12	21.1146
Kalanchoe fedtschenkoi	Kaladp0059s0053.1	1.66406	1.77363	3.56386	4.76619	2.85014	2.34174	2.18568	2.91816	2.04643	1.24662	0.786002	0.879169	8	4.76619
Kalanchoe fedtschenkoi	Kaladp0059s0092.1	2.22383	2.03122	1.45184	2.59858	0.796021	1.09888	4.01767	3.05866	3.77997	5.18688	8.85112	8.55385	22	8.85112
Kalanchoe fedtschenkoi	Kaladp0059s0119.1	0.722224	1.01426	1.58045	2.16592	1.6314	0.787726	0.666531	0.510694	0.909479	0.348002	0.10517	0.152709	8	2.16592
Kalanchoe fedtschenkoi	Kaladp0059s0132.1	5.39598	4.3105	4.28329	3.43825	8.95364	10.386	9.78374	10.3913	8.51732	7.45843	5.20588	7.43058	16	10.3913
Kalanchoe fedtschenkoi	Kaladp0059s0162.1	8.61898	11.3916	13.3668	11.6513	11.6622	10.9534	2.79604	1.20642	1.62273	1.56602	1.90362	1.82981	6	13.3668
Kalanchoe fedtschenkoi	Kaladp0002s0010.1	0.911255	1.63844	0.570241	0.553309	1.25334	3.1269	7.90569	3.725	3.88102	3.16517	1.50887	1.55667	14	7.90569
Kalanchoe fedtschenkoi	Kaladp0002s0033.1	3.06692	4.77037	6.65507	7.55429	3.85392	3.29009	3.2762	3.41596	3.06576	2.50267	3.32203	5.40986	8	7.55429
Kalanchoe fedtschenkoi	Kaladp0002s0035.1	1.12641	1.09995	0.815103	0.932483	0.768018	0.593309	0.296709	0.290688	0.400275	1.01012	0.860263	0.69913	2	1.12641
Kalanchoe fedtschenkoi	Kaladp0002s0092.1	9.82404	12.586	31.5773	29.7064	34.154	33.5288	93.7851	56.9026	30.7664	28.1142	8.55228	4.65676	14	93.7851
Kalanchoe fedtschenkoi	Kaladp0002s0104.1	6.47934	6.72627	2.7702	3.8896	6.10158	3.83586	6.97436	6.87628	10.6048	8.28172	8.28385	8.46914	18	10.6048
Kalanchoe fedtschenkoi	Kaladp0002s0114.1	1.56482	2.28631	2.95838	4.16139	4.01187	3.59705	3.72716	5.2979	3.59014	2.01823	1.1547	0.95207	16	5.2979
Kalanchoe fedtschenkoi	Kaladp0061s0008.1	1.23495	0.332313	0.315441	0.102156	0.0448963	0.0191347	0.0942045	0.10266	1.05235	3.76379	13.1685	12.4693	22	13.1685
Kalanchoe fedtschenkoi	Kaladp0061s0035.1	0.549686	0.607006	1.23072	1.65889	0.838632	0.814115	1.03263	1.06252	0.332174	0.368873	0.14064	0.281861	8	1.65889
Kalanchoe fedtschenkoi	Kaladp0061s0058.1	9.05959	115.498	264.288	389.032	314.572	291.181	160.331	39.5576	4.25546	1.50488	1.14779	1.49422	8	389.032
Kalanchoe fedtschenkoi	Kaladp0262s0004.1	2.26022	6.0066	4.76256	5.24902	4.30023	2.62667	3.4708	2.33928	1.08189	1.75662	2.78921	2.66488	4	6.0066
Kalanchoe fedtschenkoi	Kaladp0262s0024.1	0.550306	0.912466	1.62003	1.75849	1.71995	1.12344	1.39897	0.771548	0.453313	0.849481	0.290055	0.599116	8	1.75849
Kalanchoe fedtschenkoi	Kaladp1006s0024.1	0.140919	0.0172921	0.0255824	0.0114585	0.0122951	0.0052784	0.0967109	0.126713	0.696335	1.88078	6.00874	9.61166	24	9.61166
Kalanchoe fedtschenkoi	Kaladp1006s0025.1	2.63083	3.05079	3.23066	2.33237	1.9347	3.01164	3.73254	6.53686	6.6324	8.96007	8.64233	9.27181	24	9.27181
Kalanchoe fedtschenkoi	Kaladp1006s0027.1	8.84787	4.84034	3.53106	2.65634	2.32379	3.2045	4.29992	8.0816	11.6511	15.2949	19.3341	22.1021	24	22.1021
Kalanchoe fedtschenkoi	Kaladp0012s0040.1	2.61517	3.63668	4.47835	4.66885	4.97823	3.83711	3.36019	3.04605	2.29953	2.4167	1.51949	1.89717	10	4.97823
Kalanchoe fedtschenkoi	Kaladp0045s0043.1	4.74343	5.47875	7.54151	8.26718	6.88573	7.02932	4.9237	4.06691	4.12243	4.27205	5.12076	4.97629	8	8.26718
Kalanchoe fedtschenkoi	Kaladp0045s0046.1	3.6366	2.74126	3.63223	6.81554	10.8126	11.1199	7.26842	13.2959	9.86531	5.07459	3.70805	3.18331	16	13.2959
Kalanchoe fedtschenkoi	Kaladp0045s0059.1	2.16923	5.41302	6.99017	5.77089	5.08466	5.07272	2.7194	2.36833	2.00424	2.04311	1.83405	2.59793	6	6.99017
Kalanchoe fedtschenkoi	Kaladp0045s0061.1	38.2385	14.4861	12.6278	5.61985	4.45725	3.75166	1.12254	1.4933	1.34783	1.11749	7.7829	8.30102	2	38.2385
Kalanchoe fedtschenkoi	Kaladp0045s0100.1	5.70144	6.76653	4.72842	2.79858	2.65983	5.26531	5.94348	4.3457	9.43138	10.3991	14.8851	13.7654	22	14.8851
Kalanchoe fedtschenkoi	Kaladp0045s0141.1	1.85683	2.57281	1.62814	1.16891	0.824614	0.84102	0.553782	0.47217	0.672108	0.462853	0.686185	1.13724	4	2.57281
Kalanchoe fedtschenkoi	Kaladp0045s0142.1	2.47513	3.09922	3.14498	2.38216	1.69597	2.02261	0.599635	0.894846	1.09748	1.4941	2.4315	3.09711	6	3.14498
Kalanchoe fedtschenkoi	Kaladp0045s0296.1	5.59967	11.122	13.8255	14.3357	14.9396	13.2309	11.0442	4.93969	5.89234	5.8847	3.51765	5.72208	10	14.9396
Kalanchoe fedtschenkoi	Kaladp0045s0496.1	0.458755	1.09119	2.02841	1.46808	1.98472	4.05227	2.53809	1.37861	2.22681	1.66014	0.613034	0.908387	12	4.05227
Kalanchoe fedtschenkoi	Kaladp0648s0001.1	2.48632	6.72113	6.31382	7.6523	7.67917	7.79511	11.3667	7.89823	9.73752	9.03731	5.61939	6.90051	14	11.3667
Kalanchoe fedtschenkoi	Kaladp0038s0015.1	19.4743	25.7718	30.2151	37.877	24.3189	25.0598	24.4375	20.593	20.047	18.8038	19.0857	13.9467	8	37.877
Kalanchoe fedtschenkoi	Kaladp0038s0032.1	9.50127	15.1854	20.8411	22.405	19.0658	17.586	14.235	7.35076	8.49084	10.1858	10.2974	9.85014	8	22.405
Kalanchoe fedtschenkoi	Kaladp0038s0040.1	4.4681	6.38163	7.72679	7.54927	7.16903	8.00624	5.27809	6.21766	4.36095	4.24763	4.06019	4.40154	12	8.00624
Kalanchoe fedtschenkoi	Kaladp0038s0056.1	0.87137	1.0286	0.873971	0.840819	1.44758	1.55942	2.65296	3.02378	2.17292	2.13362	1.00429	1.18009	16	3.02378
Kalanchoe fedtschenkoi	Kaladp0027s0042.1	7.27971	22.5019	42.5848	46.6527	49.4252	37.4781	44.6243	19.3786	17.3317	17.589	15.5066	14.055	10	49.4252
Kalanchoe fedtschenkoi	Kaladp0027s0046.1	0.566665	0.600897	0.944836	1.04842	1.67026	1.73345	0.548342	0.480401	0.546601	0.455716	0.225379	0.22427	12	1.73345
Kalanchoe fedtschenkoi	Kaladp0027s0047.1	1.2915	2.82188	5.32704	6.89405	3.76061	3.92855	2.75151	2.67635	2.21741	2.17769	1.88451	1.53188	8	6.89405
Kalanchoe fedtschenkoi	Kaladp0213s0006.1	1.94107	1.73142	2.89461	2.81723	3.2809	3.84297	2.02593	2.35148	2.11773	1.5333	0.852495	1.22553	12	3.84297
Kalanchoe fedtschenkoi	Kaladp1222s0013.1	2.18605	2.36907	3.53813	4.41	3.45048	3.7583	2.99038	3.01526	2.63015	2.38122	1.70457	1.75277	8	4.41
Kalanchoe fedtschenkoi	Kaladp1222s0019.1	0.805862	0.899222	1.02043	1.51761	1.11963	1.06098	1.06038	0.710903	0.943165	0.763854	0.602861	0.616243	8	1.51761
Kalanchoe fedtschenkoi	Kaladp0062s0082.1	18.0833	9.3538	18.5607	32.3401	8.52816	11.2508	8.32898	8.31135	4.93036	4.99583	11.0336	13.3349	8	32.3401
Kalanchoe fedtschenkoi	Kaladp0062s0117.1	9.51049	10.0334	10.7611	7.2923	16.7099	12.9527	77.4627	36.8881	36.9201	35.1508	14.2489	11.7148	14	77.4627
Kalanchoe fedtschenkoi	Kaladp0062s0225.1	0.654275	1.03463	0.979059	1.39372	1.54919	1.57955	3.62405	4.78252	5.75023	3.93491	1.38908	0.861542	18	5.75023
Kalanchoe fedtschenkoi	Kaladp0092s0045.1	0.912201	1.10116	2.46638	3.53768	2.06277	1.3066	1.92026	2.08133	1.21469	0.874131	0.376606	0.478048	8	3.53768
Kalanchoe fedtschenkoi	Kaladp0092s0176.1	1.74399	2.32345	2.73645	2.91076	2.57173	2.16749	1.72497	1.05123	1.18924	1.53498	1.55533	1.5591	8	2.91076
Kalanchoe fedtschenkoi	Kaladp0032s0031.1	0.241854	0.319791	1.11155	1.74793	1.49449	1.72837	1.26115	0.227999	0.252955	0.159516	0.192562	0	8	1.74793
Kalanchoe fedtschenkoi	Kaladp0032s0074.1	0.465476	0.87317	1.32494	1.91905	1.40248	1.94662	1.62303	0.735347	1.02002	0.92476	0.837373	0.606369	12	1.94662
Kalanchoe fedtschenkoi	Kaladp0032s0105.1	5.84152	9.99243	9.22442	4.59421	5.78354	7.56503	4.37416	0.749961	2.20005	2.08929	7.8687	11.5369	24	11.5369
Kalanchoe fedtschenkoi	Kaladp0032s0207.1	1.35536	1.36201	1.6359	2.21863	2.14369	1.72983	2.1911	1.27591	1.61046	1.0804	0.666241	0.863715	8	2.21863
Kalanchoe fedtschenkoi	Kaladp0032s0269.1	1.69967	4.70103	6.03407	9.8892	7.54473	8.28842	3.55736	1.2248	1.22824	1.62301	1.28377	1.09324	8	9.8892
Kalanchoe fedtschenkoi	Kaladp0032s0352.1	0.479502	1.10144	1.79231	3.41643	1.72928	1.37171	1.65321	0.947605	0.530893	0.341795	0.165432	0.124732	8	3.41643
Kalanchoe fedtschenkoi	Kaladp0070s0048.1	5.15295	7.7757	15.0784	31.7993	21.4832	21.1842	29.6369	59.6098	30.3962	14.5869	10.06	5.59387	16	59.6098
Kalanchoe fedtschenkoi	Kaladp0001s0262.1	39.3008	35.8485	22.2851	13.0876	5.83326	5.43402	8.72269	8.19461	12.1838	16.319	24.2981	22.383	2	39.3008
Kalanchoe fedtschenkoi	Kaladp0001s0273.1	5.29161	0.21728	0.34296	0.0492235	0.184919	0.0491279	0.186577	1.06079	3.32704	7.07696	38.8113	27.0766	22	38.8113
CAM	1.76643	2.06614	2.64228	2.38202	2.61254	2.30771	2.22281	1.96011	1.7624	2.0355	1.95709	1.85214	6	2.64228
CAM	15.2633	19.1062	30.4538	30.8733	21.7878	22.9516	19.8438	15.5104	16.1139	14.7222	17.3878	16.0198	8	30.8733
CAM	0.521677	0.63507	0.946881	1.45265	1.10915	1.24523	0.781939	0.470051	0.486805	0.294237	0.354586	0.221192	8	1.45265
CAM	3.6857	3.3231	4.38355	5.84053	3.63421	4.50001	3.99169	2.88629	2.38187	2.3247	1.88532	2.13129	8	5.84053
